# Supplementary material for: Systems biology approach to identify transcriptome reprogramming and candidate microRNA targets during the progression of polycystic kidney disease
Source: BMC Syst Biol. 2011 Apr 25;5:56. doi: 10.1186/1752-0509-5-56 (PMC3111376; doi:10.1186/1752-0509-5-56)
Supplement: Additional file 3 — Gene-primers used for qPCR. This table shows list of primers used for qPCR analysis of genes [file 1752-0509-5-56-S3.XLS]

## Sheet: Sheet1
Genes for qPCR	Forward Sequence	Reverse Sequence
Ltbp1	TGCCTGTGGAAGTAGCTCCTGA	AGTGTCCTGCTCCGCAAATGTC
P2rx7	GAACACGGATGAGTCCTTCGTC	CAGTGCCGAAAACCAGGATGTC
Cpeb3	CGGACCGATAATGGTAACAATCTG	CAGAGGCTCATGGTCAGTCCTT
Hdac9	CTTGAAGGTGCGGTCCAGGTTA	GCTGCTACTGACCGAGGATTCT
Sox6	GCATAAGTGACCGTTTTGGCAGG	GGCATCTTTGCTCCAGGTGACA
Calcr	AAGATGGACCCTCATGCCAGTG	CTCGTCGGTAAACACAGCCATG
Pitx2	AGAAATCGCCGTGTGGACCAAC	CCAAAGCCATTCTTGCACAGCTC
Fgfr3	ACAGGTGGTCATGGCAGAAGCT	CTCCATCTCAGATACCAGGTCC
Fgf10	ATCACCTCCAAGGAGATGTCCG	CGGCAACAACTCCGATTTCCAC
Adam22	CTCCTGAGTGTGGAAACGGCTT	GAGAATCCTGGGTCAAGGTGCA
Ddx3y	TGTTAGTTGCCACACCAGGACG	TGGTGGCATTGTGTCCTGCTCA
F2rl2	TGGTGTACCAGCCAACATCGTG	GGCAGTGTGACACAGAAAAGGAG
Grap2	TCCTTCGGGATGGAACCCAAGA	AGAGGAAGGTGGTCTGACAGCT
Edil3	TCCTGTGAGTGTCCAGAAGGCT	CTCACAGGTTCCTCCGTTATGG
Mysm1	GTGTCTATGGCAGAGGTGATTGG	ATCCATCTCACACTGAAGTCCTG
