# Supplementary material for: Systems biology approach to identify transcriptome reprogramming and candidate microRNA targets during the progression of polycystic kidney disease
Source: BMC Syst Biol. 2011 Apr 25;5:56. doi: 10.1186/1752-0509-5-56 (PMC3111376; doi:10.1186/1752-0509-5-56)
Supplement: Additional file 5 — Significantly regulated genes at E14.5. This table shows the significantly regulated genes obtained for mutant versus wild-type comparison at E14.5 [file 1752-0509-5-56-S5.XLS]

## Sheet: Sig_genes_E14.5_WT_mutant
logFC	Fold Change	P-value	GeneSymbol	RefSeq	Name	Pathways
-3.17904	9.05703	0.0042286	Ptprj	NM_001135657, NM_008982, NP_001129129, NP_033008	protein tyrosine phosphatase, receptor type, J	Adherens junction	cell communication
-6.30049	78.8202	6.721e-06	Ddo	NM_027442, NP_081718	D-aspartate oxidase	Alanine, aspartate and glutamate metabolism, Peroxisome	transport and catabolism
-1.21588	2.32282	0.026146	Cars	NM_013742, NP_038770	cysteinyl-tRNA synthetase	Aminoacyl-tRNA biosynthesis	translation
-2.21623	4.64677	0.0235452	P2rx7	NM_001038839, NM_001038845, NM_001038887, NM_011027, NP_001033928, NP_001033934, NP_001033976, NP_035157	purinergic receptor P2X, ligand-gated ion channel, 7	Calcium signaling pathway, Neuroactive ligand-receptor interaction	Signal transduction
-1.08697	2.12428	0.000506776	H2-Ab1	NM_207105, NP_996988	histocompatibility 2, class II antigen A, beta 1	Cell adhesion molecules (CAMs), Antigen processing and presentation, Intestinal immune network for IgA production, Type I diabetes mellitus, Leishmaniasis, Asthma, Autoimmune thyroid disease, Systemic lupus erythematosus, Allograft rejection, Graft-versus-host disease, Viral myocarditis
-1.01152	2.01604	0.0300004	Jak3	NM_010589, NP_034719	Janus kinase 3	Chemokine signaling pathway, Jak-STAT signaling pathway, Primary immunodeficiency
-3.64553	12.5146	0.00809686	Stat1	NM_009283, NP_033309	signal transducer and activator of transcription 1	Chemokine signaling pathway, Toll-like receptor signaling pathway, Jak-STAT signaling pathway
-1.22724	2.34118	0.0101899	C4b	NM_009780, NP_033910	complement component 4B (Childo blood group)	Complement and coagulation cascades, Systemic lupus erythematosus	Immune response
-1.04776	2.06732	0.0109807	Tnfsf9	NM_009404, NP_033430	tumor necrosis factor (ligand) superfamily, member 9	Cytokine-cytokine receptor interaction
-1.78664	3.45011	0.0145604	Il23a	NM_031252, NP_112542	interleukin 23, alpha subunit p19	Cytokine-cytokine receptor interaction, Jak-STAT signaling pathway
-1.18722	2.27713	0.0447529	Il7r	NM_008372, NP_032398	interleukin 7 receptor	Cytokine-cytokine receptor interaction, Jak-STAT signaling pathway, Hematopoietic cell lineage, Primary immunodeficiency
-3.86573	14.5781	0.0243043	Piwil4	NM_177905, NP_808573	piwi-like homolog 4 (Drosophila)	Dorso-ventral axis formation	Development
-1.38777	2.61674	0.0164567	Ldlr	NM_010700, NP_034830	low density lipoprotein receptor	Endocytosis	transport and catabolism
-1.6438	3.12487	0.000771347	H2-T23	NM_010398, NP_034528	histocompatibility 2, T region locus 23	Endocytosis, Cell adhesion molecules (CAMs), Antigen processing and presentation, Natural killer cell mediated cytotoxicity, Type I diabetes mellitus, Autoimmune thyroid disease, Allograft rejection, Graft-versus-host disease, Viral myocarditis
-1.68458	3.21447	0.0319748	Pnliprp2	NM_011128, NP_035258	pancreatic lipase-related protein 2	Glycerolipid metabolism, Metabolic pathways
-4.19719	18.3434	0.000542046	Chat	NM_009891, NP_034021	choline acetyltransferase	Glycerophospholipid metabolism
-2.84202	7.17025	0.00130759	Ache	NM_009599, NP_033729	acetylcholinesterase	Glycerophospholipid metabolism
-2.91462	7.54028	0.0280758	Pla2g4e	NM_177845, NP_808513	phospholipase A2, group IVE	Glycerophospholipid metabolism, Ether lipid metabolism, Arachidonic acid metabolism, Linoleic acid metabolism, alpha-Linolenic acid metabolism, Metabolic pathways, MAPK signaling pathway, Vascular smooth muscle contraction, VEGF signaling pathway, Fc epsilon RI signaling pathway, Fc gamma R-mediated phagocytosis, Long-term depression, GnRH signaling pathway
-1.7843	3.44451	0.00352377	Chdh	NM_001136240, NM_172264, NM_175343, NP_001129712, NP_758468, NP_780552	choline dehydrogenase	Glycine, serine and threonine metabolism
-5.55133	46.8938	0.000211452	Pklr	NM_001099779, NM_013631, NP_001093249, NP_038659	pyruvate kinase liver and red blood cell	Glycolysis / Gluconeogenesis, Purine metabolism, Pyruvate metabolism, Metabolic pathways, Insulin signaling pathway, Type II diabetes mellitus, Maturity onset diabetes of the young
-1.75282	3.37018	0.0128418	B3gat1	NM_029792, NP_084068	beta-1,3-glucuronyltransferase 1 (glucuronosyltransferase P)	Glycosaminoglycan biosynthesis, Metabolic pathways
-5.10347	34.3793	0.00309787	Ttn	NM_011652, NM_028004, NP_035782, NP_082280	titin	Hypertrophic cardiomyopathy (HCM)
-1.15685	2.2297	0.00964042	Pigr	NM_011082, NP_035212	polymeric immunoglobulin receptor	Intestinal immune network for IgA production
-5.13192	35.0641	0.0318657	Gnao1	NM_001113384, NM_010308, NP_001106855, NP_034438	guanine nucleotide binding protein, alpha O	Long-term depression
-2.04298	4.12095	0.0305407	Fgfr3	NM_008010, NP_032036	fibroblast growth factor receptor 3	MAPK signaling pathway, Endocytosis, Regulation of actin cytoskeleton, Pathways in cancer
-1.2359	2.35527	0.0106298	Map3k4	NM_011948, NP_036078	mitogen-activated protein kinase kinase kinase 4	MAPK signaling pathway, GnRH signaling pathway
-2.32564	5.01289	0.000499834	Zap70	NM_009539, NP_033565	zeta-chain (TCR) associated protein kinase	Natural killer cell mediated cytotoxicity, T cell receptor signaling pathway, Primary immunodeficiency
-5.13992	35.259	0.0137798	F2rl2	NM_010170, NP_034300	coagulation factor II (thrombin) receptor-like 2	Neuroactive ligand-receptor interaction
-2.163	4.47845	0.0499756	Vip	NM_011702, NP_035832	vasoactive intestinal polypeptide	Neuroactive ligand-receptor interaction
-1.8548	3.61701	0.0053629	Fpr2	NM_008039, NP_032065	formyl peptide receptor 2	Neuroactive ligand-receptor interaction
-1.3067	2.47376	0.0288745	Gabrp	NM_146017, NP_666129	gamma-aminobutyric acid (GABA-A) receptor, pi	Neuroactive ligand-receptor interaction
-1.14369	2.20945	0.0286901	Htr1d	NM_008309, NP_032335	5-hydroxytryptamine (serotonin) receptor 1D	Neuroactive ligand-receptor interaction
-4.78326	27.5362	0.00556362	Mgat5	NM_145128, NP_660110	mannoside acetylglucosaminyltransferase 5	N-Glycan biosynthesis, Metabolic pathways
-4.26392	19.2117	0.040132	Rad23b	NM_009011, NP_033037	RAD23b homolog (S. cerevisiae)	Nucleotide excision repair
-3.14623	8.85342	0.00892241	Olfr1055	NM_147021, NP_667232	olfactory receptor 1055	Olfactory transduction
-3.02911	8.16305	0.0102517	Olfr270	NM_146607, NP_666818	olfactory receptor 270	Olfactory transduction
-2.94076	7.67816	0.00494485	Olfr549	NM_147101, NP_667312	olfactory receptor 549	Olfactory transduction
-2.87477	7.33488	0.0143645	Clca3	NM_017474, NP_059502	chloride channel calcium activated 3	Olfactory transduction
-2.00928	4.02582	0.0284388	Olfr600	NM_147046, NP_667257	olfactory receptor 600	Olfactory transduction
-1.94223	3.84301	0.0171214	Olfr1417	NM_146936, NP_667147	olfactory receptor 1417	Olfactory transduction
-1.66897	3.17987	0.0247898	Olfr702	NM_146597, NP_666808	olfactory receptor 702	Olfactory transduction
-1.6283	3.09149	0.0243985	Olfr810	NM_146550, NP_666761	olfactory receptor 810	Olfactory transduction
-1.61748	3.0684	0.0374867	Olfr491	NM_146736, NP_666947	olfactory receptor 491	Olfactory transduction
-1.58002	2.98974	0.0136494	Olfr1437	NM_001011839, NP_001011839	olfactory receptor 1437	Olfactory transduction
-1.56544	2.95969	0.000889631	Olfr591	NM_001011847, NP_001011847	olfactory receptor 591	Olfactory transduction
-1.52231	2.87251	0.0291917	Olfr330	NM_146879, NP_667090	olfactory receptor 330	Olfactory transduction
-2.54174	5.8229	0.0365433	Atp6v1b1	NM_134157, NP_598918	ATPase, H+ transporting, lysosomal V1 subunit B1	Oxidative phosphorylation, Metabolic pathways, Collecting duct acid secretion
-1.88082	3.68284	0.00934169	Trp73	NM_001126330, NM_001126331, NM_011642, NP_001119802, NP_001119803, NP_035772	transformation related protein 73	p53 signaling pathway, Neurotrophin signaling pathway
-2.24863	4.75232	0.0472628	Ugt1a6a	NM_145079, NP_659545	UDP glucuronosyltransferase 1 family, polypeptide A6A	Pentose and glucuronate interconversions, Ascorbate and aldarate metabolism, Steroid hormone biosynthesis, Starch and sucrose metabolism, Retinol metabolism, Porphyrin and chlorophyll metabolism, Metabolism of xenobiotics by cytochrome P450, Drug metabolism, Metabolic pathways
-4.58703	24.0344	0.0046756	Ucp1	NM_009463, NP_033489	uncoupling protein 1 (mitochondrial, proton carrier)	PPAR signaling pathway
-2.68061	6.41127	0.039396	Nt5c1b	NM_027588, NP_081864	5'-nucleotidase, cytosolic IB	Purine metabolism, Pyrimidine metabolism, Nicotinate and nicotinamide metabolism, Metabolic pathways
-3.06518	8.36971	0.0416162	Hnrnpa3	NM_053263, NM_146130, NM_198090, NP_444493, NP_666242, NP_932758	heterogeneous nuclear ribonucleoprotein A3	Spliceosome
-2.97045	7.8378	0.0429928	Amy1	NM_001110505, NM_007446, NP_001103975, NP_031472	amylase 1, salivary	Starch and sucrose metabolism, Metabolic pathways
-4.77525	27.3837	0.00235175	Cyp27b1	NM_010009, NP_034139	cytochrome P450, family 27, subfamily b, polypeptide 1	Steroid biosynthesis, Metabolic pathways
-7.29946	157.527	0.00115905	Grap2	NM_010815, NP_034945	GRB2-related adaptor protein 2	T cell receptor signaling pathway
-2.26177	4.79579	0.0202273	Tas2r144	NM_001001453, NP_001001453	taste receptor, type 2, member 144	Taste transduction
-1.85293	3.61233	0.00984123	Aire	NM_009646, NP_033776	autoimmune regulator (autoimmune polyendocrinopathy candidiasis ectodermal dystrophy)	Ubiquitin mediated proteolysis, Primary immunodeficiency
-3.61649	12.2651	0.000211013	Cer1	NM_009887, NP_034017	cerberus 1 homolog (Xenopus laevis)	Wnt signaling pathway
-1.23398	2.35214	0.00173316	Chd8	NM_201637, NP_963999	chromodomain helicase DNA binding protein 8	Wnt signaling pathway
-6.96178	124.654	0.000150712	Banf2	NM_001044750, NM_207275, NP_001038215, NP_997158	barrier to autointegration factor 2
-6.41594	85.3866	0.000206764	NA	NA	NA
-5.80518	55.9156	0.0187045	OTTMUSG00000011365	XR_032162	predicted gene, OTTMUSG00000011365
-5.68023	51.2766	0.0192226	Hrg	NM_053176, NP_444406	histidine-rich glycoprotein
-5.43703	43.3222	0.0203823	Nkx3-2	NM_007524, NP_031550	NK3 homeobox 2
-5.42658	43.0094	0.0203574	1700061G19Rik	NM_030141, NP_084417	RIKEN cDNA 1700061G19 gene
-5.2667	38.4978	0.0211361	Scn3b	NM_001083917, NM_153522, NM_178227, NP_001077386, NP_705742, NP_839941	sodium channel, voltage-gated, type III, beta
-5.25897	38.2919	0.0107072	Sox5	NM_001113559, NM_011444, NP_001107031, NP_035574	SRY-box containing gene 5
-4.94946	30.8984	0.00297308	Wiz	NM_011717, NM_212438, NP_035847, NP_997603	widely-interspaced zinc finger motifs
-4.94218	30.7429	0.000239855	Nell2	NM_016743, NP_058023	NEL-like 2 (chicken)
-4.7233	26.4153	0.0309235	Krt79	NM_146063, NP_666175	keratin 79
-4.61953	24.5819	0.0247563	Osbp2	NM_152818, NP_690031	oxysterol binding protein 2
-4.37247	20.7131	0.00173009	Adam15	NM_001037722, NM_009614, NP_001032811, NP_033744	a disintegrin and metallopeptidase domain 15 (metargidin)
-4.35039	20.3984	0.00217945	Astn2	NM_019514, NM_207109, NP_062387, NP_996992	astrotactin 2
-4.24901	19.0142	0.0276673	4930503B20Rik	NM_029144, NP_083420	RIKEN cDNA 4930503B20 gene
-4.20312	18.419	0.00171677	Osgin1	NM_027950, NP_082226	oxidative stress induced growth inhibitor 1
-4.19478	18.3128	0.000522289	Hlf	NM_172563, NP_766151	hepatic leukemia factor
-4.16877	17.9855	0.000886939	100042856	XM_001478498, XM_001478507, XP_001478548, XP_001478557	predicted gene, 100042856
-4.15594	17.8263	0.00729901	1700019L03Rik	NM_025619, NP_079895	RIKEN cDNA 1700019L03 gene
-3.99358	15.9289	0.0028372	BC049730	NM_199150, NP_954601	cDNA sequence BC049730
-3.93668	15.3129	0.00741187	1700023I07Rik	NM_029707, NP_083983	RIKEN cDNA 1700023I07 gene
-3.85745	14.4947	0.0250485	Tspan32	NM_001128080, NM_001128081, NM_001128082, NM_020286, NP_001121552, NP_001121553, NP_001121554, NP_064682	tetraspanin 32
-3.84709	14.3909	9.6243e-05	Tsnaxip1	NM_024445, NP_077765	translin-associated factor X (Tsnax) interacting protein 1
-3.82403	14.1627	0.000663072	Lnx1	NM_010727, NP_034857	ligand of numb-protein X 1
-3.79705	13.9004	0.000681883	Cul9	NM_001081335, NP_001074804	cullin 9
-3.73453	13.3109	0.00406795	2310061G22Rik	NA	RIKEN cDNA 2310061G22 gene
-3.66711	12.7031	0.0332682	Rnf133	NM_198251, NP_937894	ring finger protein 133
-3.52953	11.5476	0.0150655	Mll3	NM_001081383, NP_001074852	myeloid/lymphoid or mixed-lineage leukemia 3
-3.44731	10.9079	0.000464142	Serpinb3c	NM_201363, NP_958751	serine (or cysteine) peptidase inhibitor, clade B, member 3C
-3.43848	10.8414	0.00439317	Usp18	NM_011909, NP_036039	ubiquitin specific peptidase 18
-3.35645	10.2422	0.0371595	Crygc	NM_001082573, NM_007775, NP_001076042, NP_031801	crystallin, gamma C
-3.35444	10.2279	0.00109779	6530402F18Rik	NA	RIKEN cDNA 6530402F18 gene
-3.33682	10.1037	0.0374328	Ypel1	NM_023249, NP_075738	yippee-like 1 (Drosophila)
-3.30247	9.86603	0.00708337	Zcchc2	NM_001122675, NM_001122676, NP_001116147, NP_001116148, XM_001478125, XM_980580, XP_001478175, XP_985674	zinc finger, CCHC domain containing 2
-3.27777	9.69856	0.0479698	Frzb	NM_011356, NP_035486	frizzled-related protein
-3.24201	9.46108	0.00362385	Aytl1b	NM_027599, NP_081875	acyltransferase like 1B
-3.20039	9.1921	0.00736945	Ppef2	NM_011148, NP_035278	protein phosphatase, EF hand calcium-binding domain 2
-3.17271	9.01736	6.5545e-05	Slc22a14	NM_001037749, NP_001032838	solute carrier family 22 (organic cation transporter), member 14
-3.06604	8.37471	0.0416016	Gm659	NM_001136117, NP_001129589, XM_001001226, XM_195466, XP_001001226, XP_195466	gene model 659, (NCBI)
-3.05977	8.3384	0.000581728	Dio3	NM_172119, NP_742117	deiodinase, iodothyronine type III
-3.05501	8.31095	0.0224077	215467	XM_001479577, XM_001479857, XP_001479627, XP_001479907	predicted gene, 215467
-3.0441	8.24832	0.010002	a	NM_015770, NP_056585	nonagouti
-2.94693	7.71105	0.0492471	Mrgprx1	NM_207540, NP_997423	MAS-related GPR, member X1
-2.93105	7.62667	0.00619189	Kctd18	NM_030211, NP_084487	potassium channel tetramerisation domain containing 18
-2.91277	7.53061	0.0364949	Irf1	NM_008390, NP_032416	interferon regulatory factor 1
-2.91095	7.52112	0.00937773	Gm274	XM_138671, XM_905472, XP_138671, XP_910565	gene model 274, (NCBI)
-2.87804	7.35152	0.0498625	Dnm3os	NR_002870	dynamin 3, opposite strand
-2.87008	7.31107	0.0204014	Diras1	NM_145217, NP_660252	DIRAS family, GTP-binding RAS-like 1
-2.85519	7.23597	0.00179066	A430078G23Rik	NM_001033378, NP_001028550	RIKEN cDNA A430078G23 gene
-2.84878	7.20391	0.00015315	Mbp	NM_001025245, NM_001025251, NM_001025254, NM_001025255, NM_001025256, NM_001025258, NM_001025259, NM_010777, NP_001020416, NP_001020422, NP_001020425, NP_001020426, NP_001020427, NP_001020429, NP_001020430, NP_034907	myelin basic protein
-2.81609	7.04249	0.0462497	Atp11a	NM_015804, NP_056619	ATPase, class VI, type 11A
-2.76423	6.79386	0.00968629	Nav2	NM_001111016, NM_175272, NP_001104486, NP_780481	neuron navigator 2
-2.75509	6.75094	0.00471944	E130018O15Rik	NM_001002765, NP_001002765	RIKEN cDNA E130018O15 gene
-2.72839	6.62717	0.000278617	Plekha5	NM_144920, NP_659169	pleckstrin homology domain containing, family A member 5
-2.68839	6.44594	0.0489972	Star	NM_011485, NP_035615	steroidogenic acute regulatory protein
-2.66171	6.32784	0.0165687	Pprc1	NM_001081214, NP_001074683	peroxisome proliferative activated receptor, gamma, coactivator-related 1
-2.64764	6.2664	0.027263	5330439K02Rik	NA	RIKEN cDNA 5330439K02 gene
-2.63037	6.19184	0.0331457	Phox2b	NM_008888, NP_032914	paired-like homeobox 2b
-2.61179	6.11263	0.0326589	Ttc3	NM_009441, NP_033467	tetratricopeptide repeat domain 3
-2.61048	6.10708	0.00958734	1700025H01Rik	XM_001479023, XM_001480951, XP_001479073, XP_001481001	RIKEN cDNA 1700025H01 gene
-2.60234	6.0727	0.00844967	Uhrf1bp1	NM_001080769, NP_001074238	UHRF1 (ICBP90) binding protein 1
-2.57375	5.95354	0.036687	Atp8a1	NM_001038999, NM_009727, NP_001034088, NP_033857	ATPase, aminophospholipid transporter (APLT), class I, type 8A, member 1
-2.507	5.68436	0.0220774	Samd4	NM_001037221, NM_028966, NP_001032298, NP_083242	sterile alpha motif domain containing 4
-2.50247	5.66654	0.000579922	Qrich2	NM_001033267, NP_001028439	glutamine rich 2
-2.49319	5.63022	0.00974499	Wwox	NM_019573, NP_062519	WW domain-containing oxidoreductase
-2.45199	5.47171	0.0124804	Mx2	NM_013606, NP_038634, NR_003508, XR_035745	myxovirus (influenza virus) resistance 2
-2.40262	5.28763	0.0288484	Foxn4	NM_148935, NP_683737	forkhead box N4
-2.27133	4.82767	0.00750996	1700093K21Rik	NM_001110133, NM_026105, NP_001103603, NP_080381	RIKEN cDNA 1700093K21 gene
-2.22965	4.69021	0.00627319	Tmprss11a	NM_001033233, NP_001028405	transmembrane protease, serine 11a
-2.21665	4.64812	0.007547	8430426J06Rik	NA	RIKEN cDNA 8430426J06 gene
-2.13158	4.38197	0.0121834	Wdr20b	NM_027614, NP_081890	WD repeat domain 20b
-2.11404	4.32902	0.0273631	Krtap9-3	NM_029351, NP_083627	keratin associated protein 9-3
-2.11106	4.32008	0.0216224	Ovol1	NM_019935, NP_064319	OVO homolog-like 1 (Drosophila)
-2.08675	4.24791	0.0226012	LOC545383	XM_619699, XP_619699	similar to pyrin and HIN domain family, member 1 alpha 1 isoform
-2.08401	4.23984	0.0408258	Dlgap4	NM_001042487, NM_001042488, NM_146128, NP_001035952, NP_001035953, NP_666240	discs, large homolog-associated protein 4 (Drosophila)
-2.07943	4.22639	0.0367891	EG436332	NR_003628, XR_035105, XR_035107	predicted gene, EG436332
-2.06228	4.17645	0.0236129	Cd96	NM_032465, NP_115854	CD96 antigen
-2.05569	4.15744	0.0374328	Rnf139	NM_175226, NP_780435	ring finger protein 139
-2.04499	4.1267	0.0313778	LOC100045856	XM_001475974, XP_001476024	similar to Sad1 and UNC84 domain containing 1
-2.03564	4.10005	0.00411823	Igk-V4	NA	immunoglobulin kappa chain variable 4 (V4)
-1.97548	3.9326	0.0081055	Pkhd1l1	NM_138674, NP_619615	polycystic kidney and hepatic disease 1-like 1
-1.9544	3.87556	9.4e-07	Ly6g6c	NM_023463, NP_075952	lymphocyte antigen 6 complex, locus G6C
-1.94616	3.85348	0.00172544	LOC100047162	XM_001477552, XP_001477602	similar to immunoglobulin kappa-chain
-1.9268	3.80212	0.0422053	Dsg1a	NM_010079, NP_034209, XM_484705, XM_904434, XM_978431, XM_980693, XP_484705, XP_909527, XP_983525, XP_985787	desmoglein 1 alpha
-1.92306	3.79227	0.0283429	Itih5	NM_172471, NP_766059	inter-alpha (globulin) inhibitor H5
-1.9209	3.7866	0.0387394	Srgn	NM_011157, NP_035287	serglycin
-1.88224	3.68648	0.0345202	Cyp8b1	NM_010012, NP_034142	cytochrome P450, family 8, subfamily b, polypeptide 1
-1.87951	3.67951	0.00848273	Zfp811	NM_183177, NP_899000	zinc finger protein 811
-1.87195	3.66027	0.00761665	Umodl1	NM_177465, NP_803416	uromodulin-like 1
-1.8656	3.64419	0.0394563	LOC100044094	XM_001471668, XP_001471718	hypothetical protein LOC100044094
-1.82428	3.5413	0.00178711	Ccdc39	NM_026222, NP_080498	coiled-coil domain containing 39
-1.81234	3.51212	0.0405201	Tpsab1	NM_031187, NP_112464	tryptase alpha/beta 1
-1.79349	3.46654	0.00859686	LOC100048537	XM_001480582, XP_001480632	similar to Endothelial PAS domain protein 1
-1.7911	3.46078	0.0159762	Myo18b	XM_912851, XM_990203, XP_917944, XP_995297	myosin XVIIIb
-1.71811	3.29006	0.0293485	Rhbdl2	NM_183163, NP_898986	rhomboid, veinlet-like 2 (Drosophila)
-1.70295	3.25566	0.0156329	100039508	XM_001473026, XP_001473076	predicted gene, 100039508
-1.70058	3.25031	0.0125959	OTTMUSG00000010750	NM_001085536, NP_001079005, XM_621645, XM_904529, XP_621645, XP_909622	predicted gene, OTTMUSG00000010750
-1.69165	3.23025	0.00894357	Proz	NM_025834, NP_080110	protein Z, vitamin K-dependent plasma glycoprotein
-1.65393	3.14691	0.000913567	Tdpoz2	NM_001007222, NP_001007223	TD and POZ domain containing 2
-1.64586	3.12934	0.0180931	V1ri2	NM_134219, NP_598980	vomeronasal 1 receptor, I2
-1.64098	3.11877	0.021402	LOC100044699	XM_001472722, XP_001472772	hypothetical protein LOC100044699
-1.63965	3.11589	0.0237797	Mapk15	NM_177922, NP_808590	mitogen-activated protein kinase 15
-1.62892	3.09281	0.0370091	D18Ertd653e	NM_172631, NP_766219	DNA segment, Chr 18, ERATO Doi 653, expressed
-1.61202	3.0568	0.00800008	Ldlrad3	NM_178886, NP_849217	low density lipoprotein receptor class A domain containing 3
-1.60013	3.03171	0.0368488	A330017A19Rik	XR_035388, XR_035471	RIKEN cDNA A330017A19 gene
-1.59656	3.02422	0.0193046	4921513D23Rik	NM_001081154, NP_001074623	RIKEN cDNA 4921513D23 gene
-1.59164	3.01392	0.0327315	E130309F12Rik	NM_178756, NP_848871	RIKEN cDNA E130309F12 gene
-1.57848	2.98655	0.0182873	LOC100048506	XM_001480386, XP_001480436	similar to Numb-interacting protein 2
-1.57242	2.97403	0.0260048	LOC100048649	XM_001480796, XP_001480846	similar to VWF-cleaving protease Adamts-13
-1.56864	2.96625	0.0493602	Fam71b	NM_001013783, NP_001013805, XM_001471494, XP_001471544	family with sequence similarity 71, member B
-1.5684	2.96576	0.04989	4930428D18Rik	NM_001033799, NP_001028971	RIKEN cDNA 4930428D18 gene
-1.55987	2.94828	0.0233536	Sox21	NM_145464, NM_177753, NP_663439, NP_808421	SRY-box containing gene 21
-1.5347	2.89728	0.0437961	4930524E20Rik	NM_001081661, NP_001075130	RIKEN cDNA 4930524E20 gene
-1.52446	2.8768	0.0053347	Npsr1	NM_175678, NP_783609	neuropeptide S receptor 1
-1.51726	2.86246	0.00534524	Scube3	NM_001004366, NP_001004366	signal peptide, CUB domain, EGF-like 3
-1.50975	2.8476	0.0145701	Mysm1	NM_177239, NP_796213	myb-like, SWIRM and MPN domains 1
-1.49129	2.8114	0.0498624	Serpinb9c	NM_011453, NP_035583	serine (or cysteine) peptidase inhibitor, clade B, member 9c
-1.4787	2.78697	0.0109821	6530401N04Rik	NM_029545, NP_083821, XM_915203, XP_920296	RIKEN cDNA 6530401N04 gene
-1.4608	2.75261	0.00256558	0610037M15Rik	XM_903697, XP_908790	RIKEN cDNA 0610037M15 gene
-1.45436	2.74035	0.0282958	9030619P08Rik	NM_001039720, NP_001034809	RIKEN cDNA 9030619P08 gene
-1.42873	2.6921	0.0487901	Trp53i11	NM_001025246, NP_001020417	transformation related protein 53 inducible protein 11
-1.42811	2.69094	0.00407128	Agxt2l1	NM_027907, NP_082183	alanine-glyoxylate aminotransferase 2-like 1
-1.42214	2.67982	0.00566614	Syne1	NM_001079686, NM_022027, NM_153399, NP_001073154, NP_071310, NP_700448	synaptic nuclear envelope 1
-1.42118	2.67805	0.011295	1600014C23Rik	XM_001476543, XP_001476593	RIKEN cDNA 1600014C23 gene
-1.41137	2.65989	0.00818771	Agbl3	NM_178630, NP_848745	ATP/GTP binding protein-like 3
-1.38741	2.61608	0.0247716	Otog	NM_013624, NP_038652, XM_001476814, XM_001477482, XP_001476864, XP_001477532	otogelin
-1.3822	2.60665	0.00975288	Rab39	NM_175562, NP_780771	RAB39, member RAS oncogene family
-1.37532	2.59425	0.00113035	4833409A17Rik	NM_029011, NP_083287	RIKEN cDNA 4833409A17 gene
-1.36523	2.57617	0.00797446	Slc44a5	NM_001081263, NP_001074732	solute carrier family 44, member 5
-1.36367	2.57339	0.0455073	Arhgef10l	NM_001112722, NM_001112723, NM_172415, NP_001106193, NP_001106194, NP_766003	Rho guanine nucleotide exchange factor (GEF) 10-like
-1.36307	2.57233	0.0443673	Gdap1l1	NM_144891, NP_659140	ganglioside-induced differentiation-associated protein 1-like 1
-1.36043	2.56762	0.00506195	Rorc	NM_011281, NP_035411	RAR-related orphan receptor gamma
-1.34394	2.53843	0.0398399	Tmem191c	XM_358773, XM_910361, XP_358773, XP_915454	transmembrane protein 191C
-1.3364	2.5252	0.0381104	Cc2d2a	NM_172274, NP_758478	coiled-coil and C2 domain containing 2A
-1.33401	2.52102	0.0205029	EG384813	NM_001025240, NP_001020411	predicted gene, EG384813
-1.31053	2.48032	0.0106425	Kiss1	NM_178260, NP_839991	KiSS-1 metastasis-suppressor
-1.267	2.40661	0.026804	Havcr1	NM_134248, NP_599009	hepatitis A virus cellular receptor 1
-1.26493	2.40316	0.00725638	Aspn	NM_025711, NP_079987	asporin
-1.25294	2.38327	0.0199194	Cryaa	NM_013501, NP_038529	crystallin, alpha A
-1.24747	2.37425	0.000228985	Chi3l1	NM_007695, NP_031721	chitinase 3-like 1
-1.23095	2.34721	2.0525e-05	Msh5	NM_013600, NP_038628	mutS homolog 5 (E. coli)
-1.21244	2.31729	3.0309e-05	LOC641240	XM_918601, XP_923694	similar to H-2 class II histocompatibility antigen, A-D beta chain precursor
-1.2015	2.29979	0.0226243	BC018465	NM_144890, NP_659139	cDNA sequence BC018465
-1.18854	2.27923	0.0071518	Sez6l2	NM_144926, NP_659175	seizure related 6 homolog like 2
-1.18516	2.27388	0.0103646	Rbm5	NM_148930, NP_683732	RNA binding motif protein 5
-1.18293	2.27037	0.0333796	6330407A03Rik	NA	RIKEN cDNA 6330407A03 gene
-1.18198	2.26887	0.0371105	OTTMUSG00000007961	XM_898400, XM_987909, XP_903493, XP_993003	predicted gene, OTTMUSG00000007961
-1.17314	2.25502	0.0442317	Lrriq1	XM_001478028, XM_001478416, XP_001478078, XP_001478466	leucine-rich repeats and IQ motif containing 1
-1.15445	2.22599	0.01831	Slc14a2	NM_001110273, NM_001110274, NM_030683, NM_207651, NP_001103743, NP_001103744, NP_109608, NP_997534	solute carrier family 14 (urea transporter), member 2
-1.14939	2.2182	0.0242357	Prom1	NM_008935, NP_032961	prominin 1
-1.1316	2.19101	0.00445575	Adamtsl5	NM_001113548, NM_025629, NP_001107020, NP_079905	ADAMTS-like 5
-1.12954	2.18789	0.0271102	H13	NM_010376, NP_034506	histocompatibility 13
-1.12886	2.18686	0.0224323	4930528F23Rik	XM_128478, XM_914580, XP_128478, XP_919673	RIKEN cDNA 4930528F23 gene
-1.12792	2.18544	0.0436328	Disp2	NM_170593, NP_733481	dispatched homolog 2 (Drosophila)
-1.12154	2.1758	0.0225125	Gadd45gip1	NM_183358, NP_899202	growth arrest and DNA-damage-inducible, gamma interacting protein 1
-1.10659	2.15337	0.00264395	BC066107	NM_207245, NP_997128	cDNA sequence BC066107
-1.10119	2.14532	0.00104353	Rab27b	NM_001082553, NM_030554, NP_001076022, NP_085031	RAB27b, member RAS oncogene family
-1.08764	2.12527	0.0362787	LOC641221	XM_001472961, XM_918576, XP_001473011, XP_923669	similar to Ig heavy chain V region PJ14 precursor
-1.06027	2.08532	0.0047514	Myo1f	NM_053214, NP_444444	myosin IF
-1.05377	2.07595	0.030675	Hoxb13	NM_008267, NP_032293	homeo box B13
-1.03299	2.04626	0.0247984	Ifi44	NM_133871, NP_598632	interferon-induced protein 44
-1.0307	2.04301	0.0477778	Fam18b	NM_026210, NP_080486	family with sequence similarity 18, member B
-1.0292	2.04089	0.000782271	Bre	NM_144541, NM_181279, NM_181280, NM_181281, NM_181282, NP_653124, NP_851796, NP_851797, NP_851798, NP_851799	brain and reproductive organ-expressed protein
-1.02597	2.03633	0.00219154	Gdap10	XM_895068, XP_900161	ganglioside-induced differentiation-associated-protein 10
-1.02333	2.03261	0.00524524	Svs2	NM_017390, NP_059086	seminal vesicle secretory protein 2
-1.02116	2.02955	0.0454603	Fbxl11	NM_001001984, NP_001001984	F-box and leucine-rich repeat protein 11
-1.01854	2.02586	0.0427203	Rtn3	NM_001003930, NM_001003933, NM_001003934, NM_053076, NP_001003930, NP_001003933, NP_001003934, NP_444306	reticulon 3
-1.01294	2.01801	0.0119778	Gm129	NM_001033302, NP_001028474	gene model 129, (NCBI)
-1.0102	2.01419	0.0239268	LOC100047879	XM_001479049, XP_001479099	similar to olfactory receptor MOR171-14
1.50097	2.83033	0.00669167	Abcc10	NM_145140, NM_170680, NP_660122, NP_733780	ATP-binding cassette, sub-family C (CFTR/MRP), member 10	ABC transporters
2.45721	5.49154	0.00790725	Abcb1b	NM_011075, NP_035205	ATP-binding cassette, sub-family B (MDR/TAP), member 1B	ABC transporters
1.52509	2.87805	0.0109161	Aldh5a1	NM_172532, NP_766120	aldhehyde dehydrogenase family 5, subfamily A1	Alanine, aspartate and glutamate metabolism, Butanoate metabolism, Metabolic pathways
1.99914	3.99761	0.018537	Kcnj1	NM_019659, NP_062633	potassium inwardly-rectifying channel, subfamily J, member 1	Aldosterone-regulated sodium reabsorption
2.91057	7.51915	0.00922842	Slc1a2	NM_001077514, NM_001077515, NM_011393, NP_001070982, NP_001070983, NP_035523	solute carrier family 1 (glial high affinity glutamate transporter), member 2	Amyotrophic lateral sclerosis (ALS)
3.25249	9.53007	0.0386483	Epha1	NM_023580, NP_076069	Eph receptor A1	Axon guidance
1.57985	2.98939	0.0241978	Scd4	NM_183216, NP_899039	stearoyl-coenzyme A desaturase 4	Biosynthesis of unsaturated fatty acids, PPAR signaling pathway
2.21574	4.64521	0.0482758	Grm5	NM_001081414, NM_001143834, NP_001074883, NP_001137306	glutamate receptor, metabotropic 5	Calcium signaling pathway, Neuroactive ligand-receptor interaction, Gap junction, Long-term potentiation, Long-term depression, Huntington's disease
3.37152	10.3497	0.0246998	Tpm3	NM_022314, NP_071709	tropomyosin 3, gamma	Cardiac muscle contraction, Pathways in cancer, Thyroid cancer, Hypertrophic cardiomyopathy (HCM), Dilated cardiomyopathy
3.82493	14.1716	0.00451375	H2-Aa	NM_010378, NP_034508	histocompatibility 2, class II antigen A, alpha	Cell adhesion molecules (CAMs), Antigen processing and presentation, Intestinal immune network for IgA production, Type I diabetes mellitus, Leishmaniasis, Asthma, Autoimmune thyroid disease, Systemic lupus erythematosus, Allograft rejection, Graft-versus-host disease, Viral myocarditis
1.62599	3.08655	0.0451152	Cd86	NM_019388, NP_062261	CD86 antigen	Cell adhesion molecules (CAMs), Toll-like receptor signaling pathway, Intestinal immune network for IgA production, Type I diabetes mellitus, Autoimmune thyroid disease, Systemic lupus erythematosus, Allograft rejection, Graft-versus-host disease, Viral myocarditis
2.0186	4.05191	0.0364832	Bub3	NM_009774, NP_033904	budding uninhibited by benzimidazoles 3 homolog (S. cerevisiae)	Cell cycle
1.92988	3.81023	0.0207774	Mdh1	NM_008618, NP_032644	malate dehydrogenase 1, NAD (soluble)	Citrate cycle (TCA cycle), Pyruvate metabolism, Glyoxylate and dicarboxylate metabolism, Metabolic pathways, Proximal tubule bicarbonate reclamation
1.21419	2.32011	0.00795166	Dnmt3l	NM_001081695, NM_019448, NP_001075164, NP_062321	DNA (cytosine-5-)-methyltransferase 3-like	Cysteine and methionine metabolism, Metabolic pathways
6.20419	73.7306	0.000178339	Cxcl16	NM_023158, NP_075647	chemokine (C-X-C motif) ligand 16	Cytokine-cytokine receptor interaction, Chemokine signaling pathway
1.51607	2.86011	0.0284306	Fmo2	NM_018881, NP_061369	flavin containing monooxygenase 2	Drug metabolism
2.85244	7.2222	0.0103999	Cyp2d26	NM_029562, NP_083838	cytochrome P450, family 2, subfamily d, polypeptide 26	Drug metabolism
4.99243	31.8324	0.0181547	Folr2	NM_008035, NP_032061	folate receptor 2 (fetal)	Endocytosis
2.28984	4.89001	9.6734e-05	H2-K1	NM_001001892, NP_001001892	histocompatibility 2, K1, K region	Endocytosis, Cell adhesion molecules (CAMs), Antigen processing and presentation, Natural killer cell mediated cytotoxicity, Type I diabetes mellitus, Autoimmune thyroid disease, Allograft rejection, Graft-versus-host disease, Viral myocarditis
3.35256	10.2146	0.000519148	H2-D1	NM_010380, NP_034510	histocompatibility 2, D region locus 1	Endocytosis, Cell adhesion molecules (CAMs), Antigen processing and presentation, Natural killer cell mediated cytotoxicity, Type I diabetes mellitus, Autoimmune thyroid disease, Allograft rejection, Graft-versus-host disease, Viral myocarditis
1.28067	2.42952	0.0370234	Tuba8	NM_017379, NP_059075	tubulin, alpha 8	Gap junction
2.38108	5.20927	0.0070264	Ggct	NM_026637, NP_080913	gamma-glutamyl cyclotransferase	Glutathione metabolism
1.07949	2.11329	0.0262579	Lclat1	NM_001081071, NP_001074540	lysocardiolipin acyltransferase 1	Glycerolipid metabolism, Glycerophospholipid metabolism, Metabolic pathways
1.24316	2.36717	0.0256406	Pla2g5	NM_001122954, NM_011110, NP_001116426, NP_035240	phospholipase A2, group V	Glycerophospholipid metabolism, Ether lipid metabolism, Arachidonic acid metabolism, Linoleic acid metabolism, alpha-Linolenic acid metabolism, Metabolic pathways, MAPK signaling pathway, Vascular smooth muscle contraction, VEGF signaling pathway, Fc epsilon RI signaling pathway, Long-term depression, GnRH signaling pathway
1.18184	2.26866	0.031426	Pck1	NM_011044, NP_035174	phosphoenolpyruvate carboxykinase 1, cytosolic	Glycolysis / Gluconeogenesis, Citrate cycle (TCA cycle), Pyruvate metabolism, Metabolic pathways, PPAR signaling pathway, Insulin signaling pathway, Adipocytokine signaling pathway, Proximal tubule bicarbonate reclamation
1.35535	2.55858	0.0308262	St8sia5	NM_153124, NP_694764	ST8 alpha-N-acetyl-neuraminide alpha-2,8-sialyltransferase 5	Glycosphingolipid biosynthesis, Metabolic pathways
2.72041	6.59059	0.0482814	Inpp4a	NM_030266, NM_172971, NP_084542, NP_766559	inositol polyphosphate-4-phosphatase, type I	Inositol phosphate metabolism, Metabolic pathways, Phosphatidylinositol signaling system
1.3166	2.49079	0.0446332	Flot1	NM_008027, NP_032053	flotillin 1	Insulin signaling pathway
2.79174	6.92463	0.00526907	Glt25d2	NM_177756, NP_808424	glycosyltransferase 25 domain containing 2	Lysine degradation
1.71256	3.27742	0.0379416	Ppp3r1	NM_024459, NP_077779	protein phosphatase 3, regulatory subunit B, alpha isoform (calcineurin B, type I)	MAPK signaling pathway, Calcium signaling pathway, Oocyte meiosis, Apoptosis, Wnt signaling pathway, Axon guidance, VEGF signaling pathway, Natural killer cell mediated cytotoxicity, T cell receptor signaling pathway, B cell receptor signaling pathway, Long-term potentiation, Alzheimer's disease, Amyotrophic lateral sclerosis (ALS)
3.48703	11.2124	0.0247749	Gng12	NM_025278, NP_079554	guanine nucleotide binding protein (G protein), gamma 12	MAPK signaling pathway, Chemokine signaling pathway, Regulation of actin cytoskeleton
1.16467	2.24182	0.0375998	Raet1a	NM_009016, NP_033042	retinoic acid early transcript 1, alpha	Natural killer cell mediated cytotoxicity
1.83333	3.5636	0.00507539	Klra4	NM_010649, NP_034779, XM_001471780, XP_001471830	killer cell lectin-like receptor, subfamily A, member 4	Natural killer cell mediated cytotoxicity
1.05865	2.08299	0.0138904	Crhr2	NM_009953, NP_034083	corticotropin releasing hormone receptor 2	Neuroactive ligand-receptor interaction
1.90581	3.74718	0.00412906	P2ry13	NM_028808, NP_083084	purinergic receptor P2Y, G-protein coupled 13	Neuroactive ligand-receptor interaction
2.07376	4.20982	0.0489211	Vipr1	NM_011703, NP_035833	vasoactive intestinal peptide receptor 1	Neuroactive ligand-receptor interaction
2.23639	4.71215	0.0149216	Gabrb1	NM_008069, NP_032095	gamma-aminobutyric acid (GABA-A) receptor, subunit beta 1	Neuroactive ligand-receptor interaction
2.2697	4.82222	0.0059946	Grm2	XM_001475814, XM_909627, XP_001475864, XP_914720	glutamate receptor, metabotropic 2	Neuroactive ligand-receptor interaction
3.92707	15.2113	0.0273807	Chrna4	NM_015730, NP_056545	cholinergic receptor, nicotinic, alpha polypeptide 4	Neuroactive ligand-receptor interaction
1.31576	2.48933	0.0134022	Rbpj	NM_001080927, NM_001080928, NM_009035, NP_001074396, NP_001074397, NP_033061	recombination signal binding protein for immunoglobulin kappa J region	Notch signaling pathway
1.46158	2.75409	0.0360412	Olfr1030	NM_146588, NP_666799	olfactory receptor 1030	Olfactory transduction
2.17451	4.51433	0.0405589	Olfr670	NM_207146, NP_997029	olfactory receptor 670	Olfactory transduction
2.42782	5.38079	0.00413734	Olfr109	NM_146835, NP_667046	olfactory receptor 109	Olfactory transduction
1.98291	3.95289	0.00438464	Pex1	NM_027777, NP_082053	peroxisomal biogenesis factor 1	Peroxisome
2.56886	5.9334	0.000880715	Aqp7	NM_007473, NP_031499	aquaporin 7	PPAR signaling pathway
1.32067	2.49782	6.033e-06	Psmb9	NM_013585, NP_038613	proteasome (prosome, macropain) subunit, beta type 9 (large multifunctional peptidase 2)	Proteasome
1.29098	2.44694	0.014393	Ak5	NM_001081277, NP_001074746	adenylate kinase 5	Purine metabolism, Metabolic pathways
1.19684	2.29237	0.00540679	Papss2	NM_011864, NP_035994	3'-phosphoadenosine 5'-phosphosulfate synthase 2	Purine metabolism, Selenoamino acid metabolism, Sulfur metabolism, Metabolic pathways
1.17294	2.25471	0.00127657	Prkaa2	NM_178143, NP_835279	protein kinase, AMP-activated, alpha 2 catalytic subunit	Regulation of autophagy, mTOR signaling pathway, Insulin signaling pathway, Adipocytokine signaling pathway, Hypertrophic cardiomyopathy (HCM)
1.12649	2.18327	0.00426148	Rps18	NM_011296, NP_035426	ribosomal protein S18	Ribosome
3.71363	13.1194	0.00194519	Ddx3y	NM_012008, NP_036138	DEAD (Asp-Glu-Ala-Asp) box polypeptide 3, Y-linked	RIG-I-like receptor signaling pathway
1.01112	2.01547	0.0477652	Sf3a2	NM_013651, NP_038679	splicing factor 3a, subunit 2	Spliceosome
4.86944	29.2313	0.00351407	Syf2	NM_026780, NP_081056	SYF2 homolog, RNA splicing factor (S. cerevisiae)	Spliceosome
4.49235	22.5077	0.000530744	Hsd3b2	NM_153193, NP_694873	hydroxy-delta-5-steroid dehydrogenase, 3 beta- and steroid delta-isomerase 2	Steroid hormone biosynthesis, Metabolic pathways
8.52539	368.466	0.00475429	Ltbp1	NM_019919, NM_206958, NP_064303, NP_996841	latent transforming growth factor beta binding protein 1	TGF-beta signaling pathway
2.33856	5.05799	0.0136145	Slc2a2	NM_031197, NP_112474	solute carrier family 2 (facilitated glucose transporter), member 2	Type II diabetes mellitus, Maturity onset diabetes of the young
5.21555	37.1567	0.0108583	Dbh	NM_138942, NP_620392	dopamine beta hydroxylase	Tyrosine metabolism, Metabolic pathways
2.08366	4.23881	0.0113312	Mgrn1	NM_029657, NP_083933	mahogunin, ring finger 1	Ubiquitin mediated proteolysis
1.28579	2.43815	0.00853919	Apc	NM_007462, NP_031488	adenomatosis polyposis coli	Wnt signaling pathway, Regulation of actin cytoskeleton, Pathways in cancer, Colorectal cancer, Endometrial cancer, Basal cell carcinoma
1.00249	2.00345	0.0135509	Gpr34	NM_011823, NP_035953	G protein-coupled receptor 34
1.0072	2.01001	0.0176319	LOC100048844	XM_001479130, XM_001479137, XP_001479180, XP_001479187	similar to cytotoxic T-lymphocyte associated molecule 4
1.01617	2.02254	0.0403673	Gm12	XM_001476985, XM_916126, XP_001477035, XP_921219	gene model 12, (NCBI)
1.02919	2.04088	0.0467547	Cyp4b1	NM_007823, NP_031849	cytochrome P450, family 4, subfamily b, polypeptide 1
1.03875	2.05444	0.0485411	Krt26	NM_001033397, NP_001028569	keratin 26
1.04661	2.06566	0.0155914	A830035A12Rik	XM_920516, XM_986896, XP_925609, XP_991990	RIKEN cDNA A830035A12 gene
1.0592	2.08378	0.0404797	Pet2	NM_008821, NP_032847	plasmacytoma expressed transcript 2
1.06935	2.09848	0.00300487	Cdh6	NM_007666, NP_031692	cadherin 6
1.07648	2.10889	0.025249	Slc28a3	NM_022317, NP_071712	solute carrier family 28 (sodium-coupled nucleoside transporter), member 3
1.08864	2.12673	0.0139508	Abhd2	NM_018811, NP_061281	abhydrolase domain containing 2
1.09065	2.1297	0.036609	D930042L22	XM_488631, XM_922378, XP_488631, XP_927471	hypothetical protein D930042L22
1.09486	2.13592	0.0271875	5830457O10Rik	NM_145412, NP_663387	RIKEN cDNA 5830457O10 gene
1.1047	2.15054	0.00356548	1700015E13Rik	NM_001039593, NP_001034682	RIKEN cDNA 1700015E13 gene
1.11314	2.16316	0.0387087	Mill1	NM_153749, NP_715630	MHC I like leukocyte 1
1.11677	2.1686	0.0265677	Tbc1d22b	NM_198647, NP_941049	TBC1 domain family, member 22B
1.1305	2.18934	0.0189208	Gm967	NM_001114174, NP_001107646, XM_355152, XM_912427, XP_355152, XP_917520	gene model 967, (NCBI)
1.14176	2.2065	0.00865615	Tmem8	NM_021793, NP_068565	transmembrane protein 8 (five membrane-spanning domains)
1.15217	2.22248	0.00202741	Unc93b1	NM_019449, NP_062322	unc-93 homolog B1 (C. elegans)
1.15312	2.22395	0.000350156	Ng23	NM_023893, NP_076382	Ng23 protein
1.15524	2.22721	0.0253702	Wdr16	NM_027963, NP_082239	WD repeat domain 16
1.1998	2.29708	0.0429748	Slc29a2	NM_007854, NP_031880	solute carrier family 29 (nucleoside transporters), member 2
1.20609	2.30712	0.0241615	Spert	NM_026457, NP_080733	spermatid associated
1.21979	2.32913	0.0118008	Cabc1	NM_023341, NP_075830	chaperone, ABC1 activity of bc1 complex like (S. pombe)
1.22111	2.33126	0.0395203	8030462N17Rik	NM_178670, NP_848785	RIKEN cDNA 8030462N17 gene
1.24006	2.36208	0.00732351	Trpc4ap	NM_019828, NP_062802	transient receptor potential cation channel, subfamily C, member 4 associated protein
1.24877	2.37638	0.0179756	Mcf2l	NM_178076, NP_835177	mcf.2 transforming sequence-like
1.26851	2.40913	0.0124067	Slc7a2	NM_001044740, NM_007514, NP_001038205, NP_031540	solute carrier family 7 (cationic amino acid transporter, y+ system), member 2
1.28894	2.44349	0.0248007	Igh-6	NA	immunoglobulin heavy chain 6 (heavy chain of IgM)
1.29145	2.44774	0.0017572	Mak10	NM_030153, NP_084429	MAK10 homolog, amino-acid N-acetyltransferase subunit, (S. cerevisiae)
1.29323	2.45076	0.013579	Tcp11l1	NM_177190, NP_796164	t-complex 11 like 1
1.30177	2.46531	0.0234914	Tmem175	NM_028223, NP_082499	transmembrane protein 175
1.32573	2.50659	0.0233082	Aspdh	NM_026690, NP_080966	aspartate dehydrogenase domain containing
1.34538	2.54096	0.0278925	Defb19	NM_145157, NP_660139	defensin beta 19
1.35414	2.55645	0.0150954	Trcg1	NM_001014398, NP_001014420	taste receptor protein 1
1.35866	2.56448	0.0206442	Stac3	NM_177707, NP_808375	SH3 and cysteine rich domain 3
1.37244	2.58907	0.0254152	Htra4	NM_001081187, NP_001074656	HtrA serine peptidase 4
1.39533	2.63049	0.0169576	EG666920	XM_001475392, XM_987017, XP_001475442, XP_992111	predicted gene, EG666920
1.43782	2.70912	0.0300821	Lgtn	NM_001136070, NM_010709, NP_001129542, NP_034839	ligatin
1.48737	2.80377	0.0412302	1700055M20Rik	NM_028532, NM_199455, NP_082808, NP_955534	RIKEN cDNA 1700055M20 gene
1.50231	2.83296	0.0358559	2010-03-11	NM_177597, NP_808265	membrane-associated ring finger (C3HC4) 11
1.50689	2.84196	0.036414	Guca2b	NM_008191, NP_032217	guanylate cyclase activator 2b (retina)
1.53456	2.897	0.0214668	BC048403	NM_173022, NP_766610	cDNA sequence BC048403
1.55275	2.93376	0.025295	Ostb	NM_178933, NP_849264	organic solute transporter beta
1.6053	3.04259	0.0111957	5430427O19Rik	XM_900683, XM_912450, XP_905776, XP_917543	RIKEN cDNA 5430427O19 gene
1.62745	3.08966	0.0300102	Rora	NM_013646, NP_038674	RAR-related orphan receptor alpha
1.64115	3.11915	0.0430144	1700092K14Rik	NA	RIKEN cDNA 1700092K14 gene
1.6495	3.13725	0.00382876	LOC171266	NM_134232, NP_598993	vomeronasal 1 receptor, G10-like
1.6585	3.15687	0.0334821	Gsdmc2	NM_177912, NP_808580	gasdermin C2
1.68115	3.20684	0.0331625	Adat1	NM_013925, NP_038953	adenosine deaminase, tRNA-specific 1
1.68621	3.2181	0.000287044	Lcn3	NM_010694, NP_034824	lipocalin 3
1.70397	3.25796	0.00278992	2310061I04Rik	NM_001033630, NP_001028802, XM_001002280, XM_128627, XP_001002280, XP_128627	RIKEN cDNA 2310061I04 gene
1.71857	3.29109	0.0203888	EG214403	NM_001029977, NP_001025148	predicted gene, EG214403
1.72087	3.29635	0.0196039	5530400B01Rik	NA	RIKEN cDNA 5530400B01 gene
1.7552	3.37572	0.0274183	Olfml2a	NM_172854, NP_766442	olfactomedin-like 2A
1.75715	3.38031	0.0439708	Als2cr12	NM_175370, NP_780579	amyotrophic lateral sclerosis 2 (juvenile) chromosome region, candidate 12 (human)
1.76247	3.39278	0.0433103	Zfp91	NM_053009, NP_443735	zinc finger protein 91
1.76894	3.40803	0.0043175	Plekhb2	NM_145516, NP_663491	pleckstrin homology domain containing, family B (evectins) member 2
1.79114	3.46088	0.0152653	Wdr46	NM_020603, NP_065628	WD repeat domain 46
1.8051	3.49454	0.0187796	Gpr116	NM_001081178, NP_001074647	G protein-coupled receptor 116
1.85678	3.62198	0.00409002	Srpx2	NM_001083895, NM_026838, NP_001077364, NP_081114	sushi-repeat-containing protein, X-linked 2
1.86772	3.64957	0.0237481	5830403F22Rik	NA	RIKEN cDNA 5830403F22 gene
1.86994	3.65518	0.0312972	Rpp30	NM_019428, NP_062301	ribonuclease P/MRP 30 subunit (human)
1.8755	3.6693	0.0368936	C730029A08Rik	NA	RIKEN cDNA C730029A08 gene
1.87688	3.67279	0.0323468	4930520P13Rik	XM_895765, XM_920304, XP_900858, XP_925397	RIKEN cDNA 4930520P13 gene
1.89695	3.72425	0.0494023	Pcsk5	XM_129214, XM_987372, XP_129214, XP_992466	proprotein convertase subtilisin/kexin type 5
1.90523	3.74568	0.0390953	Ptprt	NM_021464, NP_067439	protein tyrosine phosphatase, receptor type, T
1.9204	3.78528	0.0427179	381002	XR_035213, XR_035214	predicted gene, 381002
1.94287	3.84469	0.00769469	Clybl	NM_029556, NP_083832	citrate lyase beta like
1.95977	3.88999	0.0227494	Foxf1a	NM_010426, NP_034556	forkhead box F1a
1.96465	3.90318	0.0483658	Treml4	NM_001033922, NM_172623, NP_001029094, NP_766211	triggering receptor expressed on myeloid cells-like 4
1.97822	3.94006	0.00572747	Cnnm3	NM_001039551, NM_053186, NP_001034640, NP_444416	cyclin M3
1.98605	3.9615	0.00888192	Matn4	NM_013592, NP_038620	matrilin 4
1.98612	3.96169	8.3551e-05	Enpp5	NM_032003, NP_114392	ectonucleotide pyrophosphatase/phosphodiesterase 5
2.01902	4.0531	0.0316946	Arhgap26	NM_175164, NP_780373	Rho GTPase activating protein 26
2.02249	4.06285	0.0229565	Zfp324	NM_178732, NP_848847	zinc finger protein 324
2.02472	4.06912	0.0031947	9530019H20Rik	NA	RIKEN cDNA 9530019H20 gene
2.0299	4.08377	0.0132946	LOC100046852	XM_001476908, XP_001476958	hypothetical protein LOC100046852
2.04158	4.11695	0.00113368	Adamts20	NM_177431, NP_803180	a disintegrin-like and metallopeptidase (reprolysin type) with thrombospondin type 1 motif, 20
2.07407	4.21072	0.0400635	Api5	NM_007466, NP_031492	apoptosis inhibitor 5
2.0824	4.23512	0.0465168	Ly6d	NM_010742, NP_034872	lymphocyte antigen 6 complex, locus D
2.09216	4.26386	0.00233249	A430093F15Rik	XR_035341	RIKEN cDNA A430093F15 gene
2.10746	4.30932	0.00175585	Tmem86b	NM_023440, NP_075929	transmembrane protein 86B
2.10754	4.30956	0.0194314	Unc80	XM_001471865, XM_001471866, XM_893763, XM_983133, XM_990462, XP_001471915, XP_001471916, XP_898856, XP_988227, XP_995556	unc-80 homolog (C. elegans)
2.1131	4.32621	0.0153915	Gm906	NM_001033438, NP_001028610	gene model 906, (NCBI)
2.12622	4.36571	0.00124895	Cbln2	NM_172633, NP_766221	cerebellin 2 precursor protein
2.17362	4.51154	0.0177084	Serpinb12	NM_027971, NP_082247	serine (or cysteine) peptidase inhibitor, clade B (ovalbumin), member 12
2.18071	4.53377	0.0234646	2810006K23Rik	NM_001134717, NM_028310, NP_001128189, NP_082586	RIKEN cDNA 2810006K23 gene
2.19059	4.56491	0.0252989	Lrch4	NM_146164, NP_666276	leucine-rich repeats and calponin homology (CH) domain containing 4
2.22394	4.67167	0.013221	LOC100045200	XR_031332	similar to small acidic protein
2.24032	4.72502	0.0145141	Orm2	NM_011016, NP_035146	orosomucoid 2
2.24915	4.75401	0.0267647	Chd5	NM_001081376, NM_029216, NP_001074845, NP_083492	chromodomain helicase DNA binding protein 5
2.26901	4.81992	0.0128713	Edil3	NM_001037987, NM_010103, NP_001033076, NP_034233	EGF-like repeats and discoidin I-like domains 3
2.26906	4.82007	0.0190258	OTTMUSG00000007790	XR_033763, XR_033808	predicted gene, OTTMUSG00000007790
2.27767	4.84893	0.0216243	Trpv5	NM_001007572, NP_001007573	transient receptor potential cation channel, subfamily V, member 5
2.33224	5.03587	0.0135293	Ivl	NM_008412, NP_032438	involucrin
2.33534	5.0467	0.0374785	Kcna6	NM_013568, NP_038596	potassium voltage-gated channel, shaker-related, subfamily, member 6
2.36511	5.15192	0.00304677	Sorcs1	NM_021377, NP_067352	VPS10 domain receptor protein SORCS 1
2.38962	5.24019	0.0300605	Spnb4	NM_032610, NP_115999	spectrin beta 4
2.39755	5.26906	0.0264864	Fndc8	NM_030224, NP_084500	fibronectin type III domain containing 8
2.40557	5.29843	0.00245727	Prap1	NM_009475, NP_033501	proline-rich acidic protein 1
2.43995	5.42625	0.0226903	Pcdhgb7	NM_033579, NP_291057	protocadherin gamma subfamily B, 7
2.44329	5.43879	0.0331967	Klhl36	NM_146219, NP_666331	kelch-like 36 (Drosophila)
2.45456	5.48145	0.0133078	Klk10	NM_133712, NP_598473	kallikrein related-peptidase 10
2.46369	5.51627	0.0412079	Tmco4	NM_029857, NP_084133	transmembrane and coiled-coil domains 4
2.46435	5.51878	0.00748905	Tekt5	NM_001099275, NP_001092745, XM_358761, XM_908332, XP_358761, XP_913425	tektin 5
2.47177	5.54725	0.0458047	Odz2	NM_011856, NP_035986	odd Oz/ten-m homolog 2 (Drosophila)
2.51714	5.72447	0.00239987	Tulp3	NM_011657, NP_035787	tubby-like protein 3
2.52815	5.76831	0.0138118	Pabpc4	NM_130881, NM_148917, NP_570951, NP_683717	poly(A) binding protein, cytoplasmic 4
2.52936	5.77316	0.0181176	Gps1	NM_145370, NP_663345	G protein pathway suppressor 1
2.59562	6.04449	0.034232	Six3os1	NR_015385, NR_015386, NR_015387, XM_001479660, XM_001481207, XP_001479710, XP_001481257	Six3 opposite strand transcript 1
2.59775	6.05343	0.0415505	Cep192	XM_001000602, XM_619551, XM_984472, XP_001000602, XP_619551, XP_989566	centrosomal protein 192
2.60826	6.09766	0.0215272	Slc22a9	NM_144785, NP_659034	solute carrier family 22 (organic anion transporter), member 9
2.61353	6.11999	0.0439652	Gja8	NM_008123, NP_032149	gap junction protein, alpha 8
2.62899	6.18591	0.000881372	Txndc15	NM_175150, NP_780359	thioredoxin domain containing 15
2.69508	6.4759	0.0183909	Xlr3c	NM_011727, NP_035857	X-linked lymphocyte-regulated 3C
2.70755	6.53211	0.000544565	Mro	NM_027741, NP_082017	maestro
2.73545	6.65968	0.000193189	1110001D15Rik	NM_026763, NP_081039	RIKEN cDNA 1110001D15 gene
2.74505	6.70415	0.00679008	LOC100044021	XR_032276	similar to MHC class Ib antigen
2.75144	6.73388	0.0476053	Casc1	NM_177222, NP_796196	cancer susceptibility candidate 1
2.77464	6.84307	0.0397648	ENSMUSG00000069373	XM_001478741, XM_001479850, XP_001478791, XP_001479900	predicted gene, ENSMUSG00000069373
2.83862	7.15336	0.0457933	Bcl2l15	NM_001142959, NM_001142960, NP_001136431, NP_001136432, XR_002337, XR_005162, XR_035396	BCLl2-like 15
2.86076	7.26397	0.0102498	5730522E02Rik	XR_035404	RIKEN cDNA 5730522E02 gene
2.9303	7.62267	0.0335387	Eif3a	NM_010123, NP_034253	eukaryotic translation initiation factor 3, subunit A
2.97518	7.86354	0.0431909	Wdr64	XM_001472727, XM_001474997, XP_001472777, XP_001475047	WD repeat domain 64
3.01549	8.08635	0.0295797	Chi3l3	NM_009892, NP_034022	chitinase 3-like 3
3.02216	8.12384	0.0423558	OTTMUSG00000015868	NA	predicted gene, OTTMUSG00000015868
3.12215	8.70684	0.0433296	Mlxip	NM_133917, NM_177582, NP_598678, NP_808250	MLX interacting protein
3.15556	8.91081	0.00879504	Ppp2r3c	NM_021529, NP_067504	protein phosphatase 2, regulatory subunit B'', gamma
3.21823	9.30645	0.0337138	Hpdl	NM_146256, NP_666368	4-hydroxyphenylpyruvate dioxygenase-like
3.29118	9.7891	0.0346116	Larp1	XM_126172, XM_905029, XP_126172, XP_910122	La ribonucleoprotein domain family, member 1
3.32785	10.0411	0.0118387	Smgc	NM_198927, NP_945121	submandibular gland protein C
3.36266	10.2864	0.0370739	Klhl30	NM_027551, NP_081827	kelch-like 30 (Drosophila)
3.49498	11.2744	0.00191238	Lrrc18	NM_026253, NP_080529	leucine rich repeat containing 18
3.49677	11.2884	0.00318061	4930451I11Rik	NM_183131, NP_898954	RIKEN cDNA 4930451I11 gene
3.50804	11.377	0.000770984	Prss12	NM_008939, NP_032965	protease, serine, 12 neurotrypsin (motopsin)
3.61061	12.2152	0.0113413	Vps13d	NM_001128198, NP_001121670, XM_001002285, XM_001476900, XP_001002285, XP_001476950	vacuolar protein sorting 13 D (yeast)
3.62666	12.3519	0.000599666	Slc12a3	NM_019415, NP_062288	solute carrier family 12, member 3
3.63229	12.4002	0.0320251	Rnf183	NM_153504, NP_705724	ring finger protein 183
3.66197	12.658	0.0450819	Spag4l	NM_029599, NP_083875	sperm associated antigen 4-like
3.66349	12.6713	0.00264675	Nxf3	NM_001024141, NP_001019312	nuclear RNA export factor 3
3.721	13.1866	0.0115722	Zmym3	NM_019831, NP_062805	zinc finger, MYM-type 3
3.75231	13.4759	0.00731748	Ceacam15	NM_175315, NP_780524, XM_145393, XM_914594, XP_145393, XP_919687	carcinoembryonic antigen-related cell adhesion molecule 15
3.75948	13.543	0.0120981	Dkc1	NM_001030307, NP_001025478	dyskeratosis congenita 1, dyskerin homolog (human)
3.84816	14.4016	0.0286454	4930452B06Rik	NM_028934, NP_083210	RIKEN cDNA 4930452B06 gene
3.98944	15.8833	0.00569745	Upk1a	NM_026815, NP_081091	uroplakin 1A
4.06773	16.7691	0.0103374	Mx1	NM_010846, NP_034976, NR_003520, XR_035486	myxovirus (influenza virus) resistance 1
4.07964	16.9081	0.043293	Slc17a3	NM_134069, NP_598830	solute carrier family 17 (sodium phosphate), member 3
4.11243	17.2967	0.0441955	Ip6k3	NM_173027, NP_766615	inositol hexaphosphate kinase 3
4.13616	17.5836	0.00349862	Mn1	NM_001081235, NP_001074704	meningioma 1
4.21263	18.5408	0.000168705	Lce3c	NM_033175, NP_149410	late cornified envelope 3C
4.26207	19.1872	0.00260425	Fkbp6	NM_033571, NP_291049	FK506 binding protein 6
4.31371	19.8863	0.00954906	Cpeb3	NM_198300, NP_938042	cytoplasmic polyadenylation element binding protein 3
4.31899	19.9593	0.0215144	V1re7	NM_134196, NP_598957	vomeronasal 1 receptor, E7
4.37472	20.7454	0.0418127	Slc9a5	NM_001081332, NP_001074801	solute carrier family 9 (sodium/hydrogen exchanger), member 5
4.56886	23.7336	0.0336443	4833423E24Rik	NM_001081664, NP_001075133	RIKEN cDNA 4833423E24 gene
4.5839	23.9824	0.039858	Icam5	NM_008319, NP_032345	intercellular adhesion molecule 5, telencephalin
4.67888	25.6144	0.000316068	Foxi1	NM_023907, NP_076396	forkhead box I1
4.68516	25.7261	0.000625082	BC024139	NM_001142968, NP_001136440, XR_035100, XR_035103	cDNA sequence BC024139
5.09739	34.2348	3.1246e-05	Slc6a20b	NM_011731, NP_035861	solute carrier family 6 (neurotransmitter transporter), member 20B
5.23008	37.5327	0.000380297	Agr2	NM_011783, NP_035913	anterior gradient 2 (Xenopus laevis)
5.32571	40.105	0	Bat5	NM_178592, NP_848707	HLA-B associated transcript 5
5.50966	45.5589	0.0412241	Gm1604b	NM_001033442, NP_001028614	gene model 1604B, (NCBI)
5.72804	53.0044	0.000176855	Ndel1	NM_023668, NP_076157	nuclear distribution gene E-like homolog 1 (A. nidulans)
5.75856	54.1376	1.7682e-05	Slc5a10	NM_001033227, NP_001028399	solute carrier family 5 (sodium/glucose cotransporter), member 10
6.10483	68.8234	2.9e-08	Krt14	NM_016958, NP_058654	keratin 14
7.05911	133.354	0.000779899	Adam22	NM_001007220, NM_001007221, NM_001098225, NP_001007221, NP_001007222, NP_001091695	a disintegrin and metallopeptidase domain 22
7.4989	180.882	0.0135589	Ttc15	NM_178811, NP_848926	tetratricopeptide repeat domain 15
