# Supplementary material for: Systems biology approach to identify transcriptome reprogramming and candidate microRNA targets during the progression of polycystic kidney disease
Source: BMC Syst Biol. 2011 Apr 25;5:56. doi: 10.1186/1752-0509-5-56 (PMC3111376; doi:10.1186/1752-0509-5-56)
Supplement: Additional file 6 — Significantly regulated genes at E17.5. This table shows the significantly regulated genes obtained for mutant versus wild-type comparison at E17.5 [file 1752-0509-5-56-S6.XLS]

## Sheet: Supplemental_table_2_significan
logFC	Fold Change	P-value	GeneSymbol	RefSeq	Name	Remarks	KEGG_terms
-1.47461	2.77908	0.0112008	Abcb5	NM_029961, NP_084237, XM_001002680, XM_906632, XP_001002680, XP_911725	ATP-binding cassette, sub-family B (MDR/TAP), member 5	Up in Mutant	ABC transporters
-2.87756	7.34905	0.000304409	Il4i1	NM_010215, NP_034345	interleukin 4 induced 1	Up in Mutant	Alanine, aspartate and glutamate metabolism, Cysteine and methionine metabolism, Valine, leucine and isoleucine degradation, Tyrosine metabolism, Phenylalanine metabolism, Tryptophan metabolism, Phenylalanine, tyrosine and tryptophan biosynthesis, Metabolic pathways
-1.00198	2.00275	0.00141444	Cdk5r1	NM_009871, NP_034001	cyclin-dependent kinase 5, regulatory subunit 1 (p35)	Up in Mutant	Alzheimer's disease
-2.89455	7.4361	0.0169557	Nefm	NM_008691, NP_032717	neurofilament, medium polypeptide	Up in Mutant	Amyotrophic lateral sclerosis (ALS)
-1.19447	2.28861	0.038672	Rfxank	NM_001025589, NM_011266, NP_001020760, NP_035396	regulatory factor X-associated ankyrin-containing protein	Up in Mutant	Antigen processing and presentation, Primary immunodeficiency
-3.18443	9.09093	0.0483104	Plxna3	NM_008883, NP_032909	plexin A3	Up in Mutant	Axon guidance
-1.64439	3.12616	0.0100802	Sema4c	NM_001126047, NP_001119519, XM_898566, XM_985534, XP_903659, XP_990628	sema domain, immunoglobulin domain (Ig), transmembrane domain (TM) and short cytoplasmic domain, (semaphorin) 4C	Up in Mutant	Axon guidance
-1.58601	3.00218	0.0188288	Sema6c	NM_011351, NP_035481	sema domain, transmembrane domain (TM), and cytoplasmic domain, (semaphorin) 6C	Up in Mutant	Axon guidance
-1.21311	2.31836	0.000862199	Sema3c	NM_013657, NP_038685	sema domain, immunoglobulin domain (Ig), short basic domain, secreted, (semaphorin) 3C	Up in Mutant	Axon guidance
-2.26848	4.81815	0.0183852	Gtf2i	NM_001080746, NM_001080747, NM_001080748, NM_001080749, NM_010365, NP_001074215, NP_001074216, NP_001074217, NP_001074218, NP_034495	general transcription factor II I	Up in Mutant	Basal transcription factors
-1.18805	2.27844	0.00099504	Gtf2ird1	NM_001081462, NM_001081463, NM_001081464, NM_001081465, NM_001081466, NM_001081467, NM_001081468, NM_001081469, NM_001081470, NM_020331, NP_001074931, NP_001074932, NP_001074933, NP_001074934, NP_001074935, NP_001074936, NP_001074937, NP_001074938, NP_001074939, NP_065064	general transcription factor II I repeat domain-containing 1	Up in Mutant	Basal transcription factors
-2.59322	6.03445	0.0453371	Lig3	NM_010716, NP_034846	ligase III, DNA, ATP-dependent	Up in Mutant	Base excision repair
-1.23407	2.3523	0.0136324	Scd4	NM_183216, NP_899039	stearoyl-coenzyme A desaturase 4	Up in Mutant	Biosynthesis of unsaturated fatty acids, PPAR signaling pathway
-3.54386	11.663	0.0068999	P2rx7	NM_001038839, NM_001038845, NM_001038887, NM_011027, NP_001033928, NP_001033934, NP_001033976, NP_035157	purinergic receptor P2X, ligand-gated ion channel, 7	Up in Mutant	Calcium signaling pathway, Neuroactive ligand-receptor interaction
-2.34146	5.06816	0.0111507	Nlgn1	NM_138666, NP_619607	neuroligin 1	Up in Mutant	Cell adhesion molecules (CAMs)
-1.06086	2.08618	0.00116829	Cldn3	NM_009902, NP_034032	claudin 3	Up in Mutant	Cell adhesion molecules (CAMs), Tight junction, Leukocyte transendothelial migration
-1.23691	2.35693	0.0449227	Cdk6	NM_009873, NP_034003	cyclin-dependent kinase 6	Up in Mutant	Cell cycle, p53 signaling pathway
-1.05952	2.08424	0.00759031	Crebbp	NM_001025432, NP_001020603	CREB binding protein	Up in Mutant	Cell cycle, Wnt signaling pathway, Notch signaling pathway, TGF-beta signaling pathway, Adherens junction, Jak-STAT signaling pathway, Long-term potentiation
-1.07995	2.11396	0.035833	Csl	NM_027945, NP_082221	citrate synthase like	Up in Mutant	Citrate cycle (TCA cycle), Glyoxylate and dicarboxylate metabolism, Metabolic pathways
-1.13999	2.20379	0.0441115	Cfd	NM_013459, NP_038487	complement factor D (adipsin)	Up in Mutant	Complement and coagulation cascades
-1.09864	2.14152	0.0182358	Masp1	NM_008555, NP_032581	mannan-binding lectin serine peptidase 1	Up in Mutant	Complement and coagulation cascades
-1.1794	2.26483	0.0256602	Cxcl16	NM_023158, NP_075647	chemokine (C-X-C motif) ligand 16	Up in Mutant	Cytokine-cytokine receptor interaction, Chemokine signaling pathway
-1.13452	2.19546	0.00142912	Cxcl1	NM_008176, NP_032202	chemokine (C-X-C motif) ligand 1	Up in Mutant	Cytokine-cytokine receptor interaction, Chemokine signaling pathway, NOD-like receptor signaling pathway
-4.06688	16.7591	0.000594214	Bmp8b	NM_007559, NP_031585	bone morphogenetic protein 8b	Up in Mutant	Cytokine-cytokine receptor interaction, Hedgehog signaling pathway, TGF-beta signaling pathway
-3.09933	8.57022	0.00415518	Clcf1	NM_019952, NP_064336	cardiotrophin-like cytokine factor 1	Up in Mutant	Cytokine-cytokine receptor interaction, Jak-STAT signaling pathway
-1.24446	2.3693	0.00964556	Tslp	NM_021367, NP_067342	thymic stromal lymphopoietin	Up in Mutant	Cytokine-cytokine receptor interaction, Jak-STAT signaling pathway
-1.17788	2.26244	0.000368963	Il28ra	NM_174851, NP_777276	interleukin 28 receptor alpha	Up in Mutant	Cytokine-cytokine receptor interaction, Jak-STAT signaling pathway
-1.00796	2.01106	0.00550633	Hgs	NM_008244, NP_032270	HGF-regulated tyrosine kinase substrate	Up in Mutant	Endocytosis
-1.75154	3.36717	0.00308767	Nrg1	NM_178591, NP_848706	neuregulin 1	Up in Mutant	ErbB signaling pathway
-3.25598	9.55315	0.000838813	Ms4a2	NM_013516, NP_038544	membrane-spanning 4-domains, subfamily A, member 2	Up in Mutant	Fc epsilon RI signaling pathway, Asthma
-7.77366	218.83	0.012959	Amph	NM_175007, NP_778172	amphiphysin	Up in Mutant	Fc gamma R-mediated phagocytosis
-1.23217	2.3492	0.00385667	Dgkb	NM_178681, NP_848796	diacylglycerol kinase, beta	Up in Mutant	Glycerolipid metabolism, Glycerophospholipid metabolism, Metabolic pathways, Phosphatidylinositol signaling system
-2.04757	4.1341	0.0130119	Pnliprp2	NM_011128, NP_035258	pancreatic lipase-related protein 2	Up in Mutant	Glycerolipid metabolism, Metabolic pathways
-1.53914	2.90621	0.0478673	Chat	NM_009891, NP_034021	choline acetyltransferase	Up in Mutant	Glycerophospholipid metabolism
-1.09847	2.14128	0.0449424	Bpgm	NM_007563, NP_031589	2,3-bisphosphoglycerate mutase	Up in Mutant	Glycolysis / Gluconeogenesis, Metabolic pathways
-1.12597	2.18248	0.0118981	Xylt1	NM_175645, NP_783576	xylosyltransferase 1	Up in Mutant	Glycosaminoglycan biosynthesis, Metabolic pathways
-1.49397	2.81663	0.0209824	St6galnac3	NM_011372, NP_035502	ST6 (alpha-N-acetyl-neuraminyl-2,3-beta-galactosyl-1,3)-N-acetylgalactosaminide alpha-2,6-sialyltransferase 3	Up in Mutant	Glycosphingolipid biosynthesis, Metabolic pathways
-2.13448	4.39078	0.00882149	Gli2	NM_001081125, NP_001074594	GLI-Kruppel family member GLI2	Up in Mutant	Hedgehog signaling pathway
-1.92464	3.79641	0.00056942	Mettl6	NM_025907, NP_080183	methyltransferase like 6	Up in Mutant	Histidine metabolism, Tyrosine metabolism, Selenoamino acid metabolism
-1.23817	2.35899	0.0156068	Dnali1	NM_175223, NP_780432	dynein, axonemal, light intermediate polypeptide 1	Up in Mutant	Huntington's disease
-4.76487	27.1875	0.0448609	Synj2	NM_001113351, NM_001113352, NM_001113353, NM_011523, NP_001106822, NP_001106823, NP_001106824, NP_035653	synaptojanin 2	Up in Mutant	Inositol phosphate metabolism, Metabolic pathways, Phosphatidylinositol signaling system
-1.43109	2.6965	0.000969965	Lipe	NM_001039507, NM_010719, NP_001034596, NP_034849	lipase, hormone sensitive	Up in Mutant	Insulin signaling pathway
-1.33192	2.51738	0.010162	Foxo1	NM_019739, NP_062713	forkhead box O1	Up in Mutant	Insulin signaling pathway
-2.5615	5.90322	0.000348991	Pigr	NM_011082, NP_035212	polymeric immunoglobulin receptor	Up in Mutant	Intestinal immune network for IgA production
-4.39848	21.0899	0.0291979	Setd7	NM_080793, NP_542983	SET domain containing (lysine methyltransferase) 7	Up in Mutant	Lysine degradation
-1.21911	2.32804	0.00376722	Map3k12	NM_009582, NP_033608	mitogen-activated protein kinase kinase kinase 12	Up in Mutant	MAPK signaling pathway
-1.05905	2.08356	0.0390808	Stk3	NM_019635, NP_062609	serine/threonine kinase 3 (Ste20, yeast homolog)	Up in Mutant	MAPK signaling pathway
-1.09794	2.14048	0.00443382	Traf2	NM_009422, NP_033448	TNF receptor-associated factor 2	Up in Mutant	MAPK signaling pathway, Apoptosis, RIG-I-like receptor signaling pathway, Adipocytokine signaling pathway
-3.34508	10.1618	0.00675254	Fgfr3	NM_008010, NP_032036	fibroblast growth factor receptor 3	Up in Mutant	MAPK signaling pathway, Endocytosis, Regulation of actin cytoskeleton, Pathways in cancer
-1.3551	2.55815	0.0485422	Prkcb	NM_008855, NP_032881	protein kinase C, beta	Up in Mutant	MAPK signaling pathway, ErbB signaling pathway, Calcium signaling pathway, Chemokine signaling pathway, Phosphatidylinositol signaling system, Vascular smooth muscle contraction, Wnt signaling pathway, VEGF signaling pathway, Focal adhesion, Tight junction, Gap junction, Natural killer cell mediated cytotoxicity, B cell receptor signaling pathway, Fc epsilon RI signaling pathway, Fc gamma R-media…
-1.09522	2.13645	0.00199482	Rps6ka5	NM_153587, NP_705815	ribosomal protein S6 kinase, polypeptide 5	Up in Mutant	MAPK signaling pathway, Neurotrophin signaling pathway
-2.06378	4.18079	0.00558014	Fgf10	NM_008002, NP_032028	fibroblast growth factor 10	Up in Mutant	MAPK signaling pathway, Regulation of actin cytoskeleton, Pathways in cancer, Melanoma
-1.53666	2.90122	0.0252072	Pi4kb	NM_175356, NP_780565	phosphatidylinositol 4-kinase, catalytic, beta polypeptide	Up in Mutant	Metabolic pathways, Inositol phosphate metabolism, Phosphatidylinositol signaling system
-1.77915	3.43224	0.0291982	Hsd3b2	NM_153193, NP_694873	hydroxy-delta-5-steroid dehydrogenase, 3 beta- and steroid delta-isomerase 2	Up in Mutant	Metabolic pathways, Steroid hormone biosynthesis
-1.22153	2.33195	0.0347402	Eif4e	NM_007917, NP_031943, XM_001004193, XP_001004193	eukaryotic translation initiation factor 4E	Up in Mutant	mTOR signaling pathway, Insulin signaling pathway
-2.8707	7.31418	0.0248011	Ulbp1	NM_029975, NP_084251	UL16 binding protein 1	Up in Mutant	Natural killer cell mediated cytotoxicity
-4.03677	16.413	0.0223493	Gabrb3	NM_001038701, NM_008071, NP_001033790, NP_032097	gamma-aminobutyric acid (GABA-A) receptor, subunit beta 3	Up in Mutant	Neuroactive ligand-receptor interaction
-3.51064	11.3974	0.00171474	Sstr2	NM_001042606, NM_009217, NP_001036071, NP_033243	somatostatin receptor 2	Up in Mutant	Neuroactive ligand-receptor interaction
-2.7939	6.93501	0.00315213	Npy2r	NM_008731, NP_032757	neuropeptide Y receptor Y2	Up in Mutant	Neuroactive ligand-receptor interaction
-2.61929	6.14449	0.00813218	Calcr	NM_001042725, NM_007588, NP_001036190, NP_031614	calcitonin receptor	Up in Mutant	Neuroactive ligand-receptor interaction
-2.33221	5.03578	0.024921	Rxfp2	NM_080468, NP_536716	relaxin/insulin-like family peptide receptor 2	Up in Mutant	Neuroactive ligand-receptor interaction
-2.05294	4.14951	0.0280745	Sstr5	NM_011425, NP_035555	somatostatin receptor 5	Up in Mutant	Neuroactive ligand-receptor interaction
-1.64536	3.12827	0.0437493	Grm2	XM_001475814, XM_909627, XP_001475864, XP_914720	glutamate receptor, metabotropic 2	Up in Mutant	Neuroactive ligand-receptor interaction
-1.17787	2.26242	0.00011404	F2rl1	NM_007974, NP_032000	coagulation factor II (thrombin) receptor-like 1	Up in Mutant	Neuroactive ligand-receptor interaction
-1.01475	2.02055	0.00564337	Gria1	NM_001113325, NM_008165, NP_001106796, NP_032191	glutamate receptor, ionotropic, AMPA1 (alpha 1)	Up in Mutant	Neuroactive ligand-receptor interaction, Long-term potentiation, Long-term depression, Amyotrophic lateral sclerosis
-4.77844	27.4444	0.0113428	Gria2	NM_001039195, NM_001083806, NM_013540, NP_001034284, NP_001077275, NP_038568	glutamate receptor, ionotropic, AMPA2 (alpha 2)	Up in Mutant	Neuroactive ligand-receptor interaction, Long-term potentiation, Long-term depression, Amyotrophic lateral sclerosis (ALS)
-5.63222	49.5983	0.00698245	Nnmt	NM_010924, NP_035054	nicotinamide N-methyltransferase	Up in Mutant	Nicotinate and nicotinamide metabolism, Metabolic pathways
-3.32231	10.0026	0.037637	Aph1a	NM_146104, NM_146134, NP_666216, NP_666246	anterior pharynx defective 1a homolog (C. elegans)	Up in Mutant	Notch signaling pathway, Alzheimer's disease
-3.06292	8.35661	0.0416544	Olfr55	NM_010998, NP_035128, XM_001471659, XP_001471709	olfactory receptor 55	Up in Mutant	Olfactory transduction
-3.05894	8.3336	0.041722	Olfr875	NM_146749, NP_666960	olfactory receptor 875	Up in Mutant	Olfactory transduction
-2.8342	7.13148	0.0458821	Olfr934	NM_146442, NP_666653	olfactory receptor 934	Up in Mutant	Olfactory transduction
-2.82254	7.07408	0.00931183	Olfr1273	NM_146975, NP_667186	olfactory receptor 1273	Up in Mutant	Olfactory transduction
-2.75023	6.72826	0.0233317	Olfr915	NM_146785, NP_666996	olfactory receptor 915	Up in Mutant	Olfactory transduction
-2.43042	5.39051	0.0141281	Olfr109	NM_146835, NP_667046	olfactory receptor 109	Up in Mutant	Olfactory transduction
-2.16228	4.47622	0.0341698	Olfr1518	NM_146545, NP_666756	olfactory receptor 1518	Up in Mutant	Olfactory transduction
-1.7464	3.35521	0.0381412	Olfr668	NM_147059, NP_667270	olfactory receptor 668	Up in Mutant	Olfactory transduction
-1.54901	2.92617	0.0289759	Olfr1101	NM_146591, NP_666802	olfactory receptor 1101	Up in Mutant	Olfactory transduction
-1.38354	2.60908	0.0331986	Olfr829	NM_147067, NP_667278	olfactory receptor 829	Up in Mutant	Olfactory transduction
-3.3328	10.0756	0.0177704	Sgol1	NM_028232, NP_082508	shugoshin-like 1 (S. pombe)	Up in Mutant	Oocyte meiosis
-1.48014	2.78977	0.0034507	Ppm1d	NM_016910, NP_058606	protein phosphatase 1D magnesium-dependent, delta isoform	Up in Mutant	p53 signaling pathway
-1.30131	2.46453	0.0444609	Trp73	NM_001126330, NM_001126331, NM_011642, NP_001119802, NP_001119803, NP_035772	transformation related protein 73	Up in Mutant	p53 signaling pathway, Neurotrophin signaling pathway
-1.95508	3.87737	0.00247546	Bcr	NM_001081412, NP_001074881	breakpoint cluster region	Up in Mutant	Pathways in cancer
-1.03496	2.04905	0.00706837	Tkt	NM_009388, NP_033414	transketolase	Up in Mutant	Pentose phosphate pathway, Metabolic pathways
-1.92799	3.80524	0.015574	Crat	NM_007760, NP_031786	carnitine acetyltransferase	Up in Mutant	Peroxisome
-1.21304	2.31825	0.0147767	Pex6	NM_145488, NP_663463	peroxisomal biogenesis factor 6	Up in Mutant	Peroxisome
-1.0364	2.05111	0.0293388	Pex11c	NM_026951, NP_081227	peroxisomal biogenesis factor 11 gamma	Up in Mutant	Peroxisome
-4.1043	17.1996	0.00205371	Ucp1	NM_009463, NP_033489	uncoupling protein 1 (mitochondrial, proton carrier)	Up in Mutant	PPAR signaling pathway, Huntington's disease
-3.25772	9.56469	0.0113345	Cyp39a1	NM_018887, NP_061375	cytochrome P450, family 39, subfamily a, polypeptide 1	Up in Mutant	Primary bile acid biosynthesis
-2.85274	7.22372	0.0437815	Pde4b	NM_019840, NP_062814	phosphodiesterase 4B, cAMP specific	Up in Mutant	Purine metabolism
-1.60962	3.05172	0.0272572	Ppat	XM_001002879, XM_001002886, XM_896000, XM_924520, XM_973937, XM_973973, XP_001002879, XP_001002886, XP_901093, XP_929613, XP_979031, XP_979067	phosphoribosyl pyrophosphate amidotransferase	Up in Mutant	Purine metabolism, Alanine, aspartate and glutamate metabolism, Metabolic pathways
-1.39604	2.63178	0.00316452	Adcy7	NM_001037723, NM_001037724, NM_001109756, NM_007406, NP_001032812, NP_001032813, NP_001103226, NP_031432	adenylate cyclase 7	Up in Mutant	Purine metabolism, Calcium signaling pathway, Chemokine signaling pathway, Oocyte meiosis, Vascular smooth muscle contraction, Gap junction, GnRH signaling pathway, Progesterone-mediated oocyte maturation, Melanogenesis, Dilated cardiomyopathy
-1.23596	2.35539	0.0251682	Entpd6	NM_172117, NP_742115	ectonucleoside triphosphate diphosphohydrolase 6	Up in Mutant	Purine metabolism, Pyrimidine metabolism
-2.61099	6.10921	0.0108572	Entpd4	NM_026174, NP_080450	ectonucleoside triphosphate diphosphohydrolase 4	Up in Mutant	Purine metabolism, Pyrimidine metabolism, Lysosome
-3.10595	8.6096	0.0103648	Me3	NM_181407, NP_852072	malic enzyme 3, NADP(+)-dependent, mitochondrial	Up in Mutant	Pyruvate metabolism, Metabolic pathways
-4.12414	17.4378	0.0287205	Lrat	NM_023624, NP_076113	lecithin-retinol acyltransferase (phosphatidylcholine-retinol-O-acyltransferase)	Up in Mutant	Retinol metabolism
-1.03538	2.04966	0.000439949	Aldh1a1	NM_013467, NP_038495	aldehyde dehydrogenase family 1, subfamily A1	Up in Mutant	Retinol metabolism, Metabolic pathways
-1.71896	3.292	0.00151549	Rpl37	NM_026069, NP_080345	ribosomal protein L37	Up in Mutant	Ribosome
-1.97163	3.9221	0.0250259	Nlrx1	NM_178420, NP_848507	NLR family member X1	Up in Mutant	RIG-I-like receptor signaling pathway
-8.84853	460.971	0.00119773	Ddx58	NM_172689, NP_766277	DEAD (Asp-Glu-Ala-Asp) box polypeptide 58	Up in Mutant	RIG-I-like receptor signaling pathway, Cytosolic DNA-sensing pathway
-3.63712	12.4418	0.00101032	Ddx6	NM_001110826, NM_007841, NM_181324, NP_001104296, NP_031867, NP_851841	DEAD (Asp-Glu-Ala-Asp) box polypeptide 6	Up in Mutant	RNA degradation
-7.52054	183.615	0.00095823	Syf2	NM_026780, NP_081056	SYF2 homolog, RNA splicing factor (S. cerevisiae)	Up in Mutant	Spliceosome
-2.31202	4.96576	0.00119523	Hnrnpa1	NM_001039129, NM_010447, NP_001034218, NP_034577	heterogeneous nuclear ribonucleoprotein A1	Up in Mutant	Spliceosome
-1.03414	2.04789	0.039525	Gbe1	NM_028803, NP_083079	glucan (1,4-alpha-), branching enzyme 1	Up in Mutant	Starch and sucrose metabolism, Metabolic pathways
-1.629	3.09298	0.0213706	Cyp27b1	NM_010009, NP_034139	cytochrome P450, family 27, subfamily b, polypeptide 1	Up in Mutant	Steroid biosynthesis, Metabolic pathways
-4.48452	22.386	0.0146145	Hsd17b7	NM_010476, NP_034606	hydroxysteroid (17-beta) dehydrogenase 7	Up in Mutant	Steroid biosynthesis, Steroid hormone biosynthesis, Metabolic pathways
-2.29703	4.91446	0.0144626	Tas2r106	NM_207016, NP_996899	taste receptor, type 2, member 106	Up in Mutant	Taste transduction
-1.15089	2.2205	0.0033728	Accn1	NM_001034013, NM_007384, NP_001029185, NP_031410	amiloride-sensitive cation channel 1, neuronal (degenerin)	Up in Mutant	Taste transduction
-5.18533	36.3865	0.0104085	Ltbp1	NM_019919, NM_206958, NP_064303, NP_996841	latent transforming growth factor beta binding protein 1	Up in Mutant	TGF-beta signaling pathway
-1.96817	3.91271	5.4284e-05	Pitx2	NM_001042502, NM_001042504, NM_011098, NP_001035967, NP_001035969, NP_035228	paired-like homeodomain transcription factor 2	Up in Mutant	TGF-beta signaling pathway
-4.85384	28.9168	0.000993089	Myh1	NM_030679, NP_109604	myosin, heavy polypeptide 1, skeletal muscle, adult	Up in Mutant	Tight junction, Tight junction
-1.37296	2.59001	0.00461371	Mid1	NM_010797, NM_183151, NP_034927, NP_898974	midline 1	Up in Mutant	Ubiquitin mediated proteolysis
-1.03506	2.0492	0.025756	Uba6	NM_172712, NP_766300	ubiquitin-like modifier activating enzyme 6	Up in Mutant	Ubiquitin mediated proteolysis
-2.50812	5.68877	0.0056093	Pml	NM_008884, NM_178087, NP_032910, NP_835188	promyelocytic leukemia	Up in Mutant	Ubiquitin mediated proteolysis, Endocytosis, Pathways in cancer, Acute myeloid leukemia
-1.53691	2.90173	0.0221558	Smurf1	NM_001038627, NM_029438, NP_001033716, NP_083714	SMAD specific E3 ubiquitin protein ligase 1	Up in Mutant	Ubiquitin mediated proteolysis, Endocytosis, TGF-beta signaling pathway
-3.91489	15.0834	0.00530419	Bcat1	NM_001024468, NM_007532, NP_001019639, NP_031558	branched chain aminotransferase 1, cytosolic	Up in Mutant	Valine, leucine and isoleucine degradation, Valine, leucine and isoleucine biosynthesis, Pantothenate and CoA biosynthesis, Metabolic pathways
-1.28623	2.4389	0.00683156	Dvl2	NM_007888, NP_031914	dishevelled 2, dsh homolog (Drosophila)	Up in Mutant	Wnt signaling pathway, Notch signaling pathway
-11.6044	3113.69	6.8316e-05	4930431L04Rik	NM_175032, NP_778197	RIKEN cDNA 4930431L04 gene	Up in Mutant
-9.15672	570.751	4e-09	NA	NA	NA	Up in Mutant
-8.46042	352.242	0.0140099	Fam98b	NM_026620, NP_080896	family with sequence similarity 98, member B	Up in Mutant
-8.30659	316.616	0.000251338	Chic1	NM_009767, NP_033897	cysteine-rich hydrophobic domain 1	Up in Mutant
-7.3872	167.405	0.0154452	Olfr1093	NM_146366, NP_666478	olfactory receptor 1093	Up in Mutant
-7.18601	145.614	0.00453774	Wfdc3	NM_027961, NP_082237	WAP four-disulfide core domain 3	Up in Mutant
-7.0807	135.364	0.0119802	Cep70	NM_023873, NP_076362	centrosomal protein 70	Up in Mutant
-6.70454	104.296	0.0223034	BC022960	XM_001477798, XM_136142, XP_001477848, XP_136142	cDNA sequence BC022960	Up in Mutant
-6.62487	98.6926	0.00421793	Eif3a	NM_010123, NP_034253	eukaryotic translation initiation factor 3, subunit A	Up in Mutant
-6.51015	91.1488	0.00246985	Zfp383	XM_001000071, XM_001002165, XM_001002176, XM_001002189, XM_001003466, XP_001000071, XP_001002165, XP_001002176, XP_001002189, XP_001003466	zinc finger protein 383	Up in Mutant
-6.37988	83.279	0.0169906	Oas1d	NM_133893, NP_598654	2'-5' oligoadenylate synthetase 1D	Up in Mutant
-6.23613	75.3809	0.00597418	Pdcl	NM_026176, NP_080452	phosducin-like	Up in Mutant
-5.78745	55.2328	0.00049429	Rab9b	NM_176971, NP_795945	RAB9B, member RAS oncogene family	Up in Mutant
-5.62049	49.1966	0.00676224	V1rl1	NM_134228, NP_598989	vomeronasal 1 receptor, L1	Up in Mutant
-5.46923	44.2997	0.00787914	Mcm8	NM_025676, NP_079952	minichromosome maintenance deficient 8 (S. cerevisiae)	Up in Mutant
-5.34748	40.7147	0.00082328	Pcdh9	NM_001081377, NP_001074846	protocadherin 9	Up in Mutant
-5.29439	39.2438	0.000870423	Jph2	NM_021566, NP_067541	junctophilin 2	Up in Mutant
-5.08685	33.9857	0.000627321	Accn2	NM_009597, NP_033727	amiloride-sensitive cation channel 2, neuronal	Up in Mutant
-4.82537	28.3519	0.0132088	Slc30a3	NM_011773, NP_035903	solute carrier family 30 (zinc transporter), member 3	Up in Mutant
-4.74812	26.8736	0.0317883	Foxp2	NM_053242, NM_212435, NP_444472, NP_997600	forkhead box P2	Up in Mutant
-4.58573	24.0128	0.0024365	Tmc2	NM_138655, NP_619596	transmembrane channel-like gene family 2	Up in Mutant
-4.57766	23.8788	0.0109586	Igj	NM_152839, NP_690052	immunoglobulin joining chain	Up in Mutant
-4.55313	23.4763	0.0253712	Mink1	NM_001045959, NM_001045964, NM_016713, NM_176893, NP_001039424, NP_001039429, NP_057922, NP_795712, XM_001471583, XM_001471584, XM_001471687, XM_001471869, XP_001471633, XP_001471634, XP_001471737, XP_001471919	misshapen-like kinase 1 (zebrafish)	Up in Mutant
-4.54257	23.305	0.0143387	5430435G22Rik	NM_145509, NP_663484	RIKEN cDNA 5430435G22 gene	Up in Mutant
-4.50364	22.6845	0.0373227	Olfr912	NM_146810, NP_667021	olfactory receptor 912	Up in Mutant
-4.399	21.0974	4.3723e-05	a	NM_015770, NP_056585	nonagouti	Up in Mutant
-4.35219	20.4239	0.0268479	Asrgl1	NM_025610, NP_079886	asparaginase like 1	Up in Mutant
-4.29261	19.5977	6.6245e-05	Gm1141	NM_001033470, NP_001028642	gene model 1141, (NCBI)	Up in Mutant
-4.19036	18.2567	0.0439089	Olfr780	NM_146284, NP_666396	olfactory receptor 780	Up in Mutant
-4.18915	18.2415	0.0233389	H2-Tw3	NM_001030310, NP_001025481	similar to histocompatibility 2, T region locus 3	Up in Mutant
-4.06819	16.7744	4.7e-08	Nkain1	NM_025998, NP_080274	Na+/K+ transporting ATPase interacting 1	Up in Mutant
-4.05363	16.6059	0.0276413	Rasef	NM_001017427, NP_001017427	RAS and EF hand domain containing	Up in Mutant
-4.02064	16.2306	6.0052e-05	LOC100044344	XM_001471997, XM_001472032, XP_001472047, XP_001472082	similar to CDNA sequence BC049635	Up in Mutant
-3.8356	14.2768	0.0314503	Sfxn3	NM_053197, NP_444427	sideroflexin 3	Up in Mutant
-3.82045	14.1276	0.00821197	ENSMUSG00000053666	NA	predicted gene, ENSMUSG00000053666	Up in Mutant
-3.71429	13.1254	0.0464127	Odf3b	NM_001013022, NP_001013040	outer dense fiber of sperm tails 3B	Up in Mutant
-3.7026	13.0195	0.0480482	Kbtbd11	XM_486083, XM_921147, XP_486083, XP_926240	kelch repeat and BTB (POZ) domain containing 11	Up in Mutant
-3.6388	12.4563	0.0196704	Mmaa	NM_133823, NP_598584	methylmalonic aciduria (cobalamin deficiency) type A	Up in Mutant
-3.55229	11.7313	0.0411955	Micalcl	XM_133714, XM_893565, XM_913373, XM_922740, XP_133714, XP_898658, XP_918466, XP_927833	MICAL C-terminal like	Up in Mutant
-3.45479	10.9647	0.00238241	Camsap1l1	NM_001081360, NP_001074829	calmodulin regulated spectrin-associated protein 1-like 1	Up in Mutant
-3.43132	10.7877	0.0417524	Ceacam10	NM_007675, NP_031701	carcinoembryonic antigen-related cell adhesion molecule 10	Up in Mutant
-3.42591	10.7473	0.0029698	4930520P13Rik	XM_895765, XM_920304, XP_900858, XP_925397	RIKEN cDNA 4930520P13 gene	Up in Mutant
-3.38511	10.4476	0.00762959	Wfikkn1	NM_001100454, NP_001093924, XM_128578, XM_914842, XP_128578, XP_919935	WAP, FS, Ig, KU, and NTR-containing protein 1	Up in Mutant
-3.3792	10.405	0.0237886	Olfr134	NM_146832, NP_667043	olfactory receptor 134	Up in Mutant
-3.34369	10.152	0.029007	V1rc25	NM_134180, NP_598941	vomeronasal 1 receptor, C25	Up in Mutant
-3.34293	10.1466	0.0330063	LOC632209	XM_905579, XM_919447, XP_910672, XP_924540	hypothetical protein LOC632209	Up in Mutant
-3.31936	9.98222	0.00144208	Zfp26	NM_011753, NP_035883	zinc finger protein 26	Up in Mutant
-3.29235	9.79706	0.00985943	Ankrd22	NM_024204, NP_077166	ankyrin repeat domain 22	Up in Mutant
-3.22626	9.35836	0.000243008	A630023P12Rik	NM_173766, NP_776127	RIKEN cDNA A630023P12 gene	Up in Mutant
-3.20374	9.21341	0.0132255	Zbtb32	NM_021397, NP_067372	zinc finger and BTB domain containing 32	Up in Mutant
-3.18054	9.06646	0.000171301	Higd1c	NM_001002900, NP_001002900	HIG1 domain family, member 1C	Up in Mutant
-3.12816	8.74319	0.040574	EG386506	XM_359354, XM_903562, XM_908932, XP_359354, XP_908655, XP_914025	predicted gene, EG386506	Up in Mutant
-3.12716	8.73711	0.0313708	1110054O05Rik	NM_001013577, NP_001013595	RIKEN cDNA 1110054O05 gene	Up in Mutant
-3.10963	8.63164	0.0182887	8030462N17Rik	NM_178670, NP_848785	RIKEN cDNA 8030462N17 gene	Up in Mutant
-3.07844	8.44702	0.0172472	Zpbp	NM_015785, NP_056600	zona pellucida binding protein	Up in Mutant
-3.06583	8.37348	0.00233774	Clec4d	NM_010819, NP_034949	C-type lectin domain family 4, member d	Up in Mutant
-3.06453	8.36598	0.0324301	Maz	NM_010772, NP_034902	MYC-associated zinc finger protein (purine-binding transcription factor)	Up in Mutant
-3.05558	8.31421	0.0422861	Efhb	NM_172497, NP_766085	EF hand domain family, member B	Up in Mutant
-3.05338	8.30156	0.033167	Hnrnpl	NM_177301, NP_796275	heterogeneous nuclear ribonucleoprotein L	Up in Mutant
-3.03056	8.17125	0.0267419	4921510H08Rik	NM_025724, NP_080000	RIKEN cDNA 4921510H08 gene	Up in Mutant
-3.02608	8.14596	0.00843628	LOC100039102	XM_001472152, XP_001472202	similar to CRS4C-6	Up in Mutant
-3.02568	8.14368	0.0422944	LOC100039878	XR_031085	similar to spermiogenesis specific transcript on the Y 1	Up in Mutant
-3.01181	8.06577	0.0453861	4932417H02Rik	NM_028898, NP_083174	RIKEN cDNA 4932417H02 gene	Up in Mutant
-3.01055	8.05871	0.0239052	A630001G21Rik	XM_484889, XM_895419, XM_905026, XM_919139, XP_484889, XP_900512, XP_910119, XP_924232	RIKEN cDNA A630001G21 gene	Up in Mutant
-2.99182	7.95475	0.0385372	LOC674190	XM_001472361, XP_001472411	similar to Ig heavy chain V region IR2 precursor	Up in Mutant
-2.99173	7.95429	0.0428933	Mmp12	NM_008605, NP_032631	matrix metallopeptidase 12	Up in Mutant
-2.99103	7.95041	0.000979394	Ints8	NM_178112, NP_835213	integrator complex subunit 8	Up in Mutant
-2.98482	7.91624	0.0315304	A730098P11Rik	XM_893769, XM_915768, XP_898862, XP_920861	RIKEN cDNA A730098P11 gene	Up in Mutant
-2.97282	7.85067	0.00267064	Ccdc112	XM_140320, XM_911119, XP_140320, XP_916212	coiled-coil domain containing 112	Up in Mutant
-2.96312	7.79811	0.0113355	4831426I19Rik	NM_001042699, NM_172500, NP_001036164, NP_766088	RIKEN cDNA 4831426I19 gene	Up in Mutant
-2.92817	7.61145	0.0440563	LOC100046226	XM_001475828, XP_001475878	similar to C/EBP beta	Up in Mutant
-2.88004	7.3617	0.0124917	OTTMUSG00000019145	XM_001473108, XM_486785, XM_897719, XP_001473158, XP_486785, XP_902812	predicted gene, OTTMUSG00000019145	Up in Mutant
-2.87984	7.36069	0.00193998	Ptbp2	NM_019550, NP_062423	polypyrimidine tract binding protein 2	Up in Mutant
-2.87891	7.35596	0.00428913	Calcb	NM_054084, NP_473425	calcitonin-related polypeptide, beta	Up in Mutant
-2.8632	7.27627	0.0453045	Pknox2	NM_001029838, NM_148950, NP_001025009, NP_683752	Pbx/knotted 1 homeobox 2	Up in Mutant
-2.84718	7.19595	0.00650763	Zfp518	NM_028319, NP_082595	zinc finger protein 518	Up in Mutant
-2.83338	7.12741	0.0230873	Kncn	NM_001039124, NP_001034213	kinocilin	Up in Mutant
-2.81335	7.02913	0.0115549	Isl2	NM_027397, NP_081673	insulin related protein 2 (islet 2)	Up in Mutant
-2.81104	7.01792	0.0167866	Slitrk5	NM_029273, NM_198865, NP_083549, NP_942565	SLIT and NTRK-like family, member 5	Up in Mutant
-2.79446	6.93773	0.0362261	OTTMUSG00000010670	XM_984726, XP_989820	predicted gene, OTTMUSG00000010670	Up in Mutant
-2.77308	6.83564	0.0416224	Gramd1a	NM_027898, NP_082174	GRAM domain containing 1A	Up in Mutant
-2.76017	6.77478	0.00135996	Syt12	NM_134164, NP_598925	synaptotagmin XII	Up in Mutant
-2.73271	6.64704	0.0484885	Tcrg-V5	NA	T-cell receptor gamma, variable 5	Up in Mutant
-2.6976	6.48724	0.0351805	EG225416	XM_140295, XM_909952, XP_140295, XP_915045	predicted gene, EG225416	Up in Mutant
-2.68398	6.42628	0.00287059	Fam65b	NM_001080381, NM_029679, NM_178658, NP_001073850, NP_083955, NP_848773	family with sequence similarity 65, member B	Up in Mutant
-2.67944	6.40609	0.0426913	Gatc	NM_029645, NP_083921	glutamyl-tRNA(Gln) amidotransferase, subunit C homolog (bacterial)	Up in Mutant
-2.67693	6.39493	0.0214707	Vps13b	NM_177151, NP_796125, XM_981774, XM_986525, XP_986868, XP_991619	vacuolar protein sorting 13B (yeast)	Up in Mutant
-2.64542	6.25677	0.0499882	Cpsf3	NM_018813, NP_061283	cleavage and polyadenylation specificity factor 3	Up in Mutant
-2.64071	6.23637	0.0065445	Fam19a4	NM_177233, NP_796207	family with sequence similarity 19, member A4	Up in Mutant
-2.63006	6.1905	0.0343357	Arl13a	XM_136037, XM_904411, XP_136037, XP_909504	ADP-ribosylation factor-like 13A	Up in Mutant
-2.62623	6.17408	0.0172249	Pprc1	NM_001081214, NP_001074683	peroxisome proliferative activated receptor, gamma, coactivator-related 1	Up in Mutant
-2.61713	6.13527	0.0236595	BC023744	NM_001033311, NP_001028483	cDNA sequence BC023744	Up in Mutant
-2.61699	6.1347	0.0271934	4931415C17Rik	NA	RIKEN cDNA 4931415C17 gene	Up in Mutant
-2.60159	6.06954	0.0117334	Dnahc17	XM_001481301, XM_126677, XP_001481351, XP_126677	dynein, axonemal, heavy chain 17	Up in Mutant
-2.59678	6.04935	0.00274412	EG384813	NM_001025240, NP_001020411	predicted gene, EG384813	Up in Mutant
-2.59092	6.02483	0.0114088	Syne1	NM_001079686, NM_022027, NM_153399, NP_001073154, NP_071310, NP_700448	synaptic nuclear envelope 1	Up in Mutant
-2.58995	6.02078	0.0188058	Gpr88	NM_022427, NP_071872	G-protein coupled receptor 88	Up in Mutant
-2.57633	5.96419	0.0247848	Gpr18	NM_182806, NP_877958	G protein-coupled receptor 18	Up in Mutant
-2.5297	5.7745	0.0067941	EG668311	XM_001000809, XM_923724, XP_001000809, XP_928817	predicted gene, EG668311	Up in Mutant
-2.50015	5.65742	0.0257523	Slitrk3	NM_198864, NP_942564	SLIT and NTRK-like family, member 3	Up in Mutant
-2.49044	5.6195	0.0313274	Ric3	NM_001038624, NM_178780, NP_001033713, NP_848895	resistance to inhibitors of cholinesterase 3 homolog (C. elegans)	Up in Mutant
-2.47946	5.57689	0.0499646	Cdx1	NM_009880, NP_034010	caudal type homeo box 1	Up in Mutant
-2.47442	5.55744	0.0317057	Fam174a	NM_026321, NP_080597	family with sequence similarity 174, member A	Up in Mutant
-2.46041	5.50372	0.00889832	Magea7	XM_001481306, XM_001481307, XP_001481356, XP_001481357	melanoma antigen, family A, 7	Up in Mutant
-2.44625	5.44998	0.0278857	AW146299	NM_001013774, NP_001013796	expressed sequence AW146299	Up in Mutant
-2.43546	5.40938	0.0317284	Lcn10	NM_178036, NP_828875	lipocalin 10	Up in Mutant
-2.43438	5.40531	0.0399132	Mina	NM_025910, NP_080186	myc induced nuclear antigen	Up in Mutant
-2.4196	5.35023	0.00874533	Myo1h	XM_972888, XM_987245, XP_977982, XP_992339	myosin 1H	Up in Mutant
-2.40796	5.30725	0.00523991	LOC100045979	XR_032172	similar to arm-repeat protein NPRAP/neurojungin	Up in Mutant
-2.36763	5.16094	0.0410517	BC089491	NM_175033, NP_778198	cDNA sequence BC089491	Up in Mutant
-2.35086	5.10127	0.00967896	9930032O22Rik	NM_177162, NP_796136	RIKEN cDNA 9930032O22 gene	Up in Mutant
-2.35084	5.10121	0.0169827	Arid1b	NM_001085355, NP_001078824, XM_001474848, XM_139711, XM_888675, XM_983766, XP_001474898, XP_139711, XP_893768, XP_988860	AT rich interactive domain 1B (SWI-like)	Up in Mutant
-2.34643	5.08564	0.00791003	Trim71	NM_001042503, NP_001035968	tripartite motif-containing 71	Up in Mutant
-2.34511	5.08098	0.0213849	Zbtb8os	NM_025970, NP_080246	zinc finger and BTB domain containing 8 opposite strand	Up in Mutant
-2.33335	5.03975	0.00120773	EG625660	XM_894394, XM_916570, XP_899487, XP_921663	predicted gene, EG625660	Up in Mutant
-2.32739	5.01896	0.0376806	Speer2	NM_173069, NP_775092	spermatogenesis associated glutamate (E)-rich protein 2	Up in Mutant
-2.30427	4.93918	0.00161671	Klhl28	NM_025707, NP_079983	kelch-like 28 (Drosophila)	Up in Mutant
-2.30124	4.9288	0.0340257	Ipo7	NM_181517, NP_852658	importin 7	Up in Mutant
-2.28741	4.8818	0.00442442	Kcnt1	NM_001145403, NM_175462, NP_001138875, NP_780671	potassium channel, subfamily T, member 1	Up in Mutant
-2.28096	4.86002	0.00444519	EG433632	NM_001033779, NP_001028951	predicted gene, EG433632	Up in Mutant
-2.25082	4.75954	0.00435586	2410089E03Rik	XR_001543, XR_001570	RIKEN cDNA 2410089E03 gene	Up in Mutant
-2.24774	4.7494	0.0285477	Scmh1	NM_013883, NP_038911	sex comb on midleg homolog 1	Up in Mutant
-2.23281	4.70049	0.0142732	EG545242	XM_619521, XP_619521	predicted gene, EG545242	Up in Mutant
-2.23238	4.69907	0.038202	Hhat	NM_144881, NP_659130	hedgehog acyltransferase	Up in Mutant
-2.22751	4.68326	0.000362964	Gpr15	XM_156321, XM_916786, XP_156321, XP_921879	G protein-coupled receptor 15	Up in Mutant
-2.22721	4.68227	0.00449523	Avil	NM_009635, NP_033765	advillin	Up in Mutant
-2.21881	4.6551	0.0129982	Arhgap26	NM_175164, NP_780373	Rho GTPase activating protein 26	Up in Mutant
-2.2121	4.63351	0.0134052	Sfi1	NM_030207, NP_084483	Sfi1 homolog, spindle assembly associated (yeast)	Up in Mutant
-2.19465	4.57777	0.00409737	Mip	NM_008600, NP_032626	major intrinsic protein of eye lens fiber	Up in Mutant
-2.17652	4.52061	0.0372444	ENSMUSG00000060500	XM_984294, XP_989388	predicted gene, ENSMUSG00000060500	Up in Mutant
-2.16508	4.4849	0.0149224	Pdzd4	NM_001029868, NP_001025039	PDZ domain containing 4	Up in Mutant
-2.16497	4.48456	0.00153751	Ccdc109b	NM_025779, NP_080055	coiled-coil domain containing 109B	Up in Mutant
-2.15209	4.44472	0.0130667	V1rc29	NM_134184, NP_598945	vomeronasal 1 receptor, C29	Up in Mutant
-2.14812	4.43251	0.00579935	G630016D24Rik	NM_001033805, NP_001028977	RIKEN cDNA G630016D24 gene	Up in Mutant
-2.14687	4.42867	0.0199613	EG625424	NM_001039228, NP_001034317	predicted gene, EG625424	Up in Mutant
-2.13638	4.39658	0.00416362	Tmprss12	NM_183109, NP_898932	transmembrane protease, serine 12	Up in Mutant
-2.12444	4.36034	0.0229717	Zfp445	NM_173364, NP_775540	zinc finger protein 445	Up in Mutant
-2.12175	4.35222	0.000190039	Adamtsl5	NM_001113548, NM_025629, NP_001107020, NP_079905	ADAMTS-like 5	Up in Mutant
-2.11304	4.32602	0.0215147	Umodl1	NM_177465, NP_803416	uromodulin-like 1	Up in Mutant
-2.09694	4.27801	0.0158816	Ifi204	NM_008329, NP_032355	interferon activated gene 204	Up in Mutant
-2.08929	4.25539	0.0376892	Mettl7a1	NM_027334, NP_081610	methyltransferase like 7A1	Up in Mutant
-2.08672	4.24782	0.0304847	381002	XR_035213, XR_035214	predicted gene, 381002	Up in Mutant
-2.06734	4.19113	0.0154606	LOC100043040	XM_001472145, XM_001480016, XP_001472195, XP_001480066	hypothetical protein LOC100043040	Up in Mutant
-2.05881	4.16642	0.0175333	C330023M02Rik	NM_172722, NP_766310	RIKEN cDNA C330023M02 gene	Up in Mutant
-2.05596	4.1582	0.0231349	LOC631064	XM_904758, XP_909851	similar to Ig heavy chain V region 441 precursor	Up in Mutant
-2.04345	4.12229	0.0196998	Dcbld2	NM_028523, NP_082799	discoidin, CUB and LCCL domain containing 2	Up in Mutant
-2.04166	4.11718	0.0163311	Orm2	NM_011016, NP_035146	orosomucoid 2	Up in Mutant
-2.03431	4.09627	0.0192015	OTTMUSG00000015859	NM_001037752, NP_001032841	predicted gene, OTTMUSG00000015859	Up in Mutant
-2.03425	4.0961	0.0130186	Sprr2g	NR_003548, XR_035715, XR_035716	small proline-rich protein 2G	Up in Mutant
-2.03369	4.0945	0.0212923	Gpr63	NM_030733, NP_109658	G protein-coupled receptor 63	Up in Mutant
-2.02726	4.07629	0.0199068	2310065F04Rik	NA	RIKEN cDNA 2310065F04 gene	Up in Mutant
-2.02606	4.07291	0.00109585	1700016C15Rik	NM_027077, NP_081353	RIKEN cDNA 1700016C15 gene	Up in Mutant
-2.02283	4.06381	1.726e-06	Ly6g6c	NM_023463, NP_075952	lymphocyte antigen 6 complex, locus G6C	Up in Mutant
-2.02258	4.06309	0.0279765	Zbtb10	XM_001481285, XM_485202, XP_001481335, XP_485202	zinc finger and BTB domain containing 10	Up in Mutant
-2.02078	4.05804	0.00896325	Emilin1	NM_133918, NP_598679	elastin microfibril interfacer 1	Up in Mutant
-2.00075	4.00207	0.0481354	Lhfpl3	NM_001081231, NP_001074700	lipoma HMGIC fusion partner-like 3	Up in Mutant
-1.99372	3.98262	0.0133515	Hba-x	NM_010405, NP_034535	hemoglobin X, alpha-like embryonic chain in Hba complex	Up in Mutant
-1.99273	3.97989	0.0100027	6330437I11Rik	NA	RIKEN cDNA 6330437I11 gene	Up in Mutant
-1.99235	3.97885	0.0249692	Fam3b	NM_020622, NP_065647	family with sequence similarity 3, member B	Up in Mutant
-1.98586	3.96099	0.0146424	Asph	NM_023066, NM_133723, NP_075553, NP_598484	aspartate-beta-hydroxylase	Up in Mutant
-1.97441	3.92968	0.0397619	Ccdc87	NM_207268, NP_997151	coiled-coil domain containing 87	Up in Mutant
-1.97201	3.92315	0.0060121	Gdap6	NA	ganglioside-induced differentiation-associated-protein 6	Up in Mutant
-1.96681	3.90903	0.00538357	Fam19a2	NM_182807, NP_877959	family with sequence similarity 19, member A2	Up in Mutant
-1.95968	3.88976	0.00473142	Hbb-y	NM_008221, NP_032247	hemoglobin Y, beta-like embryonic chain	Up in Mutant
-1.9558	3.8793	0.00641662	Ascl2	NM_008554, NP_032580	achaete-scute complex homolog 2 (Drosophila)	Up in Mutant
-1.95119	3.86695	0.0147336	Nxf3	NM_001024141, NP_001019312	nuclear RNA export factor 3	Up in Mutant
-1.93003	3.81062	0.0493599	Cd200r3	NM_001128132, NM_001128133, NM_027578, NM_029018, NP_001121604, NP_001121605, NP_081854, NP_083294	CD200 receptor 3	Up in Mutant
-1.92265	3.79118	0.0452772	Il1rl1	NM_001025602, NM_010743, NP_001020773, NP_034873	interleukin 1 receptor-like 1	Up in Mutant
-1.92245	3.79066	0.0206358	Bahcc1	NM_198423, NP_940815	BAH domain and coiled-coil containing 1	Up in Mutant
-1.92143	3.78798	0.00502392	4930538K18Rik	NM_029198, NP_083474	RIKEN cDNA 4930538K18 gene	Up in Mutant
-1.91965	3.7833	0.00556941	LOC100044141	XM_001472678, XM_001472701, XP_001472728, XP_001472751	similar to beta-globin	Up in Mutant
-1.90782	3.75241	0.029381	Cytl1	NM_001081106, NP_001074575	cytokine-like 1	Up in Mutant
-1.89228	3.71222	0.0372404	Csn3	NM_007786, NP_031812	casein kappa	Up in Mutant
-1.89226	3.71217	0.0166251	Clcn6	NM_011929, NP_036059	chloride channel 6	Up in Mutant
-1.89181	3.711	0.00773892	Micall1	NM_177461, NP_803412	microtubule associated monoxygenase, calponin and LIM domain containing -like 1	Up in Mutant
-1.88107	3.68348	0.0106112	Fabp9	NM_011598, NP_035728	fatty acid binding protein 9, testis	Up in Mutant
-1.87492	3.6678	0.000590345	EG380809	NA	predicted gene, EG380809	Up in Mutant
-1.86682	3.64728	0.0132433	Efcab4b	NM_001033464, NP_001028636, XM_001003498, XP_001003498	EF-hand calcium binding domain 4B	Up in Mutant
-1.83956	3.57901	0.000588834	Arpp21	NM_028755, NM_033264, NP_083031, NP_150289	cyclic AMP-regulated phosphoprotein, 21	Up in Mutant
-1.82791	3.55023	0.0496076	Mosc2	NM_133684, NP_598445	MOCO sulphurase C-terminal domain containing 2	Up in Mutant
-1.80794	3.50141	0.0134987	1700011F03Rik	NM_028825, NP_083101	RIKEN cDNA 1700011F03 gene	Up in Mutant
-1.79712	3.47526	0.0330585	Yy1	NM_009537, NP_033563	YY1 transcription factor	Up in Mutant
-1.78533	3.44697	0.0340135	Ezh1	NM_007970, NP_031996	enhancer of zeste homolog 1 (Drosophila)	Up in Mutant
-1.77782	3.42907	0.0240141	Ankrd33	NM_144790, NP_659039	ankyrin repeat domain 33	Up in Mutant
-1.77566	3.42394	0.0418804	LOC631806	XM_909696, XP_914789	similar to Goliath homolog precursor (Ring finger protein 130) (R-goliath)	Up in Mutant
-1.7652	3.39921	0.000737164	0610037M15Rik	XM_903697, XP_908790	RIKEN cDNA 0610037M15 gene	Up in Mutant
-1.74858	3.36029	0.0264267	Lat	NM_010689, NP_034819	linker for activation of T cells	Up in Mutant
-1.73694	3.33327	0.0191102	Ttll5	NM_001081423, NP_001074892	tubulin tyrosine ligase-like family, member 5	Up in Mutant
-1.7321	3.3221	0.000586018	4930519H02Rik	XM_001476319, XM_001476981, XP_001476369, XP_001477031	RIKEN cDNA 4930519H02 gene	Up in Mutant
-1.72948	3.31608	0.00591663	Pnma1	NM_027438, NP_081714	paraneoplastic antigen MA1	Up in Mutant
-1.72446	3.30456	0.0257129	Magee2	NM_053206, NP_444436	melanoma antigen, family E, 2	Up in Mutant
-1.72406	3.30364	0.0163598	1110001A07Rik	NM_025377, NP_079653	RIKEN cDNA 1110001A07 gene	Up in Mutant
-1.71787	3.2895	0.025644	Dio3	NM_172119, NP_742117	deiodinase, iodothyronine type III	Up in Mutant
-1.71575	3.28468	0.0287568	9530091C08Rik	NM_177159, NP_796133	RIKEN cDNA 9530091C08 gene	Up in Mutant
-1.70549	3.26141	0.00700332	Gjc1	NM_008122, NP_032148	gap junction protein, gamma 1	Up in Mutant
-1.69811	3.24476	0.0174049	Mysm1	NM_177239, NP_796213	myb-like, SWIRM and MPN domains 1	Up in Mutant
-1.69495	3.23765	0.00687692	Msh5	NM_013600, NP_038628	mutS homolog 5 (E. coli)	Up in Mutant
-1.68765	3.2213	0.0454636	Syt11	NM_018804, NP_061274	synaptotagmin XI	Up in Mutant
-1.67829	3.20047	0.00910166	Zfp711	NM_177747, NP_808415	zinc finger protein 711	Up in Mutant
-1.67206	3.1867	0.0202962	1600029D21Rik	NM_029639, NP_083915	RIKEN cDNA 1600029D21 gene	Up in Mutant
-1.671	3.18435	0.0121524	Muc2	XM_001001905, XM_001473263, XM_975612, XP_001001905, XP_001473313, XP_980706	mucin 2	Up in Mutant
-1.66745	3.17654	0.000110422	Pcdh7	NM_001122758, NM_018764, NP_001116230, NP_061234	protocadherin 7	Up in Mutant
-1.66065	3.16159	0.00240421	A830035A12Rik	XM_920516, XM_986896, XP_925609, XP_991990	RIKEN cDNA A830035A12 gene	Up in Mutant
-1.65876	3.15744	0.0228469	Gpr113	NM_001014394, NP_001014416	G protein-coupled receptor 113	Up in Mutant
-1.65219	3.1431	0.00173385	Tssk6	NM_032004, NP_114393	testis-specific serine kinase 6	Up in Mutant
-1.64849	3.13505	0.0493178	Cobll1	NM_027225, NM_177025, NP_081501, NP_795999	Cobl-like 1	Up in Mutant
-1.64756	3.13302	0.0251639	EG382156	NM_001014395, NP_001014417, XM_001005209, XM_001478224, XM_001481011, XM_992523, XP_001005209, XP_001478274, XP_001481061, XP_997617	predicted gene, EG382156	Up in Mutant
-1.64366	3.12458	0.0433214	2010-09-07	NM_009859, NP_033989	septin 7	Up in Mutant
-1.64045	3.11764	0.00923846	Gif	NM_008118, NP_032144	gastric intrinsic factor	Up in Mutant
-1.6386	3.11364	0.017122	2310061G22Rik	NA	RIKEN cDNA 2310061G22 gene	Up in Mutant
-1.63817	3.11272	0.012074	1700094C09Rik	NM_024279, NP_077241	RIKEN cDNA 1700094C09 gene	Up in Mutant
-1.63558	3.10713	0.00620332	1700029J07Rik	NM_001033148, NP_001028320	RIKEN cDNA 1700029J07 gene	Up in Mutant
-1.62041	3.07463	0.0257944	Smok2a	XM_907097, XM_990030, XP_912190, XP_995124	sperm motility kinase 2A	Up in Mutant
-1.61278	3.05841	0.00895041	Freq	NM_019681, NP_062655	frequenin homolog (Drosophila)	Up in Mutant
-1.60632	3.04474	0.0452227	H13	NM_010376, NP_034506	histocompatibility 13	Up in Mutant
-1.60383	3.03949	0.0399784	Dennd1c	NM_153551, NP_705779	DENN/MADD domain containing 1C	Up in Mutant
-1.60273	3.03717	0.00714654	Adamts20	NM_177431, NP_803180	a disintegrin-like and metallopeptidase (reprolysin type) with thrombospondin type 1 motif, 20	Up in Mutant
-1.59966	3.03072	2.3831e-05	Prl8a9	NM_023332, NP_075821	prolactin family8, subfamily a, member 9	Up in Mutant
-1.59494	3.02082	0.0284639	Chd9	NM_177224, NP_796198	chromodomain helicase DNA binding protein 9	Up in Mutant
-1.58736	3.00499	0.045176	AI593442	NM_177907, NM_178906, NP_808575, NP_849237	expressed sequence AI593442	Up in Mutant
-1.57814	2.98585	0.00698482	6530401N04Rik	NM_029545, NP_083821, XM_915203, XP_920296	RIKEN cDNA 6530401N04 gene	Up in Mutant
-1.57755	2.98462	0.0397661	Grem1	NM_011824, NP_035954	gremlin 1	Up in Mutant
-1.56535	2.9595	0.0190051	Saa1	NM_009117, NP_033143	serum amyloid A 1	Up in Mutant
-1.55857	2.94563	0.0477921	EG214403	NM_001029977, NP_001025148	predicted gene, EG214403	Up in Mutant
-1.55761	2.94366	0.0301894	Htr3b	NM_020274, NP_064670	5-hydroxytryptamine (serotonin) receptor 3B	Up in Mutant
-1.54709	2.92226	0.00314248	Sox2	NM_011443, NP_035573	SRY-box containing gene 2	Up in Mutant
-1.54507	2.91819	0.00227277	Radil	NM_178702, NP_848817	Ras association and DIL domains	Up in Mutant
-1.54301	2.91402	0.029257	Thg1l	NM_001080969, NP_001074438	tRNA-histidine guanylyltransferase 1-like (S. cerevisiae)	Up in Mutant
-1.53575	2.8994	0.0187767	Hoxb8	NM_010461, NP_034591	homeo box B8	Up in Mutant
-1.53284	2.89355	0.000631183	4930434E21Rik	NM_029440, NP_083716	RIKEN cDNA 4930434E21 gene	Up in Mutant
-1.52655	2.88096	0.00792104	Pou2f1	NM_011137, NM_198932, NM_198933, NM_198934, NP_035267, NP_945150, NP_945151, NP_945152	POU domain, class 2, transcription factor 1	Up in Mutant
-1.5232	2.87427	0.00962954	Zfhx4	NM_030708, NP_109633	zinc finger homeodomain 4	Up in Mutant
-1.52177	2.87144	0.0122531	1600025M17Rik	XM_983040, XM_991902, XP_988134, XP_996996	RIKEN cDNA 1600025M17 gene	Up in Mutant
-1.51914	2.8662	9.7716e-05	Calca	NM_001033954, NM_007587, NP_001029126, NP_031613	calcitonin/calcitonin-related polypeptide, alpha	Up in Mutant
-1.51329	2.85461	0.0474782	Aof1	NM_172262, NP_758466	amine oxidase, flavin containing 1	Up in Mutant
-1.50935	2.84682	4.946e-06	LOC641240	XM_918601, XP_923694	similar to H-2 class II histocompatibility antigen, A-D beta chain precursor	Up in Mutant
-1.50442	2.8371	0.0137351	LOC630296	XM_903421, XP_908514	similar to Ig heavy chain V region RF precursor	Up in Mutant
-1.50188	2.83211	0.000986284	EG667485	XM_990829, XP_995923	predicted gene, EG667485	Up in Mutant
-1.4978	2.82412	0.00417995	328953	XM_001478219, XM_001479574, XP_001478269, XP_001479624	predicted gene, 328953	Up in Mutant
-1.49449	2.81765	0.0298536	Rhox7	NM_001025086, NP_001020257	reproductive homeobox 7	Up in Mutant
-1.49124	2.8113	0.0047021	Wfdc8	NM_001080550, NP_001074019	WAP four-disulfide core domain 8	Up in Mutant
-1.48658	2.80224	0.0172978	V1ri2	NM_134219, NP_598980	vomeronasal 1 receptor, I2	Up in Mutant
-1.48535	2.79985	0.0301165	Sag	NM_009118, NP_033144	retinal S-antigen	Up in Mutant
-1.48045	2.79036	0.026567	Eif2ak4	NM_013719, NP_038747	eukaryotic translation initiation factor 2 alpha kinase 4	Up in Mutant
-1.48035	2.79017	0.0252768	1700063I17Rik	NM_183272, NP_899095	RIKEN cDNA 1700063I17 gene	Up in Mutant
-1.47984	2.78918	0.00180952	Gphn	NM_172952, NP_766540	gephyrin	Up in Mutant
-1.47505	2.77993	0.00469039	Cmtm5	NM_026066, NP_080342	CKLF-like MARVEL transmembrane domain containing 5	Up in Mutant
-1.47295	2.77589	0.0285203	4931432M23Rik	NM_027640, NP_081916	RIKEN cDNA 4931432M23 gene	Up in Mutant
-1.46533	2.76127	0.0274982	Trp53i11	NM_001025246, NP_001020417	transformation related protein 53 inducible protein 11	Up in Mutant
-1.45917	2.74949	0.00891889	Wdr40c	NM_175539, NP_780748	WD repeat domain 40C	Up in Mutant
-1.45679	2.74498	0.0122405	Lce3c	NM_033175, NP_149410	late cornified envelope 3C	Up in Mutant
-1.44635	2.72518	0.0350578	Gdap1l1	NM_144891, NP_659140	ganglioside-induced differentiation-associated protein 1-like 1	Up in Mutant
-1.43494	2.70371	0.0453717	Cdc42bpa	XM_975852, XM_975917, XM_975992, XM_976025, XM_976101, XM_976135, XM_991179, XM_991198, XM_991226, XM_991276, XP_980946, XP_981011, XP_981086, XP_981119, XP_981195, XP_981229, XP_996273, XP_996292, XP_996320, XP_996370	CDC42 binding protein kinase alpha	Up in Mutant
-1.42617	2.68732	0.0235154	Bmyc	NM_023326, NP_075815	brain expressed myelocytomatosis oncogene	Up in Mutant
-1.4208	2.67734	0.0145197	Gbx2	NM_010262, NP_034392	gastrulation brain homeobox 2	Up in Mutant
-1.41568	2.66786	0.0232802	Ier2	NM_010499, NP_034629	immediate early response 2	Up in Mutant
-1.41477	2.66618	0.000240441	Slc22a14	NM_001037749, NP_001032838	solute carrier family 22 (organic cation transporter), member 14	Up in Mutant
-1.41365	2.6641	0.0402492	Srl	NM_175347, NP_780556	sarcalumenin	Up in Mutant
-1.41085	2.65894	0.0187159	Tns1	XM_619639, XM_984786, XP_619639, XP_989880	tensin 1	Up in Mutant
-1.40565	2.64937	0.0193673	Lgals7	NM_008496, NP_032522	lectin, galactose binding, soluble 7	Up in Mutant
-1.40248	2.64357	0.0130847	Zfp509	NM_029162, NP_083438	zinc finger protein 509	Up in Mutant
-1.39164	2.62377	0.00702655	Nr2c2	NM_011630, NP_035760	nuclear receptor subfamily 2, group C, member 2	Up in Mutant
-1.38889	2.61877	0.022005	Sox21	NM_145464, NM_177753, NP_663439, NP_808421	SRY-box containing gene 21	Up in Mutant
-1.38804	2.61723	0.0226165	Nrip1	NM_173440, NP_775616	nuclear receptor interacting protein 1	Up in Mutant
-1.38379	2.60954	1.5834e-05	Jakmip1	NM_178394, NP_848481	janus kinase and microtubule interacting protein 1	Up in Mutant
-1.3828	2.60774	0.0456516	Cobl	NM_172496, NP_766084	cordon-bleu	Up in Mutant
-1.38262	2.60741	0.0177591	Arhgap10	NM_030113, NP_084389	Rho GTPase activating protein 10	Up in Mutant
-1.37803	2.59913	0.0196257	9430030N17Rik	NA	RIKEN cDNA 9430030N17 gene	Up in Mutant
-1.37335	2.59071	0.0263303	Cst12	XM_130487, XM_918155, XP_130487, XP_923248	cystatin 12	Up in Mutant
-1.3698	2.58434	0.0270371	BC024139	NM_001142968, NP_001136440, XR_035100, XR_035103	cDNA sequence BC024139	Up in Mutant
-1.36855	2.58211	0.0381917	Magea4	NM_020280, NP_064676	melanoma antigen, family A, 4	Up in Mutant
-1.36607	2.57768	0.00200542	Zfp142	NM_029888, NP_084164	zinc finger protein 142	Up in Mutant
-1.36537	2.57643	0.0279437	Jakmip2	XM_129010, XM_922928, XP_129010, XP_928021	janus kinase and microtubule interacting protein 2	Up in Mutant
-1.35998	2.56681	0.0481115	Mudeng	NM_144535, NP_653118	MU-2/AP1M2 domain containing, death-inducing	Up in Mutant
-1.35664	2.56088	0.00128293	Fank1	NM_025850, NP_080126	fibronectin type 3 and ankyrin repeat domains 1	Up in Mutant
-1.35299	2.5544	0.0415377	Gimap7	NM_146167, NP_666279	GTPase, IMAP family member 7	Up in Mutant
-1.35283	2.55413	0.00233647	B230112G18Rik	NA	RIKEN cDNA B230112G18 gene	Up in Mutant
-1.34634	2.54266	0.0401232	St5	NM_001001326, NM_029811, NP_001001326, NP_084087	suppression of tumorigenicity 5	Up in Mutant
-1.33205	2.51761	0.0128248	Hspbap1	NM_175111, NP_780320	Hspb associated protein 1	Up in Mutant
-1.33193	2.5174	0.0412213	2600006L11Rik	XM_001473989, XM_001480100, XP_001474039, XP_001480150	RIKEN cDNA 2600006L11 gene	Up in Mutant
-1.32225	2.50055	0.0194772	OTTMUSG00000000601	NR_024599, XR_002313, XR_005135	predicted gene, OTTMUSG00000000601	Up in Mutant
-1.31417	2.48659	0.00120727	Adam4	NM_009620, NP_033750	a disintegrin and metallopeptidase domain 4	Up in Mutant
-1.30797	2.47593	0.0290683	LOC100044168	XM_001471503, XP_001471553	hypothetical protein LOC100044168	Up in Mutant
-1.29883	2.46029	0.0239842	Ankrd17	NM_030886, NM_198010, NP_112148, NP_932127	ankyrin repeat domain 17	Up in Mutant
-1.29861	2.45991	0.0475301	Kcnb2	NM_001098528, NP_001091998, XM_001473596, XM_001473804, XP_001473646, XP_001473854	potassium voltage gated channel, Shab-related subfamily, member 2	Up in Mutant
-1.29443	2.45281	0.0288485	Zfp654	NM_028059, NP_082335	zinc finger protein 654	Up in Mutant
-1.2901	2.44545	0.0285572	Acrbp	NM_001127340, NM_016845, NP_001120812, NP_058541	proacrosin binding protein	Up in Mutant
-1.28807	2.44201	0.00885971	Mt2	NM_008630, NP_032656	metallothionein 2	Up in Mutant
-1.28513	2.43704	0.0436468	Gpm6b	NM_023122, NP_075611	glycoprotein m6b	Up in Mutant
-1.28509	2.43697	0.00114557	Col13a1	NM_007731, NP_031757	collagen, type XIII, alpha 1	Up in Mutant
-1.28449	2.43597	0.0381753	1700123L14Rik	NR_003643, XR_035140, XR_035144	RIKEN cDNA 1700123L14 gene	Up in Mutant
-1.28241	2.43245	0.00295647	Atf3	NM_007498, NP_031524	activating transcription factor 3	Up in Mutant
-1.27823	2.42541	0.0451831	Rbm35a	NM_194055, NP_918944	RNA binding motif protein 35A	Up in Mutant
-1.27655	2.4226	0.0159444	EG245600	XR_032090	predicted gene, EG245600	Up in Mutant
-1.26769	2.40775	0.0401941	2010107G23Rik	NM_027251, NP_081527	RIKEN cDNA 2010107G23 gene	Up in Mutant
-1.26617	2.40522	0.00169621	Fam132b	NM_173395, NP_775571	family with sequence similarity 132, member B	Up in Mutant
-1.26573	2.40449	0.0239019	Unc13b	NM_001081413, NP_001074882	unc-13 homolog B (C. elegans)	Up in Mutant
-1.26146	2.39739	0.0415853	Pelp1	NM_029231, NP_083507	proline, glutamic acid and leucine rich protein 1	Up in Mutant
-1.2596	2.3943	0.0208738	A930014D08Rik	NA	RIKEN cDNA A930014D08 gene	Up in Mutant
-1.25413	2.38524	0.0207891	1600014C23Rik	XM_001476543, XP_001476593	RIKEN cDNA 1600014C23 gene	Up in Mutant
-1.25282	2.38307	0.030153	LOC100048844	XM_001479130, XM_001479137, XP_001479180, XP_001479187	similar to cytotoxic T-lymphocyte associated molecule 4	Up in Mutant
-1.25199	2.3817	0.0471785	Kcnrg	NM_001039105, NM_206974, NP_001034194, NP_996857	potassium channel regulator	Up in Mutant
-1.2512	2.3804	0.0149075	Bex1	NM_009052, NP_033078	brain expressed gene 1	Up in Mutant
-1.25051	2.37926	0.000752239	9930023K05Rik	NM_172641, NP_766229	RIKEN cDNA 9930023K05 gene	Up in Mutant
-1.24611	2.372	0.0356019	Rhoj	NM_023275, NP_075764	ras homolog gene family, member J	Up in Mutant
-1.24059	2.36296	0.0480715	1700016G14Rik	XM_981898, XM_985804, XP_986992, XP_990898	RIKEN cDNA 1700016G14 gene	Up in Mutant
-1.23673	2.35663	0.0257408	Mllt10	NM_010804, NP_034934	myeloid/lymphoid or mixed-lineage leukemia (trithorax homolog, Drosophila); translocated to, 10	Up in Mutant
-1.23265	2.34998	4.4468e-05	2610034B18Rik	NM_027420, NP_081696	RIKEN cDNA 2610034B18 gene	Up in Mutant
-1.23104	2.34736	4.8749e-05	Zfp185	NM_001109043, NM_009549, NP_001102513, NP_033575	zinc finger protein 185	Up in Mutant
-1.22479	2.33721	0.00317273	D930046H04Rik	NA	RIKEN cDNA D930046H04 gene	Up in Mutant
-1.22248	2.33347	0.0189916	Moxd2	NM_139296, NP_647457	monooxygenase, DBH-like 2	Up in Mutant
-1.21264	2.31762	0.0491329	Inpp5f	NM_178641, NP_848756	inositol polyphosphate-5-phosphatase F	Up in Mutant
-1.20954	2.31263	0.00737562	Mfsd7a	NM_172883, NP_766471	major facilitator superfamily domain containing 7A	Up in Mutant
-1.20819	2.31048	0.0341446	4833424O15Rik	NM_029425, NP_083701	RIKEN cDNA 4833424O15 gene	Up in Mutant
-1.2034	2.30282	0.0258755	Mtmr11	NM_181409, NP_852074	myotubularin related protein 11	Up in Mutant
-1.20071	2.29853	0.00874541	Rgs6	NM_015812, NP_056627	regulator of G-protein signaling 6	Up in Mutant
-1.18617	2.27548	0.00510813	Rprd2	NM_001081293, NP_001074762	regulation of nuclear pre-mRNA domain containing 2	Up in Mutant
-1.18458	2.27298	0.0273064	Prr5	NM_146061, NP_666173	proline rich 5 (renal)	Up in Mutant
-1.18111	2.2675	0.0178511	Kiss1	NM_178260, NP_839991	KiSS-1 metastasis-suppressor	Up in Mutant
-1.1782	2.26293	0.0005639	Rnase12	NM_001011875, NP_001011875	ribonuclease, RNase A family, 12 (non-active)	Up in Mutant
-1.17641	2.26014	0.00779727	Bnipl	NM_134253, NP_599014	BCL2/adenovirus E1B 19kD interacting protein like	Up in Mutant
-1.17199	2.25323	0.0498967	Sftpb	NM_147779, NP_680088	surfactant associated protein B	Up in Mutant
-1.17161	2.25262	0.000265422	Rhpn2	NM_027897, NP_082173	rhophilin, Rho GTPase binding protein 2	Up in Mutant
-1.17107	2.25179	0.0265666	LOC641221	XM_001472961, XM_918576, XP_001473011, XP_923669	similar to Ig heavy chain V region PJ14 precursor	Up in Mutant
-1.1699	2.24996	0.00951928	Fosb	NM_008036, NP_032062	FBJ osteosarcoma oncogene B	Up in Mutant
-1.1637	2.24031	0.00254956	Fam102b	XM_283903, XM_974847, XP_283903, XP_979941	family with sequence similarity 102, member B	Up in Mutant
-1.15891	2.23288	0.0231659	Brctd1	NA	BRCT domain containing 1	Up in Mutant
-1.1571	2.23009	0.000145141	Kcne1l	NM_021487, NP_067462	potassium voltage-gated channel, Isk-related family, member 1-like	Up in Mutant
-1.1554	2.22747	0.0341027	Syn3	NM_013722, NP_038750	synapsin III	Up in Mutant
-1.15326	2.22416	0.0102021	Tmprss5	NM_030709, NP_109634	transmembrane protease, serine 5 (spinesin)	Up in Mutant
-1.14888	2.21741	0.0167259	OTTMUSG00000000421	NM_001039115, NP_001034204	predicted gene, OTTMUSG00000000421	Up in Mutant
-1.14685	2.21431	0.011084	Klhdc8a	NM_144810, NP_659059	kelch domain containing 8A	Up in Mutant
-1.14279	2.20808	0.00445384	Wdr16	NM_027963, NP_082239	WD repeat domain 16	Up in Mutant
-1.14055	2.20465	3.7021e-05	Tacstd2	NM_020047, NP_064431	tumor-associated calcium signal transducer 2	Up in Mutant
-1.13369	2.19418	0.00269882	LOC554292	NM_001024672, NP_001019843	UbiE-YGHL1 fusion protein	Up in Mutant
-1.13306	2.19324	0.0329653	Ralgps2	NM_023884, NP_076373	Ral GEF with PH domain and SH3 binding motif 2	Up in Mutant
-1.133	2.19314	0.0118681	Ptprz1	NM_001081306, NP_001074775	protein tyrosine phosphatase, receptor type Z, polypeptide 1	Up in Mutant
-1.13258	2.19251	0.0116842	BC062109	NM_182841, NP_878261	cDNA sequence BC062109	Up in Mutant
-1.12854	2.18637	0.00654596	1700102P08Rik	NM_053216, NP_444446	RIKEN cDNA 1700102P08 gene	Up in Mutant
-1.12668	2.18356	0.00738465	Serinc5	NM_172588, NP_766176	serine incorporator 5	Up in Mutant
-1.12613	2.18273	0.00779537	Tsnaxip1	NM_024445, NP_077765	translin-associated factor X (Tsnax) interacting protein 1	Up in Mutant
-1.12451	2.18028	0.000585596	Ppl	NM_008909, NP_032935	periplakin	Up in Mutant
-1.12134	2.17549	0.00798836	1110020G09Rik	NM_001040395, NM_001085410, NP_001035485, NP_001078879	RIKEN cDNA 1110020G09 gene	Up in Mutant
-1.12122	2.1753	0.035439	Tmem175	NM_028223, NP_082499	transmembrane protein 175	Up in Mutant
-1.12028	2.17389	0.0196275	2900056M20Rik	XM_898625, XP_903718	RIKEN cDNA 2900056M20 gene	Up in Mutant
-1.11878	2.17163	0.0373703	Ccdc96	NM_025725, NP_080001	coiled-coil domain containing 96	Up in Mutant
-1.11735	2.16948	0.00264514	Safb2	NM_001029979, NP_001025150	scaffold attachment factor B2	Up in Mutant
-1.11649	2.16818	0.0130165	2310007B03Rik	NM_172411, NP_765999	RIKEN cDNA 2310007B03 gene	Up in Mutant
-1.10807	2.15557	0.00658299	Plek2	NM_013738, NP_038766	pleckstrin 2	Up in Mutant
-1.10666	2.15347	0.0148177	Timeless	NM_001136082, NM_011589, NP_001129554, NP_035719	timeless homolog (Drosophila)	Up in Mutant
-1.10578	2.15216	0.00460191	Sec24c	NM_172596, NP_766184	Sec24 related gene family, member C (S. cerevisiae)	Up in Mutant
-1.10389	2.14934	0.0099787	Hemgn	NM_053149, NP_444379	hemogen	Up in Mutant
-1.1018	2.14622	0.0236068	Sorcs2	NM_030889, NP_112151	sortilin-related VPS10 domain containing receptor 2	Up in Mutant
-1.10086	2.14483	0.0497703	Emilin3	NM_182840, NP_878260	elastin microfibril interfacer 3	Up in Mutant
-1.1008	2.14474	0.0458318	LOC100046496	XM_001476320, XP_001476370	similar to Ig kappa V-region 24B	Up in Mutant
-1.09346	2.13385	0.00763696	Myo1a	NM_001081219, NP_001074688	myosin IA	Up in Mutant
-1.09287	2.13298	0.000863303	4931429I11Rik	NM_001081121, NP_001074590	RIKEN cDNA 4931429I11 gene	Up in Mutant
-1.0859	2.1227	0.0060511	Frmd8	NM_026169, NP_080445	FERM domain containing 8	Up in Mutant
-1.08344	2.11909	0.0320594	Arsi	NM_001038499, NP_001033588	arylsulfatase i	Up in Mutant
-1.07806	2.1112	0.00498115	B930086A06Rik	NA	RIKEN cDNA B930086A06 gene	Up in Mutant
-1.07592	2.10807	0.00122492	Wdr62	XM_001479182, XM_891376, XP_001479232, XP_896469	WD repeat domain 62	Up in Mutant
-1.07575	2.10782	0.00229931	Fbxl18	NM_001033312, NP_001028484	F-box and leucine-rich repeat protein 18	Up in Mutant
-1.07516	2.10695	0.0396428	Lag3	NM_008479, NP_032505	lymphocyte-activation gene 3	Up in Mutant
-1.06862	2.09742	0.00756079	Thumpd1	NM_145585, NP_663560	THUMP domain containing 1	Up in Mutant
-1.06843	2.09715	0.0122122	2310037I24Rik	NM_133714, NP_598475	RIKEN cDNA 2310037I24 gene	Up in Mutant
-1.06434	2.09121	0.00879752	Cdkl2	NM_016912, NM_177270, NP_058608, NP_796244	cyclin-dependent kinase-like 2 (CDC2-related kinase)	Up in Mutant
-1.0582	2.08233	0.0216298	EG629591	XM_894492, XM_904627, XP_899585, XP_909720	predicted gene, EG629591	Up in Mutant
-1.05576	2.07882	0.0257759	Gpr98	NM_054053, NP_473394	G protein-coupled receptor 98	Up in Mutant
-1.05522	2.07804	0.0378043	Adamts17	NM_001033877, NP_001029049	a disintegrin-like and metallopeptidase (reprolysin type) with thrombospondin type 1 motif, 17	Up in Mutant
-1.05297	2.07479	0.0426999	Bach2	NM_001109661, NM_007521, NP_001103131, NP_031547	BTB and CNC homology 2	Up in Mutant
-1.05268	2.07438	0.000275549	Slamf9	NM_029612, NP_083888	SLAM family member 9	Up in Mutant
-1.05193	2.07331	0.0153317	D630023F18Rik	NM_175293, NP_780502	RIKEN cDNA D630023F18 gene	Up in Mutant
-1.04933	2.06957	0.0254158	Fam161b	NM_172581, NP_766169	family with sequence similarity 161, member B	Up in Mutant
-1.0484	2.06823	0.0282975	Slc14a2	NM_001110273, NM_001110274, NM_030683, NM_207651, NP_001103743, NP_001103744, NP_109608, NP_997534	solute carrier family 14 (urea transporter), member 2	Up in Mutant
-1.04174	2.0587	0.0403466	Pcdhga4	NM_033587, NP_291065	protocadherin gamma subfamily A, 4	Up in Mutant
-1.04023	2.05656	0.000806419	B530045E10Rik	NM_177302, NP_796276	RIKEN cDNA B530045E10 gene	Up in Mutant
-1.03984	2.05599	0.0200324	Kazald1	NM_178929, NP_849260	Kazal-type serine peptidase inhibitor domain 1	Up in Mutant
-1.03583	2.05029	0.0314309	Gpha2	NM_130453, NP_569720	glycoprotein hormone alpha 2	Up in Mutant
-1.03497	2.04907	0.000230855	Xkr5	NM_001113350, NM_176951, NP_001106821, NP_795925	X Kell blood group precursor-related family, member 5	Up in Mutant
-1.0333	2.04671	0.0368173	EG625074	XR_034687, XR_035043	predicted gene, EG625074	Up in Mutant
-1.03073	2.04306	0.000502172	Foxp4	NM_001110824, NM_001110825, NM_028767, NP_001104294, NP_001104295, NP_083043	forkhead box P4	Up in Mutant
-1.02948	2.04128	0.0147246	Ick	NM_019987, NP_064371	intestinal cell kinase	Up in Mutant
-1.02727	2.03816	0.00101172	Krt36	NM_008472, NP_032498, NR_003957	keratin 36	Up in Mutant
-1.02555	2.03574	0.0363342	9330159N05Rik	NA	RIKEN cDNA 9330159N05 gene	Up in Mutant
-1.02299	2.03213	0.0343726	LOC435145	XM_487043, XM_987106, XP_487043, XP_992200	similar to hCG1788605	Up in Mutant
-1.02197	2.0307	0.047772	Gm962	NM_001033448, NP_001028620	gene model 962, (NCBI)	Up in Mutant
-1.02171	2.03033	0.00187917	Stac2	NM_146028, NP_666140	SH3 and cysteine rich domain 2	Up in Mutant
-1.02151	2.03004	0.0340583	Mtap1a	NM_032393, NP_115769	microtubule-associated protein 1 A	Up in Mutant
-1.02012	2.02809	0.0155258	C1qtnf3	NM_030888, NP_112150	C1q and tumor necrosis factor related protein 3	Up in Mutant
-1.01918	2.02677	0.0439419	Fam181b	NM_021427, NP_067402	family with sequence similarity 181, member B	Up in Mutant
-1.0153	2.02132	0.00662466	Pkn2	NM_178654, NP_848769	protein kinase N2	Up in Mutant
-1.01502	2.02093	0.0290417	Cdr2l	NM_001080929, NP_001074398	cerebellar degeneration-related protein 2-like	Up in Mutant
-1.00916	2.01273	0.015969	Slc26a3	NM_021353, NP_067328	solute carrier family 26, member 3	Up in Mutant
-1.00767	2.01066	0.0210952	6430598A04Rik	NM_175521, NP_780730	RIKEN cDNA 6430598A04 gene	Up in Mutant
-1.00429	2.00595	0.000175243	Usp43	NM_173754, NP_776115	ubiquitin specific peptidase 43	Up in Mutant
-1.00099	2.00137	0.0401853	4930590J08Rik	NM_198668, NP_941070	RIKEN cDNA 4930590J08 gene	Up in Mutant
8.53727	371.512	0.00381673	Abcb4	NM_008830, NP_032856	ATP-binding cassette, sub-family B (MDR/TAP), member 4	Down in Mutant	ABC transporters
2.38845	5.23596	0.0109703	Ptprj	NM_001135657, NM_008982, NP_001129129, NP_033008	protein tyrosine phosphatase, receptor type, J	Down in Mutant	Adherens junction
1.2342	2.35251	0.031179	Gls	NM_001081081, NM_001113383, NP_001074550, NP_001106854	glutaminase	Down in Mutant	Alanine, aspartate and glutamate metabolism, Arginine and proline metabolism, D-Glutamine and D-glutamate metabolism, Nitrogen metabolism, Metabolic pathways, Proximal tubule bicarbonate reclamation
3.1759	9.03732	0.00158634	Cars	NM_013742, NP_038770	cysteinyl-tRNA synthetase	Down in Mutant	Aminoacyl-tRNA biosynthesis
2.41655	5.33893	0.00781528	Prodh2	NM_019546, NP_062419	proline dehydrogenase (oxidase) 2	Down in Mutant	Arginine and proline metabolism, Metabolic pathways
4.82141	28.2741	0.00351579	Miox	NM_019977, NP_064361	myo-inositol oxygenase	Down in Mutant	Ascorbate and aldarate metabolism, Inositol phosphate metabolism
1.87554	3.66938	0.0359045	Robo3	XM_001476840, XM_001478301, XP_001476890, XP_001478351	roundabout homolog 3 (Drosophila)	Down in Mutant	Axon guidance
2.3618	5.14011	0.000936528	Rgs3	NM_001081650, NM_019492, NM_134257, NP_001075119, NP_062365, NP_599018	regulator of G-protein signaling 3	Down in Mutant	Axon guidance
1.17074	2.25127	0.000130786	Neil1	NM_028347, NP_082623	nei endonuclease VIII-like 1 (E. coli)	Down in Mutant	Base excision repair
2.26493	4.80631	0.00299732	Acot2	NM_134188, NP_598949	acyl-CoA thioesterase 2	Down in Mutant	Biosynthesis of unsaturated fatty acids
1.07989	2.11387	0.0438324	Slc8a1	NM_001112798, NM_011406, NP_001106269, NP_035536	solute carrier family 8 (sodium/calcium exchanger), member 1	Down in Mutant	Calcium signaling pathway
1.00996	2.01385	0.00441742	Tacr3	NM_021382, NP_067357	tachykinin receptor 3	Down in Mutant	Calcium signaling pathway, Neuroactive ligand-receptor interaction
1.1187	2.17151	0.00185706	P2rx5	NM_033321, NP_201578	purinergic receptor P2X, ligand-gated ion channel, 5	Down in Mutant	Calcium signaling pathway, Neuroactive ligand-receptor interaction
1.19682	2.29233	0.0247905	Htr2b	NM_008311, NP_032337	5-hydroxytryptamine (serotonin) receptor 2B	Down in Mutant	Calcium signaling pathway, Neuroactive ligand-receptor interaction, Gap junction
1.03163	2.04433	0.00257444	Cntn1	NM_007727, NP_031753	contactin 1	Down in Mutant	Cell adhesion molecules (CAMs)
1.10046	2.14423	0.000609704	H2-DMb1	NM_010387, NP_034517	histocompatibility 2, class II, locus Mb1	Down in Mutant	Cell adhesion molecules (CAMs)
1.65726	3.15417	0.011127	Cd8b1	NM_009858, NP_033988	CD8 antigen, beta chain 1	Down in Mutant	Cell adhesion molecules (CAMs), Antigen processing and presentation, Hematopoietic cell lineage, T cell receptor signaling pathway, Primary immunodeficiency
2.08763	4.25049	0.0433481	Itgb2	NM_008404, NP_032430	integrin beta 2	Down in Mutant	Cell adhesion molecules (CAMs), Natural killer cell mediated cytotoxicity, Leukocyte transendothelial migration, Regulation of actin cytoskeleton
1.17203	2.25328	0.0108871	Cldn10	NM_021386, NM_023878, NP_067361, NP_076367	claudin 10	Down in Mutant	Cell adhesion molecules (CAMs), Tight junction, Leukocyte transendothelial migration
2.12776	4.37038	0.00178246	Elmo1	NM_080288, NM_198093, NP_525027, NP_932761	engulfment and cell motility 1, ced-12 homolog (C. elegans)	Down in Mutant	Chemokine signaling pathway
1.04724	2.06657	0.0015915	Pcx	NM_008797, NP_032823	pyruvate carboxylase	Down in Mutant	Citrate cycle (TCA cycle), Pyruvate metabolism, Metabolic pathways
1.85488	3.61722	0.000796619	Slc4a1	NM_011403, NP_035533	solute carrier family 4 (anion exchanger), member 1	Down in Mutant	Collecting duct acid secretion
1.1119	2.1613	0.0120539	Serpinf2	NM_008878, NP_032904	serine (or cysteine) peptidase inhibitor, clade F, member 2	Down in Mutant	Complement and coagulation cascades
1.29755	2.45811	0.0095259	Kng2	NM_001102409, NM_001102410, NM_201375, NP_001095879, NP_001095880, NP_958763	kininogen 2	Down in Mutant	Complement and coagulation cascades
1.42344	2.68225	0.00998403	Kng1	NM_001102411, NM_001102412, NM_023125, NP_001095881, NP_001095882, NP_075614	kininogen 1	Down in Mutant	Complement and coagulation cascades
1.45961	2.75033	0.0338518	Serpinc1	NM_080844, NP_543120	serine (or cysteine) peptidase inhibitor, clade C (antithrombin), member 1	Down in Mutant	Complement and coagulation cascades
1.02483	2.03472	0.0202096	C1s	NM_001097617, NM_144938, NP_001091086, NP_659187	complement component 1, s subcomponent	Down in Mutant	Complement and coagulation cascades, Systemic lupus erythematosus
1.35294	2.55432	0.0380512	Mpst	NM_138670, NP_619611	mercaptopyruvate sulfurtransferase	Down in Mutant	Cysteine and methionine metabolism, Metabolic pathways
1.41801	2.67216	0.00631474	Dnmt3l	NM_001081695, NM_019448, NP_001075164, NP_062321	DNA (cytosine-5-)-methyltransferase 3-like	Down in Mutant	Cysteine and methionine metabolism, Metabolic pathways
1.22663	2.34019	0.0177334	Csf2rb	NM_007780, NP_031806	colony stimulating factor 2 receptor, beta, low-affinity (granulocyte-macrophage)	Down in Mutant	Cytokine-cytokine receptor interaction, Apoptosis, Jak-STAT signaling pathway
2.06781	4.1925	0.0127092	Cxcl13	NM_018866, NP_061354	chemokine (C-X-C motif) ligand 13	Down in Mutant	Cytokine-cytokine receptor interaction, Chemokine signaling pathway
1.07626	2.10856	0.00727972	Ccl12	NM_011331, NP_035461	chemokine (C-C motif) ligand 12	Down in Mutant	Cytokine-cytokine receptor interaction, Chemokine signaling pathway, NOD-like receptor signaling pathway
1.17313	2.255	0.00830407	Kit	NM_001122733, NM_021099, NP_001116205, NP_066922	kit oncogene	Down in Mutant	Cytokine-cytokine receptor interaction, Endocytosis, Hematopoietic cell lineage
1.53999	2.90792	0.00772307	Kdr	NM_010612, NP_034742	kinase insert domain protein receptor	Down in Mutant	Cytokine-cytokine receptor interaction, Endocytosis, VEGF signaling pathway, Focal adhesion
1.35596	2.55967	0.013528	Il21r	NM_021887, NP_068687	interleukin 21 receptor	Down in Mutant	Cytokine-cytokine receptor interaction, Jak-STAT signaling pathway
2.79612	6.94571	0.0300111	Il15	NM_008357, NP_032383	interleukin 15	Down in Mutant	Cytokine-cytokine receptor interaction, Jak-STAT signaling pathway, Intestinal immune network for IgA production
1.21001	2.31339	0.0424893	Prlr	NM_011169, NP_035299	prolactin receptor	Down in Mutant	Cytokine-cytokine receptor interaction, Neuroactive ligand-receptor interaction, Jak-STAT signaling pathway
2.80206	6.97438	0.00100025	Mcm4	NM_008565, NP_032591	minichromosome maintenance deficient 4 homolog (S. cerevisiae)	Down in Mutant	DNA replication, Cell cycle
1.36857	2.58215	0.000673994	Spire1	NM_176832, NM_194355, NP_789802, NP_919336	spire homolog 1 (Drosophila)	Down in Mutant	Dorso-ventral axis formation
2.74428	6.70055	0.00060583	Fmo2	NM_018881, NP_061369	flavin containing monooxygenase 2	Down in Mutant	Drug metabolism - cytochrome P450
1.00382	2.0053	0.0398308	Ces3	NM_053200, NP_444430	carboxylesterase 3	Down in Mutant	Drug metabolism, Metabolic pathways
1.93713	3.82942	0.0371288	Vps37a	NM_033560, NP_291038	vacuolar protein sorting 37A (yeast)	Down in Mutant	Endocytosis
1.0728	2.10352	0.0133982	H2-Q8	NM_023124, NP_075613	histocompatibility 2, Q region locus 8	Down in Mutant	Endocytosis, Cell adhesion molecules (CAMs), Antigen processing and presentation, Natural killer cell mediated cytotoxicity, Type I diabetes mellitus, Autoimmune thyroid disease, Allograft rejection, Graft-versus-host disease, Viral myocarditis
1.21081	2.31467	0.00128651	H2-T10	NM_010395, NP_034525	histocompatibility 2, T region locus 10	Down in Mutant	Endocytosis, Cell adhesion molecules (CAMs), Antigen processing and presentation, Natural killer cell mediated cytotoxicity, Type I diabetes mellitus, Autoimmune thyroid disease, Allograft rejection, Graft-versus-host disease, Viral myocarditis
2.44871	5.45929	1.3875e-05	H2-D1	NM_010380, NP_034510	histocompatibility 2, D region locus 1	Down in Mutant	Endocytosis, Cell adhesion molecules (CAMs), Antigen processing and presentation, Natural killer cell mediated cytotoxicity, Type I diabetes mellitus, Autoimmune thyroid disease, Allograft rejection, Graft-versus-host disease, Viral myocarditis
4.3652	20.6089	1.709e-06	H2-K1	NM_001001892, NP_001001892	histocompatibility 2, K1, K region	Down in Mutant	Endocytosis, Cell adhesion molecules (CAMs), Antigen processing and presentation, Natural killer cell mediated cytotoxicity, Type I diabetes mellitus, Autoimmune thyroid disease, Allograft rejection, Graft-versus-host disease, Viral myocarditis
4.86901	29.2225	0.00857546	H2-Bl	NM_008199, NP_032225	histocompatibility 2, blastocyst	Down in Mutant	Endocytosis, Cell adhesion molecules (CAMs), Antigen processing and presentation, Natural killer cell mediated cytotoxicity, Type I diabetes mellitus, Autoimmune thyroid disease, Allograft rejection, Graft-versus-host disease, Viral myocarditis
3.9066	14.997	0.0468755	Areg	NM_009704, NP_033834	amphiregulin	Down in Mutant	ErbB signaling pathway
1.15526	2.22725	0.0238716	Cblb	NM_001033238, NP_001028410	Casitas B-lineage lymphoma b	Down in Mutant	ErbB signaling pathway, Ubiquitin mediated proteolysis, Endocytosis, Jak-STAT signaling pathway, T cell receptor signaling pathway, Insulin signaling pathway
1.14458	2.21081	0.029106	Enpp6	NM_177304, NP_796278	ectonucleotide pyrophosphatase/phosphodiesterase 6	Down in Mutant	Ether lipid metabolism
1.79014	3.45848	0.0299409	Col5a2	NM_007737, NP_031763	collagen, type V, alpha 2	Down in Mutant	Focal adhesion, ECM-receptor interaction
1.08275	2.11808	0.000148047	Lpl	NM_008509, NP_032535	lipoprotein lipase	Down in Mutant	Glycerolipid metabolism
1.03152	2.04418	0.0413248	Ache	NM_009599, NP_033729	acetylcholinesterase	Down in Mutant	Glycerophospholipid metabolism
1.02678	2.03747	0.00124172	Cth	NM_145953, NP_666065	cystathionase (cystathionine gamma-lyase)	Down in Mutant	Glycine, serine and threonine metabolism, Cysteine and methionine metabolism, Selenoamino acid metabolism, Nitrogen metabolism, Metabolic pathways
1.71317	3.27881	0.00195132	Pck1	NM_011044, NP_035174	phosphoenolpyruvate carboxykinase 1, cytosolic	Down in Mutant	Glycolysis / Gluconeogenesis, Citrate cycle (TCA cycle), Pyruvate metabolism, Metabolic pathways, PPAR signaling pathway, Insulin signaling pathway, Adipocytokine signaling pathway, Proximal tubule bicarbonate reclamation
3.46699	11.0578	2.511e-06	G6pc	NM_008061, NP_032087	glucose-6-phosphatase, catalytic	Down in Mutant	Glycolysis / Gluconeogenesis, Galactose metabolism, Starch and sucrose metabolism, Metabolic pathways, Insulin signaling pathway, Adipocytokine signaling pathway
2.53165	5.78234	0.0444841	Aldh1a3	NM_053080, NP_444310	aldehyde dehydrogenase family 1, subfamily A3	Down in Mutant	Glycolysis / Gluconeogenesis, Histidine metabolism, Tyrosine metabolism, Phenylalanine metabolism, Metabolism of xenobiotics by cytochrome P450, Drug metabolism, Metabolic pathways
1.01161	2.01616	0.0270158	Pklr	NM_001099779, NM_013631, NP_001093249, NP_038659	pyruvate kinase liver and red blood cell	Down in Mutant	Glycolysis / Gluconeogenesis, Purine metabolism, Pyruvate metabolism, Metabolic pathways, Insulin signaling pathway, Type II diabetes mellitus, Maturity onset diabetes of the young
1.11855	2.17128	0.0434121	Fut7	NM_013524, NP_038552	fucosyltransferase 7	Down in Mutant	Glycosphingolipid biosynthesis
1.03809	2.05351	0.0411677	B3galt4	NM_019420, NP_062293, XM_001474182, XP_001474232	UDP-Gal:betaGlcNAc beta 1,3-galactosyltransferase, polypeptide 4	Down in Mutant	Glycosphingolipid biosynthesis, Metabolic pathways
1.20929	2.31225	0.044513	Mybpc3	NM_008653, NP_032679	myosin binding protein C, cardiac	Down in Mutant	Hypertrophic cardiomyopathy (HCM), Dilated cardiomyopathy
2.0738	4.20994	0.0070501	Inpp4a	NM_030266, NM_172971, NP_084542, NP_766559	inositol polyphosphate-4-phosphatase, type I	Down in Mutant	Inositol phosphate metabolism, Metabolic pathways, Phosphatidylinositol signaling system
3.48923	11.2296	0.0200232	Flot2	NM_001040403, NM_008028, NP_001035493, NP_032054	flotillin 2	Down in Mutant	Insulin signaling pathway
3.18806	9.11385	0.0384118	Prkag2	NM_145401, NP_663376	protein kinase, AMP-activated, gamma 2 non-catalytic subunit	Down in Mutant	Insulin signaling pathway, Adipocytokine signaling pathway, Hypertrophic cardiomyopathy
1.84721	3.59804	0.0242448	Napsa	NM_008437, NP_032463	napsin A aspartic peptidase	Down in Mutant	Lysosome
6.2253	74.8171	0.00359575	Ap3b2	NM_021492, NP_067467	adaptor-related protein complex 3, beta 2 subunit	Down in Mutant	Lysosome
1.23218	2.34921	0.0499894	Rasgrp4	NM_145149, NP_660131	RAS guanyl releasing protein 4	Down in Mutant	MAPK signaling pathway
1.63279	3.10113	0.00515253	Fgfr1	NM_001079908, NM_001079909, NM_010206, NP_001073377, NP_001073378, NP_034336	fibroblast growth factor receptor 1	Down in Mutant	MAPK signaling pathway, Adherens junction, Regulation of actin cytoskeleton
2.6835	6.42413	0.00194373	Cacnb2	NM_023116, NP_075605	calcium channel, voltage-dependent, beta 2 subunit	Down in Mutant	MAPK signaling pathway, Cardiac muscle contraction, Hypertrophic cardiomyopathy (HCM), Arrhythmogenic right ventricular cardiomyopathy, Dilated cardiomyopathy
1.32636	2.50769	0.0422298	Elk1	NM_007922, NP_031948	ELK1, member of ETS oncogene family	Down in Mutant	MAPK signaling pathway, ErbB signaling pathway, Focal adhesion, Insulin signaling pathway, GnRH signaling pathway
1.35388	2.55599	4.621e-06	Atf4	NM_009716, NP_033846	activating transcription factor 4	Down in Mutant	MAPK signaling pathway, Long-term potentiation, Neurotrophin signaling pathway, GnRH signaling pathway
6.32436	80.1351	0.0421621	Pon3	NM_173006, NP_766594	paraoxonase 3	Down in Mutant	Metabolic pathways
1.09472	2.13572	6.515e-06	Rheb	NM_053075, NP_444305	RAS-homolog enriched in brain	Down in Mutant	mTOR signaling pathway, Insulin signaling pathway
1.75482	3.37483	0.00635364	Klra4	NM_010649, NP_034779, XM_001471780, XP_001471830	killer cell lectin-like receptor, subfamily A, member 4	Down in Mutant	Natural killer cell mediated cytotoxicity
2.15228	4.44529	0.00155349	Zap70	NM_009539, NP_033565	zeta-chain (TCR) associated protein kinase	Down in Mutant	Natural killer cell mediated cytotoxicity, T cell receptor signaling pathway, Primary immunodeficiency
1.2131	2.31835	0.0221079	Htr1d	NM_008309, NP_032335	5-hydroxytryptamine (serotonin) receptor 1D	Down in Mutant	Neuroactive ligand-receptor interaction
1.28105	2.43016	0.00686926	Chrna4	NM_015730, NP_056545	cholinergic receptor, nicotinic, alpha polypeptide 4	Down in Mutant	Neuroactive ligand-receptor interaction
1.77102	3.41295	0.0138348	Gpr35	NM_001104529, NM_022320, NP_001097999, NP_071715	G protein-coupled receptor 35	Down in Mutant	Neuroactive ligand-receptor interaction
5.75813	54.1216	1.7054e-05	Alg6	NM_001081264, NP_001074733	asparagine-linked glycosylation 6 homolog (yeast, alpha-1,3,-glucosyltransferase)	Down in Mutant	N-Glycan biosynthesis, Metabolic pathways
1.04799	2.06765	0.0472016	I0C0044D17Rik	NM_001033982, NP_001029154, XM_975333, XP_980427	RIKEN cDNA I0C0044D17 gene	Down in Mutant	Nitrogen metabolism
1.2326	2.3499	0.0217795	Car15	NM_030558, NP_085035	carbonic anhydrase 15	Down in Mutant	Nitrogen metabolism
2.07187	4.2043	0.0102692	Adam17	NM_009615, NP_033745	a disintegrin and metallopeptidase domain 17	Down in Mutant	Notch signaling pathway, Alzheimer's disease
3.21148	9.263	0.000971189	Olfr137	NM_146488, NP_666699	olfactory receptor 137	Down in Mutant	Olfactory transduction
3.53136	11.5623	0.0375975	Olfr618	NM_147047, NP_667258	olfactory receptor 618	Down in Mutant	Olfactory transduction
3.96268	15.5914	0.026567	Olfr168	NM_146357, NP_666469	olfactory receptor 168	Down in Mutant	Olfactory transduction
1.57153	2.97219	0.0173228	Man2b2	NM_008550, NP_032576	mannosidase 2, alpha B2	Down in Mutant	Other glycan degradation
1.94667	3.85485	0.00308298	Atp4a	NM_018731, NP_061201	ATPase, H+/K+ exchanging, gastric, alpha polypeptide	Down in Mutant	Oxidative phosphorylation, Collecting duct acid secretion
1.02798	2.03917	0.00521165	Atp6v1a	NM_007508, NP_031534	ATPase, H+ transporting, lysosomal V1 subunit A	Down in Mutant	Oxidative phosphorylation, Metabolic pathways, Collecting duct acid secretion
1.66102	3.1624	0.0161133	Sesn3	NM_030261, NP_084537	sestrin 3	Down in Mutant	p53 signaling pathway
2.72768	6.62388	0.0481216	Zmat3	NM_009517, NP_033543	zinc finger matrin type 3	Down in Mutant	p53 signaling pathway
1.38527	2.61221	0.00871443	Ncoa4	NM_001033988, NM_019744, NP_001029160, NP_062718	nuclear receptor coactivator 4	Down in Mutant	Pathways in cancer
1.07349	2.10452	0.00816703	Fech	NM_007998, NP_032024	ferrochelatase	Down in Mutant	Porphyrin and chlorophyll metabolism, Metabolic pathways
3.60572	12.1739	0.00615	Cyp8b1	NM_010012, NP_034142	cytochrome P450, family 8, subfamily b, polypeptide 1	Down in Mutant	Primary bile acid biosynthesis, Metabolic pathways, PPAR signaling pathway
1.43154	2.69734	0.00129064	Acox2	NM_053115, NP_444345	acyl-Coenzyme A oxidase 2, branched chain	Down in Mutant	Primary bile acid biosynthesis, Metabolic pathways, PPAR signaling pathway, Peroxisome
1.78329	3.44211	4.54e-07	Psmb9	NM_013585, NP_038613	proteasome (prosome, macropain) subunit, beta type 9 (large multifunctional peptidase 2)	Down in Mutant	Proteasome
1.91378	3.76795	0.0020822	Slc38a3	NM_023805, NP_076294	solute carrier family 38, member 3	Down in Mutant	Proximal tubule bicarbonate reclamation
6.11776	69.4429	0.00483847	Gmpr2	NM_177992, NP_818773	guanosine monophosphate reductase 2	Down in Mutant	Purine metabolism
1.02819	2.03946	0.0486582	Ak7	XM_911194, XM_994344, XP_916287, XP_999438	adenylate kinase 7	Down in Mutant	Purine metabolism, Metabolic pathways
2.03555	4.09978	0.00488612	Npr1	NM_008727, NP_032753	natriuretic peptide receptor 1	Down in Mutant	Purine metabolism, Vascular smooth muscle contraction
1.07603	2.10823	0.00974687	Cda	NM_028176, NP_082452	cytidine deaminase	Down in Mutant	Pyrimidine metabolism, Drug metabolism, Metabolic pathways
1.95146	3.86765	9.638e-05	Rps18	NM_011296, NP_035426	ribosomal protein S18	Down in Mutant	Ribosome
4.55932	23.5772	0.0429226	Cnot3	NM_146176, NP_666288	CCR4-NOT transcription complex, subunit 3	Down in Mutant	RNA degradation
1.41139	2.65993	0.0141922	Treh	NM_021481, NP_067456	trehalase (brush-border membrane glycoprotein)	Down in Mutant	Starch and sucrose metabolism
1.68581	3.21722	0.00701477	H2afb3	XM_619451, XM_889501, XM_911022, XP_619451, XP_894594, XP_916115	H2A histone family, member B3	Down in Mutant	Systemic lupus erythematosus
1.0811	2.11564	0.0251009	Dcn	NM_007833, NP_031859	decorin	Down in Mutant	TGF-beta signaling pathway
1.35537	2.55862	0.00490367	Hgd	NM_013547, NP_038575	homogentisate 1, 2-dioxygenase	Down in Mutant	Tyrosine metabolism, Metabolic pathways
2.38786	5.23379	0.0425331	Dbh	NM_138942, NP_620392	dopamine beta hydroxylase	Down in Mutant	Tyrosine metabolism, Metabolic pathways
3.82212	14.1441	0.00213071	Mgrn1	NM_029657, NP_083933	mahogunin, ring finger 1	Down in Mutant	Ubiquitin mediated proteolysis
1.93777	3.83114	0.0230632	Prkce	NM_011104, NP_035234	protein kinase C, epsilon	Down in Mutant	Vascular smooth muscle contraction, Tight junction, Fc epsilon RI signaling pathway, Fc gamma R-mediated phagocytosis, Type II diabetes mellitus
1.54608	2.92022	0.00584732	Cer1	NM_009887, NP_034017	cerberus 1 homolog (Xenopus laevis)	Down in Mutant	Wnt signaling pathway
2.34357	5.07557	0.0142338	Fzd10	NM_175284, NP_780493	frizzled homolog 10 (Drosophila)	Down in Mutant	Wnt signaling pathway, Melanogenesis, Pathways in cancer, Basal cell carcinoma
4.36628	20.6244	0.0125516	Psen1	NM_008943, NP_032969	presenilin 1	Down in Mutant	Wnt signaling pathway, Notch signaling pathway, Neurotrophin signaling pathway, Alzheimer's disease
1.00247	2.00343	0.0455378	Bxdc5	NM_027332, NM_027371, NP_081608, NP_081647	brix domain containing 5	Down in Mutant
1.00573	2.00796	0.0292853	Lair1	NM_001113474, NM_178611, NP_001106945, NP_848726	leukocyte-associated Ig-like receptor 1	Down in Mutant
1.00876	2.01218	0.036363	Tbc1d10c	NM_178650, NP_848765	TBC1 domain family, member 10c	Down in Mutant
1.0183	2.02553	0.00706033	Wwox	NM_019573, NP_062519	WW domain-containing oxidoreductase	Down in Mutant
1.01858	2.02593	0.0152124	Nup88	NM_001083331, NM_172394, NP_001076800, NP_765982	nucleoporin 88	Down in Mutant
1.02248	2.0314	0.010582	6430548M08Rik	NM_172286, NP_758490	RIKEN cDNA 6430548M08 gene	Down in Mutant
1.02461	2.0344	0.0037539	Gm1123	NM_001080776, NP_001074245	gene model 1123, (NCBI)	Down in Mutant
1.03027	2.0424	0.0340479	Fcna	NM_007995, NP_032021	ficolin A	Down in Mutant
1.03312	2.04644	0.00731754	OTTMUSG00000011351	NM_001099348, NP_001092818, XM_001478617, XP_001478667	predicted gene, OTTMUSG00000011351	Down in Mutant
1.03344	2.0469	0.0120622	Plekha5	NM_144920, NP_659169	pleckstrin homology domain containing, family A member 5	Down in Mutant
1.03535	2.04961	0.0015806	2310007F21Rik	NM_025857, NP_080133	RIKEN cDNA 2310007F21 gene	Down in Mutant
1.03918	2.05506	0.0119392	Dennd4c	NM_001081014, NP_001074483	DENN/MADD domain containing 4C	Down in Mutant
1.04323	2.06084	0.000404601	Ajap1	NM_001099299, NP_001092769, XM_001475023, XM_485506, XP_001475073, XP_485506	adherens junction associated protein 1	Down in Mutant
1.06216	2.08806	0.00448098	Car5b	NM_019513, NM_181315, NP_062386, NP_851832	carbonic anhydrase 5b, mitochondrial	Down in Mutant
1.06376	2.09037	0.012534	Slc12a3	NM_019415, NP_062288	solute carrier family 12, member 3	Down in Mutant
1.06881	2.0977	0.0242859	Vmn2r56	NM_001104648, NP_001098118, XM_893901, XP_898994	vomeronasal 2, receptor 56	Down in Mutant
1.07372	2.10486	0.00323129	Napepld	NM_178728, NP_848843	N-acyl phosphatidylethanolamine phospholipase D	Down in Mutant
1.07822	2.11143	0.0122956	Ifi35	NM_027320, NP_081596	interferon-induced protein 35	Down in Mutant
1.08109	2.11564	0.0293772	Aytl1b	NM_027599, NP_081875	acyltransferase like 1B	Down in Mutant
1.10576	2.15213	0.026288	Tcfap2b	NM_001025305, NM_009334, NP_001020476, NP_033360	transcription factor AP-2 beta	Down in Mutant
1.11109	2.16009	0.0349363	Cpb1	NM_029706, NP_083982	carboxypeptidase B1 (tissue)	Down in Mutant
1.11454	2.16526	0.0144497	Hmgb4	NM_027036, NP_081312	high-mobility group box 4	Down in Mutant
1.11573	2.16705	0.00884496	Klf1	NM_010635, NP_034765	Kruppel-like factor 1 (erythroid)	Down in Mutant
1.11986	2.17325	0.0166572	Gbp3	NM_018734, NP_061204	guanylate binding protein 3	Down in Mutant
1.12524	2.18138	0.00106526	Gcn1l1	NM_172719, NP_766307	GCN1 general control of amino-acid synthesis 1-like 1 (yeast)	Down in Mutant
1.13251	2.1924	0.0104199	Elmo2	NM_080287, NM_207705, NM_207706, NP_525026, NP_997588, NP_997589	engulfment and cell motility 2, ced-12 homolog (C. elegans)	Down in Mutant
1.14015	2.20404	0.0246634	Dpysl4	NM_011993, NP_036123	dihydropyrimidinase-like 4	Down in Mutant
1.14184	2.20662	0.0260324	Tcrg-V4	NA	T-cell receptor gamma, variable 4	Down in Mutant
1.14721	2.21485	0.0397022	Angpt2	NM_007426, NP_031452	angiopoietin 2	Down in Mutant
1.14939	2.2182	0.00159991	Apom	NM_018816, NP_061286	apolipoprotein M	Down in Mutant
1.14983	2.21887	0.0410275	Stxbp1	NM_001113569, NM_009295, NP_001107041, NP_033321	syntaxin binding protein 1	Down in Mutant
1.17129	2.25212	0.0267572	Atad2b	NM_001099628, NP_001093098, XM_001472910, XM_001480129, XP_001472960, XP_001480179	ATPase family, AAA domain containing 2B	Down in Mutant
1.17307	2.25491	0.00230677	Mrps10	NM_183086, NP_898909	mitochondrial ribosomal protein S10	Down in Mutant
1.17872	2.26375	0.0421381	Bhmt2	NM_022884, NP_075022	betaine-homocysteine methyltransferase 2	Down in Mutant
1.18368	2.27156	0.0383872	Kcnd3	NM_001039347, NM_019931, NP_001034436, NP_064315	potassium voltage-gated channel, Shal-related family, member 3	Down in Mutant
1.18577	2.27485	0.000157599	Rab6	NM_024287, NP_077249	RAB6, member RAS oncogene family	Down in Mutant
1.18631	2.2757	0.0347342	Mep1b	NM_008586, NP_032612	meprin 1 beta	Down in Mutant
1.189	2.27994	0.0478025	Tada3l	NM_133932, NP_598693	transcriptional adaptor 3 (NGG1 homolog, yeast)-like	Down in Mutant
1.19494	2.28935	0.0214575	Insig1	NM_153526, NP_705746	insulin induced gene 1	Down in Mutant
1.20155	2.29987	0.0110982	Sprr2a	NM_011468, NP_035598	small proline-rich protein 2A	Down in Mutant
1.20529	2.30583	0.0145383	LOC100046314	XM_001476274, XP_001476324	similar to precerebellin-1	Down in Mutant
1.20685	2.30833	0.0102745	2010-03-10	NM_001039242, NM_172568, NP_001034331, NP_766156	membrane-associated ring finger (C3HC4) 10	Down in Mutant
1.22228	2.33316	0.0133284	8430426J06Rik	NA	RIKEN cDNA 8430426J06 gene	Down in Mutant
1.22587	2.33896	0.0353475	Qpct	NM_027455, NP_081731	glutaminyl-peptide cyclotransferase (glutaminyl cyclase)	Down in Mutant
1.23161	2.34828	0.00702456	Cabyr	NM_001042418, NM_001042419, NM_001042420, NM_027687, NM_181731, NP_001035883, NP_001035884, NP_001035885, NP_081963, NP_859420	calcium-binding tyrosine-(Y)-phosphorylation regulated (fibrousheathin 2)	Down in Mutant
1.23736	2.35767	0.0443715	Gm70	XM_898829, XM_923932, XP_903922, XP_929025	gene model 70, (NCBI)	Down in Mutant
1.23787	2.3585	0.0458554	Ubtf	NM_001044383, NM_011551, NP_001037848, NP_035681	upstream binding transcription factor, RNA polymerase I	Down in Mutant
1.23849	2.35951	0.0493558	Fam175b	NM_198017, NP_932134	family with sequence similarity 175, member B	Down in Mutant
1.24537	2.3708	0.0171068	Aldh8a1	NM_178713, NP_848828	aldehyde dehydrogenase 8 family, member A1	Down in Mutant
1.24665	2.3729	0.0066637	Tmub2	NM_028076, NP_082352	transmembrane and ubiquitin-like domain containing 2	Down in Mutant
1.25519	2.38699	0.0371327	Klhl5	NM_175174, NP_780383	kelch-like 5 (Drosophila)	Down in Mutant
1.26721	2.40695	0.0233657	F730047E07Rik	NM_199467, NP_955761	RIKEN cDNA F730047E07 gene	Down in Mutant
1.27155	2.4142	0.0107203	Igfals	NM_008340, NP_032366	insulin-like growth factor binding protein, acid labile subunit	Down in Mutant
1.28455	2.43606	0.0288165	Dcakd	NM_026551, NP_080827	dephospho-CoA kinase domain containing	Down in Mutant
1.28592	2.43837	0.0277982	BC013712	NM_001033308, NP_001028480	cDNA sequence BC013712	Down in Mutant
1.30101	2.46402	0.0444763	Zfp114	NM_001029933, NP_001025104	zinc finger protein 114	Down in Mutant
1.30489	2.47065	0.00138312	Ly6c1	NM_010741, NP_034871	lymphocyte antigen 6 complex, locus C1	Down in Mutant
1.32797	2.5105	0.0336987	Senp5	NM_177103, NP_796077	SUMO/sentrin specific peptidase 5	Down in Mutant
1.32964	2.5134	0.00111275	Itm2a	NM_008409, NP_032435	integral membrane protein 2A	Down in Mutant
1.33641	2.52523	0.0049933	EG632778	NM_001039243, NP_001034332	predicted gene, EG632778	Down in Mutant
1.34173	2.53455	0.0125649	Srpx2	NM_001083895, NM_026838, NP_001077364, NP_081114	sushi-repeat-containing protein, X-linked 2	Down in Mutant
1.34202	2.53506	0.0106177	Ssxb10	NM_199064, NP_951019	synovial sarcoma, X member B, breakpoint 10	Down in Mutant
1.34949	2.54823	0.00191234	Dnajc28	NM_001099738, NM_138664, NP_001093208, NP_619605	DnaJ (Hsp40) homolog, subfamily C, member 28	Down in Mutant
1.35125	2.55134	0.00811355	Cml1	NM_023160, NP_075649	camello-like 1	Down in Mutant
1.35129	2.5514	0.00346523	Myrip	NM_144557, NP_653140	myosin VIIA and Rab interacting protein	Down in Mutant
1.36148	2.56949	0.0193233	Igh-6	NA	immunoglobulin heavy chain 6 (heavy chain of IgM)	Down in Mutant
1.36322	2.57258	1.0465e-05	Frag1	NM_145583, NP_663558	FGF receptor activating protein 1	Down in Mutant
1.36438	2.57465	0.0150885	Rap1gap	NM_001081155, NP_001074624	Rap1 GTPase-activating protein	Down in Mutant
1.38027	2.60317	0.00102277	EG665826	XR_030719, XR_030727	predicted gene, EG665826	Down in Mutant
1.38163	2.60563	0.0114531	Aspdh	NM_026690, NP_080966	aspartate dehydrogenase domain containing	Down in Mutant
1.38413	2.61015	0.00707538	Slc29a1	NM_022880, NP_075018	solute carrier family 29 (nucleoside transporters), member 1	Down in Mutant
1.38808	2.61731	0.0237667	Pxt1	NM_153390, NP_700439	peroxisomal, testis specific 1	Down in Mutant
1.38923	2.61939	0.000688317	E030010N08Rik	XM_001474855, XM_977156, XP_001474905, XP_982250	RIKEN cDNA E030010N08 gene	Down in Mutant
1.40092	2.6407	0.0238523	Trpc5	NM_009428, NP_033454	transient receptor potential cation channel, subfamily C, member 5	Down in Mutant
1.40283	2.6442	0.0365117	Olfr272	NM_146839, NP_667050	olfactory receptor 272	Down in Mutant
1.41708	2.67045	0.0170367	4931422A03Rik	NM_175161, NP_780370	RIKEN cDNA 4931422A03 gene	Down in Mutant
1.41934	2.67464	0.0187297	Calr3	NM_028500, NM_029782, NP_082776, NP_084058	calreticulin 3	Down in Mutant
1.42836	2.6914	0.040114	Rabl2a	NM_026817, NP_081093	RAB, member of RAS oncogene family-like 2A	Down in Mutant
1.43349	2.701	0.0464015	Apob48r	NM_138310, NP_612183	apolipoprotein B48 receptor	Down in Mutant
1.45198	2.73583	0.00777499	A230074B11Rik	NM_177334, NP_796308	RIKEN cDNA A230074B11 gene	Down in Mutant
1.46213	2.75515	0.0134293	5730585A16Rik	NA	RIKEN cDNA 5730585A16 gene	Down in Mutant
1.48079	2.79102	0.0443616	Zfp622	NM_144523, NP_653106	zinc finger protein 622	Down in Mutant
1.48387	2.79698	0.0392729	Slc22a9	NM_144785, NP_659034	solute carrier family 22 (organic anion transporter), member 9	Down in Mutant
1.49279	2.81432	0.0383031	Kif20a	NM_009004, NP_033030	kinesin family member 20A	Down in Mutant
1.49479	2.81823	0.00765713	Igsf1	NM_177591, NM_177915, NM_183335, NM_183336, NP_808259, NP_808583, NP_899178, NP_899179	immunoglobulin superfamily, member 1	Down in Mutant
1.49676	2.82208	0.0274854	Slc26a7	NM_145947, NP_666059	solute carrier family 26, member 7	Down in Mutant
1.49893	2.82633	0.010123	Defb19	NM_145157, NP_660139	defensin beta 19	Down in Mutant
1.50573	2.83968	0.000782159	1810022C23Rik	NM_026947, NP_081223	RIKEN cDNA 1810022C23 gene	Down in Mutant
1.51035	2.84879	0.0278445	Dnajc5g	NM_177677, NP_808345	DnaJ (Hsp40) homolog, subfamily C, member 5 gamma	Down in Mutant
1.51187	2.85179	0.014771	Slc1a7	NM_146255, NP_666367	solute carrier family 1 (glutamate transporter), member 7	Down in Mutant
1.51228	2.8526	0.0247674	Zcchc4	NM_030185, NP_084461	zinc finger, CCHC domain containing 4	Down in Mutant
1.51446	2.85692	0.0216306	Trim69	NM_080510, NP_536771	tripartite motif-containing 69	Down in Mutant
1.5152	2.85838	0.000416373	Adhfe1	NM_175236, NP_780445	alcohol dehydrogenase, iron containing, 1	Down in Mutant
1.52417	2.87621	0.00190767	Odf4	NM_145746, NP_665689	outer dense fiber of sperm tails 4	Down in Mutant
1.52917	2.8862	0.00671247	D2Bwg1423e	XM_001473037, XM_001477269, XP_001473087, XP_001477319	DNA segment, Chr 2, Brigham & Women's Genetics 1423 expressed	Down in Mutant
1.53031	2.88847	0.00871786	Pvalb	NM_013645, NP_038673	parvalbumin	Down in Mutant
1.54813	2.92438	0.0364889	Sox1	NM_009233, NP_033259	SRY-box containing gene 1	Down in Mutant
1.55715	2.94273	0.0126582	V1rc26	NM_134181, NP_598942	vomeronasal 1 receptor, C26	Down in Mutant
1.56427	2.95729	0.0361053	Kcnn4	NM_008433, NP_032459	potassium intermediate/small conductance calcium-activated channel, subfamily N, member 4	Down in Mutant
1.57033	2.96972	5.3323e-05	BC039632	NM_001081268, NP_001074737	cDNA sequence BC039632	Down in Mutant
1.57115	2.97142	0.0101624	Rngtt	NM_011884, NP_036014	RNA guanylyltransferase and 5'-phosphatase	Down in Mutant
1.57765	2.98482	0.0116007	Usp18	NM_011909, NP_036039	ubiquitin specific peptidase 18	Down in Mutant
1.57982	2.98932	0.0385362	Nkx6-2	NM_183248, NP_899071	NK6 homeobox 2	Down in Mutant
1.58649	3.00318	0.000152545	Hbb-b1	NM_008220, NP_032246	hemoglobin, beta adult major chain	Down in Mutant
1.5917	3.01405	0.0136528	Gyltl1b	NM_172670, NP_766258	glycosyltransferase-like 1B	Down in Mutant
1.59761	3.02642	0.0279783	Saps2	NM_026813, NM_027805, NP_081089, NP_082081	SAPS domain family, member 2	Down in Mutant
1.59931	3.02999	0.0433608	A930002I21Rik	NM_175410, NP_780619	RIKEN cDNA A930002I21 gene	Down in Mutant
1.60235	3.03638	0.0422655	Col17a1	NM_007732, NP_031758	collagen, type XVII, alpha 1	Down in Mutant
1.60498	3.04192	2.9941e-05	Krt14	NM_016958, NP_058654	keratin 14	Down in Mutant
1.60675	3.04564	0.010572	Rnasen	NM_001130149, NM_026799, NP_001123621, NP_081075	ribonuclease III, nuclear	Down in Mutant
1.63489	3.10565	0.000361827	Enpp5	NM_032003, NP_114392	ectonucleotide pyrophosphatase/phosphodiesterase 5	Down in Mutant
1.63788	3.11207	0.0421413	Nccrp1	NM_001081115, NP_001074584	non-specific cytotoxic cell receptor protein 1 homolog (zebrafish)	Down in Mutant
1.65296	3.14478	0.0275043	Neurog2	NM_009718, NP_033848	neurogenin 2	Down in Mutant
1.67693	3.19747	0.0075114	Madd	NM_145527, NP_663502	MAP-kinase activating death domain	Down in Mutant
1.67866	3.20131	0.0332811	9030619P08Rik	NM_001039720, NP_001034809	RIKEN cDNA 9030619P08 gene	Down in Mutant
1.682	3.20872	0.000126267	Fam151a	NM_146149, NP_666261	family with sequence simliarity 151, member A	Down in Mutant
1.70089	3.25102	3.4e-08	Tomm22	NM_172609, NP_766197	translocase of outer mitochondrial membrane 22 homolog (yeast)	Down in Mutant
1.70136	3.25207	0.00181122	Prap1	NM_009475, NP_033501	proline-rich acidic protein 1	Down in Mutant
1.70758	3.26613	0.0016843	Rbbp5	NM_172517, NP_766105	retinoblastoma binding protein 5	Down in Mutant
1.72056	3.29563	0.0455419	Enox2	NM_145951, NP_666063	ecto-NOX disulfide-thiol exchanger 2	Down in Mutant
1.72648	3.30919	0.00778865	2810039B14Rik	XM_001475872, XM_001481291, XP_001475922, XP_001481341	RIKEN cDNA 2810039B14 gene	Down in Mutant
1.73851	3.33691	0.0328491	Slc43a2	NM_173388, NP_775564	solute carrier family 43, member 2	Down in Mutant
1.74173	3.34436	0.048279	Mms19	NM_028152, NP_082428	MMS19 (MET18 S. cerevisiae)	Down in Mutant
1.74804	3.35901	0.0226623	Slc16a6	NM_001029842, NM_134038, NP_001025013, NP_598799	solute carrier family 16 (monocarboxylic acid transporters), member 6	Down in Mutant
1.75538	3.37615	0.0122084	Hlf	NM_172563, NP_766151	hepatic leukemia factor	Down in Mutant
1.75538	3.37615	0.00123454	Slc16a4	NM_146136, NP_666248	solute carrier family 16 (monocarboxylic acid transporters), member 4	Down in Mutant
1.77074	3.4123	0.0109541	Umod	NM_009470, NP_033496	uromodulin	Down in Mutant
1.77797	3.42944	1.1305e-05	Ly6g6d	NM_033478, NP_258439	lymphocyte antigen 6 complex, locus G6D	Down in Mutant
1.78614	3.44891	0.0319412	F10	NM_007972, NP_031998	coagulation factor X	Down in Mutant
1.79204	3.46304	0.0384439	1300017J02Rik	NM_027918, NP_082194	RIKEN cDNA 1300017J02 gene	Down in Mutant
1.82991	3.55514	0.0134798	Mid2	NM_011845, NP_035975	midline 2	Down in Mutant
1.8522	3.6105	0.0195829	1700041C02Rik	NM_029286, NP_083562	RIKEN cDNA 1700041C02 gene	Down in Mutant
1.86794	3.65011	0.00461486	LOC100040573	XM_001475112, XM_001475128, XM_001475151, XM_001475167, XP_001475162, XP_001475178, XP_001475201, XP_001475217	similar to putative transcription factor ZNF131	Down in Mutant
1.8713	3.65863	0.0161606	Chchd2	NM_024166, NP_077128	coiled-coil-helix-coiled-coil-helix domain containing 2	Down in Mutant
1.89127	3.70961	0.0416377	Meis3	NM_008627, NP_032653	Meis homeobox 3	Down in Mutant
1.89417	3.71709	0.0460532	A430083B19Rik	NM_177624, NP_808292	RIKEN cDNA A430083B19 gene	Down in Mutant
1.8944	3.71767	0.00717563	Kel	NM_032540, NP_115929	Kell blood group	Down in Mutant
1.89839	3.72797	0.0437846	Igsf6	NM_030691, NP_109616	immunoglobulin superfamily, member 6	Down in Mutant
1.90305	3.74002	0.0334734	C3	NM_009778, NP_033908	complement component 3	Down in Mutant
1.90703	3.75037	0.000513802	Mogat2	NM_177448, NP_803231	monoacylglycerol O-acyltransferase 2	Down in Mutant
1.90728	3.75102	0.0395409	Crip3	NM_053250, NM_181664, NP_444480, NP_858050	cysteine-rich protein 3	Down in Mutant
1.91416	3.76894	0.024795	Foxi3	NM_001101464, NP_001094934, XM_001477757, XM_144880, XP_001477807, XP_144880	forkhead box I3	Down in Mutant
1.92523	3.79799	0.0422444	Samd4	NM_001037221, NM_028966, NP_001032298, NP_083242	sterile alpha motif domain containing 4	Down in Mutant
1.92786	3.80489	0.0183439	Olfr491	NM_146736, NP_666947	olfactory receptor 491	Down in Mutant
1.93321	3.81905	0.0478283	Mettl4-ps1	NA	methyltransferase like 4, pseudogene 1	Down in Mutant
1.93705	3.82923	0.0452704	Slc19a3	NM_030556, NP_085033	solute carrier family 19 (sodium/hydrogen exchanger), member 3	Down in Mutant
1.97024	3.91834	0.00642539	Olfr600	NM_147046, NP_667257	olfactory receptor 600	Down in Mutant
1.98828	3.96764	0.032512	Odz2	NM_011856, NP_035986	odd Oz/ten-m homolog 2 (Drosophila)	Down in Mutant
1.99077	3.9745	0.0280666	Dnmbp	NM_028029, NP_082305	dynamin binding protein	Down in Mutant
1.99984	3.99956	0.0383816	Apoo	NM_026673, NP_080949	apolipoprotein O	Down in Mutant
2.03342	4.09373	0.0138549	Tbc1d5	NM_028162, NP_082438	TBC1 domain family, member 5	Down in Mutant
2.043	4.12102	0.0089263	Ela2	NM_015779, NP_056594	elastase 2, neutrophil	Down in Mutant
2.04764	4.1343	0.0459046	Dnahc6	XM_001478021, XM_913416, XP_001478071, XP_918509	dynein, axonemal, heavy chain 6	Down in Mutant
2.07043	4.20013	0.0105285	Tbc1d4	NM_001081278, NP_001074747	TBC1 domain family, member 4	Down in Mutant
2.07058	4.20057	0.0226527	Mmd2	NM_175217, NP_780426	monocyte to macrophage differentiation-associated 2	Down in Mutant
2.0992	4.28471	0.00551243	Slc2a9	NM_001012363, NM_001102414, NM_001102415, NM_145559, NP_001012363, NP_001095884, NP_001095885, NP_663534	solute carrier family 2 (facilitated glucose transporter), member 9	Down in Mutant
2.14248	4.41521	0.000554098	Spns3	NM_029932, NP_084208	spinster homolog 3 (Drosophila)	Down in Mutant
2.18287	4.54057	0.00239528	Brd8	NM_030147, NP_084423	bromodomain containing 8	Down in Mutant
2.20177	4.60043	0.0305413	100041380	XR_032968	predicted gene, 100041380	Down in Mutant
2.22356	4.67046	0.00543312	Guca2b	NM_008191, NP_032217	guanylate cyclase activator 2b (retina)	Down in Mutant
2.22717	4.68216	0.0398379	8030451F13Rik	NM_175418, NP_780627	RIKEN cDNA 8030451F13 gene	Down in Mutant
2.27492	4.8397	0.00741398	Aqp8	NM_001109045, NM_007474, NP_001102515, NP_031500	aquaporin 8	Down in Mutant
2.30214	4.9319	7e-09	Picalm	NM_146194, NP_666306	phosphatidylinositol binding clathrin assembly protein	Down in Mutant
2.31804	4.98654	0.0200065	Gm830	NA	gene model 830, (NCBI)	Down in Mutant
2.33752	5.05432	0.0185649	Trex2	NM_011907, NP_036037	three prime repair exonuclease 2	Down in Mutant
2.3466	5.08623	0.0130528	Ipo9	NM_153774, NP_722469	importin 9	Down in Mutant
2.35417	5.113	0.00162119	Fam13c	NM_001143776, NM_001143777, NM_024244, NP_001137248, NP_001137249, NP_077206	family with sequence similarity 13, member C	Down in Mutant
2.35997	5.13358	0.0115984	Olfr1161	NM_146848, NP_667059	olfactory receptor 1161	Down in Mutant
2.37826	5.19909	0.0479441	Slc44a1	NM_133891, NP_598652	solute carrier family 44, member 1	Down in Mutant
2.39744	5.26867	0.0239879	Prei4	NM_001042671, NM_001042672, NM_028802, NP_001036136, NP_001036137, NP_083078	preimplantation protein 4	Down in Mutant
2.40812	5.30783	2.2e-07	Cdc42ep1	NM_027219, NP_081495	CDC42 effector protein (Rho GTPase binding) 1	Down in Mutant
2.42672	5.37669	0.0178834	Sfmbt1	NM_019460, NP_062333	Scm-like with four mbt domains 1	Down in Mutant
2.4431	5.4381	0.0310765	Phox2b	NM_008888, NP_032914	paired-like homeobox 2b	Down in Mutant
2.46886	5.53607	0.0232221	Vps13a	NM_173028, NP_766616	vacuolar protein sorting 13A (yeast)	Down in Mutant
2.48254	5.58882	0.0132811	LOC100047210	XM_001477650, XP_001477700	similar to ATP-binding cassette (ABC) transporter ABCA14	Down in Mutant
2.49013	5.6183	0.000152815	LOC100047009	XR_033125	hypothetical protein LOC100047009	Down in Mutant
2.50291	5.66827	0.0336264	Mtif3	NM_029581, NP_083857	mitochondrial translational initiation factor 3	Down in Mutant
2.51222	5.70498	0.0208147	Prpf4b	NM_013830, NP_038858	PRP4 pre-mRNA processing factor 4 homolog B (yeast)	Down in Mutant
2.52782	5.76699	0.0395136	Fam46c	NM_001142952, NP_001136424, XR_001536, XR_002338, XR_005163	family with sequence similarity 46, member C	Down in Mutant
2.54439	5.8336	0.00741701	Si	NM_021882, NP_068682	silver	Down in Mutant
2.55099	5.86036	0.0472018	Olfr437	NM_146296, NP_666408	olfactory receptor 437	Down in Mutant
2.55347	5.87046	0.0301582	Slc13a2	NM_022411, NP_071856	solute carrier family 13 (sodium-dependent dicarboxylate transporter), member 2	Down in Mutant
2.55757	5.88715	0.0162993	Gsdmd	NM_026960, NP_081236	gasdermin D	Down in Mutant
2.59479	6.04103	0.00523271	LOC100045505	XM_001475301, XP_001475351	hypothetical protein LOC100045505	Down in Mutant
2.60012	6.06336	0.0429722	Lonrf3	NM_028894, NP_083170	LON peptidase N-terminal domain and ring finger 3	Down in Mutant
2.62117	6.15248	0.0140105	Kctd14	NM_001010826, NM_001012434, NM_001136235, NP_001010826, NP_001012436, NP_001129707	potassium channel tetramerisation domain containing 14	Down in Mutant
2.64409	6.25102	0.0396345	Dleu7	NM_173419, NP_775595	deleted in lymphocytic leukemia, 7	Down in Mutant
2.6673	6.35241	0.0367877	Itih2	NM_010582, NP_034712	inter-alpha trypsin inhibitor, heavy chain 2	Down in Mutant
2.68546	6.43287	0.00913382	Edil3	NM_001037987, NM_010103, NP_001033076, NP_034233	EGF-like repeats and discoidin I-like domains 3	Down in Mutant
2.68997	6.45298	0.0166374	Cdcp1	NM_133974, NP_598735	CUB domain containing protein 1	Down in Mutant
2.69544	6.47752	0.0256746	Cpeb3	NM_198300, NP_938042	cytoplasmic polyadenylation element binding protein 3	Down in Mutant
2.70563	6.52345	0.0147674	Ttr	NM_013697, NP_038725	transthyretin	Down in Mutant
2.71508	6.5663	0.0156434	2810409K11Rik	XM_001475009, XM_001478656, XP_001475059, XP_001478706	RIKEN cDNA 2810409K11 gene	Down in Mutant
2.72431	6.60843	0.00514981	Wdr20b	NM_027614, NP_081890	WD repeat domain 20b	Down in Mutant
2.74094	6.68506	0.0238583	Myl1	NM_001113387, NM_021285, NP_001106858, NP_067260	myosin, light polypeptide 1	Down in Mutant
2.74854	6.72038	0.0249277	Xaf1	NM_001037713, NP_001032802	XIAP associated factor 1	Down in Mutant
2.77103	6.82596	0.000721141	Pet2	NM_008821, NP_032847	plasmacytoma expressed transcript 2	Down in Mutant
2.79625	6.94632	0.0114641	Defb4	NM_019728, NP_062702	defensin beta 4	Down in Mutant
2.80731	6.9998	0.0484222	Larp5	NM_172585, NP_766173	La ribonucleoprotein domain family, member 5	Down in Mutant
2.88076	7.36538	5.8667e-05	Dpep1	NM_007876, NP_031902	dipeptidase 1 (renal)	Down in Mutant
2.91762	7.55598	0.0173201	LOC100045341	XR_031186	similar to RGD1359202 protein	Down in Mutant
2.91989	7.5679	0.0329632	Pbx1	NM_008783, NM_183355, NP_032809, NP_899198	pre B-cell leukemia transcription factor 1	Down in Mutant
2.92322	7.5854	0.0441491	Hspb3	NM_019960, NP_064344	heat shock protein 3	Down in Mutant
2.93545	7.64997	0.0123017	5033413D22Rik	NM_029493, NP_083769	RIKEN cDNA 5033413D22 gene	Down in Mutant
2.95483	7.75339	0.00186727	Cbln2	NM_172633, NP_766221	cerebellin 2 precursor protein	Down in Mutant
2.98055	7.89285	0.00660515	Aldh1l2	NM_153543, NP_705771	aldehyde dehydrogenase 1 family, member L2	Down in Mutant
2.9996	7.99776	0.0427532	Crygc	NM_001082573, NM_007775, NP_001076042, NP_031801	crystallin, gamma C	Down in Mutant
3.01455	8.08109	0.0276657	EG637758	XM_001477639, XM_979282, XP_001477689, XP_984376	predicted gene, EG637758	Down in Mutant
3.01943	8.10846	0.0424761	Rpl7l1	NM_025433, NP_079709	ribosomal protein L7-like 1	Down in Mutant
3.05365	8.30308	0.0117776	Dnajb4	NM_025926, NM_027287, NP_080202, NP_081563	DnaJ (Hsp40) homolog, subfamily B, member 4	Down in Mutant
3.0752	8.42804	6.6313e-05	Slc5a10	NM_001033227, NP_001028399	solute carrier family 5 (sodium/glucose cotransporter), member 10	Down in Mutant
3.07622	8.43401	0.0273673	Acta1	NM_009606, NP_033736	actin, alpha 1, skeletal muscle	Down in Mutant
3.12237	8.7082	0.0201473	Rfx4	NM_001024918, NM_027689, NP_001020089, NP_081965	regulatory factor X, 4 (influences HLA class II expression)	Down in Mutant
3.13969	8.81335	0.0444126	4930562C15Rik	NM_030192, NP_084468, XM_906811, XM_974329, XP_911904, XP_979423	RIKEN cDNA 4930562C15 gene	Down in Mutant
3.16015	8.93925	0.0421915	Apof	NM_133997, NP_598758	apolipoprotein F	Down in Mutant
3.19475	9.15622	0.00229929	Krtap8-2	NM_010676, NP_034806	keratin associated protein 8-2	Down in Mutant
3.2062	9.22917	0.0127842	Fndc3a	NM_207636, NP_997519	fibronectin type III domain containing 3A	Down in Mutant
3.24783	9.49934	0.0387175	Klk14	NM_174866, NP_777355	kallikrein related-peptidase 14	Down in Mutant
3.33325	10.0788	0.0313735	Vgll2	NM_153786, NP_722481	vestigial like 2 homolog (Drosophila)	Down in Mutant
3.33854	10.1158	0.000509122	LOC100044021	XR_032276	similar to MHC class Ib antigen	Down in Mutant
3.41098	10.6367	0.0283981	Cpn2	NM_027904, NP_082180	carboxypeptidase N, polypeptide 2	Down in Mutant
3.42797	10.7627	0.0433286	Rassf6	NM_028478, NP_082754	Ras association (RalGDS/AF-6) domain family member 6	Down in Mutant
3.45089	10.935	0.0358937	Casc1	NM_177222, NP_796196	cancer susceptibility candidate 1	Down in Mutant
3.51344	11.4196	0.00475554	2310010M20Rik	XM_001477664, XM_001479637, XP_001477714, XP_001479687	RIKEN cDNA 2310010M20 gene	Down in Mutant
3.52541	11.5148	0.026723	Cd200	NM_010818, NP_034948	CD200 antigen	Down in Mutant
3.5578	11.7762	0.0139083	Scn3a	NM_018732, NP_061202	sodium channel, voltage-gated, type III, alpha	Down in Mutant
3.63487	12.4224	0.0154112	BC106179	XR_035322, XR_035414	cDNA sequence BC106179	Down in Mutant
3.65186	12.5695	0.00247325	Gucy2g	NM_001081076, NP_001074545	guanylate cyclase 2g	Down in Mutant
3.73108	13.2791	0.0436591	4930527E20Rik	NA	RIKEN cDNA 4930527E20 gene	Down in Mutant
3.90959	15.0281	0.0176569	2300002M23Rik	NM_175148, NP_780357	RIKEN cDNA 2300002M23 gene	Down in Mutant
3.93471	15.292	0.0186726	Map4k5	NM_024275, NM_201519, NP_077237, NP_958927	mitogen-activated protein kinase kinase kinase kinase 5	Down in Mutant
3.97093	15.6808	0.00118674	Ctf2	NM_198858, NP_942155	cardiotrophin 2	Down in Mutant
4.00085	16.0094	0.0362595	Stard3nl	NM_024270, NP_077232	STARD3 N-terminal like	Down in Mutant
4.03459	16.3883	0.000810112	EG666121	XR_032771	predicted gene, EG666121	Down in Mutant
4.07651	16.8714	0.041678	Letm1	NM_019694, NP_062668	leucine zipper-EF-hand containing transmembrane protein 1	Down in Mutant
4.16084	17.887	0.0157712	Itih4	NM_018746, NP_061216	inter alpha-trypsin inhibitor, heavy chain 4	Down in Mutant
4.28169	19.4499	0.00787146	Odf3l1	NM_198673, NP_941075	outer dense fiber of sperm tails 3-like 1	Down in Mutant
4.38603	20.9086	0.011133	Arl2bp	NM_024191, NM_024269, NP_077153, NP_077231	ADP-ribosylation factor-like 2 binding protein	Down in Mutant
4.43806	21.6764	0.0192712	Obfc1	NM_175360, NP_780569	oligonucleotide/oligosaccharide-binding fold containing 1	Down in Mutant
4.47836	22.2905	0.00813286	Hdac9	NM_024124, NP_077038	histone deacetylase 9	Down in Mutant
4.50914	22.7712	0.0256819	Rnf133	NM_198251, NP_937894	ring finger protein 133	Down in Mutant
4.59085	24.0982	0.0251101	Hrg	NM_053176, NP_444406	histidine-rich glycoprotein	Down in Mutant
4.66155	25.3086	0.0246335	Ceacam9	NM_011927, NP_036057	carcinoembryonic antigen-related cell adhesion molecule 9	Down in Mutant
4.71095	26.1901	0.0243101	Th	NM_009377, NP_033403	tyrosine hydroxylase	Down in Mutant
4.78992	27.6637	0.00812479	Tm4sf4	NM_145539, NP_663514	transmembrane 4 superfamily member 4	Down in Mutant
4.81321	28.1139	0.000877501	Banf2	NM_001044750, NM_207275, NP_001038215, NP_997158	barrier to autointegration factor 2	Down in Mutant
4.84226	28.6856	0.000108937	Sox6	NM_001025559, NM_001025560, NM_011445, NP_001020730, NP_001020731, NP_035575	SRY-box containing gene 6	Down in Mutant
5.14545	35.3944	0.003216	Xlr4c	NM_183094, NP_898917	X-linked lymphocyte-regulated 4C	Down in Mutant
5.15957	35.7425	0.00199776	5730522E02Rik	XR_035404	RIKEN cDNA 5730522E02 gene	Down in Mutant
5.25614	38.2168	0.00482357	Ring1	NM_009066, NP_033092	ring finger protein 1	Down in Mutant
5.30492	39.5312	0.00070988	Wdr46	NM_020603, NP_065628	WD repeat domain 46	Down in Mutant
5.43211	43.1745	0	Bat5	NM_178592, NP_848707	HLA-B associated transcript 5	Down in Mutant
5.48076	44.6553	0.042587	AI987944	NM_183167, NP_898990	expressed sequence AI987944	Down in Mutant
5.90258	59.8211	0.000334202	Gprasp1	NM_001004359, NM_001005385, NM_026081, NP_001004359, NP_001005385, NP_080357	G protein-coupled receptor associated sorting protein 1	Down in Mutant
5.96989	62.678	0.000721412	1700025H01Rik	XM_001479023, XM_001480951, XP_001479073, XP_001481001	RIKEN cDNA 1700025H01 gene	Down in Mutant
6.14625	70.8283	0.00613904	A930025A13Rik	NA	RIKEN cDNA A930025A13 gene	Down in Mutant
6.1844	72.726	0.0376271	0610025J13Rik	XM_355548, XM_923427, XP_355548, XP_928520	RIKEN cDNA 0610025J13 gene	Down in Mutant
6.29671	78.6139	0.00440754	Olfr452	NM_001011869, NP_001011869	olfactory receptor 452	Down in Mutant
7.23234	150.366	0.00053961	BC049730	NM_199150, NP_954601	cDNA sequence BC049730	Down in Mutant
7.88174	235.853	0.0465996	Trim15	NM_001024134, NP_001019305	tripartite motif-containing 15	Down in Mutant
