# Supplementary material for: Systems biology approach to identify transcriptome reprogramming and candidate microRNA targets during the progression of polycystic kidney disease
Source: BMC Syst Biol. 2011 Apr 25;5:56. doi: 10.1186/1752-0509-5-56 (PMC3111376; doi:10.1186/1752-0509-5-56)
Supplement: Additional file 7 — Significantly regulated genes in wild-types across time points E14.5 to E17.5. This table shows the significantly regulated genes obtained for wild-types when compared at E14.5 and E17.5 [file 1752-0509-5-56-S7.XLS]

## Sheet: E14.5vsE17.5_heal_sig_genes.txt
logFC	P-value	GeneSymbol	RefSeq	Name
1.4769	0.000379651	2010-09-03	NM_011889, NP_036019	septin 3
-2.78154	0.00456475	100040462	XM_001474715, XP_001474765	predicted gene, 100040462
1.10462	0.00117466	100041224	XM_001476000, XP_001476050	predicted gene, 100041224
-5.00742	0.00106867	100042856	XM_001478498, XM_001478507, XP_001478548, XP_001478557	predicted gene, 100042856
1.47057	0.0037594	100043313	XM_001479515, XP_001479565	predicted gene, 100043313
-1.58098	0.00167831	0610010D20Rik	NM_026152, NP_080428	RIKEN cDNA 0610010D20 gene
-4.49965	4.3767e-05	0610012H03Rik	NM_028747, NP_083023	RIKEN cDNA 0610012H03 gene
-1.07218	0.00310053	0610037M15Rik	XM_903697, XP_908790	RIKEN cDNA 0610037M15 gene
1.29035	0.00104657	1110054O05Rik	NM_001013577, NP_001013595	RIKEN cDNA 1110054O05 gene
-1.36545	0.000437597	1190007F08Rik	XR_035126, XR_035127	RIKEN cDNA 1190007F08 gene
-1.61058	0.000790152	1200002N14Rik	NM_027878, NP_082154	RIKEN cDNA 1200002N14 gene
-1.04175	0.00174496	1700011H14Rik	NM_025956, NP_080232	RIKEN cDNA 1700011H14 gene
-2.97395	0.00186114	1700016C15Rik	NM_027077, NP_081353	RIKEN cDNA 1700016C15 gene
-1.24812	0.00341224	1810019D21Rik	NA	RIKEN cDNA 1810019D21 gene
-3.64454	0.000254097	1810022C23Rik	NM_026947, NP_081223	RIKEN cDNA 1810022C23 gene
-3.33856	0.00200234	2010003K15Rik	XM_900828, XM_919362, XP_905921, XP_924455	RIKEN cDNA 2010003K15 gene
-2.40619	0.000390292	2200001I15Rik	NM_183278, NP_899101	RIKEN cDNA 2200001I15 gene
2.20804	0.00493481	2210008F06Rik	XM_001002792, XM_001476877, XP_001002792, XP_001476927	RIKEN cDNA 2210008F06 gene
-2.18196	0.00220815	2210404O07Rik	NM_001099917, NP_001093387, XM_125703, XM_916333, XP_125703, XP_921426	RIKEN cDNA 2210404O07 gene
1.25061	0.00158452	2310007H09Rik	NM_029609, NP_083885	RIKEN cDNA 2310007H09 gene
-1.05475	0.00102992	2310033F14Rik	NA	RIKEN cDNA 2310033F14 gene
1.15651	0.00490993	2310037I24Rik	NM_133714, NP_598475	RIKEN cDNA 2310037I24 gene
-2.33358	0.000415699	2310043N10Rik	NR_003513, XR_035481, XR_035482	RIKEN cDNA 2310043N10 gene
-2.15415	0.00141713	2310046K01Rik	NM_027172, NP_081448	RIKEN cDNA 2310046K01 gene
-1.76622	0.000934438	2310051E17Rik	XM_001479552, XP_001479602	RIKEN cDNA 2310051E17 gene
-9.24313	0.00254616	2310061G22Rik	NA	RIKEN cDNA 2310061G22 gene
1.09	0.00179098	2400009B08Rik	NA	RIKEN cDNA 2400009B08 gene
1.83018	0.00180318	2410002F23Rik	NM_025880, NP_080156	RIKEN cDNA 2410002F23 gene
1.18906	0.00269829	2410003K15Rik	NA	RIKEN cDNA 2410003K15 gene
1.32982	0.00112371	2610002D18Rik	NM_001081099, NP_001074568, XR_032830	RIKEN cDNA 2610002D18 gene
-3.98799	0.00022285	2610016A17Rik	NA	RIKEN cDNA 2610016A17 gene
-1.41639	0.000287763	2610019F03Rik	NM_173744, NP_776105	RIKEN cDNA 2610019F03 gene
1.10833	0.00269158	2610021K21Rik	NM_030172, NP_084448	RIKEN cDNA 2610021K21 gene
1.01188	0.000403925	2610028A01Rik	NM_028228, NP_082504	RIKEN cDNA 2610028A01 gene
1.13583	0.00139324	2610029G23Rik	NM_026312, NP_080588	RIKEN cDNA 2610029G23 gene
1.04728	0.000544127	2610039C10Rik	NM_025642, NP_079918	RIKEN cDNA 2610039C10 gene
1.99938	0.00442416	2610305D13Rik	NM_145078, NP_659544	RIKEN cDNA 2610305D13 gene
1.5071	0.000836034	2610318N02Rik	NM_183287, NP_899110	RIKEN cDNA 2610318N02 gene
-2.60658	0.0011562	2610528J11Rik	NM_025572, NP_079848	RIKEN cDNA 2610528J11 gene
1.17461	0.00477452	2700078E11Rik	NM_030197, NP_084473	RIKEN cDNA 2700078E11 gene
1.01737	0.000404995	2810410D24Rik	NA	RIKEN cDNA 2810410D24 gene
-1.49966	0.000525046	3110049J23Rik	NM_026085, NP_080361	RIKEN cDNA 3110049J23 gene
-1.31288	0.00146071	3830431G21Rik	XM_126991, XM_905281, XP_126991, XP_910374	RIKEN cDNA 3830431G21 gene
-4.04826	0.000323375	4833409A17Rik	NM_029011, NP_083287	RIKEN cDNA 4833409A17 gene
1.00233	0.0031522	4921520G13Rik	NM_025732, NP_080008	RIKEN cDNA 4921520G13 gene
1.6805	0.00249815	4930422G04Rik	XM_485308, XM_981757, XP_485308, XP_986851	RIKEN cDNA 4930422G04 gene
11.8595	0.000932667	4930431L04Rik	NM_175032, NP_778197	RIKEN cDNA 4930431L04 gene
1.19775	0.00390323	4930503L19Rik	NM_172967, NP_766555	RIKEN cDNA 4930503L19 gene
-1.01656	0.00171058	4930550C14Rik	NM_029247, NP_083523	RIKEN cDNA 4930550C14 gene
-1.6019	0.000544127	4931406C07Rik	NM_133732, NP_598493	RIKEN cDNA 4931406C07 gene
1.16227	0.00171991	4931428F04Rik	NM_028888, NP_083164	RIKEN cDNA 4931428F04 gene
2.20822	0.000415699	4931429I11Rik	NM_001081121, NP_001074590	RIKEN cDNA 4931429I11 gene
1.5832	0.000997955	4933421E11Rik	NM_001039478, NM_001039488, NM_028081, NP_001034567, NP_001034577, NP_082357	RIKEN cDNA 4933421E11 gene
1.65494	0.0043618	5031425E22Rik	XM_489078, XM_919579, XP_489078, XP_924672	RIKEN cDNA 5031425E22 gene
1.08525	0.00118469	5033413D16Rik	NA	RIKEN cDNA 5033413D16 gene
1.30459	0.000795779	5430433E21Rik	NM_028974, NP_083250, XM_134954, XM_917857, XP_134954, XP_922950	RIKEN cDNA 5430433E21 gene
1.35187	0.000768049	5730507C01Rik	NM_001033157, NP_001028329	RIKEN cDNA 5730507C01 gene
1.54283	0.00158993	5830457O10Rik	NM_145412, NP_663387	RIKEN cDNA 5830457O10 gene
1.21086	0.000383236	6330403K07Rik	NM_134022, NP_598783	RIKEN cDNA 6330403K07 gene
-2.81344	0.00368554	6330407A03Rik	NA	RIKEN cDNA 6330407A03 gene
1.92731	0.000926667	6720489N17Rik	XM_001472312, XP_001472362	RIKEN cDNA 6720489N17 gene
-6.90031	0.0011412	8430426J06Rik	NA	RIKEN cDNA 8430426J06 gene
-3.16568	0.00342346	9330176C04Rik	NM_175420, NP_780629	RIKEN cDNA 9330176C04 gene
-1.19886	0.000461716	9530058B02Rik	NM_026633, NP_080909	RIKEN cDNA 9530058B02 gene
-1.69332	0.00332554	9530082P21Rik	XM_895607, XM_992196, XP_900700, XP_997290	RIKEN cDNA 9530082P21 gene
3.2905	0.00433047	a	NM_015770, NP_056585	nonagouti
1.12003	0.00402083	A030009H04Rik	NM_020591, NP_065616	RIKEN cDNA A030009H04 gene
-2.51726	0.0049912	A230050P20Rik	NM_175687, NP_783618	RIKEN cDNA A230050P20 gene
1.37557	0.00167831	A430107O13Rik	NM_001081351, NP_001074820	RIKEN cDNA A430107O13 gene
-1.33105	0.000879684	A4galt	NM_001004150, NP_001004150	alpha 1,4-galactosyltransferase
3.46783	0.00411621	A630023P12Rik	NM_173766, NP_776127	RIKEN cDNA A630023P12 gene
-1.91924	0.000845865	A730049H05Rik	XR_035139, XR_035143	RIKEN cDNA A730049H05 gene
-2.4293	0.000238872	Aadacl1	NM_178772, NP_848887	arylacetamide deacetylase-like 1
-4.01639	0.00245868	Aadat	NM_011834, NP_035964	aminoadipate aminotransferase
-1.7978	0.000286057	Abca3	NM_001039581, NM_013855, NP_001034670, NP_038883	ATP-binding cassette, sub-family A (ABC1), member 3
-1.00048	0.00360025	Abcb9	NM_019875, NP_063928	ATP-binding cassette, sub-family B (MDR/TAP), member 9
-3.27047	0.00441925	Abcc2	NM_013806, NP_038834	ATP-binding cassette, sub-family C (CFTR/MRP), member 2
-1.34695	0.00120717	Abcc3	NM_029600, NP_083876	ATP-binding cassette, sub-family C (CFTR/MRP), member 3
-1.30433	0.00393372	Abcc9	NM_001044720, NM_011511, NM_021041, NM_021042, NP_001038185, NP_035641, NP_066378, NP_066379	ATP-binding cassette, sub-family C (CFTR/MRP), member 9
1.1966	0.00410319	Abcg5	NM_031884, NP_114090	ATP-binding cassette, sub-family G (WHITE), member 5
-1.50588	0.00113702	Abhd14b	NM_029631, NP_083907	abhydrolase domain containing 14b
-3.42015	0.000694057	Abp1	NM_029638, NP_083914	amiloride binding protein 1 (amine oxidase, copper-containing)
-2.3923	0.00180318	Acaa1b	NM_146230, NP_666342	acetyl-Coenzyme A acyltransferase 1B
-1.8308	0.000943796	Acad10	NM_028037, NP_082313	acyl-Coenzyme A dehydrogenase family, member 10
-1.03047	0.00491961	Acadl	NM_007381, NP_031407	acyl-Coenzyme A dehydrogenase, long-chain
-1.71339	0.000323375	Acadm	NM_007382, NP_031408	acyl-Coenzyme A dehydrogenase, medium chain
-1.32142	0.000238872	Acadvl	NM_017366, NP_059062	acyl-Coenzyme A dehydrogenase, very long chain
-1.60204	0.000410952	Acbd4	NM_001081495, NM_025988, NP_001074964, NP_080264	acyl-Coenzyme A binding domain containing 4
7.93345	0.00115785	Accn2	NM_009597, NP_033727	amiloride-sensitive cation channel 2, neuronal
-3.92798	0.00203783	Ace	NM_009598, NM_207624, NP_033728, NP_997507	angiotensin I converting enzyme (peptidyl-dipeptidase A) 1
-1.53691	0.000997298	Acer2	NM_139306, NP_647467	alkaline ceramidase 2
-4.45327	0.0027448	Ache	NM_009599, NP_033729	acetylcholinesterase
-1.19266	0.000317828	Aco2	NM_080633, NP_542364	aconitase 2, mitochondrial
-3.91705	0.00474176	Acot3	NM_134246, NP_599007	acyl-CoA thioesterase 3
-2.80022	0.000260648	Acot4	NM_134247, NP_599008	acyl-CoA thioesterase 4
-3.76329	0.000254097	Acox2	NM_053115, NP_444345	acyl-Coenzyme A oxidase 2, branched chain
-1.26723	0.000479859	Acsf3	NM_144932, NP_659181	acyl-CoA synthetase family member 3
-2.49074	0.000254097	Acss1	NM_080575, NP_542142	acyl-CoA synthetase short-chain family member 1
-1.48544	0.000376974	Acss2	NM_019811, NP_062785	acyl-CoA synthetase short-chain family member 2
-1.09468	0.00182013	Acy1	NM_025371, NP_079647	aminoacylase 1
-2.15902	0.000254097	Acy3	NM_027857, NP_082133	aspartoacylase (aminoacylase) 3
1.63505	0.00363946	Adam4	NM_009620, NP_033750	a disintegrin and metallopeptidase domain 4
-1.70265	0.00438351	Adap2	NM_172133, NP_742145	ArfGAP with dual PH domains 2
-1.23478	0.00128147	Adar	NM_001038587, NM_019655, NP_001033676, NP_062629	adenosine deaminase, RNA-specific
-1.45167	0.000379897	Aff1	NM_001080798, NM_133919, NP_001074267, NP_598680	AF4/FMR2 family, member 1
-2.77119	0.000523205	Afm	NM_145146, NP_660128	afamin
-3.92219	0.00334505	Afp	NM_007423, NP_031449	alpha fetoprotein
-1.82063	0.000735227	Agtr1a	NM_177322, NP_796296	angiotensin II receptor, type 1a
-3.43628	0.000623099	Agxt2	NM_001031851, NP_001027021	alanine-glyoxylate aminotransferase 2
-3.87793	0.000663997	Agxt2l1	NM_027907, NP_082183	alanine-glyoxylate aminotransferase 2-like 1
-1.37656	0.00031496	Ahcyl2	NM_021414, NP_067389	S-adenosylhomocysteine hydrolase-like 2
-1.64798	0.000448323	Ahnak	NM_001039959, NM_009643, NP_001035048, NP_033773	AHNAK nucleoprotein (desmoyokin)
-3.81268	0.00115137	AI317395	NM_144821, NP_659070	expressed sequence AI317395
1.36693	0.000900695	AI504432	XR_035122, XR_035125	expressed sequence AI504432
-1.72771	0.00335858	AI854703	NR_027236, XR_035189, XR_035307	expressed sequence AI854703
-1.4487	0.0019418	Ak3l1	NM_009647, NP_033777	adenylate kinase 3-like 1
-1.08544	0.00284921	Aktip	NM_010241, NP_034371	thymoma viral proto-oncogene 1 interacting protein
-2.16971	9.6535e-05	Aldh1b1	NM_028270, NP_082546	aldehyde dehydrogenase 1 family, member B1
-3.93385	0.000379651	Aldh1l1	NM_027406, NP_081682	aldehyde dehydrogenase 1 family, member L1
-1.57912	0.000250458	Aldh6a1	NM_134042, NP_598803	aldehyde dehydrogenase family 6, subfamily A1
-3.37717	0.00145874	Aldob	NM_144903, NP_659152	aldolase B, fructose-bisphosphate
-1.43313	0.00219734	Aldoc	NM_009657, NP_033787	aldolase C, fructose-bisphosphate
2.47001	0.00498492	Alg6	NM_001081264, NP_001074733	asparagine-linked glycosylation 6 homolog (yeast, alpha-1,3,-glucosyltransferase)
-1.96833	0.000966247	Alpl	NM_007431, NP_031457	alkaline phosphatase, liver/bone/kidney
-2.48199	0.00142111	Amn	NM_033603, NP_291081	amnionless
1.18193	0.00365778	Anks3	NM_028301, NP_082577	ankyrin repeat and sterile alpha motif domain containing 3
1.89016	0.00138266	Anln	NM_028390, NP_082666	anillin, actin binding protein
-1.01768	0.000402848	Ano9	NM_178381, NP_848468	anoctamin 9
1.15483	0.00105107	Anp32b	NM_130889, NP_570959	acidic (leucine-rich) nuclear phosphoprotein 32 family, member B
-2.40628	0.000323375	Anpep	NM_008486, NP_032512	alanyl (membrane) aminopeptidase
-1.17355	0.00273838	Anxa11	NM_013469, NP_038497	annexin A11
-1.15375	0.000971903	Anxa4	NM_013471, NP_038499	annexin A4
-1.40736	0.000475621	Anxa9	NM_001085383, NM_023628, NP_001078852, NP_076117	annexin A9
-2.68498	0.000812257	Aoc3	NM_009675, NP_033805	amine oxidase, copper containing 3
1.07339	0.000523205	Ap4m1	NM_021392, NP_067367	adaptor-related protein complex AP-4, mu 1
-1.02144	0.00277967	Apcdd1	NM_133237, NP_573500	adenomatosis polyposis coli down-regulated 1
-2.44588	0.000479885	Apom	NM_018816, NP_061286	apolipoprotein M
-2.81936	0.000379651	Aqp1	NM_007472, NP_031498	aquaporin 1
-4.1579	0.00192377	Aqp11	NM_175105, NP_780314	aquaporin 11
-4.91371	2.3978e-05	Aqp2	NM_009699, NP_033829	aquaporin 2
-3.5228	0.000922046	Aqp3	NM_016689, NP_057898	aquaporin 3
-2.99165	0.000745996	Aqp4	NM_009700, NP_033830	aquaporin 4
1.15362	0.00117139	Arfip2	NM_029802, NP_084078	ADP-ribosylation factor interacting protein 2
2.08244	0.00213106	Arhgap20	NM_175535, NP_780744	Rho GTPase activating protein 20
-1.32504	0.00114013	Arhgap24	NM_029270, NM_146161, NP_083546, NP_666273	Rho GTPase activating protein 24
-1.06352	0.000402848	Asah2	NM_018830, NP_061300	N-acylsphingosine amidohydrolase 2
1.98029	0.00308154	Asb4	NM_023048, NP_075535	ankyrin repeat and SOCS box-containing 4
-1.47519	0.00117466	Asb9	NM_027027, NP_081303	ankyrin repeat and SOCS box-containing 9
1.08973	0.000719678	Asf1b	NM_024184, NP_077146	ASF1 anti-silencing function 1 homolog B (S. cerevisiae)
-3.5303	0.00165827	Aspdh	NM_026690, NP_080966	aspartate dehydrogenase domain containing
1.23535	0.000300853	Asphd2	NM_028386, NP_082662	aspartate beta-hydroxylase domain containing 2
-4.19721	0.000184142	Ass1	NM_007494, NP_031520	argininosuccinate synthetase 1
-1.40961	0.000318044	Atad4	NM_146026, NP_666138	ATPase family, AAA domain containing 4
1.09859	0.0037996	Atic	NM_026195, NP_080471	5-aminoimidazole-4-carboxamide ribonucleotide formyltransferase/IMP cyclohydrolase
-1.8424	0.000765633	Atp10b	NM_176999, NP_795973	ATPase, class V, type 10B
-3.04586	0.000415699	Atp12a	NM_138652, NP_619593	ATPase, H+/K+ transporting, nongastric, alpha polypeptide
-1.69826	0.000254097	Atp1a1	NM_144900, NP_659149	ATPase, Na+/K+ transporting, alpha 1 polypeptide
-2.50722	0.000500932	Atp1b1	NM_009721, NP_033851	ATPase, Na+/K+ transporting, beta 1 polypeptide
-1.77868	0.000456402	Atp2a3	NM_016745, NP_058025	ATPase, Ca++ transporting, ubiquitous
-1.19157	0.00103338	Atp6v1a	NM_007508, NP_031534	ATPase, H+ transporting, lysosomal V1 subunit A
-5.78876	0.00414242	Atp6v1b1	NM_134157, NP_598918	ATPase, H+ transporting, lysosomal V1 subunit B1
-3.84223	0.000416836	Atp6v1c2	NM_133699, NP_598460	ATPase, H+ transporting, lysosomal V1 subunit C2
1.34028	0.00180318	Atrx	NM_009530, NP_033556	alpha thalassemia/mental retardation syndrome X-linked homolog (human)
4.19834	0.0015085	Avil	NM_009635, NP_033765	advillin
1.52939	0.000730329	B230217C12Rik	NM_001080935, NP_001074404	RIKEN cDNA B230217C12 gene
-1.30474	0.000379897	B3galt5	NM_001122993, NM_033149, NP_001116465, NP_149161	UDP-Gal:betaGlcNAc beta 1,3-galactosyltransferase, polypeptide 5
1.84595	0.000703633	B3gnt5	NM_054052, NP_473393	UDP-GlcNAc:betaGal beta-1,3-N-acetylglucosaminyltransferase 5
-1.52147	0.00494639	B4galnt1	NM_008080, NM_027739, NP_032106, NP_082015	beta-1,4-N-acetyl-galactosaminyl transferase 1
1.24747	0.000918455	B4galnt4	NM_177897, NP_808565	beta-1,4-N-acetyl-galactosaminyl transferase 4
-1.94659	0.0021486	Baiap2l2	NM_177580, NP_808248	BAI1-associated protein 2-like 2
1.20106	0.00446357	Bambi-ps1	NA	BMP and activin membrane-bound inhibitor, pseudogene (Xenopus laevis)
-6.5584	0.00354539	Banf2	NM_001044750, NM_207275, NP_001038215, NP_997158	barrier to autointegration factor 2
1.99885	0.00293059	Bard1	NM_007525, NP_031551	BRCA1 associated RING domain 1
1.42789	0.000395304	Bat1a	NM_019693, NP_062667	HLA-B-associated transcript 1A
-1.39951	0.000789948	BC004728	NM_001033872, NM_174992, NP_001029044, NP_778157	cDNA sequence BC004728
-1.30514	0.00145874	BC006779	NM_183162, NP_898985	cDNA sequence BC006779
-1.30931	0.000416836	BC034090	XM_148974, XM_993701, XP_148974, XP_998795	cDNA sequence BC034090
-3.76775	6.8707e-05	BC039632	NM_001081268, NP_001074737	cDNA sequence BC039632
1.12318	0.000640015	BC048355	NM_207161, NP_997044	cDNA sequence BC048355
1.72769	0.000652924	Bcl11a	NM_016707, NP_057916	B-cell CLL/lymphoma 11A (zinc finger protein)
1.0004	0.000609225	Bcl11b	NM_001079883, NM_021399, NP_001073352, NP_067374	B-cell leukemia/lymphoma 11B
1.57032	0.000317828	Bcl2l11	NM_009754, NM_207680, NM_207681, NP_033884, NP_997563, NP_997564	BCL2-like 11 (apoptosis facilitator)
-1.27087	0.00310053	Bdh2	NM_027208, NP_081484	3-hydroxybutyrate dehydrogenase, type 2
-1.21949	0.000415699	Bend7	NM_178663, NP_848778	BEN domain containing 7
-1.94841	0.000140864	Bhlhe40	NM_011498, NP_035628	basic helix-loop-helix family, member e40
-3.96643	0.000907391	Bhmt2	NM_022884, NP_075022	betaine-homocysteine methyltransferase 2
1.1311	0.000238872	Birc5	NM_001012273, NM_009689, NP_001012273, NP_033819	baculoviral IAP repeat-containing 5
1.2135	0.00230035	Bmper	NM_028472, NP_082748	BMP-binding endothelial regulator
-1.14625	0.0045045	Bre	NM_144541, NM_181279, NM_181280, NM_181281, NM_181282, NP_653124, NP_851796, NP_851797, NP_851798, NP_851799	brain and reproductive organ-expressed protein
-2.05096	0.00430258	Bst2	NM_198095, NP_932763	bone marrow stromal cell antigen 2
1.88566	0.000379651	Btf3l4	NM_027453, NP_081729	basic transcription factor 3-like 4
-1.48859	0.00236489	C030013C21Rik	NA	RIKEN cDNA C030013C21 gene
1.16235	0.00120121	C030048B08Rik	NM_172991, NP_766579	RIKEN cDNA C030048B08 gene
-1.10364	0.00415934	C130074G19Rik	NM_178692, NP_848807	RIKEN cDNA C130074G19 gene
-2.46681	0.00383567	C2	NM_013484, NP_038512	complement component 2 (within H-2S)
-1.49846	0.00235674	C230029D21Rik	NA	RIKEN cDNA C230029D21 gene
-1.00575	0.000937161	C2cd2l	NM_027909, NP_082185	C2 calcium-dependent domain containing 2-like
-4.45686	0.00330682	C3	NM_009778, NP_033908	complement component 3
1.0863	0.00132109	C330018D20Rik	XM_894494, XM_914864, XP_899587, XP_919957	RIKEN cDNA C330018D20 gene
-1.43588	0.000379651	C430004E15Rik	NM_175286, NP_780495	RIKEN cDNA C430004E15 gene
1.13847	0.00157563	C530008M17Rik	XM_287460, XM_916109, XP_287460, XP_921202	RIKEN cDNA C530008M17 gene
-5.1411	0.00171058	C730048C13Rik	NM_177002, NP_795976	RIKEN cDNA C730048C13 gene
-2.55929	0.00168808	C79468	NA	expressed sequence C79468
-1.79564	0.00294988	C79476	NA	expressed sequence C79476
1.34658	0.000793532	Cacna2d1	NM_001110843, NM_001110844, NM_001110845, NM_001110846, NM_009784, NP_001104313, NP_001104314, NP_001104315, NP_001104316, NP_033914	calcium channel, voltage-dependent, alpha2/delta subunit 1
1.13343	0.00345791	Cacnb3	NM_001044741, NM_007581, NP_001038206, NP_031607	calcium channel, voltage-dependent, beta 3 subunit
-1.75368	0.00499395	Calml4	NM_001102468, NM_138304, NP_001095938, NP_612177	calmodulin-like 4
2.81043	0.00197729	Caln1	NM_021371, NM_181045, NP_067346, NP_851388	calneuron 1
-3.00305	9.0004e-05	Car12	NM_178396, NP_848483	carbonic anyhydrase 12
-3.60584	0.000860372	Car15	NM_030558, NP_085035	carbonic anhydrase 15
-1.57425	0.00449733	Car2	NM_009801, NP_033931	carbonic anhydrase 2
-3.14874	0.000379651	Car5b	NM_019513, NM_181315, NP_062386, NP_851832	carbonic anhydrase 5b, mitochondrial
-1.15148	0.0035676	Casz1	NM_027195, NP_081471, XM_001472991, XM_001476949, XP_001473041, XP_001476999	castor homolog 1, zinc finger (Drosophila)
-2.34041	0.000238872	Cbs	NM_144855, NM_178224, NP_659104, NP_835742	cystathionine beta-synthase
1.3233	0.000520454	Cbx5	NM_001076789, NM_001110216, NM_007626, NP_001070257, NP_001103686, NP_031652	chromobox homolog 5 (Drosophila HP1a)
-2.25079	0.00211248	Cbx7	NM_144811, NP_659060	chromobox homolog 7
1.55322	0.00260828	Ccdc136	XM_485735, XM_908853, XP_485735, XP_913946	coiled-coil domain containing 136
-2.5159	0.00298739	Ccdc39	NM_026222, NP_080498	coiled-coil domain containing 39
1.70184	0.000900695	Ccdc89	XM_133591, XM_914003, XP_133591, XP_919096	coiled-coil domain containing 89
1.24609	0.00138691	Ccl11	NM_011330, NP_035460	chemokine (C-C motif) ligand 11
1.27065	0.000775194	Ccne1	NM_007633, NP_031659	cyclin E1
2.0286	0.00366635	Ccne2	NM_001037134, NM_009830, NP_001032211, NP_033960	cyclin E2
1.44564	0.00208407	Ccnf	NM_007634, NP_031660	cyclin F
-1.30465	0.00103644	Cd200	NM_010818, NP_034948	CD200 antigen
-1.25104	0.000839835	Cd40	NM_011611, NM_170701, NM_170702, NM_170703, NM_170704, NP_035741, NP_733802, NP_733803, NP_733804, NP_733805	CD40 antigen
1.20028	0.000663997	Cdc20	NM_023223, NP_075712	cell division cycle 20 homolog (S. cerevisiae)
1.06862	0.000907391	Cdc2a	NM_007659, NP_031685	cell division cycle 2 homolog A (S. pombe)
-2.21599	0.000246078	Cdc42ep1	NM_027219, NP_081495	CDC42 effector protein (Rho GTPase binding) 1
1.87815	0.000660781	Cdc6	NM_001025779, NM_011799, NP_001020950, NP_035929	cell division cycle 6 homolog (S. cerevisiae)
1.09098	0.000640015	Cdca5	NM_026410, NP_080686	cell division cycle associated 5
1.1956	0.000333318	Cdca8	NM_026560, NP_080836	cell division cycle associated 8
-1.26847	0.000595609	Cdh16	NM_007663, NP_031689	cadherin 16
2.16503	0.000284614	Cdh2	NM_007664, NP_031690	cadherin 2
1.66811	0.000660781	Cdk5r1	NM_009871, NP_034001	cyclin-dependent kinase 5, regulatory subunit 1 (p35)
2.27937	0.000924604	Cdk5rap1	NM_025876, NP_080152	CDK5 regulatory subunit associated protein 1
-2.09269	0.000631709	Cdkl1	NM_183294, NP_899117	cyclin-dependent kinase-like 1 (CDC2-related kinase)
-1.37625	0.00157842	Cdkn1a	NM_001111099, NM_007669, NP_001104569, NP_031695	cyclin-dependent kinase inhibitor 1A (P21)
-1.50508	0.000689091	Cds1	NM_173370, NP_775546	CDP-diacylglycerol synthase 1
1.06496	0.00410319	Cenph	NM_021886, NP_068686	centromere protein H
1.39761	0.0017172	Cenpk	NM_021790, NM_181061, NP_068562, NP_851406	centromere protein K
1.64844	0.0040954	Cep55	NM_028760, NP_083036	centrosomal protein 55
2.12002	0.00360025	Cep72	NM_028959, NP_083235	centrosomal protein 72
1.06938	0.00380534	Cep78	NM_198019, NP_932136	centrosomal protein 78
-2.63333	0.00241351	Ces3	NM_053200, NP_444430	carboxylesterase 3
-3.05817	0.00197729	Cfb	NM_001142706, NM_008198, NP_001136178, NP_032224	complement factor B
-1.69565	0.0013937	Chchd10	NM_175329, NP_780538	coiled-coil-helix-coiled-coil-helix domain containing 10
1.2989	0.000694057	Chd4	NM_145979, NP_666091	chromodomain helicase DNA binding protein 4
-4.46214	0.000373762	Chdh	NM_001136240, NM_172264, NM_175343, NP_001129712, NP_758468, NP_780552	choline dehydrogenase
-1.68021	0.000942039	Chi3l1	NM_007695, NP_031721	chitinase 3-like 1
10.6668	0.00174254	Chic1	NM_009767, NP_033897	cysteine-rich hydrophobic domain 1
-1.54958	0.000642319	Chkb-cpt1b	NR_004843	choline kinase beta, carnitine palmitoyltransferase 1b, muscle transcription unit
-1.97286	0.00022285	Cish	NM_009895, NP_034025	cytokine inducible SH2-containing protein
-2.16942	0.00224913	Ckmt1	NM_009897, NP_034027	creatine kinase, mitochondrial 1, ubiquitous
-1.08963	0.000518904	Clcn3	NM_007711, NM_173873, NM_173874, NM_173876, NP_031737, NP_776298, NP_776299, NP_776301	chloride channel 3
-3.13628	3.5214e-05	Clcnka	NM_024412, NP_077723	chloride channel Ka
-3.48854	0.00370302	Clcnkb	NM_019701, NP_062675	chloride channel Kb
-3.52362	0.000448323	Cldn10	NM_021386, NM_023878, NP_067361, NP_076367	claudin 10
-1.5311	0.000745996	Cldn15	NM_021719, NP_068365	claudin 15
-2.22229	0.00174254	Cldn16	NM_053241, NP_444471	claudin 16
-3.96942	0.00251593	Cldn19	NM_001038590, NM_153105, NP_001033679, NP_694745	claudin 19
-2.93131	0.000750254	Cldn2	NM_016675, NP_057884	claudin 2
-1.56867	0.00404819	Clec2d	NM_053109, NP_444339	C-type lectin domain family 2, member d
-1.92108	0.00362918	Clic5	NM_172621, NP_766209	chloride intracellular channel 5
-1.69752	0.00134623	Clmn	NM_001040682, NM_053155, NP_001035772, NP_444385	calmin
1.47634	0.00171735	Clns1a	NM_023671, NP_076160	chloride channel, nucleotide-sensitive, 1A
1.08939	0.00108884	Clspn	NM_175554, NP_780763	claspin homolog (Xenopus laevis)
-2.53751	0.00481704	Cma1	NM_010780, NP_034910	chymase 1, mast cell
-2.58941	0.000100079	Cmbl	NM_181588, NP_853619	carboxymethylenebutenolidase-like (Pseudomonas)
-3.98486	0.000404995	Cml1	NM_023160, NP_075649	camello-like 1
-4.98788	0.00372971	Cml4	NM_023455, NP_075944	camello-like 4
-3.12517	0.00498628	Cndp1	NM_177450, NP_803233	carnosine dipeptidase 1 (metallopeptidase M20 family)
-1.44602	0.00167382	Cndp2	NM_023149, NP_075638	CNDP dipeptidase 2 (metallopeptidase M20 family)
-1.01258	0.000284614	Cnnm2	NM_001102471, NM_033569, NP_001095941, NP_291047	cyclin M2
-1.00957	0.000970519	Cnot6l	NM_144910, NM_178854, NP_659159, NP_849185	CCR4-NOT transcription complex, subunit 6-like
1.66368	0.00197669	Cntn1	NM_007727, NP_031753	contactin 1
5.94775	0.00269645	Cntnap4	NM_130457, NP_569724	contactin associated protein-like 4
-1.45675	0.000640015	Cobl	NM_172496, NP_766084	cordon-bleu
-1.82477	0.00159504	Col15a1	NM_009928, NP_034058	collagen, type XV, alpha 1
1.86	0.00130697	Col22a1	XM_907370, XM_981889, XP_912463, XP_986983	collagen, type XXII, alpha 1
-1.01691	0.000886852	Col4a2	NM_009932, NP_034062	collagen, type IV, alpha 2
-3.51298	0.000472571	Col4a4	NM_007735, NP_031761	collagen, type IV, alpha 4
1.04317	0.00147909	Copg	NM_017477, NM_201244, NP_059505, NP_957696	coatomer protein complex, subunit gamma
-1.13663	0.00481659	Copg2as2	NR_002845, XM_001471930, XP_001471980	coatomer protein complex, subunit gamma 2, antisense 2
1.18725	0.00240751	Cops4	NM_012001, NP_036131	COP9 (constitutive photomorphogenic) homolog, subunit 4 (Arabidopsis thaliana)
1.12527	0.00177255	Coq6	NM_172582, NP_766170	coenzyme Q6 homolog (yeast)
-1.5158	0.000525046	Corin	NM_001122756, NM_016869, NP_001116228, NP_058565	corin
1.59352	0.00414242	Cort	NM_007745, NP_031771	cortistatin
-1.89756	0.0005252	Cox7a1	NM_009944, NP_034074	cytochrome c oxidase, subunit VIIa 1
1.18398	0.0049982	Cpa1	NM_025350, NP_079626	carboxypeptidase A1
2.17866	0.000379651	Cpa2	NM_001024698, NP_001019869	carboxypeptidase A2, pancreatic
-2.57009	0.00061541	Cpeb3	NM_198300, NP_938042	cytoplasmic polyadenylation element binding protein 3
-1.23688	0.00477643	Cpn1	NM_030703, NP_109628	carboxypeptidase N, polypeptide 1
-2.77128	0.00117192	Cpsf4l	NM_026682, NM_029794, NP_080958, NP_084070	cleavage and polyadenylation specific factor 4-like
2.51735	0.000300853	Crabp1	NM_013496, NP_038524	cellular retinoic acid binding protein I
2.0598	0.000379897	Crabp2	NM_007759, NP_031785	cellular retinoic acid binding protein II
1.20898	0.0022089	Crls1	NM_001024385, NM_025646, NP_001019556, NP_079922	cardiolipin synthase 1
1.80094	0.000124085	Crtac1	NM_145123, NP_660105	cartilage acidic protein 1
-1.48203	0.00220532	Cryab	NM_009964, NP_034094	crystallin, alpha B
-2.0004	9.0004e-05	Cryl1	NM_030004, NP_084280	crystallin, lambda 1
-1.12922	0.000924604	Cryz	NM_009968, NP_034098	crystallin, zeta
-1.73041	0.000560003	Csad	NM_144942, NP_659191	cysteine sulfinic acid decarboxylase
1.05456	0.00110035	Csda	NM_011733, NM_139117, NP_035863, NP_620817	cold shock domain protein A
4.45767	0.00472636	Csn3	NM_007786, NP_031812	casein kappa
1.19077	0.00181553	Csnk1d	NM_027874, NM_139059, NP_082150, NP_620690	casein kinase 1, delta
1.30431	0.000745996	Ctbp2	NM_009980, NP_034110	C-terminal binding protein 2
-1.89845	0.00241235	Ctgf	NM_010217, NP_034347	connective tissue growth factor
-1.74006	0.000254097	Ctsh	NM_007801, NP_031827	cathepsin H
-4.29012	0.00147296	Cubn	NM_001081084, NP_001074553	cubilin (intrinsic factor-cobalamin receptor)
2.11719	0.00457904	Cugbp1	NM_017368, NM_198683, NP_059064, NP_941955	CUG triplet repeat, RNA binding protein 1
-1.57944	0.00477643	Cx3cl1	NM_009142, NP_033168	chemokine (C-X3-C motif) ligand 1
-1.42917	0.00218693	Cxcl16	NM_023158, NP_075647	chemokine (C-X-C motif) ligand 16
1.24744	0.000850155	Cxxc4	NM_001004367, NP_001004367	CXXC finger 4
-1.1868	0.00235795	Cyba	NM_007806, NP_031832	cytochrome b-245, alpha polypeptide
-1.09864	0.002487	Cyfip2	NM_133769, NP_598530	cytoplasmic FMR1 interacting protein 2
-8.52036	0.00144465	Cyp27b1	NM_010009, NP_034139	cytochrome P450, family 27, subfamily b, polypeptide 1
-4.39091	0.000973626	Cyp2d11	NM_001104531, NP_001098001, XM_001479925, XM_905769, XP_001479975, XP_910862	cytochrome P450, family 2, subfamily d, polypeptide 11
-1.22647	0.00190789	Cyp2j9	NM_028979, NP_083255	cytochrome P450, family 2, subfamily j, polypeptide 9
-1.17858	0.00219734	Cyp2s1	NM_028775, NP_083051	cytochrome P450, family 2, subfamily s, polypeptide 1
-1.75768	0.0037594	Cyp4a10	NM_010011, NP_034141	cytochrome P450, family 4, subfamily a, polypeptide 10
-1.09742	0.00499035	Cyp4f13	NM_130882, NP_570952	cytochrome P450, family 4, subfamily f, polypeptide 13
-1.17281	0.000570456	Cyp4v3	NM_133969, NP_598730	cytochrome P450, family 4, subfamily v, polypeptide 3
-2.19272	0.00294988	Cyr61	NM_010516, NP_034646	cysteine rich protein 61
1.62027	0.00138597	Cysltr1	NM_021476, NP_067451	cysteinyl leukotriene receptor 1
-2.68787	0.000373762	Cytip	NM_139200, NP_631939	cytohesin 1 interacting protein
-1.42707	0.000379897	D630004K10Rik	NA	RIKEN cDNA D630004K10 gene
1.00741	0.00177451	D6Wsu163e	NM_138594, NP_613060	DNA segment, Chr 6, Wayne State University 163, expressed
-2.99682	0.000366345	Dab2	NM_001008702, NM_001037905, NM_001102400, NM_023118, NP_001008702, NP_001032994, NP_001095870, NP_075607	disabled homolog 2 (Drosophila)
-2.44895	0.000379651	Dak	NM_145496, NP_663471	dihydroxyacetone kinase 2 homolog (yeast)
2.24909	0.00100328	Dbc1	NM_019967, NP_064351	deleted in bladder cancer 1 (human)
-1.82769	0.00107909	Dclk3	NM_172928, NP_766516	doublecortin-like kinase 3
1.31681	0.0022089	Dcp2	NM_027490, NP_081766, XM_140308, XM_975674, XP_140308, XP_980768	DCP2 decapping enzyme homolog (S. cerevisiae)
1.13299	0.00022285	Dctd	NM_178788, NP_848903	dCMP deaminase
2.20907	0.00255078	Dctn1	NM_007835, NP_031861	dynactin 1
-2.13116	0.000565957	Dcxr	NM_026428, NP_080704	dicarbonyl L-xylulose reductase
-1.16226	0.000757237	Ddah1	NM_026993, NP_081269	dimethylarginine dimethylaminohydrolase 1
-2.03672	0.00268139	Ddn	NM_001013741, NP_001013763, XM_001476216, XM_001480765, XM_619356, XP_001476266, XP_001480815, XP_619356	dendrin
-8.49907	0.000238872	Ddo	NM_027442, NP_081718	D-aspartate oxidase
1.4476	0.00208503	Ddx10	NM_029936, NP_084212, XM_001481328, XM_284494, XP_001481378, XP_284494	DEAD (Asp-Glu-Ala-Asp) box polypeptide 10
1.305	0.000315652	Ddx25	NM_013932, NP_038960	DEAD (Asp-Glu-Ala-Asp) box polypeptide 25
-5.52026	0.000415699	Defb19	NM_145157, NP_660139	defensin beta 19
-3.21598	0.000366345	Defb29	NM_001001444, NP_001001444	defensin beta 29
-1.04821	0.000750254	Dennd3	NM_001081066, NP_001074535	DENN/MADD domain containing 3
1.0281	0.00356747	Des	NM_010043, NP_034173	desmin
-1.18023	0.00272035	Dfnb59	NM_001080711, NP_001074180	deafness, autosomal recessive 59 (human)
-1.8299	0.000317828	Dgat2	NM_026384, NP_080660	diacylglycerol O-acyltransferase 2
1.0816	0.00299286	Dlgap5	NM_144553, NP_653136	discs, large (Drosophila) homolog-associated protein 5
-1.42842	0.0011412	Dlk2	NM_207666, NP_997549	delta-like 2 homolog (Drosophila)
-3.26141	0.00114091	Dnajc6	NM_198412, NP_940804	DnaJ (Hsp40) homolog, subfamily C, member 6
1.24749	0.00238685	Dnalc1	NM_028821, NP_083097	dynein, axonemal, light chain 1
1.62699	0.000583766	Doc2b	NM_007873, NP_031899	double C2, beta
1.369	0.00191583	Dok1	NM_010070, NP_034200	docking protein 1
1.18039	0.00123774	Donson	NM_021720, NP_068366	downstream neighbor of SON
-5.24779	0.000254097	Dpep1	NM_007876, NP_031902	dipeptidase 1 (renal)
-1.40015	0.00164948	Dpp4	NM_010074, NP_034204	dipeptidylpeptidase 4
1.03163	0.000924604	Dpysl4	NM_011993, NP_036123	dihydropyrimidinase-like 4
1.09438	0.00254699	Drg1	NM_007879, NP_031905	developmentally regulated GTP binding protein 1
1.82181	0.00022285	Drp2	NM_010078, NP_034208	dystrophin related protein 2
1.45001	0.00205108	Dscc1	NM_183089, NP_898912	defective in sister chromatid cohesion 1 homolog (S. cerevisiae)
1.09698	0.00293073	Dtwd2	NM_026854, NP_081130	DTW domain containing 2
1.27313	0.000812084	Dus4l	NM_028002, NP_082278	dihydrouridine synthase 4-like (S. cerevisiae)
1.19637	0.0037594	Dusp6	NM_026268, NP_080544	dual specificity phosphatase 6
1.05856	0.0022089	Dut	NM_023595, NP_076084	deoxyuridine triphosphatase
1.0281	0.0048587	Dzip3	NM_001110017, NM_027341, NP_001103487, NP_081617	DAZ interacting protein 3, zinc finger
1.05944	0.00165827	E130012A19Rik	NM_175332, NP_780541	RIKEN cDNA E130012A19 gene
1.16115	0.000366345	E2f3	NM_010093, NP_034223	E2F transcription factor 3
3.24958	0.000250458	Ebf3	NM_001113414, NM_001113415, NM_010096, NP_001106885, NP_001106886, NP_034226	early B-cell factor 3
1.02337	0.00282615	Ebna1bp2	NM_026932, NP_081208	EBNA1 binding protein 2
-1.28718	0.00192887	Edn1	NM_010104, NP_034234	endothelin 1
-1.25463	0.00203303	Efcab4a	NM_001025103, NP_001020274	EF-hand calcium binding domain 4A
-3.04992	0.000366345	Efhd1	NM_028889, NP_083165	EF hand domain containing 1
-1.19718	0.000625006	EG240055	NM_001081656, NM_176995, NP_001075125, NP_795969	predicted gene, EG240055
1.52375	0.0034031	EG432730	XR_004738, XR_032194	predicted gene, EG432730
1.02769	0.000797992	EG434858	NR_002883	predicted gene, EG434858
1.27791	0.000520454	EG434907	XM_486849, XP_486849	predicted gene, EG434907
1.52638	0.000383236	EG546090	XR_032463, XR_032776	predicted gene, EG546090
1.10679	0.0033058	EG623133	XM_887570, XM_904990, XP_892663, XP_910083	predicted gene, EG623133
1.17881	0.00102992	EG623867	XM_888379, XM_911643, XP_893472, XP_916736	predicted gene, EG623867
-1.52702	0.00349526	EG624219	NM_001080940, NP_001074409	predicted gene, EG624219
2.87891	0.00399577	EG625660	XM_894394, XM_916570, XP_899487, XP_921663	predicted gene, EG625660
-3.82666	0.000361409	EG632778	NM_001039243, NP_001034332	predicted gene, EG632778
1.38578	0.000402848	EG666976	XR_001954, XR_030501	predicted gene, EG666976
1.54218	0.00074748	EG667005	XR_030797, XR_033681	predicted gene, EG667005
3.89914	0.000448323	EG667727	XR_002065, XR_030998	predicted gene, EG667727
1.48553	0.00110625	EG668183	XR_034278, XR_034650	predicted gene, EG668183
-1.58057	0.00203173	Ehd1	NM_010119, NP_034249	EH-domain containing 1
-2.55908	0.00171058	Ehhadh	NM_023737, NP_076226	enoyl-Coenzyme A, hydratase/3-hydroxyacyl Coenzyme A dehydrogenase
-2.77811	3.2763e-05	Ela1	NM_033612, NP_291090	elastase 1, pancreatic
1.82833	0.00140103	Elavl2	NM_010486, NM_207685, NM_207686, NP_034616, NP_997568, NP_997569	ELAV (embryonic lethal, abnormal vision, Drosophila)-like 2 (Hu antigen B)
-1.97832	0.00364598	Elf5	NM_010125, NP_034255	E74-like factor 5
1.16522	0.00415683	Enho	NM_027147, NP_081423, XM_001473388, XM_001478385, XM_912979, XP_001473438, XP_001478435, XP_918072	energy homeostasis associated
1.17921	0.00136277	Eno3	NM_001136062, NM_007933, NP_001129534, NP_031959, XM_001471607, XP_001471657	enolase 3, beta muscle
-1.81732	0.00234622	Enpep	NM_007934, NP_031960	glutamyl aminopeptidase
-1.24731	0.00219734	Enpp1	NM_008813, NP_032839	ectonucleotide pyrophosphatase/phosphodiesterase 1
-1.66205	0.000340393	Enpp2	NM_001136077, NM_015744, NP_001129549, NP_056559	ectonucleotide pyrophosphatase/phosphodiesterase 2
-2.40809	0.0046266	Enpp6	NM_177304, NP_796278	ectonucleotide pyrophosphatase/phosphodiesterase 6
1.19309	0.00309445	ENSMUSG00000057924	NA	predicted gene, ENSMUSG00000057924
1.24523	0.00288	ENSMUSG00000070560	NA	predicted gene, ENSMUSG00000070560
-3.04023	0.00268465	ENSMUSG00000074380	XM_001480488, XM_001480492, XM_001480494, XP_001480538, XP_001480542, XP_001480544	predicted gene, ENSMUSG00000074380
-2.75716	0.000134102	Entpd5	NM_001026214, NM_007647, NP_001021385, NP_031673	ectonucleoside triphosphate diphosphohydrolase 5
-1.79743	0.000254097	Epb4.1l4b	NM_019427, NP_062300, XM_001476161, XM_001476174, XM_980440, XP_001476211, XP_001476224, XP_985534	erythrocyte protein band 4.1-like 4b
-1.18538	0.000971903	Epb4.1l5	NM_001113416, NM_145506, NP_001106887, NP_663481	erythrocyte protein band 4.1-like 5
-1.73273	0.000698905	Epb4.9	NM_013514, NP_038542	erythrocyte protein band 4.9
2.51288	0.00173781	Epha5	NM_007937, NP_031963	Eph receptor A5
-1.98329	0.000640015	Ephx1	NM_010145, NP_034275	epoxide hydrolase 1, microsomal
1.43051	0.00182387	Eprs	NM_029735, NP_084011	glutamyl-prolyl-tRNA synthetase
-2.07094	0.00110852	Eps8l2	NM_133191, NP_573454	EPS8-like 2
1.12737	0.00218956	Eri3	NM_080469, NP_536717	exoribonuclease 3
-1.35395	0.000327816	Ern2	NM_012016, NP_036146	endoplasmic reticulum (ER) to nucleus signalling 2
-1.72058	0.000254097	Esrrg	NM_011935, NP_036065	estrogen-related receptor gamma
-1.15101	0.00117657	Exoc3l2	XM_001471750, XM_001471751, XP_001471800, XP_001471801	exocyst complex component 3-like 2
1.39922	0.00413163	Exog	NM_172456, NP_766044	endo/exonuclease (5'-3'), endonuclease G-like
2.4635	0.000258885	Eya1	NM_010164, NP_034294	eyes absent 1 homolog (Drosophila)
1.04753	0.00276334	Ezh2	NM_007971, NP_031997	enhancer of zeste homolog 2 (Drosophila)
-6.62925	0.00298426	F10	NM_007972, NP_031998	coagulation factor X
-2.89288	0.00304571	F13b	NM_031164, NP_112441	coagulation factor XIII, beta subunit
1.15925	0.000741327	F730047E07Rik	NM_199467, NP_955761	RIKEN cDNA F730047E07 gene
-1.21521	0.00277967	Faah	NM_010173, NP_034303	fatty acid amide hydrolase
-1.3491	0.000673416	Fads3	NM_021890, NP_068690	fatty acid desaturase 3
-3.11347	0.000286057	Fah	NM_010176, NP_034306	fumarylacetoacetate hydrolase
-1.10956	0.00138691	Fam108c	NM_133722, NP_598483	family with sequence similarity 108, member C
-1.27886	0.00217651	Fam110c	NM_027828, NP_082104	family with sequence similarity 110, member C
1.04449	0.000625006	Fam123a	NM_028113, NP_082389	family with sequence similarity 123, member A
-1.36787	0.00354539	Fam134b	NM_001034851, NM_025459, NP_001030023, NP_079735	family with sequence similarity 134, member B
-1.51892	0.000523143	Fam135a	NM_026604, NP_080880	family with sequence similarity 135, member A
-1.34274	0.00385097	Fam13a	NM_153574, NP_705802	family with sequence similarity 13, member A
-2.20841	0.0043618	Fam13c	NM_001143776, NM_001143777, NM_024244, NP_001137248, NP_001137249, NP_077206	family with sequence similarity 13, member C
2.22421	0.00421578	Fam148a	XM_001004247, XM_001004252, XM_146937, XP_001004247, XP_001004252, XP_146937	family with sequence similarity 148, member A
-1.25488	0.0032585	Fam151a	NM_146149, NP_666261	family with sequence simliarity 151, member A
2.88552	0.000628648	Fam155a	NM_173446, NP_775622	family with sequence similarity 155, member A
-1.01649	0.00381	Fam158a	NM_033146, NP_149158	family with sequence similarity 158, member A
3.47621	0.000351972	Fam19a2	NM_182807, NP_877959	family with sequence similarity 19, member A2
5.63425	0.00139663	Fam19a4	NM_177233, NP_796207	family with sequence similarity 19, member A4
-1.32876	0.00163937	Fam65a	NM_001081241, NP_001074710	family with sequence similarity 65, member A
-5.08524	0.000250458	Fbp1	NM_019395, NP_062268	fructose bisphosphatase 1
1.31251	0.000416836	Fbxl12	NM_001002846, NM_013911, NP_001002846, NP_038939	F-box and leucine-rich repeat protein 12
1.21618	0.00219734	Fbxo15	NM_015798, NP_056613	F-box protein 15
-2.34961	0.00154857	Fbxo40	NM_001037321, NP_001032398	F-box protein 40
1.84046	0.00431657	Fbxo47	NM_001081435, NP_001074904	F-box protein 47
-1.87175	0.000803763	Fgf1	NM_010197, NP_034327	fibroblast growth factor 1
-1.05398	0.00108581	Fhl1	NM_001077361, NM_001077362, NM_010211, NP_001070829, NP_001070830, NP_034341	four and a half LIM domains 1
-1.08562	0.000797992	Fhod3	NM_175276, NP_780485	formin homology 2 domain containing 3
1.10626	0.00231583	Flrt2	NM_201518, NP_958926	fibronectin leucine rich transmembrane protein 2
-2.38035	0.00185133	Fmo1	NM_010231, NP_034361	flavin containing monooxygenase 1
-1.82263	0.00197729	Folr1	NM_008034, NP_032060	folate receptor 1 (adult)
1.58713	0.000652924	Foxd1	NM_008242, NP_032268	forkhead box D1
-4.43288	0.000565957	Foxi1	NM_023907, NP_076396	forkhead box I1
-4.66652	0.000652924	Fpr2	NM_008039, NP_032065	formyl peptide receptor 2
1.67637	0.00046061	Frmd5	NM_172673, NP_766261	FERM domain containing 5
-1.02983	0.0014889	Frs3	NM_144939, NP_659188	fibroblast growth factor receptor substrate 3
1.02868	0.00426719	Fry	XM_001477828, XM_488539, XM_976343, XP_001477878, XP_488539, XP_981437	furry homolog (Drosophila)
1.28172	0.0011559	Fsd1	NM_183178, NP_899001	fibronectin type 3 and SPRY domain-containing protein
1.00198	0.00417079	Fus	NM_139149, NP_631888	fusion, derived from t(12;16) malignant liposarcoma (human)
1.26654	0.00127314	Fusip1	NM_001080387, NM_010178, NP_001073856, NP_034308	FUS interacting protein (serine-arginine rich) 1
-4.91228	0.00154714	Fxyd2	NM_007503, NM_052823, NP_031529, NP_439888	FXYD domain-containing ion transport regulator 2
-1.35799	0.00242771	Fxyd4	NM_033648, NP_387468	FXYD domain-containing ion transport regulator 4
1.01215	0.000586508	Fzd3	NM_021458, NP_067433	frizzled homolog 3 (Drosophila)
-1.15578	0.0014448	Fzd5	NM_001042659, NM_022721, NP_001036124, NP_073558	frizzled homolog 5 (Drosophila)
-1.89289	0.000797992	G0s2	NM_008059, NP_032085	G0/G1 switch gene 2
1.28621	0.00462471	G3bp1	NM_013716, NP_038744	Ras-GTPase-activating protein SH3-domain binding protein 1
1.03465	0.00125521	G3bp2	NM_001080794, NM_001080795, NM_001080796, NM_001080797, NM_011816, NP_001074263, NP_001074264, NP_001074265, NP_001074266, NP_035946	GTPase activating protein (SH3 domain) binding protein 2
-4.8474	0.000140864	G6pc	NM_008061, NP_032087	glucose-6-phosphatase, catalytic
-1.22152	0.000595609	Gabarapl1	NM_020590, NP_065615	gamma-aminobutyric acid (GABA(A)) receptor-associated protein-like 1
-1.58654	0.000300853	Gal3st1	NM_016922, NP_058618	galactose-3-O-sulfotransferase 1
-2.25356	0.000373762	Galnt11	NM_144908, NP_659157	UDP-N-acetyl-alpha-D-galactosamine:polypeptide N-acetylgalactosaminyltransferase 11
-1.42805	0.00477362	Galnt14	NM_027864, NP_082140	UDP-N-acetyl-alpha-D-galactosamine:polypeptide N-acetylgalactosaminyltransferase 14
-1.13097	0.00107131	Galnt3	NM_015736, NP_056551, XM_885274, XM_980400, XP_890367, XP_985494	UDP-N-acetyl-alpha-D-galactosamine:polypeptide N-acetylgalactosaminyltransferase 3
-1.61406	0.00256596	Galntl4	NM_173739, NP_776100	UDP-N-acetyl-alpha-D-galactosamine:polypeptide N-acetylgalactosaminyltransferase-like 4
-1.80865	0.000925048	Gas6	NM_019521, NP_062394	growth arrest specific 6
-1.18715	0.000462318	Gats	NM_030719, NP_109644	opposite strand transcription unit to Stag3
-2.42711	0.00233821	Gbp3	NM_018734, NP_061204	guanylate binding protein 3
3.40992	0.00103825	Gbx2	NM_010262, NP_034392	gastrulation brain homeobox 2
-1.0255	0.00280286	Gcgr	NM_008101, NP_032127	glucagon receptor
-1.66817	0.000676542	Gclm	NM_008129, NP_032155	glutamate-cysteine ligase , modifier subunit
-1.57937	0.0013937	Gcnt1	NM_001136484, NM_010265, NM_173442, NP_001129956, NP_034395, NP_775618	glucosaminyl (N-acetyl) transferase 1, core 2
-1.54527	0.00234554	Gdap10	XM_895068, XP_900161	ganglioside-induced differentiation-associated-protein 10
-1.04957	0.00197729	Ggnbp1	NM_027544, NP_081820	gametogenetin binding protein 1
-2.19509	0.000652924	Ggt1	NM_008116, NP_032142	gamma-glutamyltransferase 1
1.74196	0.000184142	Gins2	NM_178856, NP_849187	GINS complex subunit 2 (Psf2 homolog)
1.00578	0.00261492	Gins3	NM_030198, NP_084474	GINS complex subunit 3 (Psf3 homolog)
-3.84258	0.00254122	Gjb2	NM_008125, NP_032151	gap junction protein, beta 2
-1.23062	0.000652924	Glb1l	NA	galactosidase, beta 1-like
-1.19293	0.000624687	Glb1l2	NM_153803, NP_722498	galactosidase, beta 1-like 2
1.90937	0.000544127	Glrx3	NM_023140, NP_075629	glutaredoxin 3
-2.2711	0.00399444	Glt25d2	NM_177756, NP_808424	glycosyltransferase 25 domain containing 2
-1.32474	0.000284614	Glud1	NM_008133, NP_032159	glutamate dehydrogenase 1
-2.22771	0.00209343	Glyat	NM_145935, NP_666047	glycine-N-acyltransferase
-2.37116	0.00465455	Glyctk	NM_001039586, NM_174846, NP_001034675, NP_777271	glycerate kinase
4.02511	0.00170638	Gm1141	NM_001033470, NP_001028642	gene model 1141, (NCBI)
1.11804	0.000523379	Gm1943	NR_002928	gene model 1943, (NCBI)
-1.11509	0.000740726	Gm2a	NM_010299, NP_034429	GM2 ganglioside activator protein
-1.80322	0.00269645	Gm671	NA	gene model 671, (NCBI)
1.04775	0.000437597	Gng10	NM_025277, NP_079553	guanine nucleotide binding protein (G protein), gamma 10
1.06772	0.00102992	Gnl3	NM_153547, NM_178846, NP_705775, NP_849174	guanine nucleotide binding protein-like 3 (nucleolar)
1.27877	0.00126956	Golt1b	NM_025872, NP_080148	golgi transport 1 homolog B (S. cerevisiae)
1.02999	0.00275361	Gorasp2	NM_027352, NP_081628	golgi reassembly stacking protein 2
-2.44354	0.00050734	Gpc4	NM_008150, NP_032176	glypican 4
-2.3164	0.000750176	Gpc5	NM_175500, NP_780709	glypican 5
-2.57289	0.000693697	Gpd1	NM_010271, NP_034401	glycerol-3-phosphate dehydrogenase 1 (soluble)
-1.33666	0.00253339	Gper	NM_029771, NP_084047	G protein-coupled estrogen receptor 1
-2.20332	0.000525046	Gpihbp1	NM_026730, NP_081006	GPI-anchored HDL-binding protein 1
-2.19977	0.000383329	Gpm6a	NM_153581, NP_705809	glycoprotein m6a
-1.23946	0.00335394	Gpr137b	NM_031999, NP_114388	G protein-coupled receptor 137B
-1.56914	0.000895988	Gpr146	NM_001038703, NM_030258, NP_001033792, NP_084534	G protein-coupled receptor 146
-1.35134	0.00383075	Gpr160	NM_001134385, NM_001134386, NM_027965, NP_001127857, NP_001127858, NP_082241, XM_130823, XM_896590, XM_921004, XM_921012, XM_977547, XM_980080, XP_130823, XP_901683, XP_926097, XP_926105, XP_982641, XP_985174	G protein-coupled receptor 160
1.15291	0.00124652	Gprin1	NM_012014, NP_036144	G protein-regulated inducer of neurite outgrowth 1
-3.68593	2.9795e-05	Gpx3	NM_001083929, NM_008161, NP_001077398, NP_032187	glutathione peroxidase 3
1.15152	0.000658629	Gramd3	NM_026240, NP_080516	GRAM domain containing 3
-1.27944	0.000518904	Grhpr	NM_080289, NP_525028	glyoxylate reductase/hydroxypyruvate reductase
-1.89555	0.000448323	Gss	NM_008180, NP_032206	glutathione synthetase
-5.8213	0.000437597	Gsta2	NM_008182, NP_032208	glutathione S-transferase, alpha 2 (Yc2)
-1.05443	0.00265725	Gstt2	NM_010361, NP_034491	glutathione S-transferase, theta 2
-1.1076	0.000609225	Gstz1	NM_010363, NP_034493	glutathione transferase zeta 1 (maleylacetoacetate isomerase)
-5.0138	0.000830596	Guca2b	NM_008191, NP_032217	guanylate cyclase activator 2b (retina)
-1.46553	0.00147364	H2-Ab1	NM_207105, NP_996988	histocompatibility 2, class II antigen A, beta 1
1.54507	0.00167871	H2afy2	NM_207000, NP_996883	H2A histone family, member Y2
-1.25998	0.00490474	H2-D1	NM_010380, NP_034510	histocompatibility 2, D region locus 1
-2.30735	0.00201565	H2-K1	NM_001001892, NP_001001892	histocompatibility 2, K1, K region
-1.6343	0.00460271	H2-T10	NM_010395, NP_034525	histocompatibility 2, T region locus 10
-3.60681	0.000863029	H2-T23	NM_010398, NP_034528	histocompatibility 2, T region locus 23
1.20927	0.00203783	H3f3a	NM_008210, NP_032236	H3 histone, family 3A
-1.65358	0.00045462	H6pd	NM_173371, NP_775547	hexose-6-phosphate dehydrogenase (glucose 1-dehydrogenase)
-1.35239	0.00276796	Habp2	NM_146101, NP_666213	hyaluronic acid binding protein 2
-3.69867	0.00117192	Hao3	NM_019545, NP_062418	hydroxyacid oxidase (glycolate oxidase) 3
1.9385	0.000323375	Has2	NM_008216, NP_032242	hyaluronan synthase 2
-2.70449	0.00392848	Havcr1	NM_134248, NP_599009	hepatitis A virus cellular receptor 1
6.20386	0.000595609	Hba-x	NM_010405, NP_034535	hemoglobin X, alpha-like embryonic chain in Hba complex
-1.90937	0.00117192	Hbb-b1	NM_008220, NP_032246	hemoglobin, beta adult major chain
8.55896	9.0004e-05	Hbb-y	NM_008221, NP_032247	hemoglobin Y, beta-like embryonic chain
-3.20566	0.000814001	Hdc	NM_008230, NP_032256	histidine decarboxylase
1.97025	0.00158841	Hdlbp	NM_133808, NP_598569	high density lipoprotein (HDL) binding protein
-1.36413	0.000876902	Heatr7a	NA	HEAT repeat containing 7A
-1.75276	0.00415647	Hexb	NM_010422, NP_034552	hexosaminidase B
-4.78616	0.00022285	Hgd	NM_013547, NP_038575	homogentisate 1, 2-dioxygenase
1.58263	0.00158841	Hgf	NM_010427, NP_034557	hepatocyte growth factor
-2.93286	0.000945093	Hgfac	NM_019447, NP_062320	hepatocyte growth factor activator
-1.10147	0.00184773	Hif3a	NM_016868, NP_058564	hypoxia inducible factor 3, alpha subunit
2.75506	0.0032585	Higd1c	NM_001002900, NP_001002900	HIG1 domain family, member 1C
1.42074	0.00417002	Hist1h3c	NM_175653, NP_783584	histone cluster 1, H3c
1.47391	0.00364619	Hist1h3h	NM_178206, NP_835513	histone cluster 1, H3h
1.15034	0.00254699	Hist1h4d	NM_175654, NP_783585	histone cluster 1, H4d
-1.78318	0.00179098	Hist2h2aa1	NM_013549, NP_038577	histone cluster 2, H2aa1
-5.01326	0.00308154	Hlf	NM_172563, NP_766151	hepatic leukemia factor
3.13641	0.00228402	Hmga2	NM_010441, NP_034571	high mobility group AT-hook 2
-1.42621	0.00213431	Hmgcs2	NM_008256, NP_032282	3-hydroxy-3-methylglutaryl-Coenzyme A synthase 2
1.80016	0.000542478	Hmgxb4	NM_178017, NP_821136	HMG box domain containing 4
-1.52178	0.00252575	Hnf4a	NM_008261, NP_032287	hepatic nuclear factor 4, alpha
-1.44548	0.00125887	Hopx	NM_175606, NP_783199	HOP homeobox
1.82168	0.000520454	Hoxd12	NM_008274, NP_032300	homeo box D12
-1.49381	0.00123774	Hrsp12	NM_008287, NP_032313	heat-responsive protein 12
-5.6058	0.000872118	Hsd17b2	NM_008290, NP_032316	hydroxysteroid (17-beta) dehydrogenase 2
-1.85249	0.00285087	Htra1	NM_019564, NP_062510	HtrA serine peptidase 1
-1.25469	0.00480206	Htra3	NM_001042615, NM_030127, NP_001036080, NP_084403	HtrA serine peptidase 3
-2.68072	0.000116704	Ier3	NM_133662, NP_598423	immediate early response 3
-3.85499	0.000525046	Ifi44	NM_133871, NP_598632	interferon-induced protein 44
-3.80229	0.000750176	Ifit3	NM_010501, NP_034631	interferon-induced protein with tetratricopeptide repeats 3
-1.75893	0.000663905	Ifitm1	NM_001112715, NM_026820, NP_001106186, NP_081096	interferon induced transmembrane protein 1
-1.52116	0.00402437	Ifitm3	NM_025378, NP_079654	interferon induced transmembrane protein 3
1.28619	0.00128256	Ift74	NM_026319, NP_080595	intraflagellar transport 74 homolog (Chlamydomonas)
2.74607	0.00133375	Igf2bp2	NM_183029, NP_898850	insulin-like growth factor 2 mRNA binding protein 2
1.1811	0.000523379	Igf2bp3	NM_023670, NP_076159	insulin-like growth factor 2 mRNA binding protein 3
-3.11194	0.000954479	Igfals	NM_008340, NP_032366	insulin-like growth factor binding protein, acid labile subunit
-1.224	0.00255643	Igfbp3	NM_008343, NP_032369	insulin-like growth factor binding protein 3
-1.10072	0.00480943	Igfbp7	NM_008048, NP_032074	insulin-like growth factor binding protein 7
-1.99156	0.00376264	Igtp	NM_018738, NP_061208	interferon gamma induced GTPase
-4.14666	0.000379651	Ihh	NM_010544, NP_034674	Indian hedgehog
-1.19061	0.00232184	Il15	NM_008357, NP_032383	interleukin 15
-1.18457	0.000839565	Il17rc	NM_134159, NP_598920	interleukin 17 receptor C
-1.80227	0.000300853	Ildr1	NM_134109, NP_598870	immunoglobulin-like domain containing receptor 1
-1.34816	0.00335429	Ildr2	XM_001473525, XM_001479680, XP_001473575, XP_001479730	immunoglobulin-like domain containing receptor 2
-1.38191	0.00279888	Inmt	NM_009349, NP_033375	indolethylamine N-methyltransferase
-1.0404	0.00103825	Irf8	NM_008320, NP_032346	interferon regulatory factor 8
-2.24811	0.0023988	Irgm2	NM_019440, NP_062313	immunity-related GTPase family M member 2
-1.11393	0.00256257	Irx2	NM_010574, NP_034704	Iroquois related homeobox 2 (Drosophila)
-1.45777	0.00246101	Itga1	NM_001033228, NP_001028400	integrin alpha 1
-2.51132	0.000404995	Itgb6	NM_021359, NP_067334	integrin beta 6
-1.2155	0.00402083	Itpka	NM_146125, NP_666237	inositol 1,4,5-trisphosphate 3-kinase A
-1.19878	0.000379897	Itpr1	NM_010585, NP_034715	inositol 1,4,5-triphosphate receptor 1
-1.27513	0.000448323	Itpr2	NM_010586, NM_019923, NP_034716, NP_064307	inositol 1,4,5-triphosphate receptor 2
-1.74702	0.000953245	Iyd	NM_027391, NP_081667	iodotyrosine deiodinase
1.04144	0.00260828	Jakmip1	NM_178394, NP_848481	janus kinase and microtubule interacting protein 1
-1.61716	0.00343471	Junb	NM_008416, NP_032442	Jun-B oncogene
1.50286	0.00208407	Kars	NM_001130868, NM_053092, NP_001124340, NP_444322	lysyl-tRNA synthetase
1.44715	0.00371132	Kcnd2	NM_019697, NP_062671	potassium voltage-gated channel, Shal-related family, member 2
-4.3266	0.00182131	Kcnj1	NM_019659, NP_062633	potassium inwardly-rectifying channel, subfamily J, member 1
-3.84431	0.000202451	Kcnj15	NM_001039056, NM_001039057, NM_019664, NP_001034145, NP_001034146, NP_062638	potassium inwardly-rectifying channel, subfamily J, member 15
-1.77973	0.000735227	Kcnj16	NM_010604, NP_034734	potassium inwardly-rectifying channel, subfamily J, member 16
1.55551	0.000369643	Kcnmb4	NM_021452, NP_067427	potassium large conductance calcium-activated channel, subfamily M, beta member 4
-2.52977	0.00377669	Kcnq1	NM_008434, NP_032460	potassium voltage-gated channel, subfamily Q, member 1
2.37939	0.00457035	Kcnv2	NM_183179, NP_899002	potassium channel, subfamily V, member 2
-1.33623	0.000238872	Khk	NM_008439, NP_032465	ketohexokinase
-1.147	0.00346951	Kif21a	NM_001109040, NM_001109041, NM_001109042, NM_016705, NP_001102510, NP_001102511, NP_001102512, NP_057914	kinesin family member 21A
1.78681	0.00133375	Kirrel3	NM_026324, NP_080600	kin of IRRE like 3 (Drosophila)
-2.78873	0.00172689	Kiss1	NM_178260, NP_839991	KiSS-1 metastasis-suppressor
-1.78127	0.000623946	Klf9	NM_010638, NP_034768	Kruppel-like factor 9
-1.02559	0.00373276	Klhdc8b	NM_030075, NP_084351, XM_001478646, XP_001478696	kelch domain containing 8B
-1.12143	0.00197729	Klhl3	XM_354754, XM_916629, XP_354754, XP_921722	kelch-like 3 (Drosophila)
-5.46857	0.00365492	Klk1	NM_010639, NP_034769	kallikrein 1
-6.84254	0.000559302	Klk1b26	NM_010644, NP_034774	kallikrein 1-related petidase b26
-5.7771	0.00129044	Klk1b5	NM_008456, NP_032482	kallikrein 1-related peptidase b5
-4.04631	0.000520454	Kng1	NM_001102411, NM_001102412, NM_023125, NP_001095881, NP_001095882, NP_075614	kininogen 1
-4.35281	0.000379897	Kng2	NM_001102409, NM_001102410, NM_201375, NP_001095879, NP_001095880, NP_958763	kininogen 2
1.41198	0.00140003	Krr1	NM_178610, NP_848725	KRR1, small subunit (SSU) processome component, homolog (yeast)
-4.37992	6.7473e-05	Krt14	NM_016958, NP_058654	keratin 14
-1.26754	0.00279695	Lama1	NM_008480, NP_032506	laminin, alpha 1
-1.07929	0.00499035	Lama5	NM_001081171, NP_001074640	laminin, alpha 5
-1.51993	0.000323375	Lamp2	NM_001017959, NM_010685, NP_001017959, NP_034815	lysosomal-associated membrane protein 2
-1.39071	0.00317627	Larp2	NM_001040399, NP_001035489	La ribonucleoprotein domain family, member 2
-4.992	0.00451121	Lcn2	NM_008491, NP_032517	lipocalin 2
-3.02642	0.00259659	Ldhd	NM_027570, NP_081846	lactate dehydrogenase D
-2.92424	0.0026003	Ldlrad3	NM_178886, NP_849217	low density lipoprotein receptor class A domain containing 3
2.34721	0.0016299	Ldoc1	NM_001018087, NP_001018097	leucine zipper, down-regulated in cancer 1
-2.39656	0.000254097	Leprel1	NM_173379, NP_775555	leprecan-like 1
-2.06596	0.00123774	Lgals3	NM_010705, NP_034835	lectin, galactose binding, soluble 3
-2.3038	0.000699969	Lgals3bp	NM_011150, NP_035280	lectin, galactoside-binding, soluble, 3 binding protein
-1.54227	0.000448323	Lgmn	NM_011175, NP_035305	legumain
1.16004	0.000415699	Lig1	NM_001083188, NM_010715, NP_001076657, NP_034845	ligase I, DNA, ATP-dependent
3.27141	0.00188156	Lin28b	NM_001031772, NP_001026942	lin-28 homolog B (C. elegans)
1.69301	0.00197998	Lins2	NM_152815, NP_690028	lines homolog 2 (Drosophila)
-1.20844	0.00108958	Llgl2	NM_145438, NP_663413	lethal giant larvae homolog 2 (Drosophila)
1.08406	0.00458983	Llph	NM_025431, NP_079707	LLP homolog, long-term synaptic facilitation (Aplysia)
-1.53889	0.00344809	Lmbr1	NM_020295, NP_064691	limb region 1
-1.27213	0.00103338	Lmo7	NM_201529, NP_963287, XM_001472577, XM_001480973, XP_001472627, XP_001481023	LIM domain only 7
-5.51072	0.00230285	Lnx1	NM_010727, NP_034857	ligand of numb-protein X 1
-1.93495	0.00160186	LOC100043986	XR_031250	hypothetical protein LOC100043986
-2.03882	0.00220316	LOC100044021	XR_032276	similar to MHC class Ib antigen
8.487	9.0004e-05	LOC100044141	XM_001472678, XM_001472701, XP_001472728, XP_001472751	similar to beta-globin
1.24341	0.00355313	LOC100044207	XM_001471641, XP_001471691	hypothetical protein LOC100044207
3.65665	0.00172276	LOC100044344	XM_001471997, XM_001472032, XP_001472047, XP_001472082	similar to CDNA sequence BC049635
-3.71371	0.0013989	LOC100044817	XM_001473113, XP_001473163	hypothetical protein LOC100044817
1.42935	0.000924604	LOC100044850	XM_001473190, XP_001473240	similar to AK129302 protein
-1.39692	0.0022812	LOC100044874	XM_001473540, XM_001473561, XM_001473578, XP_001473590, XP_001473611, XP_001473628	similar to H-2K(d) antigen
-1.4604	0.000390623	LOC100044934	XR_031569	similar to cardiomyopathy associated 4
-1.63582	0.00154094	LOC100045064	XR_031053	similar to Selenium-binding protein 2 (56 kDa acetaminophen-binding protein) (AP56)
-1.18374	0.000863029	LOC100045317	XM_001474286, XM_001474309, XP_001474336, XP_001474359	similar to TBC1 domain family, member 2
1.03639	0.00189158	LOC100045696	XM_001475265, XP_001475315	similar to Hbs1l protein
1.43021	0.00399577	LOC100045767	XM_001475557, XP_001475607	similar to alpha-2 adrenergic receptor
1.10407	0.00219134	LOC100046614	XM_001476510, XP_001476560	hypothetical protein LOC100046614
-1.02326	0.00384132	LOC100046770	XM_001476780, XP_001476830	similar to histone macroH2A1.2
2.84822	0.00260255	LOC100047187	XM_001476633, XP_001476683	similar to zinc finger, X-linked, duplicated B
-1.04233	0.000595609	LOC100047261	XR_033381	similar to spermidine/spermine N1-acetyltransferase
1.18954	0.00275796	LOC100047360	XM_001476928, XP_001476978	similar to sex comb on midleg-like 2 (Drosophila)
-2.14212	0.000953245	LOC100047470	XM_001478214, XP_001478264	similar to complement component factor i
-1.36445	0.000300853	LOC100047749	XM_001478817, XP_001478867	similar to cAMP-specific cyclic nucleotide phosphodiesterase PDE8; MMPDE8
-3.71283	0.00124595	LOC100047867	XM_001479852, XP_001479902	similar to mammary-derived growth inhibitor
1.26233	0.000745996	LOC100048372	XR_034455	similar to F-box and leucine-rich repeat protein 19
1.53186	0.00440355	LOC554292	NM_001024672, NP_001019843	UbiE-YGHL1 fusion protein
-1.48913	0.00288	LOC632638	XR_031552	similar to Epidermal growth factor receptor kinase substrate 8
1.00558	0.00161545	LOC635039	XR_032208	similar to tropomyosin 3, gamma
1.83567	0.000325127	LOC639633	XM_916150, XP_921243	similar to Nucleoplasmin-3
1.27346	0.00210288	LOC675809	XM_985306, XP_990400	similar to Homeobox protein SIX2 (Sine oculis homeobox homolog 2)
1.67488	0.00216981	LOC676436	XR_032057	similar to Fibronectin type-III domain-containing protein 3a
1.39086	0.000631709	LOC676870	XM_001003209, XP_001003209	region containing RIKEN cDNA 2310056B04 gene; pre B-cell leukemia transcription factor 1
-2.23194	0.000238872	LOC677317	XM_001004685, XP_001004685	similar to NADP-dependent malic enzyme (NADP-ME) (Malic enzyme 1)
1.06237	0.000660781	Lonrf2	NM_001029878, NP_001025049	LON peptidase N-terminal domain and ring finger 2
1.09752	0.0045198	Loxl4	NM_053083, NP_444313	lysyl oxidase-like 4
-1.10666	0.00407655	Lrba	NM_001077687, NM_001077688, NM_030695, NP_001071155, NP_001071156, NP_109620	LPS-responsive beige-like anchor
-3.01063	0.000258885	Lrp2	NM_001081088, NP_001074557	low density lipoprotein receptor-related protein 2
-1.04686	0.000994654	Lrpap1	NM_013587, NP_038615	low density lipoprotein receptor-related protein associated protein 1
-1.37691	0.00480521	Lrrc15	NM_028973, NP_083249	leucine rich repeat containing 15
1.09598	0.00384132	Lrrc20	NM_153542, NP_705770	leucine rich repeat containing 20
-1.0511	0.00403978	Lrrk2	NM_025730, NP_080006	leucine-rich repeat kinase 2
1.2363	0.000757237	Lsg1	NM_178069, NP_835170	large subunit GTPase 1 homolog (S. cerevisiae)
-1.23355	0.00493859	Ltbp4	NM_001113549, NM_175641, NP_001107021, NP_783572	latent transforming growth factor beta binding protein 4
-3.33857	0.00249815	Ltf	NM_008522, NP_032548	lactotransferrin
-2.56326	0.000595609	Ly6c1	NM_010741, NP_034871	lymphocyte antigen 6 complex, locus C1
2.08182	0.000124085	Lyar	NM_025281, NP_079557	Ly1 antibody reactive clone
1.22384	0.00484844	Macc1	XM_138397, XM_906766, XP_138397, XP_911859	metastasis associated in colon cancer 1
-2.08841	0.00207702	Macrod1	NM_134147, NP_598908	MACRO domain containing 1
-3.73389	0.00144623	Macrod2	NM_001013802, NM_028387, NP_001013824, NP_082663	MACRO domain containing 2
4.16262	0.00238129	Magee2	NM_053206, NP_444436	melanoma antigen, family E, 2
-1.32627	0.00324927	Magi2	NM_015823, NP_056638, XM_001000876, XM_001000915, XM_001476581, XP_001000876, XP_001000915, XP_001476631	membrane associated guanylate kinase, WW and PDZ domain containing 2
-1.40915	0.000373762	Manba	NM_027288, NP_081564	mannosidase, beta A, lysosomal
1.16301	0.000971903	Map2k6	NM_011943, NP_036073	mitogen-activated protein kinase kinase 6
1.07617	0.00110781	Mapk1ip1l	NM_178684, NP_848799	mitogen-activated protein kinase 1 interacting protein 1-like
-1.29879	0.000403925	Mapkapk3	NM_178907, NP_849238	mitogen-activated protein kinase-activated protein kinase 3
-2.03175	0.00197998	Mapt	NM_001038609, NM_010838, NP_001033698, NP_034968	microtubule-associated protein tau
1.2684	0.000973626	Marcksl1	NM_010807, NP_034937	MARCKS-like 1
1.62112	0.000960976	Masp1	NM_008555, NP_032581	mannan-binding lectin serine peptidase 1
1.2687	0.00494331	Masp2	NM_001003893, NM_010767, NP_001003893, NP_034897	mannan-binding lectin serine peptidase 2
-4.58673	0.000325127	Mbp	NM_001025245, NM_001025251, NM_001025254, NM_001025255, NM_001025256, NM_001025258, NM_001025259, NM_010777, NP_001020416, NP_001020422, NP_001020425, NP_001020426, NP_001020427, NP_001020429, NP_001020430, NP_034907	myelin basic protein
-1.62642	0.00066726	Mccc1	NM_023644, NP_076133	methylcrotonoyl-Coenzyme A carboxylase 1 (alpha)
1.29587	0.000333318	Mcm10	NM_027290, NP_081566	minichromosome maintenance deficient 10 (S. cerevisiae)
1.11744	0.00093498	Mcm3	NM_008563, NP_032589	minichromosome maintenance deficient 3 (S. cerevisiae)
3.66844	0.00177451	Mcm4	NM_008565, NP_032591	minichromosome maintenance deficient 4 homolog (S. cerevisiae)
1.64647	0.00256886	Mcm7	NM_008568, NP_032594	minichromosome maintenance deficient 7 (S. cerevisiae)
2.82956	0.00479825	Mcm8	NM_025676, NP_079952	minichromosome maintenance deficient 8 (S. cerevisiae)
-1.06029	0.00357156	Mcoln3	NM_134160, NP_598921	mucolipin 3
1.88626	0.000398617	Mdk	NM_001012335, NM_001012336, NM_010784, NP_001012335, NP_001012336, NP_034914	midkine
2.20394	0.0035508	Mdm1	NM_010785, NM_148922, NP_034915, NP_683724	transformed mouse 3T3 cell double minute 1
-2.08135	0.00136207	Me1	NM_008615, NP_032641	malic enzyme 1, NADP(+)-dependent, cytosolic
1.59556	0.00288	Me2	NM_145494, NP_663469	malic enzyme 2, NAD(+)-dependent, mitochondrial
1.57583	0.00150804	Melk	NM_010790, NP_034920	maternal embryonic leucine zipper kinase
1.82263	0.000317828	Meox2	NM_008584, NP_032610	mesenchyme homeobox 2
-3.4792	0.00218775	Mep1a	NM_008585, NP_032611	meprin 1 alpha
-3.78597	0.00145915	Mep1b	NM_008586, NP_032612	meprin 1 beta
2.08044	0.00232889	Mettl6	NM_025907, NP_080183	methyltransferase like 6
-3.76777	0.000757237	Mettl7b	NM_027853, NP_082129	methyltransferase like 7B
1.09268	0.0015532	Mex3a	NM_001029890, NP_001025061	mex3 homolog A (C. elegans)
1.0502	0.000327816	Mfap2	NM_008546, NP_032572	microfibrillar-associated protein 2
-1.24242	0.000254097	Mfap3l	NM_027756, NP_082032	microfibrillar-associated protein 3-like
-2.12849	0.000284614	Mfsd7c	NM_145447, NP_663422	major facilitator superfamily domain containing 7C
-1.29457	0.000333318	Mgat3	NM_010795, NP_034925, XM_001473411, XP_001473461	mannoside acetylglucosaminyltransferase 3
-1.19888	0.00135951	Mgll	NM_011844, NP_035974	monoglyceride lipase
-1.29997	0.00159501	Mgst3	NM_025569, NP_079845	microsomal glutathione S-transferase 3
1.34794	0.00110035	Mlf1	NM_001039543, NM_010801, NP_001034632, NP_034931	myeloid leukemia factor 1
1.11073	0.00286707	Mlf2	NM_145385, NP_663360	myeloid leukemia factor 2
-2.08215	0.00262595	Mlxipl	NM_021455, NP_067430	MLX interacting protein-like
1.03413	0.00103207	Mmp16	NM_019724, NP_062698	matrix metallopeptidase 16
1.05884	0.00484844	Mnd1	NM_029797, NP_084073	meiotic nuclear divisions 1 homolog (S. cerevisiae)
1.15442	0.000559302	Mns1	NM_008613, NP_032639	meiosis-specific nuclear structural protein 1
-2.86326	0.000433735	Mocos	NM_026779, NP_081055	molybdenum cofactor sulfurase
-2.73591	0.000863029	Mogat1	NM_026713, NP_080989	monoacylglycerol O-acyltransferase 1
-3.55574	0.000625006	Mogat2	NM_177448, NP_803231	monoacylglycerol O-acyltransferase 2
1.35111	0.000514855	Moxd1	NM_021509, NP_067484	monooxygenase, DBH-like 1
-3.16297	0.00092227	Mro	NM_027741, NP_082017	maestro
1.53342	0.00088849	Mrpl3	NM_053159, NP_444389	mitochondrial ribosomal protein L3
1.10897	0.000941758	Mrpl49	NM_026246, NP_080522	mitochondrial ribosomal protein L49
-1.67756	0.00129044	Mtap7	NM_008635, NP_032661	microtubule-associated protein 7
1.62058	0.00386082	Mtfmt	NM_027134, NP_081410	mitochondrial methionyl-tRNA formyltransferase
1.13369	0.00394186	Mthfd2l	NM_026788, NP_081064	methylenetetrahydrofolate dehydrogenase (NADP+ dependent) 2-like
1.0375	0.00193419	Mtmr14	NM_026849, NP_081125	myotubularin related protein 14
-1.31879	0.00049793	Mtus1	NM_001005863, NM_001005864, NM_001005865, NP_001005863, NP_001005864, NP_001005865	mitochondrial tumor suppressor 1
-2.18449	0.000322446	Muc1	NM_013605, NP_038633	mucin 1, transmembrane
-2.27862	0.00109831	Muc20	NM_146071, NP_666183	mucin 20
-3.49797	0.00115146	Mupcdh	NM_001114322, NM_028069, NP_001107794, NP_082345	mucin-like protocadherin
1.24406	0.00116943	Mutyh	NM_133250, NP_573513	mutY homolog (E. coli)
-5.20424	0.00151619	Mx2	NM_013606, NP_038634, NR_003508, XR_035745	myxovirus (influenza virus) resistance 2
1.38233	0.00179098	Mybl2	NM_008652, NP_032678	myeloblastosis oncogene-like 2
6.09233	0.00232184	Myh1	NM_030679, NP_109604	myosin, heavy polypeptide 1, skeletal muscle, adult
-1.45206	0.00486066	Mylk	NM_139300, NP_647461	myosin, light polypeptide kinase
-2.52101	0.000790152	Myo15b	XM_981684, XP_986778	myosin XVB
-1.44408	0.000997298	Myo1c	NM_001080774, NM_001080775, NM_008659, NP_001074243, NP_001074244, NP_032685	myosin IC
-1.07973	0.000415699	Myo5b	NM_201600, NP_963894	myosin VB
-1.42323	0.00216981	Myo7a	NM_008663, NP_032689	myosin VIIA
-7.85597	1.0201e-05	NA	NA	NA
-1.63266	0.000660781	Naga	NM_008669, NP_032695	N-acetyl galactosaminidase, alpha
1.4661	0.00214552	Nanos1	NM_178421, NP_848508	nanos homolog 1 (Drosophila)
-5.01715	0.000698841	Napsa	NM_008437, NP_032463	napsin A aspartic peptidase
1.26115	0.000718633	Nasp	NM_001081475, NM_016777, NP_001074944, NP_058057	nuclear autoantigenic sperm protein (histone-binding)
-1.06407	0.00103338	Ncoa1	NM_010881, NP_035011	nuclear receptor coactivator 1
-3.65156	0.00022285	Ndrg1	NM_008681, NP_032707	N-myc downstream regulated gene 1
-1.55381	0.000408825	Ndrg2	NM_013864, NP_038892	N-myc downstream regulated gene 2
1.24978	0.00466562	Necap1	NM_026267, NP_080543	NECAP endocytosis associated 1
-1.16389	0.000660781	Nedd4l	NM_001114386, NM_031881, NP_001107858, NP_114087	neural precursor cell expressed, developmentally down-regulated gene 4-like
-1.01177	0.000693697	Nedd9	NM_001111324, NM_017464, NP_001104794, NP_059492	neural precursor cell expressed, developmentally down-regulated gene 9
-8.27745	0.000957224	Nell2	NM_016743, NP_058023	NEL-like 2 (chicken)
2.99384	0.000962513	Net1	NM_001047159, NM_019671, NP_001040624, NP_062645	neuroepithelial cell transforming gene 1
1.42858	0.00103644	Neto2	NM_001081324, NP_001074793	neuropilin (NRP) and tolloid (TLL)-like 2
-1.64944	0.000379897	Neu1	NM_010893, NP_035023	neuraminidase 1
-1.94747	0.00192244	Ngef	NM_001111314, NM_019867, NP_001104784, NP_063920	neuronal guanine nucleotide exchange factor
1.04179	0.00036443	Nhp2	NM_026631, NP_080907	NHP2 ribonucleoprotein homolog (yeast)
-1.24188	0.00301129	Ninj1	NM_013610, NP_038638	ninjurin 1
5.52818	2.3978e-05	Nkain1	NM_025998, NP_080274	Na+/K+ transporting ATPase interacting 1
1.45481	0.0033993	Nkrf	NM_029891, NP_084167	NF-kappaB repressing factor
-4.42638	0.00278885	Nkx6-2	NM_183248, NP_899071	NK6 homeobox 2
1.43051	0.000116379	Nme4	NM_019731, NP_062705	non-metastatic cells 4, protein expressed in
1.25545	0.0038817	Nme7	NM_138314, NM_178071, NP_612187, NP_835172	non-metastatic cells 7, protein expressed in (nucleoside-diphosphate kinase)
1.14289	0.000341746	Nmral1	NM_026393, NP_080669	NmrA-like family domain containing 1
2.15558	0.000184142	Nnat	NM_010923, NM_180960, NP_035053, NP_851291	neuronatin
1.1096	0.00174605	Nop56	NM_024193, NP_077155	NOP56 ribonucleoprotein homolog (yeast)
1.02829	0.00449277	Notum	NM_175263, NP_780472	notum pectinacetylesterase homolog (Drosophila)
-3.34401	0.0016153	Nr1h4	NM_009108, NP_033134	nuclear receptor subfamily 1, group H, member 4
-1.80193	0.00288801	Nr1i2	NM_001098404, NM_010936, NP_001091874, NP_035066	nuclear receptor subfamily 1, group I, member 2
1.14623	0.000333318	Nr2f1	NM_010151, NP_034281	nuclear receptor subfamily 2, group F, member 1
1.14864	0.00153228	Nr2f2	NM_009697, NM_183261, NP_033827, NP_899084	nuclear receptor subfamily 2, group F, member 2
1.81671	0.000184142	Nradd	NM_026012, NP_080288	neurotrophin receptor associated death domain
1.35546	0.00218956	Nsg1	NM_010942, NP_035072	neuron specific gene family member 1
-1.78323	0.00278091	Nsg2	NM_008741, NP_032767	neuron specific gene family member 2
1.38934	0.0021815	Nsl1	NM_198654, NP_941056	NSL1, MIND kinetochore complex component, homolog (S. cerevisiae)
1.03329	0.00173781	Ntn3	NM_010947, NP_035077	netrin 3
-2.2837	0.000286057	Nuak2	NM_028778, NP_083054	NUAK family, SNF1-like kinase, 2
1.15328	0.000448323	Nudc	NM_010948, NP_035078	nuclear distribution gene C homolog (Aspergillus)
1.07833	0.00424841	Nup37	NM_027191, NM_028334, NP_081467, NP_082610	nucleoporin 37
1.06598	0.000300853	Nup43	NM_145706, NP_663752	nucleoporin 43
1.068	0.00310053	Nup98	NM_022979, NP_075355	nucleoporin 98
1.19318	0.000886212	Nxt1	NM_001110159, NM_019761, NP_001103629, NP_062735	NTF2-related export protein 1
-4.73956	0.00187448	Oasl2	NM_011854, NP_035984	2'-5' oligoadenylate synthetase-like 2
-1.17702	0.00189439	Ogdh	NM_010956, NP_035086, XM_001478677, XP_001478727	oxoglutarate dehydrogenase (lipoamide)
1.33765	0.000537197	Oip5	NM_001042653, NP_001036118	Opa interacting protein 5
1.0445	0.000624687	Ola1	NM_025942, NM_030091, NP_080218, NP_084367	Obg-like ATPase 1
-1.09008	0.00401369	Oplah	NM_153122, NP_694762	5-oxoprolinase (ATP-hydrolysing)
-1.41163	0.00318749	Optn	NM_181848, NP_862896	optineurin
1.14191	0.00103644	Orc1l	NM_001014425, NM_011015, NP_001014425, NP_035145	origin recognition complex, subunit 1-like (S.cereviaiae)
-2.88847	0.000415699	ORF63	NM_144854, NP_659103	open reading frame 63
-8.72917	0.000882911	Osgin1	NM_027950, NP_082226	oxidative stress induced growth inhibitor 1
-1.06148	0.000262784	Ostm1	NM_172416, NP_766004	osteopetrosis associated transmembrane protein 1
1.18291	0.00210389	OTTMUSG00000006882	XR_031609, XR_031787	predicted gene, OTTMUSG00000006882
1.2709	0.00498492	OTTMUSG00000010667	XR_034422	predicted gene, OTTMUSG00000010667
1.75195	0.00354539	OTTMUSG00000016658	XR_002276, XR_004709	predicted gene, OTTMUSG00000016658
-1.22345	0.00104249	P2rx4	NM_011026, NP_035156	purinergic receptor P2X, ligand-gated ion channel 4
-3.40964	0.00022052	P2rx5	NM_033321, NP_201578	purinergic receptor P2X, ligand-gated ion channel, 5
-4.43061	0.000415699	P2ry14	NM_001008497, NM_133200, NP_001008497, NP_573463	purinergic receptor P2Y, G-protein coupled, 14
-1.00305	0.00143372	Pacrg	NM_027032, NP_081308	PARK2 co-regulated
1.0122	0.0049442	Pacrgl	NM_025755, NP_080031	PARK2 co-regulated-like
-1.69931	0.000415699	Pafah2	NM_133880, NP_598641	platelet-activating factor acetylhydrolase 2
1.13441	0.00170326	Pak6	NM_001033254, NP_001028426	p21 (CDKN1A)-activated kinase 6
-1.10401	0.00100753	Pam	NM_013626, NP_038654	peptidylglycine alpha-amidating monooxygenase
1.42355	0.000586508	Papd4	NM_133905, NP_598666	PAP associated domain containing 4
-3.13269	0.00168396	Papln	NM_130887, NP_570957	papilin, proteoglycan-like sulfated glycoprotein
-1.18517	0.000973626	Pappa2	NM_001085376, NP_001078845, XM_001472777, XM_916868, XP_001472827, XP_921961	pappalysin 2
-1.2655	0.000300853	Papss2	NM_011864, NP_035994	3'-phosphoadenosine 5'-phosphosulfate synthase 2
-2.21624	0.00103338	Paqr5	NM_028748, NP_083024	progestin and adipoQ receptor family member V
-1.52931	0.00173694	Paqr9	NM_198414, NP_940806	progestin and adipoQ receptor family member IX
1.22964	0.00331679	Parp1	NM_007415, NP_031441	poly (ADP-ribose) polymerase family, member 1
-2.79387	0.00335569	Parp14	NM_001039530, NP_001034619	poly (ADP-ribose) polymerase family, member 14
-2.36104	0.00115187	Pbld	NM_026701, NP_080977	phenazine biosynthesis-like protein domain containing
-1.08284	0.000629111	Pcbd1	NM_025273, NP_079549	pterin 4 alpha carbinolamine dehydratase/dimerization cofactor of hepatocyte nuclear factor 1 alpha (TCF1) 1
-1.04045	0.000523143	Pcca	NM_144844, NP_659093	propionyl-Coenzyme A carboxylase, alpha polypeptide
1.65013	0.00118469	Pcdh19	NM_001105245, NM_001105246, NP_001098715, NP_001098716, XM_001473606, XM_205287, XM_975492, XP_001473656, XP_205287, XP_980586	protocadherin 19
-3.05885	0.00052777	Pcdh24	NM_001033364, NP_001028536	protocadherin 24
7.31024	0.00228283	Pcdh9	NM_001081377, NP_001074846	protocadherin 9
-3.47652	0.00138266	Pck1	NM_011044, NP_035174	phosphoenolpyruvate carboxykinase 1, cytosolic
1.43542	0.00140003	Pcolce2	NM_029620, NP_083896	procollagen C-endopeptidase enhancer 2
-1.10242	0.00114842	Pcsk9	NM_153565, NP_705793	proprotein convertase subtilisin/kexin type 9
-2.43687	0.000379651	Pcx	NM_008797, NP_032823	pyruvate carboxylase
-1.28967	0.00444621	Pde4b	NM_019840, NP_062814	phosphodiesterase 4B, cAMP specific
1.15761	0.00317627	Pde7a	NM_001122759, NM_008802, NP_001116231, NP_032828	phosphodiesterase 7A
-1.04709	0.00385037	Pdgfb	NM_011057, NP_035187	platelet derived growth factor, B polypeptide
-1.3822	0.00146071	Pdia2	NM_001081070, NP_001074539	protein disulfide isomerase associated 2
-1.6717	0.00205459	Pdk4	NM_013743, NP_038771	pyruvate dehydrogenase kinase, isoenzyme 4
-2.09624	0.00210288	Pdlim3	NM_016798, NP_058078	PDZ and LIM domain 3
-1.56637	0.000994654	Pdxk	NM_172134, NP_742146	pyridoxal (pyridoxine, vitamin B6) kinase
-2.44199	0.00193751	Pdzd3	NM_133226, NP_573489	PDZ domain containing 3
-2.81975	0.000534832	Pdzk1	NM_021517, NP_067492	PDZ domain containing 1
-2.53187	0.000578028	Pdzk1ip1	NM_026018, NP_080294	PDZK1 interacting protein 1
-1.15049	0.00192393	Per1	NM_011065, NP_035195	period homolog 1 (Drosophila)
-3.03705	0.000831174	Pgam2	NM_018870, NP_061358	phosphoglycerate mutase 2
1.33051	0.00258236	Phf20l1	NM_001081409, NP_001074878	PHD finger protein 20-like 1
-3.66891	2.954e-06	Picalm	NM_146194, NP_666306	phosphatidylinositol binding clathrin assembly protein
-1.54796	0.000415699	Pim3	NM_145478, NP_663453	proviral integration site 3
1.27034	0.000900695	Pip4k2b	NM_054051, NP_473392	phosphatidylinositol-5-phosphate 4-kinase, type II, beta
-1.43031	0.00249422	Pipox	NM_008952, NP_032978	pipecolic acid oxidase
-7.54636	0.000984367	Pklr	NM_001099779, NM_013631, NP_001093249, NP_038659	pyruvate kinase liver and red blood cell
-4.85134	0.000924604	Pla1a	NM_134102, NP_598863	phospholipase A1 member A
1.12577	0.00147296	Plac1	NM_019538, NP_062411	placental specific protein 1
-3.32702	0.00334122	Plau	NM_008873, NP_032899	plasminogen activator, urokinase
-1.12282	0.000507851	Plcg2	NM_172285, NP_758489	phospholipase C, gamma 2
-1.16987	0.000953245	Pld1	NM_008875, NP_032901	phospholipase D1
-2.2059	0.00162989	Plek2	NM_013738, NP_038766	pleckstrin 2
-3.55156	0.00158993	Plekha5	NM_144920, NP_659169	pleckstrin homology domain containing, family A member 5
-1.17851	0.0037027	Plekhb2	NM_145516, NP_663491	pleckstrin homology domain containing, family B (evectins) member 2
-1.63838	0.000351972	Plekhg3	NM_153804, NP_722499	pleckstrin homology domain containing, family G (with RhoGef domain) member 3
1.0453	0.0035721	Plk4	NM_011495, NP_035625	polo-like kinase 4 (Drosophila)
-1.41181	0.000250458	Pls1	NM_001033210, NP_001028382	plastin 1 (I-isoform)
1.02504	0.00364598	Pno1	NM_025443, NP_079719	partner of NOB1 homolog (S. cerevisiae)
1.33456	0.000300853	Polr3g	NM_001081176, NP_001074645	polymerase (RNA) III (DNA directed) polypeptide G
-1.56372	0.000372564	Ppargc1a	NM_008904, NP_032930	peroxisome proliferative activated receptor, gamma, coactivator 1 alpha
1.18336	0.00256257	Ppig	NM_001081086, NP_001074555	peptidyl-prolyl isomerase G (cyclophilin G)
-1.15877	0.000325127	Ppp1r1a	NM_021391, NP_067366	protein phosphatase 1, regulatory (inhibitor) subunit 1A
-1.65289	0.00116943	Ppp1r3c	NM_016854, NP_058550	protein phosphatase 1, regulatory (inhibitor) subunit 3C
1.05736	0.00177712	Ppp2r3c	NM_021529, NP_067504	protein phosphatase 2, regulatory subunit B'', gamma
-1.23316	0.000631188	Prdx5	NM_012021, NP_036151	peroxiredoxin 5
-1.95948	0.00103338	Prkaa2	NM_178143, NP_835279	protein kinase, AMP-activated, alpha 2 catalytic subunit
-1.35333	0.000967973	Prkcz	NM_001039079, NM_008860, NP_001034168, NP_032886	protein kinase C, zeta
1.03041	0.00363605	Prkdc	NM_011159, NP_035289	protein kinase, DNA activated, catalytic polypeptide
1.65945	0.000860372	Prl8a9	NM_023332, NP_075821	prolactin family8, subfamily a, member 9
-2.37114	0.00250798	Prlr	NM_011169, NP_035299	prolactin receptor
1.55415	0.000415699	Prmt5	NM_013768, NP_038796	protein arginine N-methyltransferase 5
1.24234	0.00047886	Prmt7	NM_145404, NP_663379	protein arginine N-methyltransferase 7
-4.36222	0.00357904	Prodh2	NM_019546, NP_062419	proline dehydrogenase (oxidase) 2
1.4658	0.00224628	Prokr1	NM_021381, NP_067356	prokineticin receptor 1
1.10234	0.000520454	Prpf3	NM_027541, NP_081817	PRP3 pre-mRNA processing factor 3 homolog (yeast)
1.42393	0.00229903	Prr8	NM_028234, NP_082510, XM_355585, XM_920626, XP_355585, XP_925719	proline rich 8
-1.4925	0.00150749	Prss8	NM_133351, NP_579929	protease, serine, 8 (prostasin)
1.02774	0.00180718	Psat1	NM_177420, NP_803155	phosphoserine aminotransferase 1
-5.31664	9.6535e-05	Psca	NM_028216, NP_082492	prostate stem cell antigen
1.06757	0.000472571	Psmc3ip	NM_008949, NP_032975	proteasome (prosome, macropain) 26S subunit, ATPase 3, interacting protein
1.29476	0.00147421	Psmd7	NM_010817, NP_034947	proteasome (prosome, macropain) 26S subunit, non-ATPase, 7
1.92203	0.000687606	Ptbp1	NM_001077363, NM_008956, NP_001070831, NP_032982	polypyrimidine tract binding protein 1
4.19248	0.00250112	Ptbp2	NM_019550, NP_062423	polypyrimidine tract binding protein 2
-1.84122	0.000667286	Pter	NM_008961, NP_032987	phosphotriesterase related
-2.45117	9.6535e-05	Pth1r	NM_001083935, NM_001083936, NM_011199, NP_001077404, NP_001077405, NP_035329	parathyroid hormone 1 receptor
-1.72693	0.00465523	Ptprr	NM_011217, NP_035347	protein tyrosine phosphatase, receptor type, R
-1.46928	0.00477448	Ptpru	NM_001083119, NM_011214, NP_001076588, NP_035344	protein tyrosine phosphatase, receptor type, U
1.2085	0.000402848	Pttg1	NM_001131054, NM_013917, NP_001124526, NP_038945	pituitary tumor-transforming gene 1
1.1387	0.00384132	Pus10	NM_001033654, NM_028304, NM_028956, NP_001028826, NP_082580, NP_083232	pseudouridylate synthase 10
-6.90641	0.000322446	Pvalb	NM_013645, NP_038673	parvalbumin
2.03708	0.000656758	Pwp2	NM_029546, NP_083822	PWP2 periodic tryptophan protein homolog (yeast)
-1.54515	0.000300853	Pxmp2	NM_008993, NP_033019	peroxisomal membrane protein 2
-2.36935	0.000284614	Rab11fip3	XM_001479926, XM_484616, XM_914406, XM_923228, XM_989054, XM_990883, XP_001479976, XP_484616, XP_919499, XP_928321, XP_994148, XP_995977	RAB11 family interacting protein 3 (class II)
-1.13581	0.000803763	Rab11fip5	NM_001003955, NM_177466, NP_001003955, NP_803417	RAB11 family interacting protein 5 (class I)
1.15385	0.00150757	Rab33a	NM_011228, NP_035358	RAB33A, member of RAS oncogene family
-1.01822	0.00275796	Rabac1	NM_010261, NP_034391	Rab acceptor 1 (prenylated)
1.35102	0.00100753	Rad51	NM_011234, NP_035364	RAD51 homolog (S. cerevisiae)
1.08833	0.000673322	Rad51ap1	NM_009013, NP_033039	RAD51 associated protein 1
1.2829	0.00170173	Rad51c	NM_053269, NP_444499	RAD51 homolog c (S. cerevisiae)
1.97079	0.000383236	Raet1b	NM_009017, NP_033043, XM_001006217, XP_001006217	retinoic acid early transcript beta
1.20178	0.000660781	Rai12	NM_018740, NP_061210	retinoic acid induced 12
1.09083	0.000924604	Ranbp3	NM_027933, NP_082209	RAN binding protein 3
-3.8134	9.6535e-05	Ranbp3l	NM_198024, NP_932141, XM_001473207, XP_001473257	RAN binding protein 3-like
-2.14355	0.000415699	Rapgef3	NM_144850, NP_659099	Rap guanine nucleotide exchange factor (GEF) 3
-1.19505	0.00348425	Rapgef4	NM_019688, NP_062662	Rap guanine nucleotide exchange factor (GEF) 4
-2.50368	0.00162488	Rapsn	NM_009023, NP_033049	receptor-associated protein of the synapse
1.72473	0.00413163	Rarb	NM_011243, NP_035373	retinoic acid receptor, beta
1.41504	0.000525046	Rasef	NM_001017427, NP_001017427	RAS and EF hand domain containing
-1.50741	0.000918312	Rassf5	NM_018750, NP_061220	Ras association (RalGDS/AF-6) domain family member 5
-1.86744	0.000795538	Rassf6	NM_028478, NP_082754	Ras association (RalGDS/AF-6) domain family member 6
-1.31754	0.000300853	Rb1	NM_009029, NP_033055	retinoblastoma 1
1.66699	0.000260648	Rbm10	NM_145627, NP_663602	RNA binding motif protein 10
-1.32028	0.00138691	Rbm35b	NM_176838, NP_789808	RNA binding motif protein 35b
-3.84479	0.000595431	Rbm47	NM_001127382, NM_139065, NM_178446, NP_001120854, NP_620704, NP_848541	RNA binding motif protein 47
1.19935	0.000504532	Rbmx2	NM_173376, NP_775552	RNA binding motif protein, X-linked 2
-2.48278	0.000254097	Rcan2	NM_030598, NM_207649, NP_085101, NP_997532	regulator of calcineurin 2
1.45363	0.00136207	Rcl1	NM_021525, NP_067500	RNA terminal phosphate cyclase-like 1
1.07063	0.00112398	Rcor2	NM_054048, NP_473389	REST corepressor 2
-3.12234	3.2763e-05	Rdh16	NM_009040, NP_033066	retinol dehydrogenase 16
1.25857	0.000441092	Recql4	NM_058214, NP_478121	RecQ protein-like 4
1.28679	0.00248729	Reps1	NM_001111065, NM_009048, NP_001104535, NP_033074	RalBP1 associated Eps domain containing protein
1.04891	0.00094857	Rfc2	NM_020022, NP_064406	replication factor C (activator 1) 2
-2.58288	0.0013937	Rgs11	NM_001081069, NP_001074538	regulator of G-protein signaling 11
-2.68054	0.00070629	Rhbg	NM_021375, NP_067350	Rhesus blood group-associated B glycoprotein
-1.9585	0.00022285	Rhcg	NM_019799, NP_062773	Rhesus blood group-associated C glycoprotein
-1.64284	0.000351972	Rhpn1	NM_008164, NP_032190	rhophilin, Rho GTPase binding protein 1
1.07429	0.00180318	Ribc1	NM_025660, NP_079936	RIB43A domain with coiled-coils 1
-1.3683	0.0016153	Rilp	NM_001029938, NP_001025109	Rab interacting lysosomal protein
1.17538	0.00117192	Rnf122	NM_175136, NP_780345	ring finger protein 122
1.28751	0.000673416	Rnf138	NM_019706, NM_207623, NP_062680, NP_997506	ring finger protein 138
1.30055	0.00202116	Rnf8	NM_021419, NP_067394	ring finger protein 8
1.05086	0.00219681	Rnmt	NM_026440, NP_080716	RNA (guanine-7-) methyltransferase
-3.5009	0.000474488	Rorc	NM_011281, NP_035411	RAR-related orphan receptor gamma
-1.32239	0.000828452	RP23-100C5.8	NM_197945, NP_922936	ProSAPiP1 protein
1.14355	0.000520454	Rpa2	NM_011284, NP_035414	replication protein A2
1.04381	0.00495223	Rpap3	NM_028003, NP_082279	RNA polymerase II associated protein 3
2.41211	0.00248729	Rpl37	NM_026069, NP_080345	ribosomal protein L37
1.07604	0.000408825	Rrp1b	NM_028244, NP_082520	ribosomal RNA processing 1 homolog B (S. cerevisiae)
1.15494	0.00316346	Rsrc2	NM_001005523, NM_001005525, NM_025438, NP_001005523, NP_001005525, NP_079714	arginine/serine-rich coiled-coil 2
1.6707	0.00219734	Rtn4	NM_024226, NM_194051, NM_194052, NM_194053, NM_194054, NP_077188, NP_918940, NP_918941, NP_918942, NP_918943	reticulon 4
1.11029	0.00126897	Ruvbl1	NM_019685, NP_062659	RuvB-like protein 1
7.04895	0.00163188	Rxfp2	NM_080468, NP_536716	relaxin/insulin-like family peptide receptor 2
-3.49764	0.00188715	S100a8	NM_013650, NP_038678	S100 calcium binding protein A8 (calgranulin A)
-1.6726	0.00107358	Samd9l	XM_620286, XM_908922, XP_620286, XP_914015	sterile alpha motif domain containing 9-like
1.1079	0.0037044	Sass6	NM_028349, NP_082625	spindle assembly 6 homolog (C. elegans)
1.07717	0.00211248	Sbno1	NM_001081203, NP_001074672	sno, strawberry notch homolog 1 (Drosophila)
-1.7688	0.000486699	Scin	NM_009132, NP_033158	scinderin
1.55349	0.00207114	Sclt1	NM_001081411, NP_001074880	sodium channel and clathrin linker 1
-1.85978	0.000860372	Scnn1b	NM_011325, NP_035455	sodium channel, nonvoltage-gated 1 beta
-1.44604	0.000423434	Scnn1g	NM_011326, NP_035456	sodium channel, nonvoltage-gated 1 gamma
1.20279	0.00170326	Sdc1	NM_011519, NP_035649	syndecan 1
-1.51603	0.000379651	Selenbp1	NM_009150, NP_033176	selenium binding protein 1
-1.20175	0.0028924	Sema3b	NM_001042779, NM_009153, NP_001036244, NP_033179	sema domain, immunoglobulin domain (Ig), short basic domain, secreted, (semaphorin) 3B
-1.24909	0.00254032	Sema3g	NM_001025379, NP_001020550	sema domain, immunoglobulin domain (Ig), short basic domain, secreted, (semaphorin) 3G
-1.98419	0.000317828	Sema4a	NM_013658, NP_038686	sema domain, immunoglobulin domain (Ig), transmembrane domain (TM) and short cytoplasmic domain, (semaphorin) 4A
-1.22383	0.000448323	Serpina3g	NM_009251, NP_033277	serine (or cysteine) peptidase inhibitor, clade A, member 3G
-5.91816	0.00108634	Serpinb3c	NM_201363, NP_958751	serine (or cysteine) peptidase inhibitor, clade B, member 3C
-1.56334	0.00294988	Serpinb6b	NM_011454, NP_035584	serine (or cysteine) peptidase inhibitor, clade B, member 6b
-2.87113	0.00072642	Serpinf2	NM_008878, NP_032904	serine (or cysteine) peptidase inhibitor, clade F, member 2
1.47205	0.0024758	Sf3a3	NM_029157, NP_083433	splicing factor 3a, subunit 3
1.0523	0.00360624	Sfrp2	NM_009144, NP_033170	secreted frizzled-related protein 2
1.32439	0.00210115	Sfrs10	NM_009186, NP_033212	splicing factor, arginine/serine-rich 10 (transformer 2 homolog, Drosophila)
1.69352	0.00049793	Sfrs2	NM_011358, NP_035488	splicing factor, arginine/serine-rich 2 (SC-35)
-1.37739	0.000654125	Sgk1	NM_011361, NP_035491	serum/glucocorticoid regulated kinase 1
-2.55459	0.00476498	Sgk2	NM_013731, NP_038759	serum/glucocorticoid regulated kinase 2
1.04757	0.00276587	Sgol1	NM_028232, NP_082508	shugoshin-like 1 (S. pombe)
-1.4743	0.000238872	Sgpp1	NM_030750, NP_109675	sphingosine-1-phosphate phosphatase 1
-1.34715	0.000437597	Sh3tc1	NM_194344, NP_919325	SH3 domain and tetratricopeptide repeats 1
-1.3015	0.00100681	Sh3tc2	NM_172628, NP_766216	SH3 domain and tetratricopeptide repeats 2
1.52618	0.00171583	Shcbp1	NM_011369, NP_035499	Shc SH2-domain binding protein 1
1.46376	0.00141695	Shisa3	NM_001033415, NP_001028587	shisa homolog 3 (Xenopus laevis)
-1.25504	0.00125114	Sidt2	NM_172257, NP_758461	SID1 transmembrane family, member 2
-1.34526	0.00279097	Sigirr	NM_023059, NP_075546	single immunoglobulin and toll-interleukin 1 receptor (TIR) domain
-1.86336	0.00437722	Sim2	NM_011377, NP_035507	single-minded homolog 2 (Drosophila)
1.83754	0.000703633	Skp2	NM_013787, NM_145468, NP_038815, NP_663443	S-phase kinase-associated protein 2 (p45)
-3.55499	0.000595609	Slc12a1	NM_001079690, NM_183354, NP_001073158, NP_899197	solute carrier family 12, member 1
-6.18989	0.000258885	Slc12a3	NM_019415, NP_062288	solute carrier family 12, member 3
-2.41704	0.00196307	Slc15a2	NM_021301, NP_067276	solute carrier family 15 (H+/peptide transporter), member 2
-3.10489	0.000840247	Slc16a4	NM_146136, NP_666248	solute carrier family 16 (monocarboxylic acid transporters), member 4
-1.02044	0.00117192	Slc17a5	NM_172773, NP_766361	solute carrier family 17 (anion/sugar transporter), member 5
-3.73101	0.000379897	Slc1a1	NM_009199, NP_033225	solute carrier family 1 (neuronal/epithelial high affinity glutamate transporter, system Xag), member 1
-5.41893	0.000663997	Slc22a1	NM_009202, NP_033228	solute carrier family 22 (organic cation transporter), member 1
-2.58218	0.000383292	Slc22a12	NM_009203, NP_033229	solute carrier family 22 (organic anion/cation transporter), member 12
-5.01495	0.00341379	Slc22a13	NM_133980, NP_598741	solute carrier family 22 (organic cation transporter), member 13
-3.96042	0.000565957	Slc22a14	NM_001037749, NP_001032838	solute carrier family 22 (organic cation transporter), member 14
-1.83812	0.000351972	Slc22a18	NM_001042760, NM_008767, NP_001036225, NP_032793	solute carrier family 22 (organic cation transporter), member 18
-1.68206	0.000805652	Slc22a23	NM_001033167, NP_001028339	solute carrier family 22, member 23
-4.91863	0.000609225	Slc22a6	NM_008766, NP_032792	solute carrier family 22 (organic anion transporter), member 6
-5.61593	0.000930573	Slc22a9	NM_144785, NP_659034	solute carrier family 22 (organic anion transporter), member 9
-2.72838	0.00352772	Slc23a3	NM_194333, NP_919314	solute carrier family 23 (nucleobase transporters), member 3
-1.14239	0.00052777	Slc25a10	NM_013770, NP_038798	solute carrier family 25 (mitochondrial carrier, dicarboxylate transporter), member 10
-1.25289	0.000850155	Slc25a45	NM_134154, NP_598915	solute carrier family 25, member 45
-2.78862	0.00117192	Slc26a4	NM_011867, NP_035997	solute carrier family 26, member 4
-1.11921	0.00171991	Slc27a1	NM_011977, NP_036107	solute carrier family 27 (fatty acid transporter), member 1
-4.3139	0.000892548	Slc27a2	NM_011978, NP_036108	solute carrier family 27 (fatty acid transporter), member 2
-3.2175	0.000757003	Slc2a2	NM_031197, NP_112474	solute carrier family 2 (facilitated glucose transporter), member 2
-3.66152	0.00326536	Slc2a9	NM_001012363, NM_001102414, NM_001102415, NM_145559, NP_001012363, NP_001095884, NP_001095885, NP_663534	solute carrier family 2 (facilitated glucose transporter), member 9
-1.76392	0.00393224	Slc30a2	NM_001039677, NP_001034766	solute carrier family 30 (zinc transporter), member 2
2.34494	0.00348098	Slc32a1	NM_009508, NP_033534	solute carrier family 32 (GABA vesicular transporter), member 1
-3.82093	0.00271246	Slc34a1	NM_011392, NP_035522	solute carrier family 34 (sodium phosphate), member 1
-5.7517	0.000254097	Slc34a2	NM_011402, NP_035532	solute carrier family 34 (sodium phosphate), member 2
-1.55702	0.00103251	Slc37a4	NM_008063, NP_032089	solute carrier family 37 (glucose-6-phosphate transporter), member 4
-3.38191	0.00210115	Slc38a3	NM_023805, NP_076294	solute carrier family 38, member 3
-1.97926	0.00233392	Slc39a5	NM_001136237, NM_028051, NM_028092, NP_001129709, NP_082327, NP_082368	solute carrier family 39 (metal ion transporter), member 5
-5.7554	0.000539036	Slc3a1	NM_009205, NP_033231	solute carrier family 3, member 1
1.48932	0.000325127	Slc43a1	NM_001081349, NM_001083809, NM_024497, NP_001074818, NP_001077278, NP_078773	solute carrier family 43, member 1
-1.04365	0.00179098	Slc44a1	NM_133891, NP_598652	solute carrier family 44, member 1
-1.76216	0.000404995	Slc44a3	NM_145394, NP_663369	solute carrier family 44, member 3
-2.40564	0.000333318	Slc44a4	NM_023557, NP_076046	solute carrier family 44, member 4
-2.38119	0.00113787	Slc47a1	NM_026183, NP_080459	solute carrier family 47, member 1
-3.85154	0.000300853	Slc4a4	NM_001136260, NM_018760, NP_001129732, NP_061230	solute carrier family 4 (anion exchanger), member 4
-3.40807	0.00211125	Slc5a1	NM_019810, NP_062784	solute carrier family 5 (sodium/glucose cotransporter), member 1
-6.24694	0.000573454	Slc5a10	NM_001033227, NP_001028399	solute carrier family 5 (sodium/glucose cotransporter), member 10
-4.31453	0.00253821	Slc5a8	NM_145423, NP_663398	solute carrier family 5 (iodide transporter), member 8
-3.90238	0.00116943	Slc6a12	NM_133661, NP_598422	solute carrier family 6 (neurotransmitter transporter, betaine/GABA), member 12
-1.88842	0.000403925	Slc6a13	NM_144512, NP_653095	solute carrier family 6 (neurotransmitter transporter, GABA), member 13
-3.43184	0.000547972	Slc6a18	NM_001040692, NM_001136087, NP_001035782, NP_001129559	solute carrier family 6 (neurotransmitter transporter), member 18
-3.48184	0.00182387	Slc6a20b	NM_011731, NP_035861	solute carrier family 6 (neurotransmitter transporter), member 20B
-2.14016	0.000971903	Slc7a9	NM_021291, NP_067266	solute carrier family 7 (cationic amino acid transporter, y+ system), member 9
-2.82359	0.00263402	Slc9a2	NM_001033289, NP_001028461	solute carrier family 9 (sodium/hydrogen exchanger), member 2
-1.05394	0.00174605	Slc9a3r1	NM_012030, NP_036160	solute carrier family 9 (sodium/hydrogen exchanger), member 3 regulator 1
-2.52374	0.000673416	Slco2a1	NM_033314, NP_201571	solute carrier organic anion transporter family, member 2a1
-2.09382	0.000524646	Slco4a1	NM_148933, NP_683735	solute carrier organic anion transporter family, member 4a1
3.22525	0.00125887	Slitrk5	NM_029273, NM_198865, NP_083549, NP_942565	SLIT and NTRK-like family, member 5
1.10595	0.00261376	Smc2	NM_008017, NP_032043	structural maintenance of chromosomes 2
1.07837	0.00396238	Smc4	NM_133786, NP_598547	structural maintenance of chromosomes 4
1.17267	0.00485435	Smox	NM_145533, NP_663508	spermine oxidase
-1.08239	0.00180318	Smpdl3a	NM_020561, NP_065586	sphingomyelin phosphodiesterase, acid-like 3A
-1.02224	0.00297677	Smtnl2	NM_177776, NP_808444	smoothelin-like 2
1.1392	0.00140103	Smyd5	NM_144918, NP_659167	SET and MYND domain containing 5
1.16687	0.00278091	Sncaip	NM_026408, NP_080684	synuclein, alpha interacting protein (synphilin)
1.05426	0.00158993	Sncg	NM_011430, NP_035560	synuclein, gamma
1.07729	0.000520454	Snrpa	NM_001046637, NM_015782, NP_001040102, NP_056597	small nuclear ribonucleoprotein polypeptide A
1.30133	0.00153258	Snrpg	NM_026506, NP_080782	small nuclear ribonucleoprotein polypeptide G
1.41238	0.00208161	Snrpn	NM_001082961, NM_001082962, NM_013670, NP_001076430, NP_001076431, NP_038698	small nuclear ribonucleoprotein N
-1.42054	0.000472776	Snta1	NM_009228, NP_033254	syntrophin, acidic 1
1.06693	0.000945093	Sobp	NM_175407, NP_780616	sine oculis-binding protein homolog (Drosophila)
-1.91963	0.000323375	Socs2	NM_007706, NP_031732	suppressor of cytokine signaling 2
-2.32614	0.00120676	Sod3	NM_011435, NP_035565	superoxide dismutase 3, extracellular
-1.04264	0.00335923	Sorbs1	NM_001034962, NM_001034963, NM_001034964, NM_009166, NM_178362, NP_001030134, NP_001030135, NP_001030136, NP_033192, NP_848139	sorbin and SH3 domain containing 1
1.30595	0.000379651	Sox11	NM_009234, NP_033260	SRY-box containing gene 11
-3.11311	0.00349181	Sp100	NM_013673, NP_038701	nuclear antigen Sp100
1.10697	0.00368572	Spag5	NM_017407, NP_059103	sperm associated antigen 5
1.37965	0.00110035	Spc24	NM_026282, NP_080558	SPC24, NDC80 kinetochore complex component, homolog (S. cerevisiae)
1.11466	0.00384472	Spcs3	NM_029701, NP_083977	signal peptidase complex subunit 3 homolog (S. cerevisiae)
1.08091	0.00139324	Spin1	NM_011462, NM_146043, NP_035592, NP_666155	spindlin 1
1.42512	0.00092754	Spin2	NM_001005370, NP_001005370	spindlin family, member 2
-3.18369	0.000573221	Spink3	NM_009258, NP_033284	serine peptidase inhibitor, Kazal type 3
-1.11494	0.00405352	Spire2	NM_172287, NP_758491	spire homolog 2 (Drosophila)
-5.5672	0.000383292	Spp1	NM_009263, NP_033289	secreted phosphoprotein 1
-4.85264	0.0043147	Spp2	NM_029269, NP_083545	secreted phosphoprotein 2
-1.87885	0.00280265	Sprr1a	NM_009264, NP_033290	small proline-rich protein 1A
-3.87313	0.000462318	Sprr2a	NM_011468, NP_035598	small proline-rich protein 2A
1.3577	0.00314359	Spry3	NM_001030293, NP_001025464	sprouty homolog 3 (Drosophila)
1.15966	0.00165384	Srm	NM_009272, NP_033298	spermidine synthase
-1.02726	0.00219681	Stard10	NM_019990, NP_064374	START domain containing 10
-1.37058	0.000851111	Stard8	NM_199018, NP_950183	START domain containing 8
1.54262	0.00402132	Stau2	NM_001111272, NM_025303, NP_001104742, NP_079579	staufen (RNA binding protein) homolog 2 (Drosophila)
-3.34656	0.000924604	Stfa2	NM_001082545, NP_001076014	stefin A2
-1.09111	0.0032163	Stk32b	NM_022416, NP_071861	serine/threonine kinase 32B
1.28974	0.000988382	Stra6	NM_009291, NP_033317	stimulated by retinoic acid gene 6
1.23655	0.00415934	Sumf2	NM_026445, NP_080721	sulfatase modifying factor 2
-2.74196	0.00197729	Susd2	NM_027890, NP_082166	sushi domain containing 2
-3.10914	0.00354539	Susd3	NM_025491, NP_079767	sushi domain containing 3
2.34398	0.00211125	Svs2	NM_017390, NP_059086	seminal vesicle secretory protein 2
1.28419	0.00209282	Syncrip	NM_019666, NM_019796, NP_062640, NP_062770	synaptotagmin binding, cytoplasmic RNA interacting protein
-1.45548	0.00229495	Synpo	NM_001109975, NM_177340, NP_001103445, NP_796314, XM_001479956, XM_001479958, XM_981156, XP_001480006, XP_001480008, XP_986250	synaptopodin
-1.53934	0.000379897	Sypl2	NM_008596, NP_032622	synaptophysin-like 2
1.58075	0.00242771	Syt4	NM_009308, NP_033334	synaptotagmin IV
1.5177	0.000872118	Syt7	NM_018801, NM_173067, NM_173068, NP_061271, NP_775090, NP_775091	synaptotagmin VII
-2.21243	0.000953245	Sytl1	NM_031393, NP_113570	synaptotagmin-like 1
1.52878	0.00380839	Tacr3	NM_021382, NP_067357	tachykinin receptor 3
1.02998	0.0022812	Taf9	NM_001015889, NM_027139, NM_027592, NP_001015889, NP_081415, NP_081868	TAF9 RNA polymerase II, TATA box binding protein (TBP)-associated factor
-1.94811	0.00467356	Tagln	NM_011526, NP_035656	transgelin
-2.2653	0.00112398	Tap2	NM_011530, NP_035660	transporter 2, ATP-binding cassette, sub-family B (MDR/TAP)
1.19833	0.00100681	Tarbp2	NM_009319, NP_033345	TAR (HIV) RNA binding protein 2
-1.40426	0.000124085	Tbx10	NM_001001320, NM_011533, NP_001001320, NP_035663	T-box 10
-1.24767	0.00117634	Tbxas1	NM_011539, NP_035669	thromboxane A synthase 1, platelet
-1.11919	0.00314741	Tcea3	NM_011542, NP_035672	transcription elongation factor A (SII), 3
-1.23683	0.000520454	Tcfap2b	NM_001025305, NM_009334, NP_001020476, NP_033360	transcription factor AP-2 beta
-1.24033	0.000399115	Tcfcp2l1	NM_023755, NP_076244	transcription factor CP2-like 1
-1.90771	0.000379897	Tcn2	NM_001130458, NM_001130459, NM_015749, NP_001123930, NP_001123931, NP_056564	transcobalamin 2
1.73361	0.00140973	Tdrd3	NM_172605, NP_766193	tudor domain containing 3
1.28139	0.00224628	Tex9	NM_009359, NP_033385	testis expressed gene 9
2.22102	0.000520454	Tgif1	NM_009372, NP_033398	TGFB-induced factor homeobox 1
-3.89002	1.1062e-05	Tgm1	NM_019984, NP_064368	transglutaminase 1, K polypeptide
2.72795	0.00188715	Tgm5	NM_028799, NP_083075	transglutaminase 5
-1.88204	0.00112219	Thbd	NM_009378, NP_033404	thrombomodulin
-1.13498	0.00360827	Them2	NM_025790, NP_080066	thioesterase superfamily member 2
-2.2109	0.000389745	Thnsl2	NM_001033929, NM_178413, NP_001029101, NP_848500	threonine synthase-like 2 (bacterial)
1.67953	0.00494639	Thumpd1	NM_145585, NP_663560	THUMP domain containing 1
-1.64318	0.000607705	Timp3	NM_011595, NP_035725	tissue inhibitor of metalloproteinase 3
-2.05977	0.00182131	Tinag	NM_012033, NP_036163	tubulointerstitial nephritis antigen
-1.95506	0.00196873	Tinagl1	NM_023476, NP_075965	tubulointerstitial nephritis antigen-like 1
-3.29957	0.0014448	Tmem106a	NM_144830, NP_659079	transmembrane protein 106A
-2.17526	0.000361409	Tmem116	NM_029912, NP_084188	transmembrane protein 116
-2.47714	0.000184142	Tmem117	NM_178789, NP_848904	transmembrane protein 117
-1.80066	0.00325937	Tmem144	NM_027495, NP_081771	transmembrane protein 144
-2.2059	0.000601325	Tmem150	NM_144916, NP_659165	transmembrane protein 150
1.13458	0.00103644	Tmem164	NM_177592, NP_808260	transmembrane protein 164
-3.23041	0.00415608	Tmem174	NM_026685, NP_080961	transmembrane protein 174
-1.06331	0.00100792	Tmem176a	NM_001098271, NM_025326, NP_001091741, NP_079602	transmembrane protein 176A
-1.01532	0.00103338	Tmem178	NM_026516, NP_080792	transmembrane protein 178
-1.04469	0.00150699	Tmem184a	NM_144914, NP_659163	transmembrane protein 184a
1.16323	0.00281681	Tmem188	NM_029074, NP_083350	transmembrane protein 188
-1.22831	0.00232184	Tmem204	NM_001001183, NP_001001183	transmembrane protein 204
-2.63622	0.00157563	Tmem213	XM_885435, XM_914650, XP_890528, XP_919743	transmembrane protein 213
-2.26237	0.00254122	Tmem27	NM_020626, NP_065651	transmembrane protein 27
-2.76665	0.000502805	Tmem45b	NM_144936, NP_659185	transmembrane protein 45b
-2.07781	0.00156661	Tmem49	NM_029478, NP_083754	transmembrane protein 49
-1.20646	0.00279695	Tmem51	NM_145402, NP_663377	transmembrane protein 51
-2.07906	0.000612706	Tmem82	NM_145987, NP_666099	transmembrane protein 82
1.63632	0.00241235	Tmpo	NM_001080129, NM_001080130, NM_001080131, NM_001080132, NM_001080134, NM_011605, NP_001073598, NP_001073599, NP_001073600, NP_001073601, NP_001073603, NP_035735	thymopoietin
-1.70488	0.000830596	Tmprss2	NM_015775, NP_056590	transmembrane protease, serine 2
1.08087	0.00102992	Tmtc2	NM_177368, NP_796342	transmembrane and tetratricopeptide repeat containing 2
-1.07328	0.00485374	Tnfaip2	NM_009396, NP_033422	tumor necrosis factor, alpha-induced protein 2
-1.24757	0.000404995	Tnfrsf21	NM_178589, NP_848704	tumor necrosis factor receptor superfamily, member 21
-1.34584	0.00084539	Tnfsf10	NM_009425, NP_033451	tumor necrosis factor (ligand) superfamily, member 10
-1.12744	0.000504023	Tns1	XM_619639, XM_984786, XP_619639, XP_989880	tensin 1
1.03025	0.000587479	Toe1	NM_026654, NP_080930	target of EGR1, member 1 (nuclear)
-1.75235	6.7473e-05	Tomm22	NM_172609, NP_766197	translocase of outer mitochondrial membrane 22 homolog (yeast)
1.20007	0.00465715	Top1	NM_009408, NP_033434	topoisomerase (DNA) I
1.16462	0.00341379	Top2a	NM_011623, NP_035753	topoisomerase (DNA) II alpha
1.34253	0.00126956	Topbp1	NM_176979, NP_795953	topoisomerase (DNA) II binding protein 1
2.30257	0.00439436	Tpm2	NM_009416, NP_033442	tropomyosin 2, beta
1.01819	0.000415699	Tpm3	NM_022314, NP_071709	tropomyosin 3, gamma
1.27308	0.0049912	Tpm4	NM_001001491, NP_001001491	tropomyosin 4
-4.75987	0.00245357	Tpsab1	NM_031187, NP_112464	tryptase alpha/beta 1
3.23511	0.000317828	Traf2	NM_009422, NP_033448	TNF receptor-associated factor 2
1.53436	0.00132335	Trappc3	NM_013718, NP_038746	trafficking protein particle complex 3
-3.08387	0.00197736	Treh	NM_021481, NP_067456	trehalase (brush-border membrane glycoprotein)
-1.43283	0.000882911	Trim25	NM_009546, NP_033572	tripartite motif-containing 25
1.37476	0.000850224	Trim27	NM_009054, NP_033080	tripartite motif-containing 27
-1.93171	0.000322446	Trim47	NM_172570, NP_766158	tripartite motif-containing 47
1.02955	0.00415934	Trip13	NM_027182, NP_081458	thyroid hormone receptor interactor 13
-1.47108	0.000427376	Trp53inp2	NM_178111, NP_835212	transformation related protein 53 inducible nuclear protein 2
-2.00058	0.000379651	Trpc1	NM_011643, NP_035773	transient receptor potential cation channel, subfamily C, member 1
-2.30694	0.00196323	Trpm6	NM_153417, NP_700466	transient receptor potential cation channel, subfamily M, member 6
-1.76863	0.000260648	Trpv4	NM_022017, NP_071300	transient receptor potential cation channel, subfamily V, member 4
1.4065	0.000254097	Tsc22d1	NM_009366, NM_207652, NP_033392, NP_997535	TSC22 domain family, member 1
1.07314	0.0026643	Tsga14	NM_031998, NP_114387	testis specific gene A14
1.04445	0.00330682	Tsr2	NM_175146, NP_780355	TSR2, 20S rRNA accumulation, homolog (S. cerevisiae)
-1.61564	0.000419665	Tst	NM_009437, NP_033463	thiosulfate sulfurtransferase, mitochondrial
-6.48503	0.00134623	Ttr	NM_013697, NP_038725	transthyretin
-1.3333	0.00150097	Ttyh2	NM_053273, NP_444503	tweety homolog 2 (Drosophila)
1.55353	0.00408487	Tube1	NM_028006, NP_082282	epsilon-tubulin 1
1.34283	0.00197729	Tubgcp5	NM_146190, NP_666302	tubulin, gamma complex associated protein 5
1.06292	0.00175162	Twist1	NM_011658, NP_035788	twist homolog 1 (Drosophila)
-1.02292	0.00241235	Txnip	NM_001009935, NM_023719, NP_001009935, NP_076208	thioredoxin interacting protein
1.13277	0.000250458	Tyms	NM_021288, NP_067263	thymidylate synthase
-1.14991	0.00158993	Uap1l1	NM_001033293, NP_001028465	UDP-N-acteylglucosamine pyrophosphorylase 1-like 1
1.04439	0.00157377	Ube2e3	NM_009454, NP_033480	ubiquitin-conjugating enzyme E2E 3, UBC4/5 homolog (yeast)
1.13412	0.000416836	Ube2j2	NM_001039157, NM_001039158, NM_001039159, NM_021402, NP_001034246, NP_001034247, NP_001034248, NP_067377	ubiquitin-conjugating enzyme E2, J2 homolog (yeast)
1.32836	0.000750176	Ube2v1	NM_023230, NP_075719	ubiquitin-conjugating enzyme E2 variant 1
1.17445	0.00133375	Uchl5	NM_019562, NP_062508	ubiquitin carboxyl-terminal esterase L5
1.02903	0.000333318	Uck2	NM_030724, NP_109649	uridine-cytidine kinase 2
-3.51739	0.000254097	Ugt1a1	NM_201645, NP_964007	UDP glucuronosyltransferase 1 family, polypeptide A1
-3.5654	0.00254699	Ugt1a2	NM_013701, NP_038729	UDP glucuronosyltransferase 1 family, polypeptide A2
2.48409	0.00435372	Uhrf1	NM_001111078, NM_001111079, NM_001111080, NM_010931, NP_001104548, NP_001104549, NP_001104550, NP_035061	ubiquitin-like, containing PHD and RING finger domains, 1
-5.84854	0.000260648	Umod	NM_009470, NP_033496	uromodulin
1.34979	0.00186529	Umps	NM_009471, NP_033497	uridine monophosphate synthetase
1.32551	0.0014448	Unc5c	NM_009472, NP_033498	unc-5 homolog C (C. elegans)
-8.83858	0.00329175	Upb1	NM_133995, NP_598756	ureidopropionase, beta
-1.50388	0.000573221	Upk1a	NM_026815, NP_081091	uroplakin 1A
-2.90859	0.000924604	Ush1c	NM_023649, NM_153677, NP_076138, NP_710143	Usher syndrome 1C homolog (human)
-1.9572	0.000396085	Usp2	NM_016808, NM_198091, NM_198092, NP_058088, NP_932759, NP_932760	ubiquitin specific peptidase 2
1.01389	0.00312782	Vat1l	NM_173016, NP_766604	vesicle amine transport protein 1 homolog-like (T. californica)
1.61434	0.000750176	Vcan	NM_001081249, NM_001134474, NM_001134475, NM_019389, NM_172955, NP_001074718, NP_001127946, NP_001127947, NP_062262, NP_766543	versican
-3.27676	0.000238872	Vdr	NM_009504, NP_033530	vitamin D receptor
-1.73494	0.00134031	Veph1	NM_028357, NM_145820, NP_082633, NP_665819	ventricular zone expressed PH domain homolog 1 (zebrafish)
-1.04267	0.000745996	Vldlr	NM_013703, NP_038731	very low density lipoprotein receptor
1.384	0.0025759	Vrk1	NM_001029843, NM_001029844, NM_011705, NP_001025014, NP_001025015, NP_035835	vaccinia related kinase 1
2.15559	0.00107992	Vsnl1	NM_012038, NP_036168	visinin-like 1
1.28359	0.00408487	Wdhd1	NM_172598, NP_766186	WD repeat and HMG-box DNA binding protein 1
1.08316	0.00177323	Wdr18	NM_175450, NP_780659	WD repeat domain 18
1.32656	0.00474493	Wdr4	NM_021322, NP_067297	WD repeat domain 4
1.41145	0.00235795	Wdr45l	NM_025793, NP_080069	Wdr45 like
-1.49643	0.000565957	Wfdc15b	NM_001045554, NM_138685, NP_001039019, NP_619626	WAP four-disulfide core domain 15B
-1.09481	0.000966247	Wnk4	NM_175638, NP_783569	WNK lysine deficient protein kinase 4
-1.42273	0.00342619	Wnt7b	NM_009528, NP_033554	wingless-related MMTV integration site 7B
-1.17041	0.000488133	Wscd1	NM_177618, NP_808286	WSC domain containing 1
1.7016	0.00220983	Wtap	NM_001113532, NM_001113533, NM_175394, NP_001107004, NP_001107005, NP_780603	Wilms' tumour 1-associating protein
-1.24068	0.0013132	Wwc1	NM_170779, NP_740749	WW, C2 and coiled-coil domain containing 1
1.1729	0.00197998	Xkr5	NM_001113350, NM_176951, NP_001106821, NP_795925	X Kell blood group precursor-related family, member 5
1.18035	0.000868267	Xpnpep1	NM_133216, NP_573479	X-prolyl aminopeptidase (aminopeptidase P) 1, soluble
-1.97344	0.000994654	Xpnpep2	NM_133213, NP_573476	X-prolyl aminopeptidase (aminopeptidase P) 2, membrane-bound
-1.97117	0.000309417	Xylb	NM_001033209, NP_001028381	xylulokinase homolog (H. influenzae)
1.47715	0.00356501	Ypel4	NM_001005342, NP_001005342	yippee-like 4 (Drosophila)
1.30592	0.00202129	Ythdf2	NM_145393, NP_663368	YTH domain family 2
1.05191	0.002487	Ywhaq	NM_011739, NP_035869	tyrosine 3-monooxygenase/tryptophan 5-monooxygenase activation protein, theta polypeptide
-2.75348	0.00356434	Zap70	NM_009539, NP_033565	zeta-chain (TCR) associated protein kinase
1.57401	0.000525046	Zc3hc1	NM_172735, NP_766323	zinc finger, C3HC type 1
1.00343	0.00292522	Zc4h2	NM_001003916, NP_001003916	zinc finger, C4H2 domain containing
1.01235	0.0018205	Zdbf2	XM_908801, XM_991644, XP_913894, XP_996738	zinc finger, DBF-type containing 2
-1.22654	0.00228795	Zdhhc14	NM_146073, NP_666185	zinc finger, DHHC domain containing 14
1.31454	0.00499035	Zfp248	NM_028335, NP_082611	zinc finger protein 248
-1.14702	0.000882911	Zfp36	NM_011756, NP_035886	zinc finger protein 36
3.45632	0.00119731	Zfp711	NM_177747, NP_808415	zinc finger protein 711
2.85351	0.00276207	Zfp819	NM_028913, NP_083189	zinc finger protein 819
1.21203	0.00125114	Znhit3	NM_001005223, NP_001005223	zinc finger, HIT type 3
1.04072	0.000725504	Zwint	NM_025635, NP_079911	ZW10 interactor
1.13633	0.000984367	Zzz3	NM_001080755, NM_198416, NP_001074224, NP_940808	zinc finger, ZZ domain containing 3
