# Supplementary material for: Systems biology approach to identify transcriptome reprogramming and candidate microRNA targets during the progression of polycystic kidney disease
Source: BMC Syst Biol. 2011 Apr 25;5:56. doi: 10.1186/1752-0509-5-56 (PMC3111376; doi:10.1186/1752-0509-5-56)
Supplement: Additional file 8 — Significantly regulated genes in mutants across time points E14.5 to E17.5. This table shows the significantly regulated genes obtained for mutant when compared at E14.5 and E17.5 [file 1752-0509-5-56-S8.XLS]

## Sheet: E14vsE17.5_mutant_sig_genes.txt
logFC	P-value	GeneSymbol	RefSeq	Name
1.19368	0.000681067	2010-09-03	NM_011889, NP_036019	septin 3
1.09219	0.000543777	2010-09-06	NM_019942, NP_064326	septin 6
1.3378	0.0035228	434200	XR_034036	predicted gene, 434200
1.3246	0.0413171	665444	XR_030555, XR_033290	predicted gene, 665444
6.31524	0.00925096	674214	XR_004625, XR_030504	predicted gene, 674214
-1.58939	0.0488863	100040462	XM_001474715, XP_001474765	predicted gene, 100040462
-1.52305	0.0205117	100040872	XM_001475360, XP_001475410	predicted gene, 100040872
2.07812	0.0145262	100041985	XM_001476438, XM_001477985, XP_001476488, XP_001478035	predicted gene, 100041985
1.06613	0.0309791	100042952	XM_001478195, XM_001479143, XP_001478245, XP_001479193	predicted gene, 100042952
1.55713	0.00289978	100043313	XM_001479515, XP_001479565	predicted gene, 100043313
3.09446	0.0293969	100043900	XM_001480475, XM_001480479, XM_001481201, XM_001481202, XP_001480525, XP_001480529, XP_001481251, XP_001481252	predicted gene, 100043900
1.36961	0.00240464	0610007P14Rik	NM_021446, NP_067421	RIKEN cDNA 0610007P14 gene
-1.07381	0.031434	0610010D20Rik	NM_026152, NP_080428	RIKEN cDNA 0610010D20 gene
1.17102	0.00720983	0610010F05Rik	NM_027860, NP_082136	RIKEN cDNA 0610010F05 gene
-4.66761	5.9306e-05	0610012H03Rik	NM_028747, NP_083023	RIKEN cDNA 0610012H03 gene
1.07536	0.0297405	0610037P05Rik	NM_025345, NP_079621	RIKEN cDNA 0610037P05 gene
-4.24037	0.0111349	0610040A22Rik	NA	RIKEN cDNA 0610040A22 gene
-4.32566	0.000568481	1110001D15Rik	NM_026763, NP_081039	RIKEN cDNA 1110001D15 gene
2.25387	0.0313066	1110017D15Rik	NM_001048005, NM_028624, NP_001041470, NP_082900	RIKEN cDNA 1110017D15 gene
-1.23822	0.0241442	1110020G09Rik	NM_001040395, NM_001085410, NP_001035485, NP_001078879	RIKEN cDNA 1110020G09 gene
1.02983	0.00144992	1110034A24Rik	NM_027269, NP_081545	RIKEN cDNA 1110034A24 gene
1.51907	0.000603872	1110054O05Rik	NM_001013577, NP_001013595	RIKEN cDNA 1110054O05 gene
1.24855	0.000990105	1110057K04Rik	NM_172401, NP_765989	RIKEN cDNA 1110057K04 gene
1.30408	0.0470981	1190002N15Rik	NM_001033145, NP_001028317	RIKEN cDNA 1190002N15 gene
-1.36675	0.00158479	1200002N14Rik	NM_027878, NP_082154	RIKEN cDNA 1200002N14 gene
-1.37791	0.0210985	1300014I06Rik	NM_025831, NP_080107	RIKEN cDNA 1300014I06 gene
-2.31247	0.00450771	1500015O10Rik	NM_024283, NP_077245	RIKEN cDNA 1500015O10 gene
-1.2638	0.00293705	1520402A15Rik	XM_204182, XM_905074, XP_204182, XP_910167	RIKEN cDNA 1520402A15 gene
1.68645	0.0234939	1600014C23Rik	XM_001476543, XP_001476593	RIKEN cDNA 1600014C23 gene
-4.34266	0.0338012	1700007B13Rik	XM_133805, XM_913577, XP_133805, XP_918670	RIKEN cDNA 1700007B13 gene
-1.18852	0.00104128	1700011H14Rik	NM_025956, NP_080232	RIKEN cDNA 1700011H14 gene
2.8283	0.0232354	1700011I03Rik	XM_001001192, XM_980728, XP_001001192, XP_985822	RIKEN cDNA 1700011I03 gene
-4.72511	0.000537729	1700016C15Rik	NM_027077, NP_081353	RIKEN cDNA 1700016C15 gene
-1.43132	0.045028	1700019L03Rik	NM_025619, NP_079895	RIKEN cDNA 1700019L03 gene
6.38113	0.00598592	1700025H01Rik	XM_001479023, XM_001480951, XP_001479073, XP_001481001	RIKEN cDNA 1700025H01 gene
-2.3308	0.0398539	1700055M20Rik	NM_028532, NM_199455, NP_082808, NP_955534	RIKEN cDNA 1700055M20 gene
-1.99815	0.0221756	1700094C09Rik	NM_024279, NP_077241	RIKEN cDNA 1700094C09 gene
-5.15474	0.0143309	1810011O10Rik	NM_026931, NP_081207	RIKEN cDNA 1810011O10 gene
-1.50946	0.00155766	1810019D21Rik	NA	RIKEN cDNA 1810019D21 gene
-1.99739	0.0148356	1810019J16Rik	NM_001083916, NM_133707, NP_001077385, NP_598468	RIKEN cDNA 1810019J16 gene
-2.14641	0.00158726	1810022C23Rik	NM_026947, NP_081223	RIKEN cDNA 1810022C23 gene
-1.77975	0.00146962	1810031K17Rik	NM_026977, NP_081253	RIKEN cDNA 1810031K17 gene
1.00479	0.0179807	1810034K20Rik	NM_023397, NP_075886	RIKEN cDNA 1810034K20 gene
-1.03893	0.0477962	1810041L15Rik	XM_128169, XM_901935, XP_128169, XP_907028	RIKEN cDNA 1810041L15 gene
2.06405	0.00785202	1810055E12Rik	NM_026437, NP_080713	RIKEN cDNA 1810055E12 gene
-1.13944	0.0292411	1810062G17Rik	XM_001475130, XM_001476270, XP_001475180, XP_001476320	RIKEN cDNA 1810062G17 gene
-2.36461	0.0131205	2010003K15Rik	XM_900828, XM_919362, XP_905921, XP_924455	RIKEN cDNA 2010003K15 gene
-1.06831	0.00406994	2010011I20Rik	NM_025912, NP_080188	RIKEN cDNA 2010011I20 gene
-1.08983	0.0399847	2010012O05Rik	NM_025563, NP_079839	RIKEN cDNA 2010012O05 gene
2.6348	0.00913301	2010111I01Rik	NM_028079, NP_082355	RIKEN cDNA 2010111I01 gene
-1.74912	0.0013242	2200001I15Rik	NM_183278, NP_899101	RIKEN cDNA 2200001I15 gene
-1.01575	0.00248011	2200002K05Rik	NM_026955, NP_081231	RIKEN cDNA 2200002K05 gene
2.01295	0.00739852	2210008F06Rik	XM_001002792, XM_001476877, XP_001002792, XP_001476927	RIKEN cDNA 2210008F06 gene
-2.09162	0.00160747	2210011C24Rik	XM_907367, XM_985599, XP_912460, XP_990693	RIKEN cDNA 2210011C24 gene
1.02421	0.0290449	2210012G02Rik	NM_025617, NP_079893	RIKEN cDNA 2210012G02 gene
-2.06442	0.002775	2210404O07Rik	NM_001099917, NP_001093387, XM_125703, XM_916333, XP_125703, XP_921426	RIKEN cDNA 2210404O07 gene
-3.05187	0.000742192	2310007B03Rik	NM_172411, NP_765999	RIKEN cDNA 2310007B03 gene
1.71593	0.00131241	2310007F21Rik	NM_025857, NP_080133	RIKEN cDNA 2310007F21 gene
1.18259	0.000269048	2310007H09Rik	NM_029609, NP_083885	RIKEN cDNA 2310007H09 gene
3.52115	0.00975263	2310010M20Rik	XM_001477664, XM_001479637, XP_001477714, XP_001479687	RIKEN cDNA 2310010M20 gene
1.38481	0.0199173	2310014L17Rik	NM_029809, NP_084085	RIKEN cDNA 2310014L17 gene
-1.82959	0.0106365	2310030G06Rik	NM_025865, NP_080141	RIKEN cDNA 2310030G06 gene
1.18611	0.0312491	2310033E01Rik	NM_001037143, NP_001032220	RIKEN cDNA 2310033E01 gene
1.7261	0.00824169	2310035C23Rik	NM_029349, NM_173187, NP_083625, NP_775279	RIKEN cDNA 2310035C23 gene
1.5612	0.00138037	2310037I24Rik	NM_133714, NP_598475	RIKEN cDNA 2310037I24 gene
-2.33478	0.000448345	2310043N10Rik	NR_003513, XR_035481, XR_035482	RIKEN cDNA 2310043N10 gene
-1.94494	0.0022262	2310046K01Rik	NM_027172, NP_081448	RIKEN cDNA 2310046K01 gene
-1.53011	0.00174752	2310051E17Rik	XM_001479552, XP_001479602	RIKEN cDNA 2310051E17 gene
-7.1472	0.00413209	2310061G22Rik	NA	RIKEN cDNA 2310061G22 gene
-2.37192	0.00383605	2310061I04Rik	NM_001033630, NP_001028802, XM_001002280, XM_128627, XP_001002280, XP_128627	RIKEN cDNA 2310061I04 gene
1.87146	0.00168453	2410002F23Rik	NM_025880, NP_080156	RIKEN cDNA 2410002F23 gene
1.32363	0.00636052	2410042D21Rik	NM_024254, NP_077216	RIKEN cDNA 2410042D21 gene
1.02576	0.0416657	2410127L17Rik	NM_026120, NP_080396	RIKEN cDNA 2410127L17 gene
1.08556	0.00271738	2610002D18Rik	NM_001081099, NP_001074568, XR_032830	RIKEN cDNA 2610002D18 gene
-2.61973	0.00068767	2610016A17Rik	NA	RIKEN cDNA 2610016A17 gene
-1.53487	0.000274826	2610019F03Rik	NM_173744, NP_776105	RIKEN cDNA 2610019F03 gene
3.4505	0.00718919	2610020H08Rik	NM_001004187, NM_028129, NP_001004187, NP_082405	RIKEN cDNA 2610020H08 gene
1.09635	0.00282323	2610021K21Rik	NM_030172, NP_084448	RIKEN cDNA 2610021K21 gene
1.08888	0.00172497	2610029G23Rik	NM_026312, NP_080588	RIKEN cDNA 2610029G23 gene
2.36935	0.00290313	2610101N10Rik	NM_001114977, NM_026476, NP_001108449, NP_080752	RIKEN cDNA 2610101N10 gene
2.71373	0.0132253	2610301G19Rik	XM_001001452, XM_985344, XP_001001452, XP_990438	RIKEN cDNA 2610301G19 gene
2.59196	0.0035228	2610305D13Rik	NM_145078, NP_659544	RIKEN cDNA 2610305D13 gene
1.55562	0.000743496	2610318N02Rik	NM_183287, NP_899110	RIKEN cDNA 2610318N02 gene
-1.94365	0.00414723	2610528J11Rik	NM_025572, NP_079848	RIKEN cDNA 2610528J11 gene
1.23372	0.00377578	2700078E11Rik	NM_030197, NP_084473	RIKEN cDNA 2700078E11 gene
-1.0012	0.00589784	2810022L02Rik	NM_144882, NP_659131	RIKEN cDNA 2810022L02 gene
1.8932	0.0243628	2810039B14Rik	XM_001475872, XM_001481291, XP_001475922, XP_001481341	RIKEN cDNA 2810039B14 gene
1.3555	0.0314169	2810055G20Rik	XM_001472578, XM_001480474, XP_001472628, XP_001480524	RIKEN cDNA 2810055G20 gene
3.38065	0.0266689	2810409K11Rik	XM_001475009, XM_001478656, XP_001475059, XP_001478706	RIKEN cDNA 2810409K11 gene
-1.4441	0.0156056	2810474C18Rik	XM_001476201, XM_001478517, XP_001476251, XP_001478567	RIKEN cDNA 2810474C18 gene
1.40767	0.0153178	2900055J20Rik	NA	RIKEN cDNA 2900055J20 gene
-1.36213	0.000783457	3110049J23Rik	NM_026085, NP_080361	RIKEN cDNA 3110049J23 gene
-1.22593	0.0136017	3110057O12Rik	NM_026622, NP_080898	RIKEN cDNA 3110057O12 gene
1.73104	0.00509014	4631416L12Rik	NM_001081295, NP_001074764	RIKEN cDNA 4631416L12 gene
-1.29165	0.0216231	4632418H02Rik	NA	RIKEN cDNA 4632418H02 gene
-1.92571	0.00117518	4833409A17Rik	NM_029011, NP_083287	RIKEN cDNA 4833409A17 gene
-1.5746	0.0420622	4833424O15Rik	NM_029425, NP_083701	RIKEN cDNA 4833424O15 gene
-1.55043	0.0114399	4833431D13Rik	NA	RIKEN cDNA 4833431D13 gene
-2.13089	0.0231664	4921509C19Rik	NM_198655, NP_941057	RIKEN cDNA 4921509C19 gene
1.28361	0.0153098	4922501C03Rik	NM_199316, NP_955020, XM_001000297, XM_001480975, XP_001000297, XP_001481025	RIKEN cDNA 4922501C03 gene
1.50711	0.00156384	4930422G04Rik	XM_485308, XM_981757, XP_485308, XP_986851	RIKEN cDNA 4930422G04 gene
-4.95536	0.0135649	4930451I11Rik	NM_183131, NP_898954	RIKEN cDNA 4930451I11 gene
-1.65406	0.00411728	4930488E11Rik	NM_207267, NP_997150	RIKEN cDNA 4930488E11 gene
2.65061	0.0484137	4930515G01Rik	XR_035131, XR_035133	RIKEN cDNA 4930515G01 gene
-2.40308	0.038926	4930520P13Rik	XM_895765, XM_920304, XP_900858, XP_925397	RIKEN cDNA 4930520P13 gene
1.06332	0.00159103	4930579G24Rik	XM_485257, XM_907090, XP_485257, XP_912183	RIKEN cDNA 4930579G24 gene
-2.31733	0.0108368	4930599N23Rik	XR_002348, XR_005171	RIKEN cDNA 4930599N23 gene
-1.52187	0.000679409	4931406C07Rik	NM_133732, NP_598493	RIKEN cDNA 4931406C07 gene
1.25229	0.027131	4932407I05	NA	hypothetical protein 4932407I05
1.04322	0.0440723	4932417I16Rik	NM_001033321, NP_001028493	RIKEN cDNA 4932417I16 gene
-1.54812	0.00640089	4933407H18Rik	NM_001081101, NP_001074570	RIKEN cDNA 4933407H18 gene
1.22104	0.00305307	4933421E11Rik	NM_001039478, NM_001039488, NM_028081, NP_001034567, NP_001034577, NP_082357	RIKEN cDNA 4933421E11 gene
1.0173	0.0107452	4933424B01Rik	NM_138757, NP_620096	RIKEN cDNA 4933424B01 gene
-3.17225	0.00797574	4933427G17Rik	XM_133717, XM_915104, XP_133717, XP_920197	RIKEN cDNA 4933427G17 gene
-2.12208	0.0332477	4933434I06Rik	NM_027728, NP_082004	RIKEN cDNA 4933434I06 gene
-2.82601	0.027915	4Cytl1	NM_001081106, NP_001074575	cytokine-like 1
1.64488	0.00446639	5031425E22Rik	XM_489078, XM_919579, XP_489078, XP_924672	RIKEN cDNA 5031425E22 gene
-2.11479	0.0216829	5330417C22Rik	NM_001033304, NP_001028476	RIKEN cDNA 5330417C22 gene
-4.07694	0.00188156	5530400B01Rik	NA	RIKEN cDNA 5530400B01 gene
-1.39964	0.00285768	5730433N10Rik	NA	RIKEN cDNA 5730433N10 gene
1.45489	0.000588115	5730507C01Rik	NM_001033157, NP_001028329	RIKEN cDNA 5730507C01 gene
1.05617	0.0223411	5830418K08Rik	NM_176976, NP_795950, XM_001474439, XP_001474489	RIKEN cDNA 5830418K08 gene
2.0722	0.000527437	5830457O10Rik	NM_145412, NP_663387	RIKEN cDNA 5830457O10 gene
-1.53011	0.0222146	6030499A19Rik	NA	RIKEN cDNA 6030499A19 gene
1.05218	0.000626303	6330403K07Rik	NM_134022, NP_598783	RIKEN cDNA 6330403K07 gene
-2.40231	0.00447049	6330407A03Rik	NA	RIKEN cDNA 6330407A03 gene
2.19158	0.0203806	6330407J23Rik	NM_026138, NP_080414	RIKEN cDNA 6330407J23 gene
-1.05141	0.0119289	6330442E10Rik	NM_178745, NP_848860	RIKEN cDNA 6330442E10 gene
-1.5456	0.00156384	6332401O19Rik	NM_177013, NP_795987	RIKEN cDNA 6332401O19 gene
1.31907	0.0296361	6430411K18Rik	NR_002848	RIKEN cDNA 6430411K18 gene
2.59202	0.0120679	6430573F11Rik	NM_176952, NP_795926	RIKEN cDNA 6430573F11 gene
-1.12573	0.0495808	6430598A04Rik	NM_175521, NP_780730	RIKEN cDNA 6430598A04 gene
1.31694	0.0282604	6530401N04Rik	NM_029545, NP_083821, XM_915203, XP_920296	RIKEN cDNA 6530401N04 gene
-1.02153	0.00934023	6720418B01Rik	XM_001005301, XM_984113, XP_001005301, XP_989207	RIKEN cDNA 6720418B01 gene
1.18155	0.019003	6720475J19Rik	XM_001474896, XM_001481296, XP_001474946, XP_001481346	RIKEN cDNA 6720475J19 gene
3.76453	0.0391599	8030451F13Rik	NM_175418, NP_780627	RIKEN cDNA 8030451F13 gene
-3.46138	0.00706925	8430426J06Rik	NA	RIKEN cDNA 8430426J06 gene
-2.49493	0.00125621	9030409G11Rik	NM_001109684, NM_001109685, NM_144531, NP_001103154, NP_001103155, NP_653114	RIKEN cDNA 9030409G11 gene
-1.19245	0.00470752	9130017K11Rik	NA	RIKEN cDNA 9130017K11 gene
-1.70707	0.0164113	9330159N05Rik	NA	RIKEN cDNA 9330159N05 gene
-2.36074	0.0125494	9330176C04Rik	NM_175420, NP_780629	RIKEN cDNA 9330176C04 gene
3.14745	0.00273202	9430008C03Rik	XM_001475889, XM_001475905, XM_001481174, XM_001481175, XP_001475939, XP_001475955, XP_001481224, XP_001481225	RIKEN cDNA 9430008C03 gene
1.26636	0.0187604	9430015G10Rik	NM_145557, NP_663532	RIKEN cDNA 9430015G10 gene
-1.42055	0.00502729	9430064K01Rik	NA	RIKEN cDNA 9430064K01 gene
-3.6966	0.00139821	9530019H20Rik	NA	RIKEN cDNA 9530019H20 gene
-1.32181	0.009999	9530082P21Rik	XM_895607, XM_992196, XP_900700, XP_997290	RIKEN cDNA 9530082P21 gene
-1.10518	0.0122257	9930023K05Rik	NM_172641, NP_766229	RIKEN cDNA 9930023K05 gene
4.29453	0.0244852	a	NM_015770, NP_056585	nonagouti
-1.11837	0.0170683	A130001G05Rik	NA	RIKEN cDNA A130001G05 gene
-1.89729	0.00385062	A130086G11Rik	NA	RIKEN cDNA A130086G11 gene
-1.01353	0.0113968	A230050P20Rik	NM_175687, NP_783618	RIKEN cDNA A230050P20 gene
1.58992	0.024483	A230074B11Rik	NM_177334, NP_796308	RIKEN cDNA A230074B11 gene
-1.30369	0.0013592	a2ld1	NM_145466, NP_663441	AIG2-like domain 1
-2.40256	0.0081755	A430093F15Rik	XR_035341	RIKEN cDNA A430093F15 gene
1.02356	0.00611772	A430107O13Rik	NM_001081351, NP_001074820	RIKEN cDNA A430107O13 gene
-1.19379	0.0014061	A4galt	NM_001004150, NP_001004150	alpha 1,4-galactosyltransferase
-1.15134	0.00754204	A730049H05Rik	XR_035139, XR_035143	RIKEN cDNA A730049H05 gene
1.01071	0.0344796	A730089K16Rik	XR_035181, XR_035383	RIKEN cDNA A730089K16 gene
-1.86473	0.043406	AA986860	NM_177604, NP_808272	expressed sequence AA986860
1.20307	0.00158236	Aaas	NM_153416, NP_700465	achalasia, adrenocortical insufficiency, alacrimia
-2.54897	0.000243525	Aadacl1	NM_178772, NP_848887	arylacetamide deacetylase-like 1
-3.71877	0.00343507	Aadat	NM_011834, NP_035964	aminoadipate aminotransferase
-1.77767	0.000321813	Abca3	NM_001039581, NM_013855, NP_001034670, NP_038883	ATP-binding cassette, sub-family A (ABC1), member 3
-1.83813	0.042271	Abcc10	NM_145140, NM_170680, NP_660122, NP_733780	ATP-binding cassette, sub-family C (CFTR/MRP), member 10
-2.93585	0.00713266	Abcc2	NM_013806, NP_038834	ATP-binding cassette, sub-family C (CFTR/MRP), member 2
-1.49503	0.000830139	Abcc3	NM_029600, NP_083876	ATP-binding cassette, sub-family C (CFTR/MRP), member 3
1.32842	0.00223095	Abcf2	NM_013853, NP_038881	ATP-binding cassette, sub-family F (GCN20), member 2
-2.19294	0.0113503	Abcg1	NM_009593, NP_033723	ATP-binding cassette, sub-family G (WHITE), member 1
1.29047	0.00291576	Abcg5	NM_031884, NP_114090	ATP-binding cassette, sub-family G (WHITE), member 5
-1.38378	0.00190971	Abhd14b	NM_029631, NP_083907	abhydrolase domain containing 14b
-2.95437	0.0105355	Ablim2	NM_177678, NP_808346	actin-binding LIM protein 2
-3.56288	0.00061348	Abp1	NM_029638, NP_083914	amiloride binding protein 1 (amine oxidase, copper-containing)
-2.11612	0.00302908	Acaa1b	NM_146230, NP_666342	acetyl-Coenzyme A acyltransferase 1B
-1.83428	0.000678425	Acad10	NM_028037, NP_082313	acyl-Coenzyme A dehydrogenase family, member 10
1.39546	0.00138763	Acad8	NM_025862, NP_080138	acyl-Coenzyme A dehydrogenase family, member 8
-1.39649	0.000610984	Acadm	NM_007382, NP_031408	acyl-Coenzyme A dehydrogenase, medium chain
-1.34398	0.000487577	Acbd4	NM_001081495, NM_025988, NP_001074964, NP_080264	acyl-Coenzyme A binding domain containing 4
2.61381	0.0234005	Accn2	NM_009597, NP_033727	amiloride-sensitive cation channel 2, neuronal
-3.18042	0.00511934	Ace	NM_009598, NM_207624, NP_033728, NP_997507	angiotensin I converting enzyme (peptidyl-dipeptidase A) 1
-1.01823	0.00604413	Acer2	NM_139306, NP_647467	alkaline ceramidase 2
1.74155	0.03149	Acot2	NM_134188, NP_598949	acyl-CoA thioesterase 2
-3.47451	0.00798826	Acot3	NM_134246, NP_599007	acyl-CoA thioesterase 3
-2.91375	0.000274826	Acot4	NM_134247, NP_599008	acyl-CoA thioesterase 4
-2.03323	0.00213194	Acox2	NM_053115, NP_444345	acyl-Coenzyme A oxidase 2, branched chain
1.92656	0.00329006	Acoxl	NM_028765, NP_083041	acyl-Coenzyme A oxidase-like
-1.41721	0.000369601	Acsf3	NM_144932, NP_659181	acyl-CoA synthetase family member 3
-2.08071	0.000427896	Acss1	NM_080575, NP_542142	acyl-CoA synthetase short-chain family member 1
-1.06361	0.00126066	Acss2	NM_019811, NP_062785	acyl-CoA synthetase short-chain family member 2
3.87782	0.0404157	Acta1	NM_009606, NP_033736	actin, alpha 1, skeletal muscle
-2.84098	0.00252277	Acta2	NM_007392, NP_031418	actin, alpha 2, smooth muscle, aorta
1.23747	0.00126618	Actb	NM_007393, NP_031419	actin, beta
1.27819	0.00340095	Actn3	NM_013456, NP_038484	actinin alpha 3
1.55247	0.0013342	Actn4	NM_021895, NP_068695	actinin alpha 4
-1.52154	0.000718486	Acy3	NM_027857, NP_082133	aspartoacylase (aminoacylase) 3
-1.31595	0.029867	Adam15	NM_001037722, NM_009614, NP_001032811, NP_033744	a disintegrin and metallopeptidase domain 15 (metargidin)
2.73416	0.0108741	Adam17	NM_009615, NP_033745	a disintegrin and metallopeptidase domain 17
-8.17824	0.00460738	Adam22	NM_001007220, NM_001007221, NM_001098225, NP_001007221, NP_001007222, NP_001091695	a disintegrin and metallopeptidase domain 22
-1.03351	0.00867904	Adamts2	NM_175643, NP_783574	a disintegrin-like and metallopeptidase (reprolysin type) with thrombospondin type 1 motif, 2
-1.81725	0.0184132	Adamts20	NM_177431, NP_803180	a disintegrin-like and metallopeptidase (reprolysin type) with thrombospondin type 1 motif, 20
-1.09467	0.00615702	Adamtsl4	NM_144899, NP_659148	ADAMTS-like 4
-1.21073	0.0178136	Adamtsl5	NM_001113548, NM_025629, NP_001107020, NP_079905	ADAMTS-like 5
-4.73123	0.00983938	Adap1	NM_172723, NP_766311	ArfGAP with dual PH domains 1
-2.3094	0.00122224	Adap2	NM_172133, NP_742145	ArfGAP with dual PH domains 2
-1.34178	0.00343507	Adcy9	NM_009624, NP_033754	adenylate cyclase 9
3.52315	0.0169193	Add1	NM_001024458, NM_001102444, NM_013457, NP_001019629, NP_001095914, NP_038485	adducin 1 (alpha)
-1.60655	0.00792758	Adh1	NM_007409, NP_031435	alcohol dehydrogenase 1 (class I)
-1.04633	0.00491989	Adm	NM_009627, NP_033757	adrenomedullin
-1.76769	0.00140646	Adora1	NM_001008533, NM_001039510, NP_001008533, NP_001034599	adenosine A1 receptor
-1.53434	0.0205325	Adra1a	NM_013461, NP_038489	adrenergic receptor, alpha 1a
-3.59572	0.00833055	Adra2b	NM_009633, NP_033763	adrenergic receptor, alpha 2b
-1.64471	0.0115888	Adrb2	NM_007420, NP_031446	adrenergic receptor, beta 2
1.50619	0.00140889	Adss	NM_007422, NP_031448	adenylosuccinate synthetase, non muscle
-3.23784	0.00728353	Afap1	NM_027373, NP_081649	actin filament associated protein 1
-1.45067	0.000314292	Aff1	NM_001080798, NM_133919, NP_001074267, NP_598680	AF4/FMR2 family, member 1
-2.52973	0.000751316	Afm	NM_145146, NP_660128	afamin
-2.42946	0.0271329	Afp	NM_007423, NP_031449	alpha fetoprotein
1.402	0.0054789	Agfg1	NM_010472, NP_034602	ArfGAP with FG repeats 1
-1.54179	0.0450978	Agpat9	NM_172715, NP_766303	1-acylglycerol-3-phosphate O-acyltransferase 9
-4.70528	0.00692547	Agr2	NM_011783, NP_035913	anterior gradient 2 (Xenopus laevis)
-1.31899	0.00276134	Agtr1a	NM_177322, NP_796296	angiotensin II receptor, type 1a
-2.63231	0.00183825	Agxt2	NM_001031851, NP_001027021	alanine-glyoxylate aminotransferase 2
-2.18026	0.00188977	Agxt2l1	NM_027907, NP_082183	alanine-glyoxylate aminotransferase 2-like 1
-1.12482	0.00117518	Agxt2l2	NM_028398, NP_082674	alanine-glyoxylate aminotransferase 2-like 2
-1.94945	0.000321813	Ahnak	NM_001039959, NM_009643, NP_001035048, NP_033773	AHNAK nucleoprotein (desmoyokin)
-4.90235	0.00384066	AI317395	NM_144821, NP_659070	expressed sequence AI317395
-1.36472	0.000794597	AI646023	NM_198860, NP_942560	expressed sequence AI646023
-1.61879	0.00447049	AI854703	NR_027236, XR_035189, XR_035307	expressed sequence AI854703
-1.52218	0.000201053	Aif1l	NM_145144, NP_660126	allograft inflammatory factor 1-like
-1.74282	0.000678425	Aim1	NM_172393, NP_765981, XM_001481312, XM_894444, XP_001481362, XP_899537	absent in melanoma 1
1.0437	0.00477142	Ajap1	NM_001099299, NP_001092769, XM_001475023, XM_485506, XP_001475073, XP_485506	adherens junction associated protein 1
1.0667	0.00311687	AK157302	XM_484225, XM_980660, XP_484225, XP_985754	cDNA sequence AK157302
-2.1371	0.00678153	Ak5	NM_001081277, NP_001074746	adenylate kinase 5
1.39879	0.00757951	Akap11	XM_001002157, XM_915278, XP_001002157, XP_920371	A kinase (PRKA) anchor protein 11
1.80184	0.00376357	Akap13	NM_029332, NP_083608, XM_133543, XM_907140, XP_133543, XP_912233	A kinase (PRKA) anchor protein 13
-1.13969	0.036706	Akr1c19	NM_001013785, NP_001013807	aldo-keto reductase family 1, member C19
-1.89403	0.000222496	Aldh1b1	NM_028270, NP_082546	aldehyde dehydrogenase 1 family, member B1
-2.63983	0.00350055	Aldh1l1	NM_027406, NP_081682	aldehyde dehydrogenase 1 family, member L1
-1.29232	0.0104556	Aldh4a1	NM_175438, NP_780647	aldehyde dehydrogenase 4 family, member A1
-1.45127	0.000323644	Aldh6a1	NM_134042, NP_598803	aldehyde dehydrogenase family 6, subfamily A1
-4.3845	0.022713	Aldh8a1	NM_178713, NP_848828	aldehyde dehydrogenase 8 family, member A1
-3.18641	0.00191446	Aldob	NM_144903, NP_659152	aldolase B, fructose-bisphosphate
8.0445	0.000350543	Alg6	NM_001081264, NP_001074733	asparagine-linked glycosylation 6 homolog (yeast, alpha-1,3,-glucosyltransferase)
1.9629	0.000476159	Alg8	NM_199035, NP_950200	asparagine-linked glycosylation 8 homolog (yeast, alpha-1,3-glucosyltransferase)
1.5694	0.0145135	Alkbh1	NM_001102565, NP_001096035	alkB, alkylation repair homolog 1 (E. coli)
-2.23601	0.000617213	Alpl	NM_007431, NP_031457	alkaline phosphatase, liver/bone/kidney
1.20767	0.00126611	Als2cr4	NM_001033449, NM_001037812, NP_001028621, NP_001032901	amyotrophic lateral sclerosis 2 (juvenile) chromosome region, candidate 4
1.75742	0.00301125	Amd-ps3	XM_001480145, XP_001480195	S-adenosylmethionine decarboxylase, pseudogene 3
-2.43112	0.00161293	Amn	NM_033603, NP_291081	amnionless
1.22778	0.000851003	Anapc5	NM_001042491, NM_021505, NP_001035956, NP_067480	anaphase-promoting complex subunit 5
1.88946	0.0141375	Angpt1	NM_009640, NP_033770	angiopoietin 1
-1.57687	0.0108741	Ankrd1	NM_013468, NP_038496	ankyrin repeat domain 1 (cardiac muscle)
-1.50072	0.00496469	Ankrd56	NM_175270, NP_780479	ankyrin repeat domain 56
1.85337	0.00530636	Ankrd6	NM_001012450, NM_001012451, NM_080471, NP_001012453, NP_001012454, NP_536719	ankyrin repeat domain 6
-1.05203	0.00171148	Anks6	NM_001024136, NP_001019307	ankyrin repeat and sterile alpha motif domain containing 6
1.68829	0.0022755	Anln	NM_028390, NP_082666	anillin, actin binding protein
1.07535	0.00151793	Anp32b	NM_130889, NP_570959	acidic (leucine-rich) nuclear phosphoprotein 32 family, member B
-2.78395	0.000269048	Anpep	NM_008486, NP_032512	alanyl (membrane) aminopeptidase
1.69219	0.0210596	Antxr2	NM_133738, NP_598499	anthrax toxin receptor 2
-1.56785	0.000830139	Anxa11	NM_013469, NP_038497	annexin A11
-2.01619	0.000629832	Anxa4	NM_013471, NP_038499	annexin A4
-1.12463	0.00337562	Anxa6	NM_001110211, NM_013472, NP_001103681, NP_038500	annexin A6
-2.1753	0.00193608	Aoc3	NM_009675, NP_033805	amine oxidase, copper containing 3
1.95066	0.033997	Aof1	NM_172262, NP_758466	amine oxidase, flavin containing 1
6.71762	0.0244852	Ap3b2	NM_021492, NP_067467	adaptor-related protein complex 3, beta 2 subunit
1.29689	0.000448345	Ap4m1	NM_021392, NP_067367	adaptor-related protein complex AP-4, mu 1
-1.79219	0.00867316	Apc	NM_007462, NP_031488	adenomatosis polyposis coli
-1.43932	0.00852665	Apcdd1	NM_133237, NP_573500	adenomatosis polyposis coli down-regulated 1
-2.13687	0.00100636	Apom	NM_018816, NP_061286	apolipoprotein M
2.00779	0.00833911	Aptx	NM_001025444, NM_025545, NP_001020615, NP_079821	aprataxin
-2.70968	0.000443179	Aqp1	NM_007472, NP_031498	aquaporin 1
-2.53926	0.0167962	Aqp11	NM_175105, NP_780314	aquaporin 11
-3.94248	0.000195529	Aqp2	NM_009699, NP_033829	aquaporin 2
-2.82954	0.00231643	Aqp3	NM_016689, NP_057898	aquaporin 3
-3.17403	0.000610984	Aqp4	NM_009700, NP_033830	aquaporin 4
-5.30068	0.00061632	Aqp7	NM_007473, NP_031499	aquaporin 7
-1.42988	0.00510894	Ar	NM_013476, NP_038504	androgen receptor
1.04728	0.0295609	Arfgap1	NM_145760, NP_665703	ADP-ribosylation factor GTPase activating protein 1
-1.049	0.00271738	Arfgef2	NM_001085495, NP_001078964, XM_130646, XM_911012, XP_130646, XP_916105	ADP-ribosylation factor guanine nucleotide-exchange factor 2 (brefeldin A-inhibited)
1.64808	0.00507707	Arhgap20	NM_175535, NP_780744	Rho GTPase activating protein 20
-1.45797	0.011107	Arhgap22	NM_153800, NP_722495	Rho GTPase activating protein 22
-2.86213	0.0223266	Arhgap26	NM_175164, NP_780373	Rho GTPase activating protein 26
-1.12084	0.00221605	Arhgap27	NM_133715, NP_598476	Rho GTPase activating protein 27
-1.24907	0.00240464	Arhgdib	NM_007486, NP_031512	Rho, GDP dissociation inhibitor (GDI) beta
-1.1859	0.000258865	Arhgef16	NM_001112744, NP_001106215, XM_149562, XM_902459, XP_149562, XP_907552	Rho guanine nucleotide exchange factor (GEF) 16
1.30769	0.010324	Arhgef9	NM_001033329, NP_001028501	CDC42 guanine nucleotide exchange factor (GEF) 9
1.10095	0.00855962	Arid4a	NM_001081195, NP_001074664	AT rich interactive domain 4A (RBP1-like)
1.00922	0.020752	Arl13b	NM_026577, NP_080853	ADP-ribosylation factor-like 13B
1.14574	0.00641374	Arl4a	NM_001039515, NM_007487, NP_001034604, NP_031513	ADP-ribosylation factor-like 4A
1.45576	0.00489841	Armc8	NM_028768, NP_083044	armadillo repeat containing 8
-1.46335	0.00940302	Armc9	NM_027456, NM_030184, NP_081732, NP_084460	armadillo repeat containing 9
2.3631	0.0107855	Arpp21	NM_028755, NM_033264, NP_083031, NP_150289	cyclic AMP-regulated phosphoprotein, 21
-1.17237	0.000537729	Arrb1	NM_177231, NM_178220, NP_796205, NP_835738	arrestin, beta 1
-1.01428	0.0104104	Arrdc1	NM_178408, NP_848495	arrestin domain containing 1
-3.33479	0.00217894	Art4	NM_026639, NP_080915	ADP-ribosyltransferase 4
1.46746	0.00512045	Asah1	NM_019734, NP_062708	N-acylsphingosine amidohydrolase 1
1.50828	0.00365013	Asb3	NM_023906, NP_076395	ankyrin repeat and SOCS box-containing 3
4.13333	0.00177374	Asb4	NM_023048, NP_075535	ankyrin repeat and SOCS box-containing 4
-1.44663	0.00137054	Asb9	NM_027027, NP_081303	ankyrin repeat and SOCS box-containing 9
1.61576	0.042324	Ascc2	NM_029291, NP_083567	activating signal cointegrator 1 complex subunit 2
1.07646	0.000765521	Asf1b	NM_024184, NP_077146	ASF1 anti-silencing function 1 homolog B (S. cerevisiae)
1.28945	0.0244961	Ash1l	NM_138679, NP_619620	ash1 (absent, small, or homeotic)-like (Drosophila)
-3.47439	0.0011969	Aspdh	NM_026690, NP_080966	aspartate dehydrogenase domain containing
-1.25041	0.0129775	Aspg	NM_001081169, NP_001074638	asparaginase homolog (S. cerevisiae)
2.15432	0.00296085	Asph	NM_023066, NM_133723, NP_075553, NP_598484	aspartate-beta-hydroxylase
-3.72693	0.00027712	Ass1	NM_007494, NP_031520	argininosuccinate synthetase 1
1.12564	0.00877558	Astn1	NM_007495, NP_031521	astrotactin 1
1.82903	0.00379764	Atad2	NM_027435, NP_081711	ATPase family, AAA domain containing 2
-1.34744	0.000370257	Atad4	NM_146026, NP_666138	ATPase family, AAA domain containing 4
-1.33523	0.0149347	Atf3	NM_007498, NP_031524	activating transcription factor 3
-1.07668	0.00175539	Atg2a	NM_194348, NP_919329	ATG2 autophagy related 2 homolog A (S. cerevisiae)
-1.21956	0.00498998	Atg9a	NM_001003917, NP_001003917	autophagy-related 9A (yeast)
1.33953	0.00273202	Atl2	NM_019717, NM_178050, NP_062691, NP_835151	atlastin GTPase 2
-2.14714	0.0355436	Atoh8	NM_153778, NP_722473	atonal homolog 8 (Drosophila)
-1.38114	0.00250722	Atp10b	NM_176999, NP_795973	ATPase, class V, type 10B
3.75945	0.0232685	Atp11c	NM_001001798, NM_001037863, NP_001001798, NP_001032952	ATPase, class VI, type 11C
-2.97141	0.000481549	Atp12a	NM_138652, NP_619593	ATPase, H+/K+ transporting, nongastric, alpha polypeptide
-1.40626	0.000427896	Atp1a1	NM_144900, NP_659149	ATPase, Na+/K+ transporting, alpha 1 polypeptide
-2.09236	0.00100788	Atp1b1	NM_009721, NP_033851	ATPase, Na+/K+ transporting, beta 1 polypeptide
-1.76927	0.00161171	Atp1b2	NM_013415, NP_038201	ATPase, Na+/K+ transporting, beta 2 polypeptide
1.17275	0.0182214	Atp2a1	NM_007504, NP_031530	ATPase, Ca++ transporting, cardiac muscle, fast twitch 1
-2.13533	0.000315138	Atp2a3	NM_016745, NP_058025	ATPase, Ca++ transporting, ubiquitous
1.10477	0.0184257	Atp6ap2	NM_027439, NP_081715	ATPase, H+ transporting, lysosomal accessory protein 2
-1.02753	0.00125577	Atp6v0a1	NM_016920, NP_058616	ATPase, H+ transporting, lysosomal V0 subunit A1
-3.34047	0.0339343	Atp6v1b1	NM_134157, NP_598918	ATPase, H+ transporting, lysosomal V1 subunit B1
-3.04568	0.00105686	Atp6v1c2	NM_133699, NP_598460	ATPase, H+ transporting, lysosomal V1 subunit C2
-1.15627	0.0378662	Atp6v1d	NM_023721, NP_076210	ATPase, H+ transporting, lysosomal V1 subunit D
-1.22483	0.000488146	Atp9a	NM_015731, NP_056546	ATPase, class II, type 9A
1.02706	0.0058161	Atrx	NM_009530, NP_033556	alpha thalassemia/mental retardation syndrome X-linked homolog (human)
2.59007	0.028097	Atxn3	NM_029705, NP_083981	ataxin 3
-1.58759	0.0241214	AW492955	NA	expressed sequence AW492955
1.68873	0.00391566	AW551984	NM_178737, NP_848852	expressed sequence AW551984
1.97551	0.0220337	AW554918	NM_001033532, NP_001028704	expressed sequence AW554918
1.31161	0.00276872	B3galnt2	NM_178640, NP_848755	UDP-GalNAc:betaGlcNAc beta 1,3-galactosaminyltransferase, polypeptide 2
-4.1711	0.00397685	B3gat2	NM_172124, NP_742122	beta-1,3-glucuronyltransferase 2 (glucuronosyltransferase S)
1.37216	0.00238724	B3gnt5	NM_054052, NP_473393	UDP-GlcNAc:betaGal beta-1,3-N-acetylglucosaminyltransferase 5
-1.06295	0.00364169	B430007K19Rik	NA	RIKEN cDNA B430007K19 gene
-1.66682	0.00323521	B4galnt1	NM_008080, NM_027739, NP_032106, NP_082015	beta-1,4-N-acetyl-galactosaminyl transferase 1
-2.61393	0.000649388	Baiap2l2	NM_177580, NP_808248	BAI1-associated protein 2-like 2
5.21659	0.00542756	Banf2	NM_001044750, NM_207275, NP_001038215, NP_997158	barrier to autointegration factor 2
1.55142	0.00909566	Bard1	NM_007525, NP_031551	BRCA1 associated RING domain 1
1.72365	0.00027712	Bat1a	NM_019693, NP_062667	HLA-B-associated transcript 1A
1.11751	0.0471964	Baz1a	NM_013815, NP_038843, XM_885873, XM_915565, XP_890966, XP_920658	bromodomain adjacent to zinc finger domain 1A
1.77962	0.0466327	Bbs12	NM_001008502, NP_001008502	Bardet-Biedl syndrome 12 (human)
-1.19303	0.00131382	BC004004	NM_030561, NP_085038	cDNA sequence BC004004
-1.63373	0.000427896	BC004728	NM_001033872, NM_174992, NP_001029044, NP_778157	cDNA sequence BC004728
-1.22895	0.00260209	BC006779	NM_183162, NP_898985	cDNA sequence BC006779
1.23675	0.0239612	BC016423	NM_134063, NP_598824, XM_622100, XM_896323, XM_896334, XM_896349, XM_896363, XM_896389, XM_918783, XM_918790, XM_918799, XM_918807, XM_918832, XM_918840, XM_972902, XM_980037, XM_980152, XM_980192, XM_980230, XM_980269, XM_980311, XM_986771, XP_622100, XP_901416, XP_901427, XP_901442, XP_901456, XP_901482, XP_923876, XP_923883, XP_923892, XP_923900, XP_923925, XP_923933, XP_977996, XP_985131, XP_…	cDNA sequence BC016423
-5.13818	0.0095506	BC021785	NM_001001489, NM_001113385, NM_001113388, NP_001001489, NP_001106856, NP_001106859	cDNA sequence BC021785
-3.57096	0.0151525	BC024139	NM_001142968, NP_001136440, XR_035100, XR_035103	cDNA sequence BC024139
-4.58155	0.00666518	BC026439	NM_172378, NP_759010	cDNA sequence BC026439
2.32685	0.0470399	BC027231	NM_145972, NP_666084	cDNA sequence BC027231
-1.14942	0.000688345	BC034090	XM_148974, XM_993701, XP_148974, XP_998795	cDNA sequence BC034090
-2.67401	0.00027712	BC039632	NM_001081268, NP_001074737	cDNA sequence BC039632
-3.62645	0.00205315	BC048403	NM_173022, NP_766610	cDNA sequence BC048403
1.00029	0.0177736	BC049349	XM_904244, XM_981031, XP_909337, XP_986125	cDNA sequence BC049349
7.09835	0.00721199	BC049730	NM_199150, NP_954601	cDNA sequence BC049730
-3.80886	0.0224758	BC117090	NM_001001332, NP_001001332, XM_001471462, XP_001471512	cDNA sequence BC1179090
-1.8489	0.000556559	Bcam	NM_020486, NP_065232	basal cell adhesion molecule
-1.525	0.0405705	Bcar3	NM_013867, NP_038895	breast cancer anti-estrogen resistance 3
1.72432	0.000672122	Bcl11a	NM_016707, NP_057916	B-cell CLL/lymphoma 11A (zinc finger protein)
1.06711	0.00121305	Bcl2l11	NM_009754, NM_207680, NM_207681, NP_033884, NP_997563, NP_997564	BCL2-like 11 (apoptosis facilitator)
-1.05651	0.00258146	Bcl9l	NM_030256, NP_084532	B-cell CLL/lymphoma 9-like
-3.48975	0.0394717	Bdnf	NM_001048139, NM_001048141, NM_001048142, NM_007540, NP_001041604, NP_001041606, NP_001041607, NP_031566	brain derived neurotrophic factor
-1.35626	0.000347689	Bend7	NM_178663, NP_848778	BEN domain containing 7
-1.42903	0.0308135	Bglap2	NM_001032298, NP_001027469	bone gamma-carboxyglutamate protein 2
-1.67414	0.0102407	Bhlha15	NM_010800, NP_034930	basic helix-loop-helix family, member a15
-1.54445	0.000323644	Bhlhe40	NM_011498, NP_035628	basic helix-loop-helix family, member e40
-3.11465	0.00250308	Bhmt2	NM_022884, NP_075022	betaine-homocysteine methyltransferase 2
-1.27913	0.000743496	Bicc1	NM_031397, NP_113574	bicaudal C homolog 1 (Drosophila)
1.27016	0.0154938	Birc2	NM_007465, NP_031491	baculoviral IAP repeat-containing 2
1.13136	0.000269048	Birc5	NM_001012273, NM_009689, NP_001012273, NP_033819	baculoviral IAP repeat-containing 5
1.43211	0.00477142	Bmi1	NM_007552, NP_031578	Bmi1 polycomb ring finger oncogene
-2.23899	0.0239243	Bmp6	NM_007556, NP_031582	bone morphogenetic protein 6
-2.8853	0.0152028	Bmp8b	NM_007559, NP_031585	bone morphogenetic protein 8b
1.03951	0.00453776	Bmper	NM_028472, NP_082748	BMP-binding endothelial regulator
1.92571	0.00241684	Bnc1	NM_007562, NP_031588	basonuclin 1
4.35337	0.000950678	Brd8	NM_030147, NP_084423	bromodomain containing 8
-1.66106	0.0218141	Bri3bp	NM_029752, NP_084028	Bri3 binding protein
-1.05906	0.00174165	Brp44	NM_027430, NP_081706	brain protein 44
1.02301	0.0286982	Brunol4	NM_133195, NP_573458	bruno-like 4, RNA binding protein (Drosophila)
-1.1816	0.0452455	Bst2	NM_198095, NP_932763	bone marrow stromal cell antigen 2
1.25007	0.00337638	Btbd2	NM_145361, NP_663336, XM_001000710, XM_910826, XP_001000710, XP_915919	BTB (POZ) domain containing 2
-1.4316	0.00302059	Btc	NM_007568, NP_031594	betacellulin, epidermal growth factor family member
1.16799	0.00231518	Btf3l4	NM_027453, NP_081729	basic transcription factor 3-like 4
1.47322	0.00523734	Btg4	NM_019493, NP_062366	B-cell translocation gene 4
1.07437	0.023233	Btrc	NM_001037758, NM_009771, NP_001032847, NP_033901	beta-transducin repeat containing protein
1.00165	0.00575267	Bxdc2	NM_026396, NP_080672	brix domain containing 2
-1.95787	0.00077992	C030013C21Rik	NA	RIKEN cDNA C030013C21 gene
-1.4443	0.000537001	C030032G21Rik	NA	RIKEN cDNA C030032G21 gene
-1.18054	0.006809	C130040J23Rik	NA	RIKEN cDNA C130040J23 gene
-1.77464	0.000604412	C130074G19Rik	NM_178692, NP_848807	RIKEN cDNA C130074G19 gene
-1.13839	0.0104836	C130089K02Rik	NA	RIKEN cDNA C130089K02 gene
-1.25583	0.0122828	C1qtnf1	NM_019959, NP_064343	C1q and tumor necrosis factor related protein 1
-2.13413	0.00256239	C1qtnf3	NM_030888, NP_112150	C1q and tumor necrosis factor related protein 3
-2.63406	0.0244852	C1qtnf5	NM_001040631, NM_001040632, NM_145613, NP_001035721, NP_001035722, NP_663588	C1q and tumor necrosis factor related protein 5
-2.16328	0.00690137	C2	NM_013484, NP_038512	complement component 2 (within H-2S)
-1.18018	0.00681314	C230029D21Rik	NA	RIKEN cDNA C230029D21 gene
-1.1816	0.000538802	C2cd2l	NM_027909, NP_082185	C2 calcium-dependent domain containing 2-like
-1.09339	0.0372429	C330013E15Rik	NA	RIKEN cDNA C330013E15 gene
1.2568	0.000767461	C330018D20Rik	XM_894494, XM_914864, XP_899587, XP_919957	RIKEN cDNA C330018D20 gene
-1.87505	0.000222496	C430004E15Rik	NM_175286, NP_780495	RIKEN cDNA C430004E15 gene
-4.2216	0.00319847	C730029A08Rik	NA	RIKEN cDNA C730029A08 gene
-4.0199	0.00740703	C730048C13Rik	NM_177002, NP_795976	RIKEN cDNA C730048C13 gene
-2.6883	0.00141785	C79468	NA	expressed sequence C79468
-1.88062	0.00241684	C79476	NA	expressed sequence C79476
1.64749	0.024092	Cab39l	NM_026908, NP_081184	calcium binding protein 39-like
-1.3364	0.0336896	Cabc1	NM_023341, NP_075830	chaperone, ABC1 activity of bc1 complex like (S. pombe)
-2.86748	0.0447086	Cachd1	NM_198037, NP_932154	cache domain containing 1
3.1574	0.00917363	Cacnb2	NM_023116, NP_075605	calcium channel, voltage-dependent, beta 2 subunit
1.96531	0.00463077	Cacng4	NM_019431, NP_062304	calcium channel, voltage-dependent, gamma subunit 4
-1.43534	0.0121458	Calml4	NM_001102468, NM_138304, NP_001095938, NP_612177	calmodulin-like 4
1.6033	0.0231206	Caln1	NM_021371, NM_181045, NP_067346, NP_851388	calneuron 1
1.17759	0.00606257	Calr	NM_007591, NP_031617	calreticulin
1.55222	0.0494055	Calr3	NM_028500, NM_029782, NP_082776, NP_084058	calreticulin 3
2.21091	0.00208339	Calu	NM_007594, NM_184053, NP_031620, NP_908942	calumenin
1.02832	0.00477641	Camk1	NM_133926, NP_598687	calcium/calmodulin-dependent protein kinase I
1.403	0.00572069	Camsap1	NM_001115076, NP_001108548, XM_129375, XM_975192, XP_129375, XP_980286	calmodulin regulated spectrin-associated protein 1
-1.01472	0.00123664	Capn1	NM_001110504, NM_007600, NP_001103974, NP_031626	calpain 1
-1.51608	0.000604412	Capn2	NM_009794, NP_033924	calpain 2
-2.44389	0.0218837	Capn9	NM_023709, NP_076198	calpain 9
1.04908	0.00192262	Caprin1	NM_001111289, NM_001111290, NM_001111291, NM_001111292, NM_016739, NP_001104759, NP_001104760, NP_001104761, NP_001104762, NP_058019	cell cycle associated protein 1
3.51816	0.00740342	Caprin2	NM_181541, NP_853519	caprin family member 2
1.1917	0.0133512	Capza1	NM_009797, NP_033927	capping protein (actin filament) muscle Z-line, alpha 1
-2.36445	0.000269048	Car12	NM_178396, NP_848483	carbonic anyhydrase 12
1.06964	0.0142747	Car13	NM_024495, NP_078771	carbonic anhydrase 13
1.06613	0.0205872	Car14	NM_011797, NP_035927	carbonic anhydrase 14
-2.58397	0.00345295	Car15	NM_030558, NP_085035	carbonic anhydrase 15
-2.40086	0.000900981	Car5b	NM_019513, NM_181315, NP_062386, NP_851832	carbonic anhydrase 5b, mitochondrial
5.39422	0.00232529	Cars	NM_013742, NP_038770	cysteinyl-tRNA synthetase
1.96698	0.00484319	Casp3	NM_009810, NP_033940	caspase 3
-1.14301	0.00365694	Casz1	NM_027195, NP_081471, XM_001472991, XM_001476949, XP_001473041, XP_001476999	castor homolog 1, zinc finger (Drosophila)
2.48067	0.00211663	Cbfb	NM_022309, NP_071704	core binding factor beta
-2.17936	0.0188119	Cbr2	NM_007621, NP_031647	carbonyl reductase 2
-2.31914	0.000269048	Cbs	NM_144855, NM_178224, NP_659104, NP_835742	cystathionine beta-synthase
1.41509	0.0021372	Cbx3	NM_007624, NP_031650	chromobox homolog 3 (Drosophila HP1 gamma)
1.39311	0.000465277	Cbx5	NM_001076789, NM_001110216, NM_007626, NP_001070257, NP_001103686, NP_031652	chromobox homolog 5 (Drosophila HP1a)
-2.10781	0.002775	Cbx7	NM_144811, NP_659060	chromobox homolog 7
1.35456	0.0251308	Ccdc109a	NM_001033259, NP_001028431	coiled-coil domain containing 109A
-3.06144	0.00175443	Ccdc109b	NM_025779, NP_080055	coiled-coil domain containing 109B
1.14348	0.00509743	Ccdc11	NM_028948, NP_083224	coiled-coil domain containing 11
-1.21409	0.00642409	Ccdc113	NM_172914, NP_766502	coiled-coil domain containing 113
1.09919	0.00867904	Ccdc61	NM_001033314, NP_001028486	coiled-coil domain containing 61
-1.01834	0.0152049	Ccdc68	NM_201362, NP_958750	coiled-coil domain containing 68
-2.05587	0.000681067	Ccdc88b	NM_001081291, NP_001074760	coiled-coil domain containing 88B
1.49695	0.000681067	Ccl11	NM_011330, NP_035460	chemokine (C-C motif) ligand 11
1.09571	0.0181768	Ccnc	NM_001122982, NM_016746, NP_001116454, NP_058026	cyclin C
1.09381	0.00417707	Ccndbp1	NM_010761, NP_034891	cyclin D-type binding-protein 1
2.33851	0.00198092	Ccne2	NM_001037134, NM_009830, NP_001032211, NP_033960	cyclin E2
1.1645	0.000585722	Cct3	NM_009836, NP_033966	chaperonin containing Tcp1, subunit 3 (gamma)
-1.40335	0.0047907	Cd14	NM_009841, NP_033971	CD14 antigen
-1.63683	0.000487577	Cd200	NM_010818, NP_034948	CD200 antigen
2.26499	0.0134541	Cd8b1	NM_009858, NP_033988	CD8 antigen, beta chain 1
1.19068	0.0218008	Cdc14b	NM_001122989, NM_172587, NP_001116461, NP_766175	CDC14 cell division cycle 14 homolog B (S. cerevisiae)
1.35635	0.000461127	Cdc20	NM_023223, NP_075712	cell division cycle 20 homolog (S. cerevisiae)
1.05889	0.00143037	Cdc34	NM_177613, NP_808281	cell division cycle 34 homolog (S. cerevisiae)
1.05105	0.00786487	Cdc6	NM_001025779, NM_011799, NP_001020950, NP_035929	cell division cycle 6 homolog (S. cerevisiae)
1.26377	0.00542594	Cdca4	NM_028023, NP_082299	cell division cycle associated 4
1.18858	0.000361518	Cdca8	NM_026560, NP_080836	cell division cycle associated 8
1.54369	0.00109618	Cdh2	NM_007664, NP_031690	cadherin 2
1.26275	0.000351892	Cdk10	NM_194444, NM_194446, NP_919426, NP_919428	cyclin-dependent kinase (CDC2-like) 10
2.79864	0.000461127	Cdk5rap1	NM_025876, NP_080152	CDK5 regulatory subunit associated protein 1
-1.98838	0.000783457	Cdkl1	NM_183294, NP_899117	cyclin-dependent kinase-like 1 (CDC2-related kinase)
-2.34875	0.000647978	Cdkl2	NM_016912, NM_177270, NP_058608, NP_796244	cyclin-dependent kinase-like 2 (CDC2-related kinase)
-1.82693	0.0028511	Cdkn1a	NM_001111099, NM_007669, NP_001104569, NP_031695	cyclin-dependent kinase inhibitor 1A (P21)
-1.11704	0.00492268	Cdkn2c	NM_007671, NP_031697	cyclin-dependent kinase inhibitor 2C (p18, inhibits CDK4)
-1.61273	0.000556559	Cds1	NM_173370, NP_775546	CDP-diacylglycerol synthase 1
-1.09556	0.000795986	Cebpb	NM_009883, NP_034013	CCAAT/enhancer binding protein (C/EBP), beta
-2.54013	0.0315559	Cebpz	NM_001024806, NP_001019977	CCAAT/enhancer binding protein zeta
-1.25986	0.00598131	Celsr1	NM_009886, NP_034016	cadherin, EGF LAG seven-pass G-type receptor 1 (flamingo homolog, Drosophila)
-1.12376	0.000487577	Celsr2	NM_001004177, NM_017392, NP_001004177, NP_059088	cadherin, EGF LAG seven-pass G-type receptor 2 (flamingo homolog, Drosophila)
1.3282	0.0164684	Cenpf	NM_001081363, NP_001074832	centromere protein F
1.78609	0.0446899	Cenph	NM_021886, NP_068686	centromere protein H
1.04076	0.00222407	Cenpq	NM_031863, NP_114069	centromere protein Q
1.44676	0.019305	Cep27	NM_025475, NP_079751	centrosomal protein 27
1.40766	0.00830813	Cep55	NM_028760, NP_083036	centrosomal protein 55
1.24948	0.00472028	Cep57	NM_026665, NP_080941	centrosomal protein 57
1.33912	0.00305307	Cep63	NM_001081122, NP_001074591	centrosomal protein 63
1.86223	0.00640089	Cep72	NM_028959, NP_083235	centrosomal protein 72
1.44056	0.00114128	Cep78	NM_198019, NP_932136	centrosomal protein 78
1.92979	0.0107221	Cer1	NM_009887, NP_034017	cerberus 1 homolog (Xenopus laevis)
-2.14055	0.00606257	Ces3	NM_053200, NP_444430	carboxylesterase 3
-2.68451	0.00343507	Cfb	NM_001142706, NM_008198, NP_001136178, NP_032224	complement factor B
1.21172	0.00042063	Cfl2	NM_007688, NP_031714	cofilin 2, muscle
-1.0713	0.00853876	Cftr	NM_021050, NP_066388	cystic fibrosis transmembrane conductance regulator homolog
-1.38972	0.0223526	Chadl	XM_001001535, XM_986613, XM_988017, XP_001001535, XP_991707, XP_993111	chondroadherin-like
-1.59748	0.00184835	Chchd10	NM_175329, NP_780538	coiled-coil-helix-coiled-coil-helix domain containing 10
4.27176	0.00184835	Chchd2	NM_024166, NP_077128	coiled-coil-helix-coiled-coil-helix domain containing 2
1.16379	0.0259386	Chd1	NM_007690, NP_031716	chromodomain helicase DNA binding protein 1
1.39441	0.00713814	Chd8	NM_201637, NP_963999	chromodomain helicase DNA binding protein 8
-3.23727	0.000363615	Chdh	NM_001136240, NM_172264, NM_175343, NP_001129712, NP_758468, NP_780552	choline dehydrogenase
1.34039	0.0132574	Chek2	NM_016681, NP_057890	CHK2 checkpoint homolog (S. pombe)
-1.30313	0.00213194	Chkb-cpt1b	NR_004843	choline kinase beta, carnitine palmitoyltransferase 1b, muscle transcription unit
1.37051	0.0039088	Chmp7	NM_134078, NP_598839	CHMP family, member 7
1.9408	0.0187858	Chrng	NM_009604, NP_033734	cholinergic receptor, nicotinic, gamma polypeptide
-1.80954	0.00027712	Cish	NM_009895, NP_034025	cytokine inducible SH2-containing protein
-1.15578	0.0167439	Cit	NM_007708, NP_031734	citron
1.38972	0.00913047	Ckap2	NM_001004140, NP_001004140	cytoskeleton associated protein 2
-2.19012	0.00216761	Ckmt1	NM_009897, NP_034027	creatine kinase, mitochondrial 1, ubiquitous
-2.02604	0.000274826	Clcnka	NM_024412, NP_077723	chloride channel Ka
-2.55617	0.0147975	Clcnkb	NM_019701, NP_062675	chloride channel Kb
-2.835	0.00268652	Cldn10	NM_021386, NM_023878, NP_067361, NP_076367	claudin 10
-1.03791	0.0184384	Cldn12	NM_022890, NP_075028	claudin 12
-1.45677	0.000905379	Cldn15	NM_021719, NP_068365	claudin 15
-2.01184	0.00267593	Cldn16	NM_053241, NP_444471	claudin 16
-5.35872	0.00677576	Cldn19	NM_001038590, NM_153105, NP_001033679, NP_694745	claudin 19
-3.22713	0.000538802	Cldn2	NM_016675, NP_057884	claudin 2
-1.44993	0.00576167	Clec2d	NM_053109, NP_444339	C-type lectin domain family 2, member d
-2.72717	0.00461525	Clec4a1	NM_199311, NP_955015	C-type lectin domain family 4, member a1
-2.79401	0.0325175	Clec4d	NM_010819, NP_034949	C-type lectin domain family 4, member d
-1.49016	0.0111833	Clic5	NM_172621, NP_766209	chloride intracellular channel 5
-2.67566	0.000747358	Clmn	NM_001040682, NM_053155, NP_001035772, NP_444385	calmin
-1.07282	0.00194453	Cln6	NM_001033175, NP_001028347	ceroid-lipofuscinosis, neuronal 6
1.48341	0.00172347	Clns1a	NM_023671, NP_076160	chloride channel, nucleotide-sensitive, 1A
-2.38677	0.005408	Clrn3	NM_178669, NP_848784	clarin 3
1.1693	0.00191058	Clspn	NM_175554, NP_780763	claspin homolog (Xenopus laevis)
-2.32511	0.01084	Clybl	NM_029556, NP_083832	citrate lyase beta like
-2.39518	0.00379856	Cma1	NM_010780, NP_034910	chymase 1, mast cell
-2.43396	0.000201053	Cmbl	NM_181588, NP_853619	carboxymethylenebutenolidase-like (Pseudomonas)
-2.76698	0.00168052	Cml1	NM_023160, NP_075649	camello-like 1
-5.68943	0.00211429	Cml4	NM_023455, NP_075944	camello-like 4
-1.54613	0.00131142	Cndp2	NM_023149, NP_075638	CNDP dipeptidase 2 (metallopeptidase M20 family)
-1.96283	0.0405992	Cnnm3	NM_001039551, NM_053186, NP_001034640, NP_444416	cyclin M3
3.03698	0.00481226	Cnot1	NM_153164, NM_178078, NP_694804, NP_835179, XM_894673, XM_914270, XP_899766, XP_919363	CCR4-NOT transcription complex, subunit 1
2.34932	0.00233637	Cnot2	NM_001037846, NM_001037847, NM_001037848, NM_028082, NP_001032935, NP_001032936, NP_001032937, NP_082358, NR_024327	CCR4-NOT transcription complex, subunit 2
1.22475	0.000961274	Cnrip1	NM_029861, NP_084137	cannabinoid receptor interacting protein 1
-1.06993	0.00178193	Cntf	NM_170786, NP_740756	ciliary neurotrophic factor
2.42476	0.000476136	Cntn1	NM_007727, NP_031753	contactin 1
-2.73396	0.0172673	Cntn2	NM_177129, NP_796103	contactin 2
5.12793	0.00206008	Cntnap4	NM_130457, NP_569724	contactin associated protein-like 4
-1.61662	0.000472715	Cobl	NM_172496, NP_766084	cordon-bleu
-1.69161	0.00307485	Cobll1	NM_027225, NM_177025, NP_081501, NP_795999	Cobl-like 1
-1.17589	0.00311687	Col12a1	NM_007730, NP_031756	collagen, type XII, alpha 1
-2.38251	0.000583676	Col15a1	NM_009928, NP_034058	collagen, type XV, alpha 1
1.84677	0.00842718	Col3a1	NM_009930, NP_034060	collagen, type III, alpha 1
-1.12139	0.000623212	Col4a2	NM_009932, NP_034062	collagen, type IV, alpha 2
-2.92475	0.00317539	Col4a3	NM_007734, NP_031760	collagen, type IV, alpha 3
-4.61763	0.000627315	Col4a4	NM_007735, NP_031761	collagen, type IV, alpha 4
-2.19537	0.00211429	Col8a1	NM_007739, NP_031765	collagen, type VIII, alpha 1
1.04392	0.00155334	Copg	NM_017477, NM_201244, NP_059505, NP_957696	coatomer protein complex, subunit gamma
1.48532	0.000958563	Cops4	NM_012001, NP_036131	COP9 (constitutive photomorphogenic) homolog, subunit 4 (Arabidopsis thaliana)
1.41614	0.000697854	Coq6	NM_172582, NP_766170	coenzyme Q6 homolog (yeast)
-1.42195	0.000681067	Corin	NM_001122756, NM_016869, NP_001116228, NP_058565	corin
-1.02339	0.00733884	Coro2b	NM_175484, NP_780693	coronin, actin binding protein, 2B
1.01627	0.0294085	Cort	NM_007745, NP_031771	cortistatin
-1.71399	0.000801285	Cox7a1	NM_009944, NP_034074	cytochrome c oxidase, subunit VIIa 1
1.54334	0.00133085	Cpa2	NM_001024698, NP_001019869	carboxypeptidase A2, pancreatic
-4.09686	0.00139951	Cpeb3	NM_198300, NP_938042	cytoplasmic polyadenylation element binding protein 3
-1.06097	0.00439325	Cpeb4	NM_026252, NP_080528	cytoplasmic polyadenylation element binding protein 4
-1.27278	0.00411028	Cpn1	NM_030703, NP_109628	carboxypeptidase N, polypeptide 1
-2.59333	0.0016384	Cpsf4l	NM_026682, NM_029794, NP_080958, NP_084070	cleavage and polyadenylation specific factor 4-like
1.30502	0.000488146	Cpsf6	NM_001013391, NP_001013409	cleavage and polyadenylation specific factor 6
-5.75808	0.011754	Cpz	NM_153107, NP_694747	carboxypeptidase Z
1.13905	0.00704064	Cr1l	NM_013499, NP_038527	complement component (3b/4b) receptor 1-like
2.41123	0.000351892	Crabp1	NM_013496, NP_038524	cellular retinoic acid binding protein I
1.64866	0.000830139	Crabp2	NM_007759, NP_031785	cellular retinoic acid binding protein II
-1.34293	0.00275683	Crim1	NM_015800, NP_056615	cysteine rich transmembrane BMP regulator 1 (chordin like)
1.00201	0.0388448	Crk	NM_133656, NP_598417	v-crk sarcoma virus CT10 oncogene homolog (avian)
1.5666	0.000775022	Crls1	NM_001024385, NM_025646, NP_001019556, NP_079922	cardiolipin synthase 1
2.58708	0.0365137	Crmp1	NM_001136058, NM_007765, NP_001129530, NP_031791	collapsin response mediator protein 1
1.28594	0.000391872	Crtac1	NM_145123, NP_660105	cartilage acidic protein 1
-2.45939	0.000360256	Cryab	NM_009964, NP_034094	crystallin, alpha B
-1.84457	0.000201053	Cryl1	NM_030004, NP_084280	crystallin, lambda 1
-1.1672	0.00278817	Csad	NM_144942, NP_659191	cysteine sulfinic acid decarboxylase
1.18734	0.00510407	Csda	NM_011733, NM_139117, NP_035863, NP_620817	cold shock domain protein A
1.98011	0.00211429	Csde1	NM_144901, NP_659150	cold shock domain containing E1, RNA binding
-1.58628	0.000367717	Csf1r	NM_001037859, NP_001032948	colony stimulating factor 1 receptor
1.52418	0.000679409	Csnk1d	NM_027874, NM_139059, NP_082150, NP_620690	casein kinase 1, delta
-1.59436	0.00372014	Csrp1	NM_007791, NP_031817	cysteine and glycine-rich protein 1
1.61624	0.000395068	Ctbp2	NM_009980, NP_034110	C-terminal binding protein 2
5.00608	0.00308107	Ctf2	NM_198858, NP_942155	cardiotrophin 2
-2.39239	0.000934784	Ctgf	NM_010217, NP_034347	connective tissue growth factor
1.05482	0.00291576	Ctps	NM_016748, NP_058028	cytidine 5'-triphosphate synthase
1.65549	0.00461049	Ctps2	NM_018737, NP_061207	cytidine 5'-triphosphate synthase 2
1.11443	0.0223469	Ctsa	NM_001038492, NM_008906, NP_001033581, NP_032932	cathepsin A
-1.2194	0.000832672	Ctsh	NM_007801, NP_031827	cathepsin H
1.26238	0.0051423	Cttn	NM_007803, NP_031829	cortactin
-3.85499	0.00235372	Cubn	NM_001081084, NP_001074553	cubilin (intrinsic factor-cobalamin receptor)
1.45553	0.0139889	Cwc22	NM_030560, NP_085037	CWC22 spliceosome-associated protein homolog (S. cerevisiae)
-1.2465	0.013525	Cx3cl1	NM_009142, NP_033168	chemokine (C-X3-C motif) ligand 1
3.4192	0.00608125	Cxcl13	NM_018866, NP_061354	chemokine (C-X-C motif) ligand 13
-1.2346	0.000351892	Cxcl14	NM_019568, NP_062514	chemokine (C-X-C motif) ligand 14
-8.20065	0.000610984	Cxcl16	NM_023158, NP_075647	chemokine (C-X-C motif) ligand 16
-1.00098	0.00955586	Cxcr7	NM_007722, NP_031748	chemokine (C-X-C motif) receptor 7
1.03347	0.00714224	Cyb5r3	NM_029787, NP_084063	cytochrome b5 reductase 3
3.15315	0.0456051	Cyb5r4	NM_024195, NP_077157	cytochrome b5 reductase 4
-1.27172	0.00178707	Cyba	NM_007806, NP_031832	cytochrome b-245, alpha polypeptide
-5.37411	0.00554273	Cyp27b1	NM_010009, NP_034139	cytochrome P450, family 27, subfamily b, polypeptide 1
-3.96195	0.0101878	Cyp2d10	NM_010005, NP_034135	cytochrome P450, family 2, subfamily d, polypeptide 10
-3.76408	0.00192531	Cyp2d11	NM_001104531, NP_001098001, XM_001479925, XM_905769, XP_001479975, XP_910862	cytochrome P450, family 2, subfamily d, polypeptide 11
-4.03336	0.00411728	Cyp2d26	NM_029562, NP_083838	cytochrome P450, family 2, subfamily d, polypeptide 26
-3.89657	0.0219646	Cyp2j11	NM_001004141, NP_001004141	cytochrome P450, family 2, subfamily j, polypeptide 11
-5.16348	0.00495156	Cyp2j13	NM_145548, NP_663523	cytochrome P450, family 2, subfamily j, polypeptide 13
-1.94877	0.00239887	Cyp4a10	NM_010011, NP_034141	cytochrome P450, family 4, subfamily a, polypeptide 10
-3.43323	0.0283739	Cyp4a12b	NM_172306, NP_758510	cytochrome P450, family 4, subfamily a, polypeptide 12B
-1.88305	0.0413796	Cyp4a31	NM_201640, NP_964002, XM_001475399, XP_001475449	cytochrome P450, family 4, subfamily a, polypeptide 31
-1.47399	0.0415578	Cyp4b1	NM_007823, NP_031849	cytochrome P450, family 4, subfamily b, polypeptide 1
-2.34923	0.00220672	Cyr61	NM_010516, NP_034646	cysteine rich protein 61
1.29987	0.00360941	Cysltr1	NM_021476, NP_067451	cysteinyl leukotriene receptor 1
-2.87413	0.000330423	Cytip	NM_139200, NP_631939	cytohesin 1 interacting protein
-2.22146	0.042301	D130043K22Rik	NM_001081051, NP_001074520	RIKEN cDNA D130043K22 gene
2.36307	0.00482524	D2Bwg1423e	XM_001473037, XM_001477269, XP_001473087, XP_001477319	DNA segment, Chr 2, Brigham & Women's Genetics 1423 expressed
1.28766	0.012602	D330045A20Rik	NM_175326, NP_780535	RIKEN cDNA D330045A20 gene
-1.16198	0.000794597	D630004K10Rik	NA	RIKEN cDNA D630004K10 gene
-1.22889	0.0129738	D630010B17Rik	XM_001480529, XP_001480579	RIKEN cDNA D630010B17 gene
-2.90348	0.0394449	D630011A20Rik	NA	RIKEN cDNA D630011A20 gene
-2.58955	0.00131667	D630023F18Rik	NM_175293, NP_780502	RIKEN cDNA D630023F18 gene
1.07593	0.00139951	D6Wsu163e	NM_138594, NP_613060	DNA segment, Chr 6, Wayne State University 163, expressed
-2.55429	0.0399693	D830014E11Rik	NM_177251, NP_796225	RIKEN cDNA D830014E11 gene
-2.61748	0.00150585	D930007N19Rik	NA	RIKEN cDNA D930007N19 gene
-1.26533	0.00898734	D930030O05Rik	NA	RIKEN cDNA D930030O05 gene
-2.33502	0.00117518	D930046H04Rik	NA	RIKEN cDNA D930046H04 gene
-1.27318	0.000742192	Dab1	NM_010014, NM_177259, NP_034144, NP_796233	disabled homolog 1 (Drosophila)
-3.26328	0.000269048	Dab2	NM_001008702, NM_001037905, NM_001102400, NM_023118, NP_001008702, NP_001032994, NP_001095870, NP_075607	disabled homolog 2 (Drosophila)
1.81269	0.00237859	Dach1	NM_001038610, NM_007826, NP_001033699, NP_031852	dachshund 1 (Drosophila)
1.59769	0.00555316	Dact1	NM_021532, NP_067507	dapper homolog 1, antagonist of beta-catenin (xenopus)
-1.18816	0.000873417	Dag1	NM_010017, NP_034147	dystroglycan 1
-2.54549	0.000351892	Dak	NM_145496, NP_663471	dihydroxyacetone kinase 2 homolog (yeast)
-2.55476	0.0360997	Dao	NM_010018, NP_034148	D-amino acid oxidase
1.69955	0.000900981	Dars	NM_145507, NM_177445, NP_663482, NP_803228	aspartyl-tRNA synthetase
1.5624	0.015161	Dbc1	NM_019967, NP_064351	deleted in bladder cancer 1 (human)
-2.25413	0.000527437	Dclk3	NM_172928, NP_766516	doublecortin-like kinase 3
2.09504	0.00568209	Dcn	NM_007833, NP_031859	decorin
-2.71959	0.025387	Dct	NM_010024, NP_034154	dopachrome tautomerase
1.54494	0.012563	Dctn1	NM_007835, NP_031861	dynactin 1
1.71599	0.000410492	Dcx	NM_001110222, NM_001110223, NM_001110224, NM_010025, NP_001103692, NP_001103693, NP_001103694, NP_034155	doublecortin
-1.48047	0.00250722	Dcxr	NM_026428, NP_080704	dicarbonyl L-xylulose reductase
-1.0457	0.00119851	Ddah1	NM_026993, NP_081269	dimethylarginine dimethylaminohydrolase 1
-2.25823	0.00176589	Ddn	NM_001013741, NP_001013763, XM_001476216, XM_001480765, XM_619356, XP_001476266, XP_001480815, XP_619356	dendrin
-2.06873	0.0227626	Ddo	NM_027442, NP_081718	D-aspartate oxidase
-1.02313	0.00150224	Ddr1	NM_007584, NM_172962, NP_031610, NP_766550	discoidin domain receptor family, member 1
1.68606	0.00114128	Ddx10	NM_029936, NP_084212, XM_001481328, XM_284494, XP_001481378, XP_284494	DEAD (Asp-Glu-Ala-Asp) box polypeptide 10
1.00138	0.000701025	Ddx25	NM_013932, NP_038960	DEAD (Asp-Glu-Ala-Asp) box polypeptide 25
-4.54231	0.00238374	Ddx3y	NM_012008, NP_036138	DEAD (Asp-Glu-Ala-Asp) box polypeptide 3, Y-linked
1.20707	0.0246151	Ddx46	NM_145975, NP_666087	DEAD (Asp-Glu-Ala-Asp) box polypeptide 46
2.19478	0.00250722	Ddx5	NM_007840, NP_031866	DEAD (Asp-Glu-Ala-Asp) box polypeptide 5
1.06433	0.01827	Dedd	NM_001128609, NM_011615, NP_001122081, NP_035745	death effector domain-containing
-5.37544	0.00595432	Defb1	NM_007843, NP_031869	defensin beta 1
-5.36671	0.000361518	Defb19	NM_145157, NP_660139	defensin beta 19
-2.62057	0.000694563	Defb29	NM_001001444, NP_001001444	defensin beta 29
2.02644	0.00275362	Dennd4c	NM_001081014, NP_001074483	DENN/MADD domain containing 4C
-1.37384	0.00148833	Dfnb59	NM_001080711, NP_001074180	deafness, autosomal recessive 59 (human)
-1.51639	0.000558786	Dgat2	NM_026384, NP_080660	diacylglycerol O-acyltransferase 2
-1.33816	0.0406889	Dgkb	NM_178681, NP_848796	diacylglycerol kinase, beta
-1.04071	0.00311693	Dhcr24	NM_053272, NP_444502	24-dehydrocholesterol reductase
1.03644	0.00483816	Dhx15	NM_001042620, NM_007839, NP_001036085, NP_031865	DEAH (Asp-Glu-Ala-His) box polypeptide 15
1.35104	0.0439967	Dhx29	NM_172594, NP_766182	DEAH (Asp-Glu-Ala-His) box polypeptide 29
1.3286	0.00382944	Dlc1	NM_015802, NP_056617	deleted in liver cancer 1
1.31697	0.0424349	Dlg2	NM_011807, NP_035937	discs, large homolog 2 (Drosophila)
1.28122	0.0212197	Dlk1	NM_010052, NP_034182	delta-like 1 homolog (Drosophila)
-2.40955	0.0201305	Dmrtc1a	NM_001038616, NM_027591, NM_029378, NP_001033705, NP_081867, NP_083654	DMRT-like family C1a
1.87881	0.00144992	Dmtf1	NM_001110327, NM_011806, NP_001103797, NP_035936	cyclin D binding myb-like transcription factor 1
5.00168	0.0401124	Dnahc6	XM_001478021, XM_913416, XP_001478071, XP_918509	dynein, axonemal, heavy chain 6
3.02817	0.0326342	Dnajb4	NM_025926, NM_027287, NP_080202, NP_081563	DnaJ (Hsp40) homolog, subfamily B, member 4
1.62844	0.0178005	Dnajc10	NM_024181, NP_077143	DnaJ (Hsp40) homolog, subfamily C, member 10
-2.34125	0.009999	Dnajc19	NM_001026211, NM_026332, NP_001021382, NP_080608	DnaJ (Hsp40) homolog, subfamily C, member 19
-2.83695	0.00192632	Dnajc6	NM_198412, NP_940804	DnaJ (Hsp40) homolog, subfamily C, member 6
1.36739	0.0305015	Dnalc1	NM_028821, NP_083097	dynein, axonemal, light chain 1
-1.20428	0.0443716	Dnali1	NM_175223, NP_780432	dynein, axonemal, light intermediate polypeptide 1
-1.01032	0.0271788	Dnm2	NM_001039520, NP_001034609	dynamin 2
1.24042	0.00176208	Doc2b	NM_007873, NP_031899	double C2, beta
-1.16499	0.00973908	Dock8	NM_028785, NP_083061	dedicator of cytokinesis 8
1.08647	0.00779103	Dok1	NM_010070, NP_034200	docking protein 1
1.14676	0.00284339	Donson	NM_021720, NP_068366	downstream neighbor of SON
-3.2171	0.00161777	Dpep1	NM_007876, NP_031902	dipeptidase 1 (renal)
1.12283	0.0167658	Dph2	NM_026344, NP_080620	DPH2 homolog (S. cerevisiae)
-1.37537	0.00180528	Dpp4	NM_010074, NP_034204	dipeptidylpeptidase 4
1.15277	0.00206439	Drg1	NM_007879, NP_031905	developmentally regulated GTP binding protein 1
1.33947	0.000488146	Drp2	NM_010078, NP_034208	dystrophin related protein 2
1.39225	0.00138763	Dscr3	NM_007834, NP_031860	Down syndrome critical region gene 3
-1.02184	0.000879993	Dsp	NM_023842, NP_076331, XM_001481272, XM_621314, XM_896350, XP_001481322, XP_621314, XP_901443	desmoplakin
-1.34382	0.00241684	Dusp14	NM_019819, NP_062793	dual specificity phosphatase 14
-1.81399	0.00219507	Dusp8	NM_008748, NP_032774	dual specificity phosphatase 8
-1.48731	0.0107261	Dvl3	NM_007889, NP_031915	dishevelled 3, dsh homolog (Drosophila)
1.52488	0.000900981	Dzip3	NM_001110017, NM_027341, NP_001103487, NP_081617	DAZ interacting protein 3, zinc finger
-2.17522	0.00233637	E030010A14Rik	NM_183160, NP_898983	RIKEN cDNA E030010A14 gene
1.83614	0.00195762	E030010N08Rik	XM_001474855, XM_977156, XP_001474905, XP_982250	RIKEN cDNA E030010N08 gene
-1.03637	0.0108816	E030049G20Rik	NM_001081756, NM_172484, NM_176957, NP_001075225, NP_766072, NP_795931	RIKEN cDNA E030049G20 gene
-1.01797	0.00385822	E130307A14Rik	XM_001475662, XP_001475712	RIKEN cDNA E130307A14 gene
-1.67009	0.0336777	E130309F12Rik	NM_178756, NP_848871	RIKEN cDNA E130309F12 gene
1.23246	0.000807355	E330013P04Rik	NM_175355, NP_780564, NR_026942	RIKEN cDNA E330013P04 gene
1.04353	0.0450861	E330026B02Rik	NM_001102607, NM_172927, NP_001096077, NP_766515	RIKEN cDNA E330026B02 gene
-1.52591	0.0158567	E430013K19Rik	NA	RIKEN cDNA E430013K19 gene
1.01718	0.0102407	Ebag9	NM_019480, NP_062353	estrogen receptor-binding fragment-associated gene 9
2.93525	0.0166646	Ebf2	NM_010095, NP_034225	early B-cell factor 2
2.79536	0.000367717	Ebf3	NM_001113414, NM_001113415, NM_010096, NP_001106885, NP_001106886, NP_034226	early B-cell factor 3
1.6907	0.0195645	Ect2	NM_007900, NP_031926	ect2 oncogene
1.07629	0.00183787	Eef2	NM_007907, NP_031933	eukaryotic translation elongation factor 2
1.8613	0.00377578	Efcab1	NM_025769, NP_080045	EF hand calcium binding domain 1
-1.36616	0.00184835	Efcab4a	NM_001025103, NP_001020274	EF-hand calcium binding domain 4A
-2.51503	0.000678425	Efhd1	NM_028889, NP_083165	EF hand domain containing 1
-2.48487	0.0181043	EG214403	NM_001029977, NP_001025148	predicted gene, EG214403
1.07768	0.00404758	EG230765	XR_032827, XR_034472	predicted gene, EG230765
1.26102	0.00615585	EG236294	XR_030518, XR_030680	predicted gene, EG236294
-1.33962	0.000448049	EG240055	NM_001081656, NM_176995, NP_001075125, NP_795969	predicted gene, EG240055
1.05469	0.0142671	EG244189	XR_032323, XR_035686	predicted gene, EG244189
-2.18086	0.0247446	EG384813	NM_001025240, NP_001020411	predicted gene, EG384813
1.94345	0.00520524	EG432448	XM_890293, XM_906520, XP_895386, XP_911613	predicted gene, EG432448
1.53079	0.0032915	EG432730	XR_004738, XR_032194	predicted gene, EG432730
1.34031	0.000351892	EG434858	NR_002883	predicted gene, EG434858
1.18373	0.000694563	EG434907	XM_486849, XP_486849	predicted gene, EG434907
1.92628	0.0436519	EG545570	XR_031301, XR_034447	predicted gene, EG545570
1.74126	0.00030479	EG546090	XR_032463, XR_032776	predicted gene, EG546090
1.21766	0.00594791	EG621205	XM_001479423, XM_897204, XM_988234, XP_001479473, XP_902297, XP_993328	predicted gene, EG621205
1.36028	0.0014061	EG623133	XM_887570, XM_904990, XP_892663, XP_910083	predicted gene, EG623133
1.31919	0.000685426	EG623867	XM_888379, XM_911643, XP_893472, XP_916736	predicted gene, EG623867
1.14141	0.000577339	EG625174	XR_031910, XR_033533	predicted gene, EG625174
1.61147	0.00740151	EG628412	XM_893147, XP_898240	predicted gene, EG628412
1.09378	0.000990105	EG632248	XM_001473902, XM_001475231, XP_001473952, XP_001475281	predicted gene, EG632248
-3.23353	0.000611494	EG632778	NM_001039243, NP_001034332	predicted gene, EG632778
1.02387	0.00184779	EG666103	XM_912678, XM_981629, XP_917771, XP_986723	predicted gene, EG666103
1.57017	0.00268085	EG666170	XR_030638, XR_034308	predicted gene, EG666170
1.168	0.000472715	EG666559	XR_031145	predicted gene, EG666559
1.3713	0.000443179	EG666976	XR_001954, XR_030501	predicted gene, EG666976
2.13188	0.00030479	EG667005	XR_030797, XR_033681	predicted gene, EG667005
1.02207	0.00269805	EG667456	XR_031438, XR_031975	predicted gene, EG667456
4.63729	0.000361518	EG667727	XR_002065, XR_030998	predicted gene, EG667727
1.6739	0.000703749	EG668183	XR_034278, XR_034650	predicted gene, EG668183
-1.5988	0.00193443	Ehd1	NM_010119, NP_034249	EH-domain containing 1
-1.07057	0.0257966	Ehd3	NM_020578, NP_065603	EH-domain containing 3
-1.93708	0.00580285	Ehhadh	NM_023737, NP_076226	enoyl-Coenzyme A, hydratase/3-hydroxyacyl Coenzyme A dehydrogenase
1.49071	0.00626272	Eid2	NM_198425, NP_940817	EP300 interacting inhibitor of differentiation 2
-1.10146	0.033287	Eif2ak3	NM_010121, NP_034251	eukaryotic translation initiation factor 2 alpha kinase 3
1.05211	0.00852781	Eif2b1	NM_145371, NP_663346	eukaryotic translation initiation factor 2B, subunit 1 (alpha)
1.23618	0.00495156	Eif4a2	NM_001123037, NM_001123038, NM_013506, NP_001116509, NP_001116510, NP_038534	eukaryotic translation initiation factor 4A2
1.35774	0.00307993	Eif4g2	NM_001040131, NM_013507, NP_001035221, NP_038535	eukaryotic translation initiation factor 4, gamma 2
1.20803	0.00027712	Eif5a	NM_181582, NP_853613	eukaryotic translation initiation factor 5A
-2.31266	0.000195529	Ela1	NM_033612, NP_291090	elastase 1, pancreatic
1.54767	0.00287727	Elavl2	NM_010486, NM_207685, NM_207686, NP_034616, NP_997568, NP_997569	ELAV (embryonic lethal, abnormal vision, Drosophila)-like 2 (Hu antigen B)
1.83921	0.00338381	Elf2	NM_023502, NP_075991	E74-like factor 2
-1.39117	0.0153124	Elf3	NM_007921, NP_031947	E74-like factor 3
-2.10158	0.0027674	Elf5	NM_010125, NP_034255	E74-like factor 5
1.08902	0.0114399	Elk3	NM_013508, NM_205536, NP_038536, NP_991099	ELK3, member of ETS oncogene family
3.05525	0.00728353	Elmo1	NM_080288, NM_198093, NP_525027, NP_932761	engulfment and cell motility 1, ced-12 homolog (C. elegans)
2.12055	0.0029215	Elmo2	NM_080287, NM_207705, NM_207706, NP_525026, NP_997588, NP_997589	engulfment and cell motility 2, ced-12 homolog (C. elegans)
-1.57839	0.0054237	Eln	NM_007925, NP_031951	elastin
-1.03231	0.00608983	Elovl2	NM_019423, NP_062296	elongation of very long chain fatty acids (FEN1/Elo2, SUR4/Elo3, yeast)-like 2
-1.08321	0.026369	Elovl7	NM_029001, NP_083277	ELOVL family member 7, elongation of long chain fatty acids (yeast)
1.1576	0.00109618	Emd	NM_007927, NP_031953	emerin
1.36599	0.00215911	Eme1	NM_177752, NP_808420	essential meiotic endonuclease 1 homolog 1 (S. pombe)
-1.69517	0.00644833	Emx1	NM_010131, NP_034261	empty spiracles homolog 1 (Drosophila)
2.94579	0.0291996	En2	NM_010134, NP_034264	engrailed 2
-1.05215	0.0136293	Eng	NM_007932, NP_031958	endoglin
1.00687	0.00798111	Enho	NM_027147, NP_081423, XM_001473388, XM_001478385, XM_912979, XP_001473438, XP_001478435, XP_918072	energy homeostasis associated
-1.94201	0.0018015	Enpep	NM_007934, NP_031960	glutamyl aminopeptidase
-2.17963	0.000323644	Enpp1	NM_008813, NP_032839	ectonucleotide pyrophosphatase/phosphodiesterase 1
-1.3653	0.000638485	Enpp2	NM_001136077, NM_015744, NP_001129549, NP_056559	ectonucleotide pyrophosphatase/phosphodiesterase 2
-1.26769	0.0137819	Enpp5	NM_032003, NP_114392	ectonucleotide pyrophosphatase/phosphodiesterase 5
-1.92256	0.0124868	Enpp6	NM_177304, NP_796278	ectonucleotide pyrophosphatase/phosphodiesterase 6
-3.57938	0.0025518	ENSMUSG00000053891	NA	predicted gene, ENSMUSG00000053891
1.64599	0.000816224	ENSMUSG00000057924	NA	predicted gene, ENSMUSG00000057924
1.05059	0.00289799	ENSMUSG00000058922	NR_002885, XM_001481145, XP_001481195	predicted gene, ENSMUSG00000058922
2.40324	0.0274162	ENSMUSG00000072672	XM_001472720, XP_001472770	predicted gene, ENSMUSG00000072672
-1.28399	0.0299057	ENSMUSG00000072674	XM_001472576, XP_001472626	predicted gene, ENSMUSG00000072674
-2.36525	0.00828235	ENSMUSG00000074380	XM_001480488, XM_001480492, XM_001480494, XP_001480538, XP_001480542, XP_001480544	predicted gene, ENSMUSG00000074380
-1.54325	0.00483816	Entpd2	NM_009849, NP_033979	ectonucleoside triphosphate diphosphohydrolase 2
-3.24719	0.000195529	Entpd5	NM_001026214, NM_007647, NP_001021385, NP_031673	ectonucleoside triphosphate diphosphohydrolase 5
-1.0479	0.00350055	Epb4.1l1	NM_001003815, NM_001006664, NM_013510, NP_001003815, NP_001006665, NP_038538	erythrocyte protein band 4.1-like 1
-1.99262	0.000222938	Epb4.1l4b	NM_019427, NP_062300, XM_001476161, XM_001476174, XM_980440, XP_001476211, XP_001476224, XP_985534	erythrocyte protein band 4.1-like 4b
-1.61924	0.000361518	Epb4.1l5	NM_001113416, NM_145506, NP_001106887, NP_663481	erythrocyte protein band 4.1-like 5
-1.60749	0.000952837	Epb4.9	NM_013514, NP_038542	erythrocyte protein band 4.9
2.01151	0.00270574	Epha5	NM_007937, NP_031963	Eph receptor A5
1.83851	0.00804125	Epha7	NM_001122889, NM_010141, NP_001116361, NP_034271	Eph receptor A7
-2.16215	0.000490198	Ephx1	NM_010145, NP_034275	epoxide hydrolase 1, microsomal
-1.00646	0.000499603	Ephx2	NM_007940, NP_031966	epoxide hydrolase 2, cytoplasmic
-1.53594	0.0428755	Epn3	NM_027984, NP_082260	epsin 3
-1.02433	0.0134424	Eppk1	NM_144848, NP_659097	epiplakin 1
1.88107	0.000618771	Eprs	NM_029735, NP_084011	glutamyl-prolyl-tRNA synthetase
-4.17259	0.000702729	Eps8l2	NM_133191, NP_573454	EPS8-like 2
-4.58327	0.0362184	Erap1	NM_030711, NP_109636	endoplasmic reticulum aminopeptidase 1
2.16014	0.0337362	Ercc2	NM_007949, NP_031975	excision repair cross-complementing rodent repair deficiency, complementation group 2
1.25814	0.00141322	Eri3	NM_080469, NP_536717	exoribonuclease 3
1.51845	0.0161368	Erlin2	NM_153592, NP_705820	ER lipid raft associated 2
-3.22115	0.0173096	Esr1	NM_007956, NP_031982	estrogen receptor 1 (alpha)
1.1171	0.0292763	Esr2	NM_010157, NM_207707, NP_034287, NP_997590	estrogen receptor 2 (beta)
-1.02135	0.0025196	Esrra	NM_007953, NP_031979	estrogen related receptor, alpha
-4.61943	0.00477142	Esrrb	NM_011934, NP_036064	estrogen related receptor, beta
-1.2123	0.000455453	Esrrg	NM_011935, NP_036065	estrogen-related receptor gamma
-1.288	0.00337562	Evpl	NM_025276, NP_079552	envoplakin
1.01407	0.00563287	Exod1	NM_027698, NP_081974	exonuclease domain containing 1
1.31978	0.00843784	Exog	NM_172456, NP_766044	endo/exonuclease (5'-3'), endonuclease G-like
1.93944	0.000427619	Eya1	NM_010164, NP_034294	eyes absent 1 homolog (Drosophila)
1.91853	0.0243056	Eya4	NM_010167, NP_034297	eyes absent 4 homolog (Drosophila)
1.6261	0.0218979	Ezh1	NM_007970, NP_031996	enhancer of zeste homolog 1 (Drosophila)
1.18115	0.00168791	Ezh2	NM_007971, NP_031997	enhancer of zeste homolog 2 (Drosophila)
-4.10107	0.00497485	F10	NM_007972, NP_031998	coagulation factor X
-1.81818	0.00319847	F13a1	NM_028784, NP_083060	coagulation factor XIII, A1 subunit
-1.7986	0.0246502	F13b	NM_031164, NP_112441	coagulation factor XIII, beta subunit
-1.22349	0.00193443	F2rl1	NM_007974, NP_032000	coagulation factor II (thrombin) receptor-like 1
1.84021	0.0203086	F730047E07Rik	NM_199467, NP_955761	RIKEN cDNA F730047E07 gene
-3.08148	0.00447049	Fa2h	NM_178086, NP_835187	fatty acid 2-hydroxylase
-1.273	0.00230846	Faah	NM_010173, NP_034303	fatty acid amide hydrolase
-1.07045	0.00176208	Fads3	NM_021890, NP_068690	fatty acid desaturase 3
-2.53412	0.000527437	Fah	NM_010176, NP_034306	fumarylacetoacetate hydrolase
-1.14476	0.0211374	Fam113b	NM_172293, NP_758497	family with sequence similarity 113, member B
-1.57782	0.00192302	Fam134b	NM_001034851, NM_025459, NP_001030023, NP_079735	family with sequence similarity 134, member B
-1.47882	0.000604412	Fam135a	NM_026604, NP_080880	family with sequence similarity 135, member A
-1.47848	0.00252829	Fam13a	NM_153574, NP_705802	family with sequence similarity 13, member A
-2.69221	0.00185485	Fam13c	NM_001143776, NM_001143777, NM_024244, NP_001137248, NP_001137249, NP_077206	family with sequence similarity 13, member C
1.9391	0.00777175	Fam148a	XM_001004247, XM_001004252, XM_146937, XP_001004247, XP_001004252, XP_146937	family with sequence similarity 148, member A
2.00787	0.0325537	Fam148b	NM_001081314, NP_001074783	family with sequence similarity 148, member B
2.48648	0.00117696	Fam155a	NM_173446, NP_775622	family with sequence similarity 155, member A
1.37143	0.0288375	Fam178a	NM_001081225, NP_001074694	family with sequence similarity 178, member A
1.97866	0.000890311	Fam19a2	NM_182807, NP_877959	family with sequence similarity 19, member A2
3.4553	0.00658383	Fam19a4	NM_177233, NP_796207	family with sequence similarity 19, member A4
2.09269	0.00272345	Fam60a	NM_019643, NP_062617	family with sequence similarity 60, member A
-1.33584	0.00164262	Fam65a	NM_001081241, NP_001074710	family with sequence similarity 65, member A
1.0573	0.00246469	Fam70a	NM_172930, NP_766518	family with sequence similarity 70, member A
1.22002	0.00642091	Fancl	NM_025923, NP_080199	Fanconi anemia, complementation group L
-1.30554	0.0118635	Fank1	NM_025850, NP_080126	fibronectin type 3 and ankyrin repeat domains 1
-4.84998	0.000299259	Fbp1	NM_019395, NP_062268	fructose bisphosphatase 1
-3.25338	0.00706323	Fbp2	NM_007994, NP_032020	fructose bisphosphatase 2
1.71602	0.000269048	Fbxl12	NM_001002846, NM_013911, NP_001002846, NP_038939	F-box and leucine-rich repeat protein 12
1.11518	0.00315187	Fbxo15	NM_015798, NP_056613	F-box protein 15
-3.05611	0.00211429	Fbxo40	NM_001037321, NP_001032398	F-box protein 40
-2.07369	0.0150541	Fbxw15	NM_199036, NP_950201	F-box and WD-40 domain protein 15
-1.45622	0.0303538	Fcna	NM_007995, NP_032021	ficolin A
1.38747	0.0124826	Fech	NM_007998, NP_032024	ferrochelatase
1.10634	0.00604298	Fen1	NM_007999, NP_032025	flap structure specific endonuclease 1
-1.47885	0.0351824	Fgf1	NM_010197, NP_034327	fibroblast growth factor 1
-1.05204	0.0257286	Fgfbp3	NM_028263, NP_082539	fibroblast growth factor binding protein 3
1.82739	0.0163487	Fgfr1	NM_001079908, NM_001079909, NM_010206, NP_001073377, NP_001073378, NP_034336	fibroblast growth factor receptor 1
-2.97474	0.0436525	Fggy	NM_001113412, NM_029347, NP_001106883, NP_083623	FGGY carbohydrate kinase domain containing
-3.93782	0.00445233	Fgl2	NM_008013, NP_032039	fibrinogen-like protein 2
-1.06231	0.00113393	Fhl1	NM_001077361, NM_001077362, NM_010211, NP_001070829, NP_001070830, NP_034341	four and a half LIM domains 1
-1.18382	0.000603872	Fhod3	NM_175276, NP_780485	formin homology 2 domain containing 3
1.189	0.0176862	Fip1l1	NM_024183, NP_077145	FIP1 like 1 (S. cerevisiae)
-4.09635	0.0455723	Fkbp6	NM_033571, NP_291049	FK506 binding protein 6
-2.32348	0.00206294	Fmo1	NM_010231, NP_034361	flavin containing monooxygenase 1
-3.34194	0.00688686	Fmo5	NM_010232, NP_034362	flavin containing monooxygenase 5
2.17156	0.00337638	Fn1	NM_010233, NP_034363	fibronectin 1
-2.24056	0.000844143	Folr1	NM_008034, NP_032060	folate receptor 1 (adult)
-1.15421	0.043222	Fosb	NM_008036, NP_032062	FBJ osteosarcoma oncogene B
1.08031	0.00318055	Foxd1	NM_008242, NP_032268	forkhead box D1
-5.19197	0.00149281	Foxi1	NM_023907, NP_076396	forkhead box I1
-1.23733	0.0133279	Foxp4	NM_001110824, NM_001110825, NM_028767, NP_001104294, NP_001104295, NP_083043	forkhead box P4
-3.4692	0.00179985	Fpr2	NM_008039, NP_032065	formyl peptide receptor 2
1.05988	0.00188156	Frag1	NM_145583, NP_663558	FGF receptor activating protein 1
1.7331	0.000445749	Frmd5	NM_172673, NP_766261	FERM domain containing 5
-1.0237	0.0373794	Frmd8	NM_026169, NP_080445	FERM domain containing 8
-1.43447	0.000620487	Fry	XM_001477828, XM_488539, XM_976343, XP_001477878, XP_488539, XP_981437	furry homolog (Drosophila)
-1.61991	0.00313734	Fryl	NM_028194, NM_177136, NP_082470, NP_796110	furry homolog-like (Drosophila)
1.14799	0.00191058	Fsd1	NM_183178, NP_899001	fibronectin type 3 and SPRY domain-containing protein
1.89591	0.0174922	Fstl4	NM_177059, NP_796033	follistatin-like 4
1.76135	0.021618	Ftsj1	NM_133991, NP_598752	FtsJ homolog 1 (E. coli)
1.53994	0.0157145	Fubp1	NM_057172, NP_476513	far upstream element (FUSE) binding protein 1
-1.18344	0.000879883	Furin	NM_001081454, NM_011046, NP_001074923, NP_035176	furin (paired basic amino acid cleaving enzyme)
1.28885	0.00126993	Fusip1	NM_001080387, NM_010178, NP_001073856, NP_034308	FUS interacting protein (serine-arginine rich) 1
-3.30917	0.00329434	Fxyd2	NM_007503, NM_052823, NP_031529, NP_439888	FXYD domain-containing ion transport regulator 2
-1.20316	0.00491411	Fxyd4	NM_033648, NP_387468	FXYD domain-containing ion transport regulator 4
3.02599	0.0210034	Fzd10	NM_175284, NP_780493	frizzled homolog 10 (Drosophila)
-1.07901	0.00196072	Fzd5	NM_001042659, NM_022721, NP_001036124, NP_073558	frizzled homolog 5 (Drosophila)
-1.28543	0.00401943	G0s2	NM_008059, NP_032085	G0/G1 switch gene 2
1.4074	0.00198735	G2e3	NM_001015099, NP_001015099	G2/M-phase specific E3 ubiquitin ligase
1.62043	0.00171447	G3bp1	NM_013716, NP_038744	Ras-GTPase-activating protein SH3-domain binding protein 1
1.13643	0.000890311	G3bp2	NM_001080794, NM_001080795, NM_001080796, NM_001080797, NM_011816, NP_001074263, NP_001074264, NP_001074265, NP_001074266, NP_035946	GTPase activating protein (SH3 domain) binding protein 2
-5.10136	0.00211429	G630016D24Rik	NM_001033805, NP_001028977	RIKEN cDNA G630016D24 gene
-1.03222	0.00119851	Gabarapl1	NM_020590, NP_065615	gamma-aminobutyric acid (GABA(A)) receptor-associated protein-like 1
-1.72747	0.00243265	Gabrp	NM_146017, NP_666129	gamma-aminobutyric acid (GABA-A) receptor, pi
-1.9429	0.0146166	Gadd45b	NM_008655, NP_032681	growth arrest and DNA-damage-inducible 45 beta
1.78649	0.0122247	Gadd45gip1	NM_183358, NP_899202	growth arrest and DNA-damage-inducible, gamma interacting protein 1
-1.36671	0.000467646	Gal3st1	NM_016922, NP_058618	galactose-3-O-sulfotransferase 1
-1.26848	0.00241684	Galnt10	NM_134189, NP_598950	UDP-N-acetyl-alpha-D-galactosamine:polypeptide N-acetylgalactosaminyltransferase 10
-1.37387	0.00237065	Galnt11	NM_144908, NP_659157	UDP-N-acetyl-alpha-D-galactosamine:polypeptide N-acetylgalactosaminyltransferase 11
-1.37696	0.00555327	Galnt14	NM_027864, NP_082140	UDP-N-acetyl-alpha-D-galactosamine:polypeptide N-acetylgalactosaminyltransferase 14
-1.58549	0.000361518	Galnt3	NM_015736, NP_056551, XM_885274, XM_980400, XP_890367, XP_985494	UDP-N-acetyl-alpha-D-galactosamine:polypeptide N-acetylgalactosaminyltransferase 3
-2.01561	0.0427532	Galnt9	NM_001122639, NM_198306, NP_001116111, NP_938048	UDP-N-acetyl-alpha-D-galactosamine:polypeptide N-acetylgalactosaminyltransferase 9
-1.80956	0.00279426	Galntl4	NM_173739, NP_776100	UDP-N-acetyl-alpha-D-galactosamine:polypeptide N-acetylgalactosaminyltransferase-like 4
1.05998	0.033149	Ganab	NM_008060, NP_032086	alpha glucosidase 2 alpha neutral subunit
1.38749	0.0184384	Gap43	NM_008083, NP_032109	growth associated protein 43
1.17219	0.0358394	Gar1	NM_026578, NP_080854	GAR1 ribonucleoprotein homolog (yeast)
-1.81861	0.000926443	Gas6	NM_019521, NP_062394	growth arrest specific 6
1.64276	0.000410492	Gatc	NM_029645, NP_083921	glutamyl-tRNA(Gln) amidotransferase, subunit C homolog (bacterial)
-1.3399	0.000351892	Gats	NM_030719, NP_109644	opposite strand transcription unit to Stag3
-1.9195	0.011116	Gbe1	NM_028803, NP_083079	glucan (1,4-alpha-), branching enzyme 1
-2.52222	0.0331241	Gcdh	NM_001044744, NM_008097, NP_001038209, NP_032123	glutaryl-Coenzyme A dehydrogenase
-1.47614	0.00115519	Gclm	NM_008129, NP_032155	glutamate-cysteine ligase , modifier subunit
-1.53787	0.00168791	Gcnt1	NM_001136484, NM_010265, NM_173442, NP_001129956, NP_034395, NP_775618	glucosaminyl (N-acetyl) transferase 1, core 2
-4.47372	0.0127726	Gdf5	NM_008109, NP_032135	growth differentiation factor 5
1.42004	0.00175443	Gdi2	NM_008112, NP_032138	guanosine diphosphate (GDP) dissociation inhibitor 2
1.80641	0.00987057	Gemin4	NM_177367, NP_796341	gem (nuclear organelle) associated protein 4
1.17342	0.0242981	Gemin8	NM_146238, NP_666350	gem (nuclear organelle) associated protein 8
1.21462	0.0407501	Gfra4	NM_001136063, NM_020014, NP_001129535, NP_064398	glial cell line derived neurotrophic factor family receptor alpha 4
-2.46198	0.0440826	Ggct	NM_026637, NP_080913	gamma-glutamyl cyclotransferase
-1.91375	0.00117518	Ggt1	NM_008116, NP_032142	gamma-glutamyltransferase 1
1.52194	0.00027712	Gins2	NM_178856, NP_849187	GINS complex subunit 2 (Psf2 homolog)
-1.57726	0.00817349	Gipc2	NM_016867, NP_058563	GIPC PDZ domain containing family, member 2
-4.48864	0.000645434	Gjb2	NM_008125, NP_032151	gap junction protein, beta 2
-1.90049	0.00278368	Gjb6	NM_001010937, NM_008128, NP_001010937, NP_032154	gap junction protein, beta 6
-2.01535	0.00467284	Gjc2	NM_080454, NM_175452, NP_536702, NP_780661	gap junction protein, gamma 2
-1.15585	0.000700796	Glb1l2	NM_153803, NP_722498	galactosidase, beta 1-like 2
2.29402	0.0494592	Gli3	NM_008130, NP_032156	GLI-Kruppel family member GLI3
-1.48874	0.00194453	Glis1	NM_147221, NP_671754	GLIS family zinc finger 1
-1.61602	0.000331841	Glis3	NM_175459, NP_780668	GLIS family zinc finger 3
2.45138	0.0281101	Glrb	NM_010298, NP_034428	glycine receptor, beta subunit
-1.40473	0.00989952	Glrx	NM_053108, NP_444338	glutaredoxin
-6.22885	0.000962735	Glt25d2	NM_177756, NP_808424	glycosyltransferase 25 domain containing 2
1.61336	0.01317	Glt8d2	NM_029102, NP_083378	glycosyltransferase 8 domain containing 2
-1.24699	0.000349093	Glud1	NM_008133, NP_032159	glutamate dehydrogenase 1
-1.09596	0.00804664	Glul	NM_008131, NP_032157	glutamate-ammonia ligase (glutamine synthetase)
-2.6741	0.000986658	Glyat	NM_145935, NP_666047	glycine-N-acyltransferase
-2.30919	0.00518209	Glyctk	NM_001039586, NM_174846, NP_001034675, NP_777271	glycerate kinase
2.09625	0.0358717	Gm129	NM_001033302, NP_001028474	gene model 129, (NCBI)
1.63166	0.0142493	Gm1818	XR_001538, XR_001614	gene model 1818, (NCBI)
1.12424	0.000543777	Gm1943	NR_002928	gene model 1943, (NCBI)
-1.27385	0.0127092	Gm671	NA	gene model 671, (NCBI)
-4.43904	0.00746396	Gm949	NM_001033446, NP_001028618	gene model 949, (NCBI)
-2.29622	0.000807355	Gm962	NM_001033448, NP_001028620	gene model 962, (NCBI)
1.13437	0.00148833	Gmppa	NM_133708, NP_598469	GDP-mannose pyrophosphorylase A
6.72979	0.0216981	Gmpr2	NM_177992, NP_818773	guanosine monophosphate reductase 2
1.24537	0.0148356	Gna12	NM_010302, NP_034432	guanine nucleotide binding protein, alpha 12
1.12366	0.00243616	Gnas	NM_001077507, NM_001077510, NM_010309, NM_019690, NM_022000, NM_201616, NM_201617, NM_201618, NP_001070975, NP_001070978, NP_034439, NP_062664, NP_068840, NP_963910, NP_963911, NP_963912, NR_003258	GNAS (guanine nucleotide binding protein, alpha stimulating) complex locus
1.71876	0.0270947	Gnat1	NM_008140, NP_032166	guanine nucleotide binding protein, alpha transducing 1
1.0803	0.000435847	Gng10	NM_025277, NP_079553	guanine nucleotide binding protein (G protein), gamma 10
1.30066	0.000527437	Gnl3	NM_153547, NM_178846, NP_705775, NP_849174	guanine nucleotide binding protein-like 3 (nucleolar)
-7.29193	0.0333718	Gnmt	NM_010321, NP_034451	glycine N-methyltransferase
-1.17292	0.000410492	Gns	NM_029364, NP_083640	glucosamine (N-acetyl)-6-sulfatase
1.18169	0.00193467	Golga7	NM_001042484, NM_020585, NP_001035949, NP_065610	golgi autoantigen, golgin subfamily a, 7
1.1702	0.00192807	Golt1b	NM_025872, NP_080148	golgi transport 1 homolog B (S. cerevisiae)
1.38877	0.000807355	Gorasp2	NM_027352, NP_081628	golgi reassembly stacking protein 2
1.31343	0.00381417	Gpbp1l1	NM_029868, NP_084144	GC-rich promoter binding protein 1-like 1
-2.57486	0.000448345	Gpc4	NM_008150, NP_032176	glypican 4
-1.89824	0.00171973	Gpc5	NM_175500, NP_780709	glypican 5
-1.99236	0.00197459	Gpd1	NM_010271, NP_034401	glycerol-3-phosphate dehydrogenase 1 (soluble)
-1.67486	0.0120204	Gphn	NM_172952, NP_766540	gephyrin
1.07733	0.00600744	Gpi1	NM_008155, NP_032181	glucose phosphate isomerase 1
-1.94996	0.000860475	Gpihbp1	NM_026730, NP_081006	GPI-anchored HDL-binding protein 1
1.40639	0.0168928	Gpkow	NM_173747, NP_776108	G patch domain and KOW motifs
-2.06743	0.0354871	Gpld1	NM_008156, NP_032182	glycosylphosphatidylinositol specific phospholipase D1
-2.05111	0.000505358	Gpm6a	NM_153581, NP_705809	glycoprotein m6a
-2.60135	0.0159284	Gpr116	NM_001081178, NP_001074647	G protein-coupled receptor 116
-1.29031	0.002775	Gpr137b	NM_031999, NP_114388	G protein-coupled receptor 137B
-1.63486	0.000779956	Gpr146	NM_001038703, NM_030258, NP_001033792, NP_084534	G protein-coupled receptor 146
-1.00179	0.0144928	Gpr160	NM_001134385, NM_001134386, NM_027965, NP_001127857, NP_001127858, NP_082241, XM_130823, XM_896590, XM_921004, XM_921012, XM_977547, XM_980080, XP_130823, XP_901683, XP_926097, XP_926105, XP_982641, XP_985174	G protein-coupled receptor 160
-1.48086	0.0107646	Gpr182	NM_007412, NP_031438	G protein-coupled receptor 182
2.31933	0.0183389	Gpr35	NM_001104529, NM_022320, NP_001097999, NP_071715	G protein-coupled receptor 35
1.22145	0.00133022	Gpr45	NM_053107, NP_444337	G protein-coupled receptor 45
1.23555	0.00406591	Gpr98	NM_054053, NP_473394	G protein-coupled receptor 98
7.64439	0.00155134	Gprasp1	NM_001004359, NM_001005385, NM_026081, NP_001004359, NP_001005385, NP_080357	G protein-coupled receptor associated sorting protein 1
-1.41901	0.000695336	Gpt2	NM_173866, NP_776291	glutamic pyruvate transaminase (alanine aminotransferase) 2
-3.12741	0.000195529	Gpx3	NM_001083929, NM_008161, NP_001077398, NP_032187	glutathione peroxidase 3
-1.24411	0.00076328	Gramd1b	NM_172768, NP_766356	GRAM domain containing 1B
1.31966	0.000441108	Gramd3	NM_026240, NP_080516	GRAM domain containing 3
1.00225	0.0379818	Gria1	NM_001113325, NM_008165, NP_001106796, NP_032191	glutamate receptor, ionotropic, AMPA1 (alpha 1)
-1.49064	0.0418206	Grk4	NM_001080743, NM_019497, NP_001074212, NP_062370	G protein-coupled receptor kinase 4
-2.30087	0.0277918	Grm2	XM_001475814, XM_909627, XP_001475864, XP_914720	glutamate receptor, metabotropic 2
-3.80883	0.00269889	Gsdmc2	NM_177912, NP_808580	gasdermin C2
3.70398	0.0159697	Gsdmd	NM_026960, NP_081236	gasdermin D
-1.81529	0.000427619	Gss	NM_008180, NP_032206	glutathione synthetase
-5.34947	0.000732566	Gsta2	NM_008182, NP_032208	glutathione S-transferase, alpha 2 (Yc2)
-1.01539	0.00496469	Gsta3	NM_001077353, NM_010356, NP_001070821, NP_034486	glutathione S-transferase, alpha 3
-1.98885	0.0358986	Gstm6	NM_008184, NP_032210	glutathione S-transferase, mu 6
1.29684	0.00762129	Gstp1	NM_013541, NP_038569	glutathione S-transferase, pi 1
1.62941	0.0186615	Gtf3c1	NM_207239, NP_997122	general transcription factor III C 1
1.37286	0.0184155	Gtpbp1	NM_013818, NP_038846	GTP binding protein 1
1.40859	0.000765878	Gtpbp10	NM_153116, NP_694756	GTP-binding protein 10 (putative)
-1.93976	0.0125021	Guca2a	NM_008190, NP_032216	guanylate cyclase activator 2a (guanylin)
-4.29713	0.00159164	Guca2b	NM_008191, NP_032217	guanylate cyclase activator 2b (retina)
1.97977	0.00732041	Gulp1	NM_027506, NM_028450, NP_081782, NP_082726	GULP, engulfment adaptor PTB domain containing 1
1.36013	0.00302383	Gusb	NM_010368, NP_034498	glucuronidase, beta
-1.13258	0.000201053	Gyltl1b	NM_172670, NP_766258	glycosyltransferase-like 1B
1.6749	0.00124679	H2afy2	NM_207000, NP_996883	H2A histone family, member Y2
-2.22901	0.0326002	H2-D1	NM_010380, NP_034510	histocompatibility 2, D region locus 1
-1.70133	0.0112278	H2-T23	NM_010398, NP_034528	histocompatibility 2, T region locus 23
1.41191	0.00109751	H3f3a	NM_008210, NP_032236	H3 histone, family 3A
-1.89338	0.000347689	H6pd	NM_173371, NP_775547	hexose-6-phosphate dehydrogenase (glucose 1-dehydrogenase)
-1.14328	0.00698313	Habp2	NM_146101, NP_666213	hyaluronic acid binding protein 2
-2.77758	0.00409644	Hao3	NM_019545, NP_062418	hydroxyacid oxidase (glycolate oxidase) 3
-1.84792	0.0426192	Hap1	NM_010404, NP_034534	huntingtin-associated protein 1
1.1598	0.0445009	Hapln1	NM_013500, NP_038528	hyaluronan and proteoglycan link protein 1
1.78703	0.000430138	Has2	NM_008216, NP_032242	hyaluronan synthase 2
-1.66863	0.0252493	Havcr1	NM_134248, NP_599009	hepatitis A virus cellular receptor 1
5.11203	0.000807355	Hba-x	NM_010405, NP_034535	hemoglobin X, alpha-like embryonic chain in Hba complex
6.60946	0.0129646	Hbb-bh1	NM_008219, NP_032245	hemoglobin Z, beta-like embryonic chain
7.25308	0.000219265	Hbb-y	NM_008221, NP_032247	hemoglobin Y, beta-like embryonic chain
-1.01263	0.00250386	Hdac4	NM_207225, NP_997108	histone deacetylase 4
-1.9603	0.00400265	Hdc	NM_008230, NP_032256	histidine decarboxylase
1.36695	0.00235372	Hdhd2	NM_001039201, NM_001039202, NM_029826, NP_001034290, NP_001034291, NP_084102	haloacid dehalogenase-like hydrolase domain containing 2
1.98091	0.00159756	Hdlbp	NM_133808, NP_598569	high density lipoprotein (HDL) binding protein
-1.18951	0.00204474	Heg1	NM_172934, NM_175256, NP_766522, NP_780465	HEG homolog 1 (zebrafish)
1.72852	0.00400114	Herc4	NM_026101, NP_080377	hect domain and RLD 4
1.07945	0.0242418	Herpud2	NM_020586, NP_065611	HERPUD family member 2
1.00374	0.0349999	Hes5	NM_010419, NP_034549	hairy and enhancer of split 5 (Drosophila)
1.29	0.00125029	Hes6	NM_019479, NP_062352	hairy and enhancer of split 6 (Drosophila)
-1.22577	0.0203086	Hexb	NM_010422, NP_034552	hexosaminidase B
-4.06386	0.000335169	Hgd	NM_013547, NP_038575	homogentisate 1, 2-dioxygenase
1.91612	0.000742192	Hgf	NM_010427, NP_034557	hepatocyte growth factor
-1.74469	0.00910595	Hgfac	NM_019447, NP_062320	hepatocyte growth factor activator
-1.10726	0.00714224	Hhip	NM_020259, NP_064655	Hedgehog-interacting protein
1.2753	0.0241055	Hif1a	NM_010431, NP_034561	hypoxia inducible factor 1, alpha subunit
-1.16643	0.00150093	Hif3a	NM_016868, NP_058564	hypoxia inducible factor 3, alpha subunit
1.12862	0.00232106	Hinfp	NM_172162, NP_751894	histone H4 transcription factor
-1.29111	0.00126432	Hip1r	NM_145070, NP_659507	huntingtin interacting protein 1 related
-1.14679	0.00888639	Hipk2	NM_001136065, NM_010433, NP_001129537, NP_034563	homeodomain interacting protein kinase 2
1.19216	0.03637	Hist1h2bb	NM_175664, NP_783595	histone cluster 1, H2bb
-1.20997	0.00631658	Hist1h2bc	NM_023422, NP_075911	histone cluster 1, H2bc
1.02084	0.0180216	Hist1h3c	NM_175653, NP_783584	histone cluster 1, H3c
1.04268	0.0114124	Hist1h3h	NM_178206, NP_835513	histone cluster 1, H3h
1.29181	0.0194348	Hist1h4c	NM_178208, NP_835515	histone cluster 1, H4c
1.05808	0.0285459	Hist1h4k	NM_178211, NP_835583	histone cluster 1, H4k
-2.01286	0.0068694	Hist2h2aa1	NM_013549, NP_038577	histone cluster 2, H2aa1
1.06491	0.00769225	Hist3h2ba	NM_030082, NP_084358	histone cluster 3, H2ba
-1.41538	0.0250967	Hk3	NM_001033245, NP_001028417	hexokinase 3
-1.00502	0.0380969	Hltf	NM_009210, NM_144959, NP_033236, NP_659208	helicase-like transcription factor
-1.39352	0.0090568	Hlx	NM_008250, NP_032276	H2.0-like homeobox
2.36329	0.0046134	Hmga2	NM_010441, NP_034571	high mobility group AT-hook 2
1.12588	0.0290242	Hmgcr	NM_008255, NP_032281	3-hydroxy-3-methylglutaryl-Coenzyme A reductase
1.54976	0.000990105	Hmgxb4	NM_178017, NP_821136	HMG box domain containing 4
-1.19741	0.00193467	Hnf1b	NM_009330, NP_033356	HNF1 homeobox B
-1.53814	0.002411	Hnf4a	NM_008261, NP_032287	hepatic nuclear factor 4, alpha
1.28222	0.00447339	Hnrnpa1	NM_001039129, NM_010447, NP_001034218, NP_034577	heterogeneous nuclear ribonucleoprotein A1
1.20362	0.00254935	Hnrnpa2b1	NM_016806, NM_182650, NP_058086, NP_872591	heterogeneous nuclear ribonucleoprotein A2/B1
1.56003	0.000475742	Hnrnpf	NM_133834, NP_598595	heterogeneous nuclear ribonucleoprotein F
1.65038	0.000650767	Hnrnph1	NM_021510, NP_067485	heterogeneous nuclear ribonucleoprotein H1
1.05186	0.00860956	Hnrpdl	NM_016690, NP_057899	heterogeneous nuclear ribonucleoprotein D-like
-1.16903	0.00318261	Hopx	NM_175606, NP_783199	HOP homeobox
1.38439	0.00158499	Hoxd12	NM_008274, NP_032300	homeo box D12
-4.26493	0.00197365	Hpn	NM_001110252, NM_008281, NP_001103722, NP_032307	hepsin
-1.58633	0.00246469	Hrsp12	NM_008287, NP_032313	heat-responsive protein 12
-3.65153	0.000950678	Hsd11b1	NM_001044751, NM_008288, NP_001038216, NP_032314	hydroxysteroid 11-beta dehydrogenase 1
-5.61604	0.000872857	Hsd17b2	NM_008290, NP_032316	hydroxysteroid (17-beta) dehydrogenase 2
-3.88107	0.00890986	Hsd3b2	NM_153193, NP_694873	hydroxy-delta-5-steroid dehydrogenase, 3 beta- and steroid delta-isomerase 2
-2.17627	0.0224417	Hspa1a	NM_010479, NP_034609	heat shock protein 1A
-3.31862	0.00155334	Hspa1b	NM_010478, NP_034608	heat shock protein 1B
-1.00585	0.0090694	Hspa4l	NM_011020, NP_035150	heat shock protein 4 like
1.55077	0.00716537	Hspa8	NM_031165, NP_112442	heat shock protein 8
2.11535	0.00175539	Hspd1	NM_010477, NP_034607	heat shock protein 1 (chaperonin)
-1.15677	0.00188977	Hspg2	NM_008305, NP_032331, XM_001481331, XM_978879, XP_001481381, XP_983973	perlecan (heparan sulfate proteoglycan 2)
-2.14603	0.00495156	Htra1	NM_019564, NP_062510	HtrA serine peptidase 1
-1.63735	0.00155334	Htra3	NM_001042615, NM_030127, NP_001036080, NP_084403	HtrA serine peptidase 3
-3.32805	0.00163447	Htra4	NM_001081187, NP_001074656	HtrA serine peptidase 4
1.51778	0.0083825	Ibtk	NM_001081282, NP_001074751	inhibitor of Bruton agammaglobulinemia tyrosine kinase
1.30399	0.0312188	Ica1l	NM_027407, NP_081683	islet cell autoantigen 1-like
-6.97453	0.0269417	Icam5	NM_008319, NP_032345	intercellular adhesion molecule 5, telencephalin
-2.29656	0.000269048	Ier3	NM_133662, NP_598423	immediate early response 3
-2.4581	0.0154321	Ifi27l2a	NM_029803, NP_084079	interferon, alpha-inducible protein 27 like 2A
-2.61239	0.00195669	Ifi44	NM_133871, NP_598632	interferon-induced protein 44
-3.62634	0.000903142	Ifit3	NM_010501, NP_034631	interferon-induced protein with tetratricopeptide repeats 3
-1.55838	0.0012485	Ifitm1	NM_001112715, NM_026820, NP_001106186, NP_081096	interferon induced transmembrane protein 1
3.03479	0.0229654	Ifna1	NM_010502, NP_034632	interferon alpha 1
1.68051	0.0105808	Ifrg15	NM_022329, NP_071724	interferon alpha responsive gene
1.98259	0.000329086	Ift74	NM_026319, NP_080595	intraflagellar transport 74 homolog (Chlamydomonas)
1.07651	0.0136434	Igf1	NM_001111274, NM_001111275, NM_001111276, NM_010512, NM_184052, NP_001104744, NP_001104745, NP_001104746, NP_034642, NP_908941	insulin-like growth factor 1
2.35134	0.00111773	Igf2bp2	NM_183029, NP_898850	insulin-like growth factor 2 mRNA binding protein 2
-2.04481	0.00593258	Igfals	NM_008340, NP_032366	insulin-like growth factor binding protein, acid labile subunit
-1.41152	0.00145431	Igfbp3	NM_008343, NP_032369	insulin-like growth factor binding protein 3
1.91316	0.0123915	Igsf1	NM_177591, NM_177915, NM_183335, NM_183336, NP_808259, NP_808583, NP_899178, NP_899179	immunoglobulin superfamily, member 1
-2.94432	0.00351111	Igsf11	NM_170599, NP_733548	immunoglobulin superfamily, member 11
-1.16816	0.0378662	Igtp	NM_018738, NP_061208	interferon gamma induced GTPase
-4.20743	0.000347689	Ihh	NM_010544, NP_034674	Indian hedgehog
-1.36603	0.0474541	Ikzf2	NM_011770, NP_035900	IKAROS family zinc finger 2
-1.01902	0.00294819	Il15	NM_008357, NP_032383	interleukin 15
-2.17592	0.00342268	Il17rb	NM_019583, NP_062529	interleukin 17 receptor B
-1.79412	0.000274826	Il17rc	NM_134159, NP_598920	interleukin 17 receptor C
-1.05453	0.0017144	Il17re	NM_001034029, NM_001034031, NM_145826, NP_001029201, NP_001029203, NP_665825	interleukin 17 receptor E
1.04832	0.0027634	Il1rap	NM_008364, NM_134103, NP_032390, NP_598864	interleukin 1 receptor accessory protein
-1.28776	0.00300745	Il28ra	NM_174851, NP_777276	interleukin 28 receptor alpha
-2.01896	0.0139528	Il4i1	NM_010215, NP_034345	interleukin 4 induced 1
-2.84013	0.0303113	Il6ra	NM_010559, NP_034689	interleukin 6 receptor, alpha
-1.94374	0.000347689	Ildr1	NM_134109, NP_598870	immunoglobulin-like domain containing receptor 1
-1.66405	0.00140209	Ildr2	XM_001473525, XM_001479680, XP_001473575, XP_001479730	immunoglobulin-like domain containing receptor 2
1.2362	0.000442588	Ilf3	NM_001042707, NM_001042708, NM_001042709, NM_010561, NP_001036172, NP_001036173, NP_001036174, NP_034691	interleukin enhancer binding factor 3
-1.97335	0.00123664	Inadl	NM_001005784, NM_001005787, NM_007704, NM_172696, NP_001005784, NP_001005787, NP_031730, NP_766284	InaD-like (Drosophila)
1.45069	0.00175443	Ing3	NM_023626, NP_076115	inhibitor of growth family, member 3
-2.27531	0.00134615	Inhbb	NM_008381, NP_032407	inhibin beta-B
-1.03082	0.0292343	Inmt	NM_009349, NP_033375	indolethylamine N-methyltransferase
1.01895	0.00264406	Ino80c	NM_172625, NP_766213	INO80 complex subunit C
-1.06093	0.0139889	Ino80d	NM_001081436, NM_001114609, NP_001074905, NP_001108081	INO80 complex subunit D
2.10204	0.0311615	Inpp4a	NM_030266, NM_172971, NP_084542, NP_766559	inositol polyphosphate-4-phosphatase, type I
-2.02245	0.00183825	Insc	NM_173767, NP_776128	inscuteable homolog (Drosophila)
2.50743	0.0020305	Insig1	NM_153526, NP_705746	insulin induced gene 1
-2.01476	0.00632227	Iqsec2	NM_001005475, NM_001114664, NP_001005475, NP_001108136	IQ motif and Sec7 domain 2
-1.39972	0.000410492	Irf8	NM_008320, NP_032346	interferon regulatory factor 8
-1.22724	0.033461	Irgm2	NM_019440, NP_062313	immunity-related GTPase family M member 2
3.68305	0.0177414	Irs4	NM_010572, NP_034702	insulin receptor substrate 4
-1.42945	0.0364889	Irx2	NM_010574, NP_034704	Iroquois related homeobox 2 (Drosophila)
-3.69975	0.0303308	Isl2	NM_027397, NP_081673	insulin related protein 2 (islet 2)
-1.15843	0.000943961	Itfg3	NM_207217, NP_997100	integrin alpha FG-GAP repeat containing 3
-1.31711	0.00383384	Itga1	NM_001033228, NP_001028400	integrin alpha 1
1.36607	0.0407164	Itgb1bp2	NM_013712, NP_038740	integrin beta 1 binding protein 2
-1.49041	0.0025934	Itgb4	NM_001005608, NM_133663, NP_001005608, NP_598424	integrin beta 4
-2.45412	0.000614404	Itgb6	NM_021359, NP_067334	integrin beta 6
-1.01777	0.00195762	Itgb8	NM_177290, NP_796264	integrin beta 8
2.39832	0.0435804	Itk	NM_010583, NP_034713	IL2-inducible T-cell kinase
1.98783	0.00160187	Itm2a	NM_008409, NP_032435	integral membrane protein 2A
-1.21767	0.00394291	Itpka	NM_146125, NP_666237	inositol 1,4,5-trisphosphate 3-kinase A
-1.0641	0.000578834	Itpr1	NM_010585, NP_034715	inositol 1,4,5-triphosphate receptor 1
-1.33142	0.000430138	Itpr2	NM_010586, NM_019923, NP_034716, NP_064307	inositol 1,4,5-triphosphate receptor 2
-2.09904	0.000695336	Iyd	NM_027391, NP_081667	iodotyrosine deiodinase
-1.48746	0.0108708	Jak3	NM_010589, NP_034719	Janus kinase 3
-1.48925	0.0412436	Jam2	NM_023844, NP_076333	junction adhesion molecule 2
1.41109	0.0299657	Jhdm1d	NM_001033430, NP_001028602	jumonji C domain-containing histone demethylase 1 homolog D (S. cerevisiae)
-1.9001	0.027593	Jph2	NM_021566, NP_067541	junctophilin 2
-2.07392	0.00122947	Junb	NM_008416, NP_032442	Jun-B oncogene
-1.07382	0.0035228	Kank4	NM_172872, NP_766460	KN motif and ankyrin repeat domains 4
1.96135	0.000695527	Kars	NM_001130868, NM_053092, NP_001124340, NP_444322	lysyl-tRNA synthetase
-1.16821	0.0465616	Kazald1	NM_178929, NP_849260	Kazal-type serine peptidase inhibitor domain 1
1.05718	0.044179	Kbtbd8	NM_001008785, NM_001102670, NP_001008785, NP_001096140	kelch repeat and BTB (POZ) domain containing 8
-2.78676	0.013249	Kcnb2	NM_001098528, NP_001091998, XM_001473596, XM_001473804, XP_001473646, XP_001473854	potassium voltage gated channel, Shab-related subfamily, member 2
1.70194	0.00439325	Kcnd2	NM_019697, NP_062671	potassium voltage-gated channel, Shal-related family, member 2
-2.85346	0.0105189	Kcne1	NM_008424, NP_032450	potassium voltage-gated channel, Isk-related subfamily, member 1
-5.19897	0.00143144	Kcnj1	NM_019659, NP_062633	potassium inwardly-rectifying channel, subfamily J, member 1
-3.94856	0.000219265	Kcnj15	NM_001039056, NM_001039057, NM_019664, NP_001034145, NP_001034146, NP_062638	potassium inwardly-rectifying channel, subfamily J, member 15
-1.48512	0.00157369	Kcnj16	NM_010604, NP_034734	potassium inwardly-rectifying channel, subfamily J, member 16
-2.19594	0.0368477	Kcnmb1	NM_031169, NP_112446	potassium large conductance calcium-activated channel, subfamily M, beta member 1
-1.54046	0.0327196	Kcnq1	NM_008434, NP_032460	potassium voltage-gated channel, subfamily Q, member 1
2.45021	0.0039402	Kcnv2	NM_183179, NP_899002	potassium channel, subfamily V, member 2
-1.44546	0.00285633	Kctd1	NM_001142731, NM_134112, NP_001136203, NP_598873	potassium channel tetramerisation domain containing 1
1.12329	0.00136007	Kdelr2	NM_025841, NP_080117	KDEL (Lys-Asp-Glu-Leu) endoplasmic reticulum protein retention receptor 2
1.52309	0.03674	Kdr	NM_010612, NP_034742	kinase insert domain protein receptor
-1.45203	0.00138227	Kif12	NM_010616, NP_034746	kinesin family member 12
-1.07913	0.00454258	Kif21a	NM_001109040, NM_001109041, NM_001109042, NM_016705, NP_001102510, NP_001102511, NP_001102512, NP_057914	kinesin family member 21A
-1.10282	0.0479615	Kif26a	NM_001097621, NP_001091090, XM_001477486, XM_001477732, XP_001477536, XP_001477782	kinesin family member 26A
1.0044	0.00479822	Kif4	NM_008446, NP_032472	kinesin family member 4
1.30806	0.00530469	Kirrel3	NM_026324, NP_080600	kin of IRRE like 3 (Drosophila)
-2.65931	0.00212346	Kiss1	NM_178260, NP_839991	KiSS-1 metastasis-suppressor
1.46228	0.0155218	Kit	NM_001122733, NM_021099, NP_001116205, NP_066922	kit oncogene
-4.92429	0.0147157	Kl	NM_013823, NP_038851	klotho
-1.25264	0.00168522	Klf13	NM_021366, NP_067341	Kruppel-like factor 13
-1.34302	0.00436444	Klf2	NM_008452, NP_032478	Kruppel-like factor 2 (lung)
-1.45466	0.00143137	Klf9	NM_010638, NP_034768	Kruppel-like factor 9
1.90439	0.0236471	Klhdc4	NM_145605, NP_663580	kelch domain containing 4
-2.1814	0.00264442	Klhl5	NM_175174, NP_780383	kelch-like 5 (Drosophila)
-5.4784	0.00360941	Klk1	NM_010639, NP_034769	kallikrein 1
-6.68312	0.000448817	Klk1b26	NM_010644, NP_034774	kallikrein 1-related petidase b26
-2.61315	0.0301299	Klk1b3	NM_008693, NP_032719	kallikrein 1-related peptidase b3
-5.78677	0.00278817	Klk1b5	NM_008456, NP_032482	kallikrein 1-related peptidase b5
-2.37365	0.00476534	Kng1	NM_001102411, NM_001102412, NM_023125, NP_001095881, NP_001095882, NP_075614	kininogen 1
-3.42848	0.000892748	Kng2	NM_001102409, NM_001102410, NM_201375, NP_001095879, NP_001095880, NP_958763	kininogen 2
1.537	0.0152666	Krit1	NM_030675, NP_109600	KRIT1, ankyrin repeat containing
1.87995	0.000489994	Krr1	NM_178610, NP_848725	KRR1, small subunit (SSU) processome component, homolog (yeast)
-8.87976	5.9014e-05	Krt14	NM_016958, NP_058654	keratin 14
-1.6779	0.025025	Krt20	NM_023256, NP_075745	keratin 20
-1.21868	0.00218882	Krt7	NM_033073, NP_149064	keratin 7
2.55619	0.0343435	Krtap8-2	NM_010676, NP_034806	keratin associated protein 8-2
-1.73572	0.000681067	Lama5	NM_001081171, NP_001074640	laminin, alpha 5
-1.22587	0.039628	Lamb3	NM_008484, NP_032510	laminin, beta 3
-1.14487	0.000645434	Lamc2	NM_008485, NP_032511	laminin, gamma 2
-1.6746	0.0205388	Lamc3	NM_011836, NP_035966	laminin gamma 3
-1.25898	0.00061348	Lamp2	NM_001017959, NM_010685, NP_001017959, NP_034815	lysosomal-associated membrane protein 2
-1.31931	0.00397472	Larp2	NM_001040399, NP_001035489	La ribonucleoprotein domain family, member 2
1.08205	0.0112858	Larp5	NM_172585, NP_766173	La ribonucleoprotein domain family, member 5
1.76633	0.0233975	Lars	NM_134137, NP_598898	leucyl-tRNA synthetase
3.01813	0.00676397	Lbr	NM_133815, NP_598576	lamin B receptor
-4.88627	0.00177288	Lce3c	NM_033175, NP_149410	late cornified envelope 3C
1.87504	0.0115101	Lcmt1	NM_025304, NP_079580	leucine carboxyl methyltransferase 1
-4.45377	0.00698635	Lcn2	NM_008491, NP_032517	lipocalin 2
-1.34511	0.0158261	Lcn3	NM_010694, NP_034824	lipocalin 3
1.1723	0.00150224	Ldb3	NM_001039071, NM_001039072, NM_001039073, NM_001039074, NM_001039075, NM_001039076, NM_011918, NP_001034160, NP_001034161, NP_001034162, NP_001034163, NP_001034164, NP_001034165, NP_036048	LIM domain binding 3
-2.16978	0.0115101	Ldhd	NM_027570, NP_081846	lactate dehydrogenase D
-1.82205	0.0162926	Ldlrad3	NM_178886, NP_849217	low density lipoprotein receptor class A domain containing 3
2.72989	0.000884329	Ldoc1	NM_001018087, NP_001018097	leucine zipper, down-regulated in cancer 1
-2.37215	0.00027712	Leprel1	NM_173379, NP_775555	leprecan-like 1
-2.27094	0.00088287	Lgals3	NM_010705, NP_034835	lectin, galactose binding, soluble 3
-1.39484	0.00587853	Lgals3bp	NM_011150, NP_035280	lectin, galactoside-binding, soluble, 3 binding protein
1.09643	0.0275028	Lgi3	NM_145219, NP_660254	leucine-rich repeat LGI family, member 3
-1.13068	0.00158499	Lgmn	NM_011175, NP_035305	legumain
-3.87451	0.00201846	Lgtn	NM_001136070, NM_010709, NP_001129542, NP_034839	ligatin
1.14302	0.000476159	Lig1	NM_001083188, NM_010715, NP_001076657, NP_034845	ligase I, DNA, ATP-dependent
-1.66998	0.00723156	Lims2	NM_144862, NP_659111	LIM and senescent cell antigen like domains 2
2.13909	0.0122257	Lin28b	NM_001031772, NP_001026942	lin-28 homolog B (C. elegans)
2.51869	0.000448049	Lins2	NM_152815, NP_690028	lines homolog 2 (Drosophila)
-1.44665	0.0056414	Lipa	NM_001111100, NM_021460, NP_001104570, NP_067435	lysosomal acid lipase A
1.55619	0.000840522	Lix1	NM_025681, NP_079957	limb expression 1 homolog (chicken)
-1.10062	0.00169823	Llgl2	NM_145438, NP_663413	lethal giant larvae homolog 2 (Drosophila)
-1.7102	0.00217445	Lmbr1	NM_020295, NP_064691	limb region 1
-1.28309	0.0337362	Lmna	NM_001002011, NM_001111102, NM_019390, NP_001002011, NP_001104572, NP_062263	lamin A
-1.6301	0.000448345	Lmo7	NM_201529, NP_963287, XM_001472577, XM_001480973, XP_001472627, XP_001481023	LIM domain only 7
-1.54605	0.0031854	Lmod1	NM_053106, NP_444336	leiomodin 1 (smooth muscle)
2.62674	0.00371178	LOC100040573	XM_001475112, XM_001475128, XM_001475151, XM_001475167, XP_001475162, XP_001475178, XP_001475201, XP_001475217	similar to putative transcription factor ZNF131
-1.77671	0.00232311	LOC100043986	XR_031250	hypothetical protein LOC100043986
1.36009	0.00385062	LOC100044042	XM_001480277, XP_001480327	similar to Archain 1
7.23294	0.000219265	LOC100044141	XM_001472678, XM_001472701, XP_001472728, XP_001472751	similar to beta-globin
-1.17563	0.000682263	LOC100044177	XM_001471637, XP_001471687	hypothetical protein LOC100044177
1.08093	0.00662741	LOC100044207	XM_001471641, XP_001471691	hypothetical protein LOC100044207
-1.21546	0.00544521	LOC100044233	XM_001471909, XP_001471959	hypothetical protein LOC100044233
-1.13117	0.0199813	LOC100044254	XM_001471657, XP_001471707	hypothetical protein LOC100044254
-1.87303	0.0404053	LOC100044430	XM_001472240, XP_001472290	similar to Interferon activated gene 205
1.349	0.00027712	LOC100044651	XM_001472769, XP_001472819	similar to SMC4 protein
-3.78237	0.00377695	LOC100044656	XM_001472632, XM_001472652, XP_001472682, XP_001472702	similar to renin 2 tandem duplication of Ren1
-3.15483	0.00282727	LOC100044817	XM_001473113, XP_001473163	hypothetical protein LOC100044817
1.881	0.000391872	LOC100044850	XM_001473190, XP_001473240	similar to AK129302 protein
-1.28224	0.00446639	LOC100045064	XR_031053	similar to Selenium-binding protein 2 (56 kDa acetaminophen-binding protein) (AP56)
-1.39371	0.000488146	LOC100045317	XM_001474286, XM_001474309, XP_001474336, XP_001474359	similar to TBC1 domain family, member 2
-2.35467	0.0126092	LOC100045556	XR_031836	similar to RAB17, member RAS oncogene family
1.05153	0.0018015	LOC100045696	XM_001475265, XP_001475315	similar to Hbs1l protein
-2.216	0.0446899	LOC100045856	XM_001475974, XP_001476024	similar to Sad1 and UNC84 domain containing 1
1.99266	0.00898734	LOC100045979	XR_032172	similar to arm-repeat protein NPRAP/neurojungin
3.96401	0.0189323	LOC100046205	XM_001475778, XP_001475828	similar to choroidermia
-1.49834	0.0149153	LOC100046616	XM_001476512, XP_001476562	similar to aquaporin 5
1.74308	0.00565821	LOC100046672	XR_032840	similar to Wars protein
-1.02437	0.00380904	LOC100046770	XM_001476780, XP_001476830	similar to histone macroH2A1.2
1.13898	0.00283682	LOC100046775	XM_001476786, XP_001476836	similar to CMP-sialic acid transporter
-4.14389	0.0169713	LOC100046852	XM_001476908, XP_001476958	hypothetical protein LOC100046852
2.03415	0.000899968	LOC100046998	XM_001477204, XP_001477254	similar to optic atrophy 1 (autosomal dominant)
3.19233	0.000825582	LOC100047009	XR_033125	hypothetical protein LOC100047009
-1.16863	0.00465928	LOC100047142	XR_033249	similar to INF2
2.32873	0.00644833	LOC100047187	XM_001476633, XP_001476683	similar to zinc finger, X-linked, duplicated B
-1.05663	0.00788948	LOC100047260	XM_001477752, XP_001477802	similar to heparan sulfate 6-sulfotransferase 1
2.50227	0.0266071	LOC100047316	XM_001476590, XP_001476640	similar to anti-MOG Z12 variable light chain
1.13871	0.00334696	LOC100047360	XM_001476928, XP_001476978	similar to sex comb on midleg-like 2 (Drosophila)
1.28284	0.00816703	LOC100047363	XM_001477983, XP_001478033	hypothetical protein LOC100047363
-1.46188	0.00736013	LOC100047385	XM_001478039, XP_001478089	similar to adenylate cyclase 5
-1.72304	0.00241684	LOC100047470	XM_001478214, XP_001478264	similar to complement component factor i
2.69086	0.0268465	LOC100047485	XM_001474007, XP_001474057	hypothetical protein LOC100047485
1.15834	0.000859387	LOC100047506	XM_001478299, XP_001478349	similar to PBX3a
-1.26979	0.0342957	LOC100047530	XM_001479215, XP_001479265	similar to oxysterol-binding protein-like protein OSBPL10
1.07944	0.00103583	LOC100047590	XM_001478469, XP_001478519	similar to mitochondrial ribosome recycling factor
1.26836	0.0019723	LOC100047696	XM_001478697, XP_001478747	similar to Eukaryotic translation initiation factor 3, subunit 8
-1.22856	0.000427896	LOC100047749	XM_001478817, XP_001478867	similar to cAMP-specific cyclic nucleotide phosphodiesterase PDE8; MMPDE8
-3.47367	0.0017364	LOC100047867	XM_001479852, XP_001479902	similar to mammary-derived growth inhibitor
1.45903	0.00314422	LOC100048541	XM_001480595, XP_001480645	similar to thioredoxin-related transmembrane protein 2
-1.53817	0.0139486	LOC100048844	XM_001479130, XM_001479137, XP_001479180, XP_001479187	similar to cytotoxic T-lymphocyte associated molecule 4
-1.07283	0.0124803	LOC632638	XR_031552	similar to Epidermal growth factor receptor kinase substrate 8
-1.57483	0.0119501	LOC634699	XM_909511, XP_914604	similar to Nephrin precursor (Renal glomerulus-specific cell adhesion receptor)
-2.18303	0.0130376	LOC637970	XR_033093	similar to type V P-type ATPase isoform 4
1.17883	0.000792334	LOC640611	XM_917659, XP_922752	similar to Cell division protein kinase 4 (Cyclin-dependent kinase 4) (PSK-J3) (CRK3)
1.74661	0.00302285	LOC672495	XR_032873, XR_034834	similar to cyclin Y-like 1
1.23047	0.00241684	LOC675809	XM_985306, XP_990400	similar to Homeobox protein SIX2 (Sine oculis homeobox homolog 2)
1.4407	0.00411354	LOC676436	XR_032057	similar to Fibronectin type-III domain-containing protein 3a
1.71696	0.000350543	LOC676870	XM_001003209, XP_001003209	region containing RIKEN cDNA 2310056B04 gene; pre B-cell leukemia transcription factor 1
1.16945	0.0461046	LOC676912	XM_993969, XP_999063	similar to Myosin regulatory light chain 2, skeletal muscle isoform (G2) (DTNB) (MLC-2)
-2.59326	0.000201053	LOC677317	XM_001004685, XP_001004685	similar to NADP-dependent malic enzyme (NADP-ME) (Malic enzyme 1)
1.23217	0.0357177	Lonrf1	NM_001081150, NP_001074619	LON peptidase N-terminal domain and ring finger 1
-1.04107	0.000807355	Loxl1	NM_010729, NP_034859	lysyl oxidase-like 1
-2.23826	0.00222151	Lpcat4	NM_207206, NP_997089	lysophosphatidylcholine acyltransferase 4
-1.89367	0.0479514	Lpin3	NM_022883, NP_075021	lipin 3
-1.67984	0.00170931	Lpp	NM_178665, NP_848780	LIM domain containing preferred translocation partner in lipoma
-2.79542	0.034657	Lrch4	NM_146164, NP_666276	leucine-rich repeats and calponin homology (CH) domain containing 4
-1.77768	0.0278902	Lrg1	NM_029796, NP_084072	leucine-rich alpha-2-glycoprotein 1
-3.00565	0.000289412	Lrp2	NM_001081088, NP_001074557	low density lipoprotein receptor-related protein 2
1.10894	0.0109427	Lrpprc	NM_028233, NP_082509	leucine-rich PPR-motif containing
-1.49137	0.00331401	Lrrc15	NM_028973, NP_083249	leucine rich repeat containing 15
-2.78466	0.0224259	Lrrc18	NM_026253, NP_080529	leucine rich repeat containing 18
1.04851	0.0118001	Lrrc30	NM_001033340, NP_001028512	leucine rich repeat containing 30
1.2355	0.0387933	Lrrc55	NM_001033346, NP_001028518	leucine rich repeat containing 55
-2.04194	0.0158227	Lrrk2	NM_025730, NP_080006	leucine-rich repeat kinase 2
1.34995	0.000567058	Lsg1	NM_178069, NP_835170	large subunit GTPase 1 homolog (S. cerevisiae)
-8.50467	0.024926	Ltbp1	NM_019919, NM_206958, NP_064303, NP_996841	latent transforming growth factor beta binding protein 1
-1.73775	0.00300745	Ltbp3	NM_008520, NP_032546	latent transforming growth factor beta binding protein 3
-1.53346	0.00191427	Ltbp4	NM_001113549, NM_175641, NP_001107021, NP_783572	latent transforming growth factor beta binding protein 4
-2.37716	0.0112629	Ltf	NM_008522, NP_032548	lactotransferrin
1.84203	0.00348011	Lum	NM_008524, NP_032550	lumican
-1.93173	0.0370558	Ly6a	NM_010738, NP_034868	lymphocyte antigen 6 complex, locus A
-1.35147	0.00902746	Ly6c1	NM_010741, NP_034871	lymphocyte antigen 6 complex, locus C1
-5.03656	0.00168453	Ly6d	NM_010742, NP_034872	lymphocyte antigen 6 complex, locus D
2.04637	0.000201053	Lyar	NM_025281, NP_079557	Ly1 antibody reactive clone
-1.21647	0.0177261	Lypd1	NM_145100, NP_659568	Ly6/Plaur domain containing 1
1.2664	0.00387978	Lypla1	NM_008866, NP_032892	lysophospholipase 1
-1.75093	0.00445233	Macrod1	NM_134147, NP_598908	MACRO domain containing 1
-3.18785	0.00285633	Macrod2	NM_001013802, NM_028387, NP_001013824, NP_082663	MACRO domain containing 2
1.37444	0.00167481	Maea	NM_021500, NP_067475	macrophage erythroblast attacher
1.26359	0.00108515	Mageh1	NM_023788, NP_076277	melanoma antigen, family H, 1
-1.87445	0.00237859	Mak10	NM_030153, NP_084429	MAK10 homolog, amino-acid N-acetyltransferase subunit, (S. cerevisiae)
1.36839	0.000779725	Mak16	NM_026453, NP_080729	MAK16 homolog (S. cerevisiae)
-1.40743	0.00720983	Mal	NM_010762, NP_034892	myelin and lymphocyte protein, T-cell differentiation protein
1.59325	0.00264406	Man1a	NM_008548, NP_032574	mannosidase 1, alpha
-1.65118	0.00394291	Man2b2	NM_008550, NP_032576	mannosidase 2, alpha B2
-1.66874	0.000763465	Manba	NM_027288, NP_081564	mannosidase, beta A, lysosomal
-1.00985	0.01459	Map2k5	NM_011840, NP_035970	mitogen-activated protein kinase kinase 5
1.15926	0.00104128	Map2k6	NM_011943, NP_036073	mitogen-activated protein kinase kinase 6
1.20125	0.0131114	Map3k7	NM_172688, NP_766276	mitogen-activated protein kinase kinase kinase 7
3.74359	0.0168804	Map4k5	NM_024275, NM_201519, NP_077237, NP_958927	mitogen-activated protein kinase kinase kinase kinase 5
-2.01682	0.000700887	Mapk4	NM_172632, NP_766220	mitogen-activated protein kinase 4
1.33464	0.0159385	Mapk9	NM_016961, NM_207692, NP_058657, NP_997575	mitogen-activated protein kinase 9
-1.5089	0.000537001	Mapkapk3	NM_178907, NP_849238	mitogen-activated protein kinase-activated protein kinase 3
-1.73321	0.00391566	Mapt	NM_001038609, NM_010838, NP_001033698, NP_034968	microtubule-associated protein tau
1.30509	0.000890311	Marcksl1	NM_010807, NP_034937	MARCKS-like 1
1.00636	0.00771395	Masp1	NM_008555, NP_032581	mannan-binding lectin serine peptidase 1
1.59489	0.00855846	Mat2a	NM_145569, NP_663544	methionine adenosyltransferase II, alpha
1.53313	0.000314292	Mat2b	NM_134017, NP_598778	methionine adenosyltransferase II, beta
-1.87596	0.0399631	Matn4	NM_013592, NP_038620	matrilin 4
1.60635	0.00380641	Matr3	NM_010771, NP_034901	matrin 3
2.14077	0.0170072	Max	NM_008558, NP_032584	Max protein
2.84506	0.035112	Mbd6	NM_033072, NP_149063	methyl-CpG binding domain protein 6
1.10344	0.00427912	Mboat2	NM_001083341, NM_026037, NP_001076810, NP_080313	membrane bound O-acyltransferase domain containing 2
-2.24575	0.00491988	Mbp	NM_001025245, NM_001025251, NM_001025254, NM_001025255, NM_001025256, NM_001025258, NM_001025259, NM_010777, NP_001020416, NP_001020422, NP_001020425, NP_001020426, NP_001020427, NP_001020429, NP_001020430, NP_034907	myelin basic protein
1.15261	0.00483816	Mcat	NM_001030014, NP_001025185	malonyl CoA:ACP acyltransferase (mitochondrial)
-1.04229	0.00432376	Mccc1	NM_023644, NP_076133	methylcrotonoyl-Coenzyme A carboxylase 1 (alpha)
-1.57507	0.0248361	Mcf2l	NM_178076, NP_835177	mcf.2 transforming sequence-like
2.4725	0.000694563	Mcm10	NM_027290, NP_081566	minichromosome maintenance deficient 10 (S. cerevisiae)
1.14994	0.00085568	Mcm3	NM_008563, NP_032589	minichromosome maintenance deficient 3 (S. cerevisiae)
6.25013	0.000430464	Mcm4	NM_008565, NP_032591	minichromosome maintenance deficient 4 homolog (S. cerevisiae)
2.3458	0.0264228	Mcm6	NM_008567, NP_032593	minichromosome maintenance deficient 6 (MIS5 homolog, S. pombe) (S. cerevisiae)
2.11837	0.000963624	Mcm7	NM_008568, NP_032594	minichromosome maintenance deficient 7 (S. cerevisiae)
2.27711	0.0186943	Mcm8	NM_025676, NP_079952	minichromosome maintenance deficient 8 (S. cerevisiae)
1.06117	0.038035	Mcph1	NM_173189, NP_775281	microcephaly, primary autosomal recessive 1
1.33935	0.040057	Mdga2	NM_207010, NP_996893	MAM domain containing glycosylphosphatidylinositol anchor 2
-3.79702	0.00510407	Mdh1	NM_008618, NP_032644	malate dehydrogenase 1, NAD (soluble)
1.50026	0.000909851	Mdk	NM_001012335, NM_001012336, NM_010784, NP_001012335, NP_001012336, NP_034914	midkine
1.69785	0.0144988	Mdm1	NM_010785, NM_148922, NP_034915, NP_683724	transformed mouse 3T3 cell double minute 1
-2.04092	0.00156395	Me1	NM_008615, NP_032641	malic enzyme 1, NADP(+)-dependent, cytosolic
2.12115	0.00474554	Me2	NM_145494, NP_663469	malic enzyme 2, NAD(+)-dependent, mitochondrial
-5.70217	0.0167041	Me3	NM_181407, NP_852072	malic enzyme 3, NADP(+)-dependent, mitochondrial
-1.63728	0.00975263	Med25	NM_029365, NP_083641	mediator of RNA polymerase II transcription, subunit 25 homolog (yeast)
1.55722	0.0116738	Meg3	NR_003633, XR_035480, XR_035483, XR_035484	maternally expressed 3
2.19688	0.000448817	Melk	NM_010790, NP_034920	maternal embryonic leucine zipper kinase
1.10568	0.00163059	Memo1	NM_133771, NP_598532	mediator of cell motility 1
1.03547	0.00104128	Meox1	NM_010791, NP_034921	mesenchyme homeobox 1
1.71713	0.000394437	Meox2	NM_008584, NP_032610	mesenchyme homeobox 2
-3.25104	0.00288639	Mep1a	NM_008585, NP_032611	meprin 1 alpha
-2.66642	0.0068694	Mep1b	NM_008586, NP_032612	meprin 1 beta
-3.84174	0.000700887	Mettl7b	NM_027853, NP_082129	methyltransferase like 7B
1.99247	0.0132595	Mex3c	NM_001039214, NP_001034303	mex3 homolog C (C. elegans)
1.09891	0.000323644	Mfap2	NM_008546, NP_032572	microfibrillar-associated protein 2
-1.31685	0.000269048	Mfap3l	NM_027756, NP_082032	microfibrillar-associated protein 3-like
-1.6029	0.00120403	Mfhas1	NM_001081279, NP_001074748	malignant fibrous histiocytoma amplified sequence 1
-1.84705	0.000430138	Mfsd7c	NM_145447, NP_663422	major facilitator superfamily domain containing 7C
-1.1376	0.00211429	Mgat1	NM_001110148, NM_001110149, NM_001110150, NM_010794, NP_001103618, NP_001103619, NP_001103620, NP_034924	mannoside acetylglucosaminyltransferase 1
-1.65077	0.000443179	Mgll	NM_011844, NP_035974	monoglyceride lipase
-1.60813	0.00140889	Mgp	NM_008597, NP_032623	matrix Gla protein
1.47987	0.0120743	Mia3	NM_177389, NP_796363	melanoma inhibitory activity 3
-1.03705	0.00148833	Mical3	NM_153396, NP_700445, XM_979045, XP_984139	microtubule associated monoxygenase, calponin and LIM domain containing 3
-1.52577	0.0155218	Mid1	NM_010797, NM_183151, NP_034927, NP_898974	midline 1
1.80835	0.0367459	Mid2	NM_011845, NP_035975	midline 2
-2.22207	0.0426822	Mitf	NM_001113198, NM_008601, NP_001106669, NP_032627	microphthalmia-associated transcription factor
1.36386	0.044663	Mknk1	NM_021461, NP_067436	MAP kinase-interacting serine/threonine kinase 1
1.29516	0.0241442	Mlf1	NM_001039543, NM_010801, NP_001034632, NP_034931	myeloid leukemia factor 1
1.00249	0.00455041	Mlf2	NM_145385, NP_663360	myeloid leukemia factor 2
1.19933	0.00705529	Mll5	XM_893956, XM_901178, XM_901188, XM_901192, XM_901195, XM_901199, XM_901201, XM_901204, XM_901207, XM_901211, XM_901215, XM_905564, XM_919411, XM_919417, XM_919427, XM_919435, XM_919445, XM_919452, XM_919456, XM_919462, XP_899049, XP_906271, XP_906281, XP_906285, XP_906288, XP_906292, XP_906294, XP_906297, XP_906300, XP_906304, XP_906308, XP_910657, XP_924504, XP_924510, XP_924520, XP_924528, XP_…	myeloid/lymphoid or mixed-lineage leukemia 5
-1.80263	0.0205325	Mllt10	NM_010804, NP_034934	myeloid/lymphoid or mixed-lineage leukemia (trithorax homolog, Drosophila); translocated to, 10
-1.38478	0.0474347	Mlph	NM_053015, NP_443748	melanophilin
-2.78188	0.000807355	Mlxipl	NM_021455, NP_067430	MLX interacting protein-like
-1.12307	0.0101579	Mme	NM_008604, NP_032630	membrane metallo endopeptidase
2.93395	0.0171845	Mmp13	NM_008607, NP_032633	matrix metallopeptidase 13
-1.10442	0.00340541	Mmp23	NM_011985, NP_036115	matrix metallopeptidase 23
2.67497	0.0124031	Mmrn1	XM_284198, XM_909131, XP_284198, XP_914224	multimerin 1
-3.7033	0.0292454	Mn1	NM_001081235, NP_001074704	meningioma 1
1.14444	0.000605213	Mns1	NM_008613, NP_032639	meiosis-specific nuclear structural protein 1
1.00837	0.00140209	Mobkl3	NM_025283, NP_079559	MOB1, Mps One Binder kinase activator-like 3 (yeast)
-2.44782	0.000795654	Mocos	NM_026779, NP_081055	molybdenum cofactor sulfurase
-2.62916	0.000990966	Mogat1	NM_026713, NP_080989	monoacylglycerol O-acyltransferase 1
-2.97979	0.00491521	Mogat2	NM_177448, NP_803231	monoacylglycerol O-acyltransferase 2
1.83838	0.00584282	Mospd1	NM_027409, NP_081685	motile sperm domain containing 1
1.77606	0.000276031	Moxd1	NM_021509, NP_067484	monooxygenase, DBH-like 1
1.30499	0.00117518	Mpdz	NM_010820, NP_034950	multiple PDZ domain protein
3.20929	0.0281699	Mpp7	NM_001081287, NP_001074756	membrane protein, palmitoylated 7 (MAGUK p55 subfamily member 7)
1.18792	0.00442652	Mpzl1	NM_001001880, NM_001083897, NP_001001880, NP_001077366	myelin protein zero-like 1
-1.02015	0.000562399	Mras	NM_008624, NP_032650	muscle and microspikes RAS
1.22622	0.0203439	Mre11a	NM_018736, NP_061206	meiotic recombination 11 homolog A (S. cerevisiae)
-5.5896	0.000488146	Mro	NM_027741, NP_082017	maestro
1.48348	0.00104916	Mrpl3	NM_053159, NP_444389	mitochondrial ribosomal protein L3
1.38377	0.0264329	Mrpl45	NM_025927, NP_080203	mitochondrial ribosomal protein L45
1.15223	0.000830139	Mrpl49	NM_026246, NP_080522	mitochondrial ribosomal protein L49
-2.36632	0.0388646	Ms4a2	NM_013516, NP_038544	membrane-spanning 4-domains, subfamily A, member 2
1.48344	0.00994047	Msi1	NM_008629, NP_032655	Musashi homolog 1(Drosophila)
-2.30363	0.028632	Msln	NM_018857, NP_061345	mesothelin
-2.19889	0.00535132	Mt1	NM_013602, NP_038630	metallothionein 1
-1.82554	0.00890139	Mt2	NM_008630, NP_032656	metallothionein 2
-1.36331	0.00131489	Mtap7	NM_008635, NP_032661	microtubule-associated protein 7
1.26776	0.00205315	Mtap7d2	NM_001081124, NP_001074593	MAP7 domain containing 2
1.55013	0.00387553	Mtbp	NM_134092, NP_598853	Mdm2, transformed 3T3 cell double minute p53 binding protein
1.14327	0.00108577	Mtch2	NM_019758, NP_062732	mitochondrial carrier homolog 2 (C. elegans)
1.06728	0.00162498	Mterfd2	NM_178051, NP_835152	MTERF domain containing 2
1.7747	0.00417707	Mtfmt	NM_027134, NP_081410	mitochondrial methionyl-tRNA formyltransferase
1.74778	0.0394125	Mthfd1	NM_138745, NP_620084	methylenetetrahydrofolate dehydrogenase (NADP+ dependent), methenyltetrahydrofolate cyclohydrolase, formyltetrahydrofolate synthase
1.16656	0.00344655	Mthfd2l	NM_026788, NP_081064	methylenetetrahydrofolate dehydrogenase (NADP+ dependent) 2-like
-4.08444	0.00300156	Mtmr11	NM_181409, NP_852074	myotubularin related protein 11
1.42571	0.000465993	Mtmr14	NM_026849, NP_081125	myotubularin related protein 14
2.05538	0.00311076	Mtmr2	NM_023858, NP_076347, NR_024025	myotubularin related protein 2
-1.77161	0.0433476	Mto1	NM_026658, NP_080934	mitochondrial translation optimization 1 homolog (S. cerevisiae)
-1.27418	0.000589117	Mtus1	NM_001005863, NM_001005864, NM_001005865, NP_001005863, NP_001005864, NP_001005865	mitochondrial tumor suppressor 1
1.08901	0.00194188	Mtvr2	NM_023166, NM_181452, NP_075655, NP_852117	mammary tumor virus receptor 2
-2.28786	0.000350543	Muc1	NM_013605, NP_038633	mucin 1, transmembrane
-3.12498	0.000330273	Muc20	NM_146071, NP_666183	mucin 20
-3.07373	0.00205248	Mupcdh	NM_001114322, NM_028069, NP_001107794, NP_082345	mucin-like protocadherin
-1.50365	0.0278799	Mustn1	NM_181390, NP_852055	musculoskeletal, embryonic nuclear protein 1
-1.27146	0.00243007	Mvp	NM_080638, NP_542369	major vault protein
1.07794	0.00235745	Mxd4	NM_010753, NP_034883	Max dimerization protein 4
1.88323	0.00432736	Mybbp1a	NM_016776, NP_058056	MYB binding protein (P160) 1a
1.00442	0.024311	Mycbp2	NM_207215, NP_997098	MYC binding protein 2
1.03092	0.00212873	Myef2	NM_010852, NP_034982	myelin basic protein expression factor 2, repressor
-2.3091	0.0416657	Myh11	NM_013607, NP_038635	myosin, heavy polypeptide 11, smooth muscle
-3.02182	0.0393365	Myh9	NM_022410, NP_071855	myosin, heavy polypeptide 9, non-muscle
4.56219	0.0106144	Myl1	NM_001113387, NM_021285, NP_001106858, NP_067260	myosin, light polypeptide 1
-1.43504	0.00509014	Mylk	NM_139300, NP_647461	myosin, light polypeptide kinase
-3.40976	0.000329086	Myo15b	XM_981684, XP_986778	myosin XVB
1.34688	0.000990105	Myo1b	NM_010863, NP_034993	myosin IB
-1.43324	0.000830139	Myo1c	NM_001080774, NM_001080775, NM_008659, NP_001074243, NP_001074244, NP_032685	myosin IC
-1.32094	0.00027712	Myo5b	NM_201600, NP_963894	myosin VB
-1.17683	0.0307474	Myom2	NM_008664, NP_032690	myomesin 2
1.25781	0.0267724	Myrip	NM_144557, NP_653140	myosin VIIA and Rab interacting protein
2.00375	0.0292763	Mysm1	NM_177239, NP_796213	myb-like, SWIRM and MPN domains 1
2.37692	0.0445187	Myst2	NM_177619, NP_808287	MYST histone acetyltransferase 2
-7.42885	0.000290339	NA	NA	NA
-1.05926	0.00761388	Nab1	NM_008667, NP_032693	Ngfi-A binding protein 1
1.00034	0.000537729	Naca	NM_001113199, NM_013608, NP_001106670, NP_038636	nascent polypeptide-associated complex alpha polypeptide
-1.13005	0.00302059	Naga	NM_008669, NP_032695	N-acetyl galactosaminidase, alpha
1.0569	0.00905878	Nanos1	NM_178421, NP_848508	nanos homolog 1 (Drosophila)
1.31142	0.00159103	Napa	NM_025898, NP_080174	N-ethylmaleimide sensitive fusion protein attachment protein alpha
-3.86548	0.00172237	Napsa	NM_008437, NP_032463	napsin A aspartic peptidase
2.73844	0.0208972	Narg1	NM_053089, NP_444319	NMDA receptor-regulated gene 1
1.58576	0.0242648	Narg2	NM_145618, NP_663593	NMDA receptor-regulated gene 2
1.23883	0.00302059	Nasp	NM_001081475, NM_016777, NP_001074944, NP_058057	nuclear autoantigenic sperm protein (histone-binding)
-1.17024	0.0257724	Nbea	NM_030595, NP_085098	neurobeachin
-1.71906	0.0129109	Ncam1	NM_001081445, NM_001113204, NM_010875, NP_001074914, NP_001106675, NP_035005	neural cell adhesion molecule 1
1.18244	0.00995154	Ncapg2	NM_133762, NP_598523	non-SMC condensin II complex, subunit G2
-1.12709	0.00682819	Ncoa2	NM_001077695, NM_008678, NP_001071163, NP_032704	nuclear receptor coactivator 2
2.86473	0.00170408	Ncoa4	NM_001033988, NM_019744, NP_001029160, NP_062718	nuclear receptor coactivator 4
1.01105	0.00337638	Nde1	NM_001114085, NM_023317, NP_001107557, NP_075806	nuclear distribution gene E homolog 1 (A nidulans)
-5.85021	0.00269889	Ndel1	NM_023668, NP_076157	nuclear distribution gene E-like homolog 1 (A. nidulans)
-3.1037	0.000347689	Ndrg1	NM_008681, NP_032707	N-myc downstream regulated gene 1
-1.07905	0.002775	Ndrg2	NM_013864, NP_038892	N-myc downstream regulated gene 2
-1.28756	0.0116916	Ndrg4	NM_145602, NP_663577	N-myc downstream regulated gene 4
1.54542	0.00184835	Necap1	NM_026267, NP_080543	NECAP endocytosis associated 1
-1.06129	0.000963638	Nedd4l	NM_001114386, NM_031881, NP_001107858, NP_114087	neural precursor cell expressed, developmentally down-regulated gene 4-like
2.01719	0.0189295	Nefm	NM_008691, NP_032717	neurofilament, medium polypeptide
2.7778	0.0446102	Nell1	NM_001037906, NP_001032995	NEL-like 1 (chicken)
-3.48122	0.00701135	Nell2	NM_016743, NP_058023	NEL-like 2 (chicken)
2.82484	0.00129462	Net1	NM_001047159, NM_019671, NP_001040624, NP_062645	neuroepithelial cell transforming gene 1
1.69715	0.00181235	Neto2	NM_001081324, NP_001074793	neuropilin (NRP) and tolloid (TLL)-like 2
-1.27266	0.000979266	Neu1	NM_010893, NP_035023	neuraminidase 1
-1.34263	0.0143868	Nfic	NM_008688, NM_026756, NP_032714, NP_081032	nuclear factor I/C
-1.40663	0.00317004	Nfix	NM_001081981, NM_001081982, NM_010906, NP_001075450, NP_001075451, NP_035036	nuclear factor I/X
1.01289	0.00244946	Nfxl1	NM_133921, NP_598682	nuclear transcription factor, X-box binding-like 1
-1.8174	0.00256343	Ngef	NM_001111314, NM_019867, NP_001104784, NP_063920	neuronal guanine nucleotide exchange factor
1.49751	0.000367001	Nhp2	NM_026631, NP_080907	NHP2 ribonucleoprotein homolog (yeast)
1.00874	0.0012668	Nip7	NM_025391, NP_079667	nuclear import 7 homolog (S. cerevisiae)
1.12672	0.00546512	Nipsnap3a	NM_025623, NP_079899	nipsnap homolog 3A (C. elegans)
1.18243	0.00363317	Nkain1	NM_025998, NP_080274	Na+/K+ transporting ATPase interacting 1
1.0529	0.014243	Nkrf	NM_029891, NP_084167	NF-kappaB repressing factor
1.38817	0.0106619	Nln	NM_029447, NP_083723	neurolysin (metallopeptidase M3 family)
-6.05388	0.0051373	Nlrp6	NM_001081389, NP_001074858	NLR family, pyrin domain containing 6
-3.37033	0.019093	Nlrx1	NM_178420, NP_848507	NLR family member X1
1.26308	0.00023774	Nme4	NM_019731, NP_062705	non-metastatic cells 4, protein expressed in
1.198	0.00583511	Nme6	NM_018757, NP_061227	non-metastatic cells 6, protein expressed in (nucleoside-diphosphate kinase)
4.09834	0.00235986	Nme7	NM_138314, NM_178071, NP_612187, NP_835172	non-metastatic cells 7, protein expressed in (nucleoside-diphosphate kinase)
-2.29338	0.00337302	Nmnat3	NM_144533, NP_653116	nicotinamide nucleotide adenylyltransferase 3
1.00614	0.000515394	Nmral1	NM_026393, NP_080669	NmrA-like family domain containing 1
1.75803	0.000330423	Nnat	NM_010923, NM_180960, NP_035053, NP_851291	neuronatin
-2.02752	0.00232529	Nnmt	NM_010924, NP_035054	nicotinamide N-methyltransferase
1.00809	0.00297568	Noc3l	NM_021315, NP_067290	nucleolar complex associated 3 homolog (S. cerevisiae)
1.48483	0.00976652	Nol8	NM_001081350, NP_001074819	nucleolar protein 8
1.72102	0.00497317	Nop2	NM_138747, NP_620086	NOP2 nucleolar protein homolog (yeast)
1.23022	0.0011884	Nop56	NM_024193, NP_077155	NOP56 ribonucleoprotein homolog (yeast)
1.14631	0.00274563	Notum	NM_175263, NP_780472	notum pectinacetylesterase homolog (Drosophila)
-3.21391	0.00501441	Npal1	NM_001081205, NP_001074674	NIPA-like domain containing 1
-2.41836	0.0496473	Npas3	NM_013780, NP_038808, XM_001477854, XM_001477871, XP_001477904, XP_001477921	neuronal PAS domain protein 3
-1.09502	0.021046	Npdc1	NM_008721, NP_032747	neural proliferation, differentiation and control gene 1
-1.20691	0.0309112	Npnt	NM_001029836, NM_033525, NP_001025007, NP_277060	nephronectin
-3.29656	0.0450978	Npvf	NM_021892, NP_068692	neuropeptide VF precursor
2.19589	0.0493726	Npy1r	NM_010934, NP_035064	neuropeptide Y receptor Y1
-2.40724	0.026216	Nr1h3	NM_013839, NP_038867	nuclear receptor subfamily 1, group H, member 3
-3.49799	0.00139456	Nr1h4	NM_009108, NP_033134	nuclear receptor subfamily 1, group H, member 4
-1.60716	0.00485181	Nr1i2	NM_001098404, NM_010936, NP_001091874, NP_035066	nuclear receptor subfamily 1, group I, member 2
1.02723	0.00248209	Nr2f2	NM_009697, NM_183261, NP_033827, NP_899084	nuclear receptor subfamily 2, group F, member 2
1.42489	0.000361518	Nradd	NM_026012, NP_080288	neurotrophin receptor associated death domain
1.34732	0.00814321	Nrbf2	NM_001036293, NP_001031370	nuclear receptor binding factor 2
-3.28389	0.0394686	Nrgn	NM_022029, NP_071312, XM_001478258, XM_001478626, XP_001478308, XP_001478676	neurogranin
-1.91798	0.00745157	Nrip3	NM_020610, NP_065635	nuclear receptor interacting protein 3
-1.20389	0.0111916	Nrxn3	NM_172544, NP_766132	neurexin III
1.71354	0.00970717	Nsdhl	NM_010941, NP_035071	NAD(P) dependent steroid dehydrogenase-like
-1.57714	0.00484671	Nsg2	NM_008741, NP_032767	neuron specific gene family member 2
1.16233	0.00476534	Nsl1	NM_198654, NP_941056	NSL1, MIND kinetochore complex component, homolog (S. cerevisiae)
1.1627	0.000949933	Nsmce2	NM_026746, NP_081022	non-SMC element 2 homolog (MMS21, S. cerevisiae)
1.22856	0.0048801	Nsun5	NM_145414, NP_663389	NOL1/NOP2/Sun domain family, member 5
1.96824	0.00591983	Nt5c2	NM_029810, NP_084086	5'-nucleotidase, cytosolic II
-3.69323	0.00260947	Nt5e	NM_011851, NP_035981	5' nucleotidase, ecto
-1.01843	0.0469806	Ntn4	NM_021320, NP_067295	netrin 4
-1.52407	0.0131027	Ntng1	NM_030699, NP_109624, XM_001475857, XM_001479688, XP_001475907, XP_001479738	netrin G1
1.00634	0.0037608	Ntrk2	NM_001025074, NM_008745, NP_001020245, NP_032771	neurotrophic tyrosine kinase, receptor, type 2
-1.25266	0.0164792	Nts	NM_024435, NP_077755	neurotensin
-1.91488	0.000478635	Nuak2	NM_028778, NP_083054	NUAK family, SNF1-like kinase, 2
-1.04539	0.00886107	Nudt18	NM_153136, NP_694776	nudix (nucleoside diphosphate linked moiety X)-type motif 18
-1.05632	0.00580587	Nudt19	NM_033080, NP_149071	nudix (nucleoside diphosphate linked moiety X)-type motif 19
-1.02786	0.00689199	Nufip2	NM_001024205, NP_001019376	nuclear fragile X mental retardation protein interacting protein 2
1.675	0.000679409	Nup37	NM_027191, NM_028334, NP_081467, NP_082610	nucleoporin 37
1.81618	0.00125029	Nup54	NM_183392, NP_899248	nucleoporin 54
2.02171	0.00313519	Nup88	NM_001083331, NM_172394, NP_001076800, NP_765982	nucleoporin 88
-1.43681	0.0199009	Nupr1	NM_019738, NP_062712	nuclear protein 1
-4.14352	0.0169592	Nxf3	NM_001024141, NP_001019312	nuclear RNA export factor 3
-2.33685	0.0397454	Oasl2	NM_011854, NP_035984	2'-5' oligoadenylate synthetase-like 2
-2.96729	0.0305683	Ofd1	NM_177429, NP_803178	oral-facial-digital syndrome 1 gene homolog (human)
-1.2653	0.00144089	Ogdh	NM_010956, NP_035086, XM_001478677, XP_001478727	oxoglutarate dehydrogenase (lipoamide)
1.2592	0.00191475	Oip5	NM_001042653, NP_001036118	Opa interacting protein 5
1.09365	0.000545896	Ola1	NM_025942, NM_030091, NP_080218, NP_084367	Obg-like ATPase 1
-1.29075	0.00995823	Olfml2b	NM_177068, NP_796042	olfactomedin-like 2B
-2.44706	0.0220273	Olfr109	NM_146835, NP_667046	olfactory receptor 109
1.8285	0.0480986	Olfr137	NM_146488, NP_666699	olfactory receptor 137
5.43397	0.0309112	Olfr452	NM_001011869, NP_001011869	olfactory receptor 452
1.99802	0.0292411	Olfr600	NM_147046, NP_667257	olfactory receptor 600
-1.57591	0.000851858	Oplah	NM_153122, NP_694762	5-oxoprolinase (ATP-hydrolysing)
-1.24909	0.00372839	Optn	NM_181848, NP_862896	optineurin
1.03691	0.00164824	Orc1l	NM_001014425, NM_011015, NP_001014425, NP_035145	origin recognition complex, subunit 1-like (S.cereviaiae)
1.0019	0.0303538	Orc2l	NM_001025378, NM_008765, NP_001020549, NP_032791	origin recognition complex, subunit 2-like (S. cerevisiae)
1.15287	0.033997	Orc4l	NM_011958, NP_036088	origin recognition complex, subunit 4-like (S. cerevisiae)
-3.74087	0.000269048	ORF63	NM_144854, NP_659103	open reading frame 63
-3.35535	0.019037	Orm2	NM_011016, NP_035146	orosomucoid 2
-1.26125	0.00183787	Osbp	NM_001033174, NP_001028346	oxysterol binding protein
-1.0505	0.00950232	Osbpl3	NM_027881, NP_082157	oxysterol binding protein-like 3
-4.20221	0.00431123	Osgin1	NM_027950, NP_082226	oxidative stress induced growth inhibitor 1
-2.88359	0.0180216	Osta	NM_145932, NP_666044	organic solute transporter alpha
-3.76002	0.0017144	Ostb	NM_178933, NP_849264	organic solute transporter beta
-1.26047	0.000219265	Ostm1	NM_172416, NP_766004	osteopetrosis associated transmembrane protein 1
-1.15182	0.0408849	OTTMUSG00000005148	NM_001037928, NP_001033017	predicted gene, OTTMUSG00000005148
1.62783	0.000603872	OTTMUSG00000006882	XR_031609, XR_031787	predicted gene, OTTMUSG00000006882
1.83255	0.00337097	OTTMUSG00000009978	XM_890220, XM_914557, XP_895313, XP_919650, XR_031201, XR_031224	predicted gene, OTTMUSG00000009978
1.02021	0.00445233	OTTMUSG00000011057	XR_033003	predicted gene, OTTMUSG00000011057
1.48714	0.0020282	OTTMUSG00000011351	NM_001099348, NP_001092818, XM_001478617, XP_001478667	predicted gene, OTTMUSG00000011351
1.31429	0.00199042	OTTMUSG00000011467	XR_030808, XR_032505	predicted gene, OTTMUSG00000011467
-1.91061	0.00370448	OTTMUSG00000012817	XM_978596, XM_988334, XP_983690, XP_993428	predicted gene, OTTMUSG00000012817
1.02605	0.000321813	OTTMUSG00000013186	XM_001474344, XP_001474394	predicted gene, OTTMUSG00000013186
1.36548	0.0106887	OTTMUSG00000016658	XR_002276, XR_004709	predicted gene, OTTMUSG00000016658
1.65833	0.0201736	Ovol2	NM_026924, NM_152947, NP_081200, NP_694455	ovo-like 2 (Drosophila)
-1.11775	0.000321813	Oxct1	NM_024188, NP_077150	3-oxoacid CoA transferase 1
-2.59784	0.000430138	P2rx5	NM_033321, NP_201578	purinergic receptor P2X, ligand-gated ion channel, 5
-3.22749	0.00145357	P2ry14	NM_001008497, NM_133200, NP_001008497, NP_573463	purinergic receptor P2Y, G-protein coupled, 14
1.15925	0.00938777	P4ha1	NM_011030, NP_035160	procollagen-proline, 2-oxoglutarate 4-dioxygenase (proline 4-hydroxylase), alpha 1 polypeptide
1.20219	0.00675475	Pabpc1	NM_008774, NP_032800	poly(A) binding protein, cytoplasmic 1
-1.626	0.000505358	Pafah2	NM_133880, NP_598641	platelet-activating factor acetylhydrolase 2
1.41537	0.00285487	Paip2b	NM_146169, NP_666281	poly(A) binding protein interacting protein 2B
-1.28043	0.00164824	Palm	NM_023128, NP_075617	paralemmin
-1.30611	0.0167488	Palmd	NM_023245, NP_075734	palmdelphin
-1.02012	0.0014897	Pam	NM_013626, NP_038654	peptidylglycine alpha-amidating monooxygenase
1.7738	0.000330423	Papd4	NM_133905, NP_598666	PAP associated domain containing 4
-2.37264	0.00566946	Papln	NM_130887, NP_570957	papilin, proteoglycan-like sulfated glycoprotein
-1.75505	0.00031089	Pappa2	NM_001085376, NP_001078845, XM_001472777, XM_916868, XP_001472827, XP_921961	pappalysin 2
-1.16638	0.000409726	Papss2	NM_011864, NP_035994	3'-phosphoadenosine 5'-phosphosulfate synthase 2
-1.41729	0.00054844	Paqr5	NM_028748, NP_083024	progestin and adipoQ receptor family member V
-1.51997	0.00181363	Paqr9	NM_198414, NP_940806	progestin and adipoQ receptor family member IX
-4.71774	0.0134807	Pard3b	NM_001081050, NP_001074519	par-3 partitioning defective 3 homolog B (C. elegans)
-1.06808	0.0474347	Pard6b	NM_021409, NP_067384	par-6 (partitioning defective 6) homolog beta (C. elegans)
1.33545	0.00232106	Parp1	NM_007415, NP_031441	poly (ADP-ribose) polymerase family, member 1
-1.67519	0.0310714	Parp14	NM_001039530, NP_001034619	poly (ADP-ribose) polymerase family, member 14
1.40981	0.00219395	Parp2	NM_009632, NP_033762	poly (ADP-ribose) polymerase family, member 2
-1.37238	0.0017192	Parp4	XM_978866, XM_994286, XP_983960, XP_999380	poly (ADP-ribose) polymerase family, member 4
-1.68163	0.00512364	Pbld	NM_026701, NP_080977	phenazine biosynthesis-like protein domain containing
1.03248	0.00409644	Pbrm1	NM_001081251, NP_001074720	polybromo 1
2.03745	0.0381533	Pbx1	NM_008783, NM_183355, NP_032809, NP_899198	pre B-cell leukemia transcription factor 1
-4.63877	0.000500256	Pcdh24	NM_001033364, NP_001028536	protocadherin 24
-1.5038	0.00800566	Pcdh7	NM_001122758, NM_018764, NP_001116230, NP_061234	protocadherin 7
-2.94519	0.00254512	Pck1	NM_011044, NP_035174	phosphoenolpyruvate carboxykinase 1, cytosolic
1.18844	0.00736005	Pcolce2	NM_029620, NP_083896	procollagen C-endopeptidase enhancer 2
-1.9464	0.00413907	Pcp4l1	NM_025557, NP_079833, XM_484933, XM_917594, XP_484933, XP_922687	Purkinje cell protein 4-like 1
-1.66429	0.0139878	Pcsk4	NM_008793, NP_032819	proprotein convertase subtilisin/kexin type 4
-6.14063	0.00159103	Pcsk5	XM_129214, XM_987372, XP_129214, XP_992466	proprotein convertase subtilisin/kexin type 5
-1.65536	0.00159737	Pcx	NM_008797, NP_032823	pyruvate carboxylase
1.38508	0.0311792	Pdcd4	NM_011050, NP_035180	programmed cell death 4
1.33432	0.0171444	Pde11a	NM_001081033, NP_001074502	phosphodiesterase 11A
-2.43355	0.00798111	Pde4b	NM_019840, NP_062814	phosphodiesterase 4B, cAMP specific
-1.09644	0.00633736	Pde4dip	NM_001039376, NM_001110163, NM_177145, NM_178080, NP_001034465, NP_001103633, NP_796119, NP_835181	phosphodiesterase 4D interacting protein (myomegalin)
1.0026	0.000678425	Pde6d	NM_008801, NP_032827	phosphodiesterase 6D, cGMP-specific, rod, delta
1.00856	0.00540769	Pde7a	NM_001122759, NM_008802, NP_001116231, NP_032828	phosphodiesterase 7A
-1.1279	0.0027634	Pdgfb	NM_011057, NP_035187	platelet derived growth factor, B polypeptide
-1.25582	0.00582221	Pdk2	NM_133667, NP_598428	pyruvate dehydrogenase kinase, isoenzyme 2
-1.94647	0.00112594	Pdk4	NM_013743, NP_038771	pyruvate dehydrogenase kinase, isoenzyme 4
-1.39719	0.0125603	Pdlim3	NM_016798, NP_058078	PDZ and LIM domain 3
1.09515	0.00616119	Pdlim5	NM_019808, NM_019809, NM_022554, NP_062782, NP_062783, NP_072048	PDZ and LIM domain 5
1.23881	0.0417288	Pds5a	NM_001081321, NP_001074790	PDS5, regulator of cohesion maintenance, homolog A (S. cerevisiae)
-2.05071	0.000427896	Pdxk	NM_172134, NP_742146	pyridoxal (pyridoxine, vitamin B6) kinase
-2.24111	0.0027674	Pdzd3	NM_133226, NP_573489	PDZ domain containing 3
-2.55011	0.000807355	Pdzk1	NM_021517, NP_067492	PDZ domain containing 1
-2.42692	0.000684417	Pdzk1ip1	NM_026018, NP_080294	PDZK1 interacting protein 1
-1.10518	0.000703179	Pear1	NM_001032413, NM_001032414, NM_028460, NM_152799, NP_001027585, NP_001027586, NP_082736, NP_690012	platelet endothelial aggregation receptor 1
6.30314	0.00657356	Peg3	NM_008817, NP_032843	paternally expressed 3
-1.04575	0.0202913	Penk1	NM_001002927, NP_001002927	preproenkephalin 1
-1.38314	0.00131241	Per1	NM_011065, NP_035195	period homolog 1 (Drosophila)
-2.43489	0.00206905	Pgam2	NM_018870, NP_061358	phosphoglycerate mutase 2
1.08732	0.012043	Pgf	NM_008827, NP_032853	placental growth factor
1.82807	0.00264748	Pgk1	NM_008828, NP_032854	phosphoglycerate kinase 1
1.04746	0.0440991	Pgm2l1	NM_027629, NP_081905	phosphoglucomutase 2-like 1
2.00636	0.024437	Pgm5	NM_175013, NP_778178	phosphoglucomutase 5
2.93005	0.0324307	Phc1	NM_001042623, NM_007905, NP_001036088, NP_031931	polyhomeotic-like 1 (Drosophila)
1.44225	0.00188156	Phf20l1	NM_001081409, NP_001074878	PHD finger protein 20-like 1
-1.25807	0.000349093	Picalm	NM_146194, NP_666306	phosphatidylinositol binding clathrin assembly protein
1.16829	0.0186336	Pik3c2a	NM_011083, NP_035213	phosphatidylinositol 3-kinase, C2 domain containing, alpha polypeptide
-1.33811	0.000720959	Pim3	NM_145478, NP_663453	proviral integration site 3
-2.83826	0.000649388	Pitx2	NM_001042502, NM_001042504, NM_011098, NP_001035967, NP_001035969, NP_035228	paired-like homeodomain transcription factor 2
1.20513	0.00586175	Pja1	NM_001083110, NM_008853, NP_001076579, NP_032879	praja1, RING-H2 motif containing
3.29595	0.0352154	Pkig	NM_001039390, NM_001039391, NM_011106, NP_001034479, NP_001034480, NP_035236	protein kinase inhibitor, gamma
-1.24495	0.00491411	Pkn1	NM_177262, NP_796236	protein kinase N1
-1.32256	0.0101878	Pkn2	NM_178654, NP_848769	protein kinase N2
-1.936	0.0495808	Pkp1	NM_019645, NP_062619	plakophilin 1
-1.26896	0.0019871	Pkp2	NM_026163, NP_080439	plakophilin 2
-4.83893	0.000958563	Pla1a	NM_134102, NP_598863	phospholipase A1 member A
-4.06646	0.00145357	Plau	NM_008873, NP_032899	plasminogen activator, urokinase
-1.47319	0.000445359	Pld1	NM_008875, NP_032901	phospholipase D1
-1.32362	0.00108577	Plec1	NM_011117, NM_201385, NM_201386, NM_201387, NM_201388, NM_201389, NM_201390, NM_201391, NM_201392, NM_201393, NM_201394, NP_035247, NP_958787, NP_958788, NP_958789, NP_958790, NP_958791, NP_958792, NP_958793, NP_958794, NP_958795, NP_958796	plectin 1
-3.20905	0.000427896	Plek2	NM_013738, NP_038766	pleckstrin 2
-1.03067	0.033287	Plekha1	NM_133942, NP_598703	pleckstrin homology domain containing, family A (phosphoinositide binding specific) member 1
-1.15084	0.00158479	Plekha2	NM_031257, NP_112547	pleckstrin homology domain-containing, family A (phosphoinositide binding specific) member 2
-1.55102	0.00869437	Plekha6	NM_182930, NP_891846	pleckstrin homology domain containing, family A member 6
-3.07615	0.00205685	Plekhb2	NM_145516, NP_663491	pleckstrin homology domain containing, family B (evectins) member 2
-1.69313	0.000430138	Plekhg3	NM_153804, NP_722499	pleckstrin homology domain containing, family G (with RhoGef domain) member 3
-1.30167	0.000516954	Plekhg5	NM_001004156, NP_001004156	pleckstrin homology domain containing, family G (with RhoGef domain) member 5
-1.17697	0.000445439	Plekhh1	XM_126961, XM_904513, XP_126961, XP_909606	pleckstrin homology domain containing, family H (with MyTH4 domain) member 1
1.343	0.0194621	Plekhj1	NM_023900, NP_076389	pleckstrin homology domain containing, family J member 1
-2.9063	0.0270161	Plekhn1	NM_001008233, NP_001008234	pleckstrin homology domain containing, family N member 1
-1.19078	0.000395068	Pls1	NM_001033210, NP_001028382	plastin 1 (I-isoform)
-1.81619	0.0433291	Plscr2	NM_008880, NP_032906	phospholipid scramblase 2
-1.04939	0.00698091	Plscr4	NM_178711, NP_848826	phospholipid scramblase 4
-1.33621	0.00112594	Pmepa1	NM_022995, NP_075371	prostate transmembrane protein, androgen induced 1
1.41929	0.000950678	Pmm1	NM_013872, NP_038900	phosphomannomutase 1
1.26108	0.0232105	Pmm2	NM_016881, NP_058577	phosphomannomutase 2
1.33125	0.012563	Pmp2	NM_001030305, NP_001025476	peripheral myelin protein 2
1.1733	0.014777	Pnpla8	NM_026164, NP_080440	patatin-like phospholipase domain containing 8
1.23762	0.00637222	Poldip3	NM_178627, NP_848742	polymerase (DNA-directed), delta interacting protein 3
2.05077	0.023772	Polq	NM_029977, NP_084253	polymerase (DNA directed), theta
1.03826	0.000610984	Polr2d	NM_027002, NM_027101, NP_081278, NP_081377	polymerase (RNA) II (DNA directed) polypeptide D
2.04155	0.042928	Pomgnt1	NM_026651, NM_029786, NP_080927, NP_084062	protein O-linked mannose beta1,2-N-acetylglucosaminyltransferase
-1.21034	0.00146962	Pon3	NM_173006, NP_766594	paraoxonase 3
1.85477	0.027899	Pou3f1	NM_011141, NP_035271	POU domain, class 3, transcription factor 1
1.13109	0.00226147	Ppfibp1	NM_026221, NP_080497	PTPRF interacting protein, binding protein 1 (liprin beta 1)
1.16857	0.002732	Ppig	NM_001081086, NP_001074555	peptidyl-prolyl isomerase G (cyclophilin G)
-1.14752	0.009999	Ppil6	NM_028430, NP_082706, XM_891672, XM_908345, XP_896765, XP_913438	peptidylprolyl isomerase (cyclophilin)-like 6
-1.06102	0.00779138	Ppl	NM_008909, NP_032935	periplakin
1.73072	0.0229052	Ppm1b	NM_011151, NP_035281	protein phosphatase 1B, magnesium dependent, beta isoform
1.09623	0.000802035	Ppp1ca	NM_031868, NP_114074	protein phosphatase 1, catalytic subunit, alpha isoform
1.46619	0.0170683	Ppp1cb	NM_172707, NP_766295	protein phosphatase 1, catalytic subunit, beta isoform
2.54037	0.0106482	Ppp1cc	NM_013636, NP_038664	protein phosphatase 1, catalytic subunit, gamma isoform
-3.18515	0.0239743	Ppp1r1b	NM_144828, NP_659077	protein phosphatase 1, regulatory (inhibitor) subunit 1B
-1.27219	0.0106398	Ppp1r3b	NM_177741, NP_808409	protein phosphatase 1, regulatory (inhibitor) subunit 3B
-1.01162	0.0102186	Ppp1r3c	NM_016854, NP_058550	protein phosphatase 1, regulatory (inhibitor) subunit 3C
1.60518	0.00855962	Ppp2r1b	NM_001034085, NM_028614, NP_001029257, NP_082890	protein phosphatase 2 (formerly 2A), regulatory subunit A (PR 65), beta isoform
-1.02795	0.00215108	Ppp2r2a	NM_028032, NP_082308	protein phosphatase 2 (formerly 2A), regulatory subunit B (PR 52), alpha isoform
-3.04482	0.000831174	Ppp2r3c	NM_021529, NP_067504	protein phosphatase 2, regulatory subunit B'', gamma
1.00637	0.0337556	Ppp2r5c	NM_001081457, NM_001081458, NM_001135001, NM_012023, NP_001074926, NP_001074927, NP_001128473, NP_036153, XM_001475293, XP_001475343	protein phosphatase 2, regulatory subunit B (B56), gamma isoform
1.3684	0.00290319	Ppp2r5d	NM_009358, NP_033384	protein phosphatase 2, regulatory subunit B (B56), delta isoform
-3.44098	0.00995541	Ppp3r1	NM_024459, NP_077779	protein phosphatase 3, regulatory subunit B, alpha isoform (calcineurin B, type I)
-3.10811	0.00512045	Prap1	NM_009475, NP_033501	proline-rich acidic protein 1
2.96577	0.0063456	Prei4	NM_001042671, NM_001042672, NM_028802, NP_001036136, NP_001036137, NP_083078	preimplantation protein 4
-1.69578	0.00852907	Prelp	NM_054077, NP_473418	proline arginine-rich end leucine-rich repeat
-2.76774	0.000350543	Prkaa2	NM_178143, NP_835279	protein kinase, AMP-activated, alpha 2 catalytic subunit
1.57748	0.012289	Prkar1a	NM_021880, NP_068680	protein kinase, cAMP dependent regulatory, type I, alpha
-1.45208	0.0083825	Prkcq	NM_008859, NP_032885	protein kinase C, theta
-1.21118	0.00161042	Prkcz	NM_001039079, NM_008860, NP_001034168, NP_032886	protein kinase C, zeta
1.21896	0.00376357	Prkdc	NM_011159, NP_035289	protein kinase, DNA activated, catalytic polypeptide
-1.21342	0.0492013	Prkx	NM_016979, NP_058675	protein kinase, X-linked
-1.98647	0.0226937	Prlr	NM_011169, NP_035299	prolactin receptor
1.98499	0.000269048	Prmt5	NM_013768, NP_038796	protein arginine N-methyltransferase 5
1.44046	0.000347689	Prmt7	NM_145404, NP_663379	protein arginine N-methyltransferase 7
-5.89229	0.00273358	Proc	NM_001042767, NM_001042768, NM_008934, NP_001036232, NP_001036233, NP_032960	protein C
-2.37997	0.0300192	Prodh2	NM_019546, NP_062419	proline dehydrogenase (oxidase) 2
1.28521	0.00123036	Prosc	NM_001039077, NM_001039078, NM_054057, NP_001034166, NP_001034167, NP_473398	proline synthetase co-transcribed
1.29332	0.000350543	Prpf3	NM_027541, NP_081817	PRP3 pre-mRNA processing factor 3 homolog (yeast)
1.78125	0.00351111	Prpf8	NM_138659, NP_619600	pre-mRNA processing factor 8
1.76187	0.000545896	Prpsap2	NM_144806, NP_659055	phosphoribosyl pyrophosphate synthetase-associated protein 2
-1.29191	0.000489994	Prr15	NM_030024, NP_084300	proline rich 15
-4.8132	0.00161042	Prss12	NM_008939, NP_032965	protease, serine, 12 neurotrypsin (motopsin)
-1.32722	0.00250722	Prss8	NM_133351, NP_579929	protease, serine, 8 (prostasin)
-1.62096	0.0109835	Prssl1	NM_001042710, NP_001036175	protease, serine-like 1
1.02624	0.00391566	Prune	NM_173347, NP_775482	prune homolog (Drosophila)
-5.00252	0.000201053	Psca	NM_028216, NP_082492	prostate stem cell antigen
1.11289	0.0326039	Psd2	NM_028707, NP_082983	pleckstrin and Sec7 domain containing 2
6.48967	0.00778897	Psen1	NM_008943, NP_032969	presenilin 1
2.08723	0.00116369	Psmd2	NM_134101, NP_598862	proteasome (prosome, macropain) 26S subunit, non-ATPase, 2
2.03036	0.00104128	Psmd5	NM_080554, NP_542121	proteasome (prosome, macropain) 26S subunit, non-ATPase, 5
1.32151	0.00141911	Psmd7	NM_010817, NP_034947	proteasome (prosome, macropain) 26S subunit, non-ATPase, 7
1.57504	0.0272055	Psme4	NM_134013, NP_598774	proteasome (prosome, macropain) activator subunit 4
1.92925	0.000427619	Ptbp1	NM_001077363, NM_008956, NP_001070831, NP_032982	polypyrimidine tract binding protein 1
1.31101	0.00233637	Ptcd2	NM_026873, NP_081149	pentatricopeptide repeat domain 2
-1.75158	0.000830139	Pter	NM_008961, NP_032987	phosphotriesterase related
-1.37849	0.0153178	Ptgds	NM_008963, NP_032989	prostaglandin D2 synthase (brain)
2.44122	0.0313414	Ptgds2	NM_019455, NP_062328	prostaglandin D2 synthase 2, hematopoietic
-2.03836	0.0292763	Ptges	NM_022415, NP_071860	prostaglandin E synthase
-1.34589	0.00178057	Ptgs1	NM_008969, NP_032995	prostaglandin-endoperoxide synthase 1
-2.36113	0.000201053	Pth1r	NM_001083935, NM_001083936, NM_011199, NP_001077404, NP_001077405, NP_035329	parathyroid hormone 1 receptor
1.09708	0.00188156	Ptp4a2	NM_008974, NP_033000	protein tyrosine phosphatase 4a2
2.60633	0.0100499	Ptpn12	NM_011203, NP_035333	protein tyrosine phosphatase, non-receptor type 12
-1.56018	0.000201053	Ptpn14	NM_008976, NP_033002	protein tyrosine phosphatase, non-receptor type 14
-1.12814	0.000521685	Ptpn21	NM_011877, NP_036007	protein tyrosine phosphatase, non-receptor type 21
-1.13254	0.0150223	Ptpru	NM_001083119, NM_011214, NP_001076588, NP_035344	protein tyrosine phosphatase, receptor type, U
-1.30227	0.0160666	Ptprv	NM_007955, NP_031981	protein tyrosine phosphatase, receptor type, V
-1.46297	0.0160919	Ptrf	NM_008986, NP_033012	polymerase I and transcript release factor
-1.03257	0.000527437	Purb	NM_011221, NP_035351	purine rich element binding protein B
1.23119	0.00272021	Pus10	NM_001033654, NM_028304, NM_028956, NP_001028826, NP_082580, NP_083232	pseudouridylate synthase 10
-4.68611	0.000913766	Pvalb	NM_013645, NP_038673	parvalbumin
1.39414	0.00439481	Pwp2	NM_029546, NP_083822	PWP2 periodic tryptophan protein homolog (yeast)
-1.21841	0.040984	Pwwp2a	XM_001481283, XM_282969, XP_001481333, XP_282969	PWWP domain containing 2A
-1.37216	0.000883628	Pwwp2b	NM_001033206, NM_001098636, NP_001028378, NP_001092106	PWWP domain containing 2B
-1.66857	0.000274826	Pxmp2	NM_008993, NP_033019	peroxisomal membrane protein 2
-2.29961	0.000329098	Rab11fip3	XM_001479926, XM_484616, XM_914406, XM_923228, XM_989054, XM_990883, XP_001479976, XP_484616, XP_919499, XP_928321, XP_994148, XP_995977	RAB11 family interacting protein 3 (class II)
-1.18692	0.00194453	Rab11fip4	NM_175543, NP_780752	RAB11 family interacting protein 4 (class II)
-1.09913	0.00115692	Rab11fip5	NM_001003955, NM_177466, NP_001003955, NP_803417	RAB11 family interacting protein 5 (class I)
1.10213	0.0279091	Rab23	NM_008999, NP_033025	RAB23, member RAS oncogene family
1.24961	0.00496469	Rab27b	NM_001082553, NM_030554, NP_001076022, NP_085031	RAB27b, member RAS oncogene family
-1.34339	0.0433564	Rab2b	NM_172601, NP_766189	RAB2B, member RAS oncogene family
1.1313	0.00169244	Rab33a	NM_011228, NP_035358	RAB33A, member of RAS oncogene family
-1.02646	0.00424851	Rab3d	NM_031874, NP_114080	RAB3D, member RAS oncogene family
1.004	0.0223607	Rab5b	NM_011229, NM_177411, NP_035359, NP_803130	RAB5B, member RAS oncogene family
1.35908	0.00157146	Rab6	NM_024287, NP_077249	RAB6, member RAS oncogene family
1.318	0.00283983	Rab7	NM_009005, NP_033031	RAB7, member RAS oncogene family
1.25502	0.00981856	Rabgap1	NM_001033960, NM_146121, NP_001029132, NP_666233	RAB GTPase activating protein 1
1.1021	0.00782512	Rabggtb	NM_011231, NP_035361	RAB geranylgeranyl transferase, b subunit
2.14431	0.028054	Rabl2a	NM_026817, NP_081093	RAB, member of RAS oncogene family-like 2A
1.40623	0.0118985	Rabl3	NM_001042499, NP_001035964	RAB, member of RAS oncogene family-like 3
1.46045	0.000779473	Rad51	NM_011234, NP_035364	RAD51 homolog (S. cerevisiae)
1.08808	0.000830139	Rad51ap1	NM_009013, NP_033039	RAD51 associated protein 1
1.12828	0.00292331	Rad51c	NM_053269, NP_444499	RAD51 homolog c (S. cerevisiae)
-1.6295	0.00543274	Rad51l1	NM_009014, NP_033040	RAD51-like 1 (S. cerevisiae)
1.31085	0.00166091	Raet1b	NM_009017, NP_033043, XM_001006217, XP_001006217	retinoic acid early transcript beta
1.32759	0.000488146	Rai12	NM_018740, NP_061210	retinoic acid induced 12
-2.19837	0.0093118	Ramp1	NM_016894, NM_178401, NP_058590, NP_848488	receptor (calcitonin) activity modifying protein 1
1.60893	0.000299259	Ranbp3	NM_027933, NP_082209	RAN binding protein 3
-3.49768	0.000201053	Ranbp3l	NM_198024, NP_932141, XM_001473207, XP_001473257	RAN binding protein 3-like
1.34318	0.00890139	Ranbp6	NM_177721, NP_808389	RAN binding protein 6
1.4266	0.0153722	Rangap1	NM_011241, NP_035371	RAN GTPase activating protein 1
-2.80342	0.000480328	Rapgef3	NM_144850, NP_659099	Rap guanine nucleotide exchange factor (GEF) 3
-1.04211	0.00640089	Rapgef4	NM_019688, NP_062662	Rap guanine nucleotide exchange factor (GEF) 4
1.66748	0.00511934	Rapgef6	NM_175258, NP_780467	Rap guanine nucleotide exchange factor (GEF) 6
-2.85864	0.000410492	Rapsn	NM_009023, NP_033049	receptor-associated protein of the synapse
1.27934	0.0155681	Rarb	NM_011243, NP_035373	retinoic acid receptor, beta
-1.16194	0.0183192	Rasd2	NM_029182, NP_083458, XM_204287, XM_905295, XP_204287, XP_910388	RASD family, member 2
1.92248	0.000274003	Rasef	NM_001017427, NP_001017427	RAS and EF hand domain containing
-1.35382	0.0429189	Rasgrp1	NM_011246, NP_035376	RAS guanyl releasing protein 1
1.06746	0.0319695	Rasl10a	NM_145216, NP_660251	RAS-like, family 10, member A
-1.24081	0.00206905	Rassf5	NM_018750, NP_061220	Ras association (RalGDS/AF-6) domain family member 5
-1.42672	0.002411	Rassf6	NM_028478, NP_082754	Ras association (RalGDS/AF-6) domain family member 6
-1.16304	0.000349093	Rb1	NM_009029, NP_033055	retinoblastoma 1
1.67571	0.0129442	Rbbp5	NM_172517, NP_766105	retinoblastoma binding protein 5
1.62695	0.000822249	Rbbp7	NM_009031, NP_033057	retinoblastoma binding protein 7
1.074	0.00374085	Rbbp9	NM_015754, NP_056569	retinoblastoma binding protein 9
1.70338	0.00027712	Rbm10	NM_145627, NP_663602	RNA binding motif protein 10
1.57753	0.00393029	Rbm3	NM_016809, NP_058089	RNA binding motif protein 3
-1.49663	0.000603872	Rbm35b	NM_176838, NP_789808	RNA binding motif protein 35b
1.13205	0.0490719	Rbm46	XM_001477059, XM_907666, XP_001477109, XP_912759	RNA binding motif protein 46
-3.07784	0.000445439	Rbm47	NM_001127382, NM_139065, NM_178446, NP_001120854, NP_620704, NP_848541	RNA binding motif protein 47
1.3484	0.00557138	Rbm6	NM_011251, NM_029169, NP_035381, NP_083445	RNA binding motif protein 6
-1.22573	0.000321813	Rcan1	NM_001081549, NM_019466, NP_001075018, NP_062339	regulator of calcineurin 1
-3.15242	0.00030479	Rcan2	NM_030598, NM_207649, NP_085101, NP_997532	regulator of calcineurin 2
1.72222	0.000700887	Rcl1	NM_021525, NP_067500	RNA terminal phosphate cyclase-like 1
-2.23349	0.000219265	Rdh16	NM_009040, NP_033066	retinol dehydrogenase 16
1.20335	0.000600509	Rfc2	NM_020022, NP_064406	replication factor C (activator 1) 2
1.11559	0.000670666	Rfwd3	NM_146218, NP_666330	ring finger and WD repeat domain 3
4.16244	0.00851404	Rfx3	NM_011265, NP_035395	regulatory factor X, 3 (influences HLA class II expression)
-1.33186	0.00253748	Rgl3	NM_023622, NP_076111	ral guanine nucleotide dissociation stimulator-like 3
3.2771	0.0120437	Rgp1	NM_172866, NP_766454	RGP1 retrograde golgi transport homolog (S. cerevisiae)
-1.44617	0.0179825	Rgs11	NM_001081069, NP_001074538	regulator of G-protein signaling 11
2.28643	0.0112185	Rgs3	NM_001081650, NM_019492, NM_134257, NP_001075119, NP_062365, NP_599018	regulator of G-protein signaling 3
-1.68289	0.0127513	Rgs5	NM_009063, NP_033089	regulator of G-protein signaling 5
-3.0015	0.000783457	Rgs6	NM_015812, NP_056627	regulator of G-protein signaling 6
-1.47729	0.0144129	Rhbdl3	NM_139228, NP_631974	rhomboid, veinlet-like 3 (Drosophila)
-1.88604	0.00302059	Rhbg	NM_021375, NP_067350	Rhesus blood group-associated B glycoprotein
-1.3954	0.000545896	Rhcg	NM_019799, NP_062773	Rhesus blood group-associated C glycoprotein
1.11261	0.000537729	Rheb	NM_053075, NP_444305	RAS-homolog enriched in brain
-1.11419	0.00389337	Rhoj	NM_023275, NP_075764	ras homolog gene family, member J
-1.37889	0.00061632	Rhpn1	NM_008164, NP_032190	rhophilin, Rho GTPase binding protein 1
1.43658	0.0276914	Rif1	NM_175238, NP_780447	Rap1 interacting factor 1 homolog (yeast)
-1.10842	0.00399687	Rilp	NM_001029938, NP_001025109	Rab interacting lysosomal protein
1.03271	0.012535	Rnase4	NM_021472, NM_201239, NP_067447, NP_957691	ribonuclease, RNase A family 4
-2.05913	0.0187604	Rnase6	NM_030098, NP_084374	ribonuclease, RNase A family, 6
-1.11619	0.00390877	Rnasek	NM_173742, NP_776103	ribonuclease, RNase K
1.56657	0.0484784	Rnasen	NM_001130149, NM_026799, NP_001123621, NP_081075	ribonuclease III, nuclear
1.62097	0.00379733	Rnf114	NM_030743, NP_109668	ring finger protein 114
1.16245	0.0340862	Rnf125	NM_026301, NP_080577	ring finger protein 125
1.43996	0.00698053	Rnf13	NM_001113413, NM_011883, NP_001106884, NP_036013	ring finger protein 13
1.13569	0.0206937	Rnf182	NM_183204, NP_899027	ring finger protein 182
-4.23011	0.0474044	Rnf183	NM_153504, NP_705724	ring finger protein 183
-1.72193	0.00158545	Rnf186	NM_025786, NP_080062	ring finger protein 186
1.24807	0.00162213	Rnf34	NM_030564, NP_085041	ring finger protein 34
1.27846	0.003444	Rnf4	NM_011278, NP_035408	ring finger protein 4
1.8685	0.000500256	Rnf8	NM_021419, NP_067394	ring finger protein 8
3.54741	0.00134615	Rngtt	NM_011884, NP_036014	RNA guanylyltransferase and 5'-phosphatase
1.58338	0.000462887	Rnmt	NM_026440, NP_080716	RNA (guanine-7-) methyltransferase
2.77874	0.00108577	Robo2	NM_175549, NP_780758	roundabout homolog 2 (Drosophila)
1.60001	0.0247908	Ror1	NM_013845, NP_038873	receptor tyrosine kinase-like orphan receptor 1
-1.26074	0.00114128	Rorb	NM_001043354, NM_146095, NP_001036819, NP_666207	RAR-related orphan receptor beta
-2.02513	0.00454911	Rorc	NM_011281, NP_035411	RAR-related orphan receptor gamma
-1.82248	0.000427619	RP23-100C5.8	NM_197945, NP_922936	ProSAPiP1 protein
1.18267	0.000851858	Rpa2	NM_011284, NP_035414	replication protein A2
1.4303	0.00640089	Rpl14	NM_025974, NP_080250	ribosomal protein L14
1.08778	0.0165633	Rpl29	NM_009082, NP_033108	ribosomal protein L29
1.89591	0.00889663	Rps24	NM_011297, NM_207634, NM_207635, NP_035427, NP_997517, NP_997518	ribosomal protein S24
1.13486	0.0023014	Rps4y2	NR_003634, XR_035148, XR_035151	ribosomal protein S4, Y-linked 2
-1.29933	0.00890715	Rps6ka1	NM_009097, NP_033123	ribosomal protein S6 kinase polypeptide 1
1.22985	0.0418416	Rps6kb1	NM_001114334, NM_028259, NP_001107806, NP_082535	ribosomal protein S6 kinase, polypeptide 1
3.99175	0.00343507	Rps6kl1	NM_146244, NP_666356	ribosomal protein S6 kinase-like 1
1.34419	0.000645434	Rspo3	NM_028351, NP_082627	R-spondin 3 homolog (Xenopus laevis)
1.24769	0.00226515	Rsrc2	NM_001005523, NM_001005525, NM_025438, NP_001005523, NP_001005525, NP_079714	arginine/serine-rich coiled-coil 2
1.76968	0.00314422	Rtf1	NM_030112, NP_084388, XM_283757, XM_917502, XP_283757, XP_922595	Rtf1, Paf1/RNA polymerase II complex component, homolog (S. cerevisiae)
-1.48615	0.00915915	Rtkn	NM_001136227, NM_009106, NM_133641, NP_001129699, NP_033132, NP_598396	rhotekin
1.24215	0.0081322	Rtn4	NM_024226, NM_194051, NM_194052, NM_194053, NM_194054, NP_077188, NP_918940, NP_918941, NP_918942, NP_918943	reticulon 4
1.34452	0.000625931	Ruvbl1	NM_019685, NP_062659	RuvB-like protein 1
1.17431	0.00505995	Rwdd3	NM_028456, NP_082732	RWD domain containing 3
4.62761	0.00555569	Rxfp2	NM_080468, NP_536716	relaxin/insulin-like family peptide receptor 2
2.07976	0.03637	Rxfp3	NM_178717, NP_848832	relaxin family peptide receptor 3
-1.40319	0.0226395	S100a1	NM_011309, NP_035439	S100 calcium binding protein A1
-1.23363	0.00594579	S100a14	NM_025393, NP_079669	S100 calcium binding protein A14
-2.42337	0.00798111	S100a4	NM_011311, NP_035441	S100 calcium binding protein A4
-1.16409	0.00464688	S100a6	NM_011313, NP_035443	S100 calcium binding protein A6 (calcyclin)
-2.9549	0.00388969	S100a8	NM_013650, NP_038678	S100 calcium binding protein A8 (calgranulin A)
-4.08309	0.0122333	S100a9	NM_009114, NP_033140	S100 calcium binding protein A9 (calgranulin B)
1.29632	0.00409936	Sae1	NM_019748, NP_062722	SUMO1 activating enzyme subunit 1
-1.06865	0.0414827	Samd8	NM_026283, NP_080559	sterile alpha motif domain containing 8
-1.49529	0.0018015	Samd9l	XM_620286, XM_908922, XP_620286, XP_914015	sterile alpha motif domain containing 9-like
1.04515	0.008555	Samsn1	NM_023380, NP_075869	SAM domain, SH3 domain and nuclear localization signals, 1
-1.40511	0.00254512	Sash1	NM_175155, NP_780364	SAM and SH3 domain containing 1
-2.23797	0.0234252	Sbf1	NM_001081030, NP_001074499	SET binding factor 1
1.42307	0.000681067	Sbno1	NM_001081203, NP_001074672	sno, strawberry notch homolog 1 (Drosophila)
-1.29227	0.00269889	Scel	NM_022886, NP_075024	sciellin
-1.57661	0.000762073	Scin	NM_009132, NP_033158	scinderin
1.90307	0.000890311	Sclt1	NM_001081411, NP_001074880	sodium channel and clathrin linker 1
-1.16196	0.00188878	Scly	NM_016717, NP_057926	selenocysteine lyase
-2.19727	0.00344655	Scml4	NM_172938, NP_766526	sex comb on midleg-like 4 (Drosophila)
3.85723	0.040468	Scn3a	NM_018732, NP_061202	sodium channel, voltage-gated, type III, alpha
-2.92295	0.0235737	Scn4b	NM_001013390, NP_001013408	sodium channel, type IV, beta
-4.21387	0.0171424	Scnn1a	NM_011324, NP_035454	sodium channel, nonvoltage-gated 1 alpha
-1.70855	0.00125128	Scnn1b	NM_011325, NP_035455	sodium channel, nonvoltage-gated 1 beta
-1.07848	0.00138544	Scnn1g	NM_011326, NP_035456	sodium channel, nonvoltage-gated 1 gamma
-2.01373	0.0406889	Scrt1	NM_130893, NP_570963	scratch homolog 1, zinc finger protein (Drosophila)
1.37231	0.038035	Sdc1	NM_011519, NP_035649	syndecan 1
1.01722	0.00942159	Sdcbp	NM_001098227, NM_016807, NP_001091697, NP_058087	syndecan binding protein
-2.03273	0.0239243	Sec14l1	NM_028777, NP_083053	SEC14-like 1 (S. cerevisiae)
1.78398	0.0059095	Sec23a	NM_009147, NP_033173	SEC23A (S. cerevisiae)
1.3679	0.00288639	Sec61a2	NM_021305, NP_067280	Sec61, alpha subunit 2 (S. cerevisiae)
-1.16362	0.00300181	Selenbp1	NM_009150, NP_033176	selenium binding protein 1
-1.15726	0.00191857	Sema3b	NM_001042779, NM_009153, NP_001036244, NP_033179	sema domain, immunoglobulin domain (Ig), short basic domain, secreted, (semaphorin) 3B
-1.66363	0.000792334	Sema3g	NM_001025379, NP_001020550	sema domain, immunoglobulin domain (Ig), short basic domain, secreted, (semaphorin) 3G
-1.67742	0.000530914	Sema4a	NM_013658, NP_038686	sema domain, immunoglobulin domain (Ig), transmembrane domain (TM) and short cytoplasmic domain, (semaphorin) 4A
-1.2053	0.025326	Sema6a	NM_018744, NP_061214	sema domain, transmembrane domain (TM), and cytoplasmic domain, (semaphorin) 6A
-1.02587	0.000578834	Sephs2	NM_009266, NP_033292	selenophosphate synthetase 2
-1.19763	0.0266044	Serinc5	NM_172588, NP_766176	serine incorporator 5
-1.17032	0.00055613	Serpina3g	NM_009251, NP_033277	serine (or cysteine) peptidase inhibitor, clade A, member 3G
-1.05308	0.0125245	Serpinb1a	NM_025429, NP_079705	serine (or cysteine) peptidase inhibitor, clade B, member 1a
-2.37349	0.0167439	Serpinb3c	NM_201363, NP_958751	serine (or cysteine) peptidase inhibitor, clade B, member 3C
-1.81783	0.00159756	Serpinb6b	NM_011454, NP_035584	serine (or cysteine) peptidase inhibitor, clade B, member 6b
-2.32453	0.0017405	Serpinf2	NM_008878, NP_032904	serine (or cysteine) peptidase inhibitor, clade F, member 2
1.1903	0.0134914	Sf1	NM_001110791, NM_011750, NP_001104261, NP_035880	splicing factor 1
1.34239	0.0037032	Sf3a3	NM_029157, NP_083433	splicing factor 3a, subunit 3
2.182	0.0136501	Sf3b4	NM_153053, NP_694693	splicing factor 3b, subunit 4
-1.17843	0.0035228	Sfrp1	NM_013834, NP_038862	secreted frizzled-related protein 1
1.75214	0.000678425	Sfrs10	NM_009186, NP_033212	splicing factor, arginine/serine-rich 10 (transformer 2 homolog, Drosophila)
1.2618	0.00143035	Sfrs12	NM_172592, NP_766180	splicing factor, arginine/serine-rich 12
1.54541	0.000694863	Sfrs2	NM_011358, NP_035488	splicing factor, arginine/serine-rich 2 (SC-35)
1.18198	0.00463077	Sfrs6	NM_026499, NP_080775	splicing factor, arginine/serine-rich 6
-1.66252	0.00384945	Sfxn3	NM_053197, NP_444427	sideroflexin 3
-4.65277	0.0166506	Sgk2	NM_013731, NP_038759	serum/glucocorticoid regulated kinase 2
-2.15754	0.0165725	Sgms2	NM_028943, NP_083219	sphingomyelin synthase 2
1.06709	0.00257362	Sgol1	NM_028232, NP_082508	shugoshin-like 1 (S. pombe)
-1.07356	0.000543777	Sgpp1	NM_030750, NP_109675	sphingosine-1-phosphate phosphatase 1
1.6495	0.00975555	Sgsm1	NM_172718, NP_766306	small G protein signaling modulator 1
-1.03803	0.0115101	Sh3glb1	NM_019464, NP_062337	SH3-domain GRB2-like B1 (endophilin)
-1.41112	0.000427896	Sh3tc1	NM_194344, NP_919325	SH3 domain and tetratricopeptide repeats 1
-2.32236	0.000219265	Sh3tc2	NM_172628, NP_766216	SH3 domain and tetratricopeptide repeats 2
-1.57478	0.0127628	Shb	XM_001474892, XP_001474942	src homology 2 domain-containing transforming protein B
1.48047	0.00195762	Shcbp1	NM_011369, NP_035499	Shc SH2-domain binding protein 1
1.80719	0.000627315	Shisa3	NM_001033415, NP_001028587	shisa homolog 3 (Xenopus laevis)
1.7619	0.000916038	Shoc2	NM_019658, NP_062632	soc-2 (suppressor of clear) homolog (C. elegans)
3.47828	0.0374386	Shprh	NM_001077707, NM_172937, NP_001071175, NP_766525	SNF2 histone linker PHD RING helicase
2.83326	0.02252	Si	NM_021882, NP_068682	silver
1.93935	0.00286835	Siah1b	NM_009173, NP_033199	seven in absentia 1B
-1.73569	0.00472072	Sidt1	NM_198034, NP_932151	SID1 transmembrane family, member 1
-1.28664	0.000219265	Sidt2	NM_172257, NP_758461	SID1 transmembrane family, member 2
-1.0679	0.00787371	Sigirr	NM_023059, NP_075546	single immunoglobulin and toll-interleukin 1 receptor (TIR) domain
1.37811	0.00394291	Sigmar1	NM_011014, NP_035144	sigma non-opioid intracellular receptor 1
-2.09638	0.00259039	Sim2	NM_011377, NP_035507	single-minded homolog 2 (Drosophila)
2.2184	0.000410492	Skp2	NM_013787, NM_145468, NP_038815, NP_663443	S-phase kinase-associated protein 2 (p45)
1.1479	0.0120821	Slc10a7	NM_029736, NP_084012	solute carrier family 10 (sodium/bile acid cotransporter family), member 7
-2.19305	0.00148833	Slc12a1	NM_001079690, NM_183354, NP_001073158, NP_899197	solute carrier family 12, member 1
-8.5416	0.000425978	Slc12a3	NM_019415, NP_062288	solute carrier family 12, member 3
-1.64284	0.015613	Slc13a1	NM_019481, NP_062354	solute carrier family 13 (sodium/sulfate symporters), member 1
-3.31845	0.00937682	Slc14a2	NM_001110273, NM_001110274, NM_030683, NM_207651, NP_001103743, NP_001103744, NP_109608, NP_997534	solute carrier family 14 (urea transporter), member 2
-5.45097	0.00243031	Slc15a2	NM_021301, NP_067276	solute carrier family 15 (H+/peptide transporter), member 2
-1.88248	0.00715333	Slc16a4	NM_146136, NP_666248	solute carrier family 16 (monocarboxylic acid transporters), member 4
-6.75781	0.0218701	Slc17a3	NM_134069, NP_598830	solute carrier family 17 (sodium phosphate), member 3
-3.95878	0.00890168	Slc17a4	NM_177016, NP_795990	solute carrier family 17 (sodium phosphate), member 4
-1.07785	0.000986658	Slc17a5	NM_172773, NP_766361	solute carrier family 17 (anion/sugar transporter), member 5
-2.42943	0.0232108	Slc17a8	NM_182959, NP_892004	solute carrier family 17 (sodium-dependent inorganic phosphate cotransporter), member 8
-4.25176	0.00061632	Slc1a1	NM_009199, NP_033225	solute carrier family 1 (neuronal/epithelial high affinity glutamate transporter, system Xag), member 1
-5.69528	0.000430138	Slc22a1	NM_009202, NP_033228	solute carrier family 22 (organic cation transporter), member 1
-2.04707	0.000890311	Slc22a12	NM_009203, NP_033229	solute carrier family 22 (organic anion/cation transporter), member 12
-4.26252	0.00703257	Slc22a13	NM_133980, NP_598741	solute carrier family 22 (organic cation transporter), member 13
-2.20249	0.00261641	Slc22a14	NM_001037749, NP_001032838	solute carrier family 22 (organic cation transporter), member 14
1.00682	0.0309351	Slc22a18	NM_001042760, NM_008767, NP_001036225, NP_032793	solute carrier family 22 (organic cation transporter), member 18
-4.38301	0.00980527	Slc22a2	NM_013667, NP_038695	solute carrier family 22 (organic cation transporter), member 2
-2.2586	0.000336918	Slc22a23	NM_001033167, NP_001028339	solute carrier family 22, member 23
-1.03396	0.000445439	Slc22a5	NM_011396, NP_035526	solute carrier family 22 (organic cation transporter), member 5
-4.28474	0.00145357	Slc22a6	NM_008766, NP_032792	solute carrier family 22 (organic anion transporter), member 6
-2.52785	0.0183209	Slc22a8	NM_031194, NP_112471	solute carrier family 22 (organic anion transporter), member 8
-5.63565	0.00288398	Slc22a9	NM_144785, NP_659034	solute carrier family 22 (organic anion transporter), member 9
-2.92648	0.00257577	Slc23a3	NM_194333, NP_919314	solute carrier family 23 (nucleobase transporters), member 3
-1.56367	0.0017364	Slc25a27	NM_028711, NP_082987	solute carrier family 25, member 27
-1.42419	0.0474347	Slc25a34	NM_001013780, NP_001013802	solute carrier family 25, member 34
-1.1557	0.000545896	Slc25a39	NM_026542, NP_080818	solute carrier family 25, member 39
-1.32207	0.0295911	Slc25a4	NM_007450, NP_031476	solute carrier family 25 (mitochondrial carrier, adenine nucleotide translocator), member 4
-1.40602	0.00907674	Slc25a42	NM_001007570, NP_001007571	solute carrier family 25, member 42
-1.08303	0.00158499	Slc25a45	NM_134154, NP_598915	solute carrier family 25, member 45
-4.85821	0.00272551	Slc26a1	NM_174870, NP_777359	solute carrier family 26 (sulfate transporter), member 1
-2.08801	0.00414877	Slc26a4	NM_011867, NP_035997	solute carrier family 26, member 4
2.29889	0.0184114	Slc26a7	NM_145947, NP_666059	solute carrier family 26, member 7
-3.6156	0.00211066	Slc27a2	NM_011978, NP_036108	solute carrier family 27 (fatty acid transporter), member 2
2.93075	0.00133085	Slc29a1	NM_022880, NP_075018	solute carrier family 29 (nucleoside transporters), member 1
-3.0086	0.00201846	Slc2a2	NM_031197, NP_112474	solute carrier family 2 (facilitated glucose transporter), member 2
1.0498	0.00520691	Slc2a6	NM_172659, NP_766247	solute carrier family 2 (facilitated glucose transporter), member 6
-2.22048	0.00150224	Slc30a2	NM_001039677, NP_001034766	solute carrier family 30 (zinc transporter), member 2
1.94595	0.00798111	Slc32a1	NM_009508, NP_033534	solute carrier family 32 (GABA vesicular transporter), member 1
-3.16024	0.00637222	Slc34a1	NM_011392, NP_035522	solute carrier family 34 (sodium phosphate), member 1
-6.29219	0.000350543	Slc34a2	NM_011402, NP_035532	solute carrier family 34 (sodium phosphate), member 2
-1.23309	0.0112219	Slc34a3	NM_080854, NP_543130	solute carrier family 34 (sodium phosphate), member 3
1.48249	0.0201173	Slc35f1	NM_178675, NP_848790	solute carrier family 35, member F1
-3.80907	0.0158231	Slc36a1	NM_153139, NP_694779	solute carrier family 36 (proton/amino acid symporter), member 1
1.25137	0.00172347	Slc37a3	NM_028123, NP_082399	solute carrier family 37 (glycerol-3-phosphate transporter), member 3
3.93273	0.0103488	Slc38a1	NM_134086, NP_598847	solute carrier family 38, member 1
-2.11601	0.00914125	Slc38a3	NM_023805, NP_076294	solute carrier family 38, member 3
1.44932	0.00122224	Slc38a5	NM_172479, NP_766067	solute carrier family 38, member 5
-1.75406	0.00454793	Slc39a5	NM_001136237, NM_028051, NM_028092, NP_001129709, NP_082327, NP_082368	solute carrier family 39 (metal ion transporter), member 5
-4.18798	0.0428124	Slc39a8	NM_001135149, NM_001135150, NM_026228, NP_001128621, NP_001128622, NP_080504	solute carrier family 39 (metal ion transporter), member 8
-5.60015	0.000617732	Slc3a1	NM_009205, NP_033231	solute carrier family 3, member 1
-1.97833	0.029867	Slc41a2	NM_177388, NP_796362	solute carrier family 41, member 2
1.42382	0.000274826	Slc43a1	NM_001081349, NM_001083809, NM_024497, NP_001074818, NP_001077278, NP_078773	solute carrier family 43, member 1
-1.94353	0.000347689	Slc44a3	NM_145394, NP_663369	solute carrier family 44, member 3
-1.64004	0.00132698	Slc44a4	NM_023557, NP_076046	solute carrier family 44, member 4
-2.21821	0.00161042	Slc47a1	NM_026183, NP_080459	solute carrier family 47, member 1
-3.35483	0.000445439	Slc4a4	NM_001136260, NM_018760, NP_001129732, NP_061230	solute carrier family 4 (anion exchanger), member 4
-3.60496	0.0250702	Slc4a9	NM_172830, NP_766418	solute carrier family 4, sodium bicarbonate cotransporter, member 9
-2.39387	0.0100275	Slc5a1	NM_019810, NP_062784	solute carrier family 5 (sodium/glucose cotransporter), member 1
-8.9303	0.000219265	Slc5a10	NM_001033227, NP_001028399	solute carrier family 5 (sodium/glucose cotransporter), member 10
-2.35925	0.0210596	Slc5a11	NM_146198, NP_666310	solute carrier family 5 (sodium/glucose cotransporter), member 11
-3.24734	0.00897434	Slc5a8	NM_145423, NP_663398	solute carrier family 5 (iodide transporter), member 8
-4.87628	0.00316324	Slc5a9	NM_145551, NP_663526	solute carrier family 5 (sodium/glucose cotransporter), member 9
-1.95777	0.0242179	Slc6a12	NM_133661, NP_598422	solute carrier family 6 (neurotransmitter transporter, betaine/GABA), member 12
-1.67942	0.00061632	Slc6a13	NM_144512, NP_653095	solute carrier family 6 (neurotransmitter transporter, GABA), member 13
-3.18034	0.00074748	Slc6a18	NM_001040692, NM_001136087, NP_001035782, NP_001129559	solute carrier family 6 (neurotransmitter transporter), member 18
-7.82599	0.000330273	Slc6a20b	NM_011731, NP_035861	solute carrier family 6 (neurotransmitter transporter), member 20B
-1.13778	0.00120409	Slc7a4	NM_144852, NP_659101	solute carrier family 7 (cationic amino acid transporter, y+ system), member 4
-1.82118	0.0019723	Slc7a8	NM_016972, NP_058668	solute carrier family 7 (cationic amino acid transporter, y+ system), member 8
-2.26036	0.000963638	Slc7a9	NM_021291, NP_067266	solute carrier family 7 (cationic amino acid transporter, y+ system), member 9
-2.90817	0.00235372	Slc9a2	NM_001033289, NP_001028461	solute carrier family 9 (sodium/hydrogen exchanger), member 2
-1.28373	0.000795986	Slc9a3r1	NM_012030, NP_036160	solute carrier family 9 (sodium/hydrogen exchanger), member 3 regulator 1
-3.00238	0.000430464	Slco2a1	NM_033314, NP_201571	solute carrier organic anion transporter family, member 2a1
-1.09694	0.00171361	Slco2b1	NM_175316, NP_780525	solute carrier organic anion transporter family, member 2b1
-2.09257	0.000556559	Slco4a1	NM_148933, NP_683735	solute carrier organic anion transporter family, member 4a1
2.6954	0.0027674	Slitrk5	NM_029273, NM_198865, NP_083549, NP_942565	SLIT and NTRK-like family, member 5
1.17425	0.0153225	Slmap	NM_032008, NP_114397	sarcolemma associated protein
2.11006	0.00495156	Slmo1	NM_144867, NP_659116	slowmo homolog 1 (Drosophila)
1.0696	0.00834801	Smad5	NM_008541, NP_032567	MAD homolog 5 (Drosophila)
1.12167	0.0250967	Smarcc1	NM_009211, NP_033237	SWI/SNF related, matrix associated, actin dependent regulator of chromatin, subfamily c, member 1
1.105	0.00188156	Smc1a	NM_019710, NP_062684	structural maintenance of chromosomes 1A
1.84699	0.000795654	Smc2	NM_008017, NP_032043	structural maintenance of chromosomes 2
-4.33309	0.0198152	Smgc	NM_198927, NP_945121	submandibular gland protein C
-1.11802	0.00161392	Smpdl3a	NM_020561, NP_065586	sphingomyelin phosphodiesterase, acid-like 3A
-1.38268	0.00031089	Smtn	NM_013870, NP_038898	smoothelin
1.16119	0.00108992	Smu1	NM_021535, NP_067510	smu-1 suppressor of mec-8 and unc-52 homolog (C. elegans)
-2.89888	0.004318	Smurf1	NM_001038627, NM_029438, NP_001033716, NP_083714	SMAD specific E3 ubiquitin protein ligase 1
1.82552	0.0016384	Smyd5	NM_144918, NP_659167	SET and MYND domain containing 5
1.06855	0.00156715	Sncg	NM_011430, NP_035560	synuclein, gamma
1.31228	0.000329086	Snrpa	NM_001046637, NM_015782, NP_001040102, NP_056597	small nuclear ribonucleoprotein polypeptide A
1.17515	0.00463077	Snrpn	NM_001082961, NM_001082962, NM_013670, NP_001076430, NP_001076431, NP_038698	small nuclear ribonucleoprotein N
-1.54913	0.000410492	Snta1	NM_009228, NP_033254	syntrophin, acidic 1
2.39564	0.0104654	Snx14	NM_172926, NP_766514	sorting nexin 14
1.39254	0.00194188	Snx2	NM_026386, NP_080662	sorting nexin 2
-1.61963	0.0433591	Snx21	NM_133924, NP_598685	sorting nexin family member 21
1.43403	0.00867904	Snx27	NM_001082484, NM_029721, NP_001075953, NP_083997	sorting nexin family member 27
-1.37452	0.00206439	Snx29	NM_028964, NP_083240	sorting nexin 29
-1.02108	0.000626303	Snx8	NM_172277, NP_758481	sorting nexin 8
-1.65279	0.000515394	Socs2	NM_007706, NP_031732	suppressor of cytokine signaling 2
-3.02363	0.000487577	Sod3	NM_011435, NP_035565	superoxide dismutase 3, extracellular
-1.10639	0.00257711	Sorbs1	NM_001034962, NM_001034963, NM_001034964, NM_009166, NM_178362, NP_001030134, NP_001030135, NP_001030136, NP_033192, NP_848139	sorbin and SH3 domain containing 1
-2.41144	0.0461046	Sorcs1	NM_021377, NP_067352	VPS10 domain receptor protein SORCS 1
-1.36171	0.0283025	Sord	NM_146126, NP_666238	sorbitol dehydrogenase
-2.25171	0.00259325	Sox6	NM_001025559, NM_001025560, NM_011445, NP_001020730, NP_001020731, NP_035575	SRY-box containing gene 6
-1.89795	0.0301299	Sp100	NM_013673, NP_038701	nuclear antigen Sp100
-1.0517	0.000600773	Sp6	NM_031183, NP_112460	trans-acting transcription factor 6
-3.5728	0.0203086	Sparc	NM_009242, NP_033268	secreted acidic cysteine rich glycoprotein
1.45467	0.0421772	Spast	NM_016962, NP_058658	spastin
-1.52757	0.00225195	Spata2L	NM_030176, NP_084452	spermatogenesis associated 2-like
1.32211	0.00139951	Spc24	NM_026282, NP_080558	SPC24, NDC80 kinetochore complex component, homolog (S. cerevisiae)
1.24228	0.00239887	Spcs3	NM_029701, NP_083977	signal peptidase complex subunit 3 homolog (S. cerevisiae)
-1.14448	0.0370997	Spen	NM_019763, NP_062737	SPEN homolog, transcriptional regulator (Drosophila)
1.48745	0.0158351	Spin1	NM_011462, NM_146043, NP_035592, NP_666155	spindlin 1
1.31831	0.0013342	Spin2	NM_001005370, NP_001005370	spindlin family, member 2
-3.07698	0.000670666	Spink3	NM_009258, NP_033284	serine peptidase inhibitor, Kazal type 3
-1.33287	0.008555	Spint2	NM_001082548, NM_011464, NP_001076017, NP_035594	serine protease inhibitor, Kunitz type 2
1.54926	0.00376831	Spire1	NM_176832, NM_194355, NP_789802, NP_919336	spire homolog 1 (Drosophila)
-1.23368	0.00259317	Spire2	NM_172287, NP_758491	spire homolog 2 (Drosophila)
-3.11865	0.0143423	Spnb1	NM_013675, NP_038703	spectrin beta 1
-1.28602	0.00169241	Spnb3	NM_021287, NP_067262	spectrin beta 3
-5.49641	0.000430138	Spp1	NM_009263, NP_033289	secreted phosphoprotein 1
-4.72289	0.00485913	Spp2	NM_029269, NP_083545	secreted phosphoprotein 2
-2.04619	0.00196306	Sprr1a	NM_009264, NP_033290	small proline-rich protein 1A
-2.40583	0.00430816	Sprr2a	NM_011468, NP_035598	small proline-rich protein 2A
-1.6774	0.0203086	Sprr2f	NM_011472, NP_035602	small proline-rich protein 2F
-1.5018	0.0120861	Spsb4	NM_145134, NP_660116	splA/ryanodine receptor domain and SOCS box containing 4
1.88347	0.0085208	Sqle	NM_009270, NP_033296	squalene epoxidase
-1.27394	0.0332151	Sri	NM_001080974, NM_025618, NP_001074443, NP_079894	sorcin
1.16376	0.00167009	Srm	NM_009272, NP_033298	spermidine synthase
1.34389	0.00768658	Srp54b	NM_001100109, NP_001093579, XM_001479059, XM_976391, XP_001479109, XP_981485	signal recognition particle 54b
-1.04287	0.0130555	Srpk2	NM_009274, NP_033300	serine/arginine-rich protein specific kinase 2
-2.64774	0.0056226	Srpx2	NM_001083895, NM_026838, NP_001077364, NP_081114	sushi-repeat-containing protein, X-linked 2
2.34232	0.0399389	Ss18l1	NM_178750, NP_848865	synovial sarcoma translocation gene on chromosome 18-like 1
1.24722	0.00150211	Ssbp2	NM_024186, NM_024272, NP_077148, NP_077234	single-stranded DNA binding protein 2
1.31064	0.0104936	Ssbp3	NM_023672, NM_198438, NP_076161, NP_940840	single-stranded DNA binding protein 3
1.54469	0.0277086	Ssxb10	NM_199064, NP_951019	synovial sarcoma, X member B, breakpoint 10
-1.13061	0.000681536	St14	NM_011176, NP_035306	suppression of tumorigenicity 14 (colon carcinoma)
1.00033	0.0492296	St3gal6	NM_018784, NP_061254	ST3 beta-galactoside alpha-2,3-sialyltransferase 6
-1.03943	0.00692204	St6galnac2	NM_009180, NP_033206	ST6 (alpha-N-acetyl-neuraminyl-2,3-beta-galactosyl-1,3)-N-acetylgalactosaminide alpha-2,6-sialyltransferase 2
-3.0094	0.00380904	St8sia5	NM_153124, NP_694764	ST8 alpha-N-acetyl-neuraminide alpha-2,8-sialyltransferase 5
-2.0205	0.0102407	Stac3	NM_177707, NP_808375	SH3 and cysteine rich domain 3
1.34658	0.0051421	Stam	NM_011484, NP_035614	signal transducing adaptor molecule (SH3 domain and ITAM motif) 1
-1.00485	0.00791738	Stap2	NM_145934, NP_666046	signal transducing adaptor family member 2
-1.41783	0.000610984	Stard10	NM_019990, NP_064374	START domain containing 10
5.09332	0.0310962	Stard3nl	NM_024270, NP_077232	STARD3 N-terminal like
-1.48753	0.000626303	Stard8	NM_199018, NP_950183	START domain containing 8
1.53811	0.00402748	Stau2	NM_001111272, NM_025303, NP_001104742, NP_079579	staufen (RNA binding protein) homolog 2 (Drosophila)
-1.26641	0.000508325	Steap2	NM_001103156, NM_001103157, NM_028734, NP_001096626, NP_001096627, NP_083010	six transmembrane epithelial antigen of prostate 2
-3.57034	0.0150472	Stfa1	NM_001082543, NP_001076012	stefin A1
-3.41156	0.000873417	Stfa2	NM_001082545, NP_001076014	stefin A2
1.25942	0.00437218	Stk3	NM_019635, NP_062609	serine/threonine kinase 3 (Ste20, yeast homolog)
-1.00545	0.0139486	Ston1	NM_029858, NP_084134, XM_891780, XM_918154, XM_925534, XM_925535, XM_925536, XM_925537, XP_896873, XP_923247, XP_930627, XP_930628, XP_930629, XP_930630	stonin 1
1.06957	0.0155817	Stt3b	NM_024222, NP_077184	STT3, subunit of the oligosaccharyltransferase complex, homolog B (S. cerevisiae)
[truncated: 288 more rows]
