# Supplementary material for: Systems biology approach to identify transcriptome reprogramming and candidate microRNA targets during the progression of polycystic kidney disease
Source: BMC Syst Biol. 2011 Apr 25;5:56. doi: 10.1186/1752-0509-5-56 (PMC3111376; doi:10.1186/1752-0509-5-56)
Supplement: Additional file 9 — Significantly regulated genes specific for disease transition. This table shows the significantly regulated genes that are specific for transition under disease condition. [file 1752-0509-5-56-S9.XLS]

## Sheet: rank_gene_agilent.txt
Log_fold_change	Fold_change	P-value	Genes	RefSeqID	Details	Remarks
-8.50467	363.212	0.024926	Ltbp1	NM_019919, NM_206958, NP_064303, NP_996841	latent transforming growth factor beta binding protein 1	Up-regulated in E17.5 mutants
-8.17824	289.664	0.00460738	Adam22	NM_001007220, NM_001007221, NM_001098225, NP_001007221, NP_001007222, NP_001091695	a disintegrin and metallopeptidase domain 22	Up-regulated in E17.5 mutants
-7.29193	156.707	0.0333718	Gnmt	NM_010321, NP_034451	glycine N-methyltransferase	Up-regulated in E17.5 mutants
-6.97453	125.76	0.0269417	Icam5	NM_008319, NP_032345	intercellular adhesion molecule 5, telencephalin	Up-regulated in E17.5 mutants
-6.75781	108.219	0.0218701	Slc17a3	NM_134069, NP_598830	solute carrier family 17 (sodium phosphate), member 3	Up-regulated in E17.5 mutants
-6.58697	96.1339	0.00949373	Syne1	NM_001079686, NM_022027, NM_153399, NP_001073154, NP_071310, NP_700448	synaptic nuclear envelope 1	Up-regulated in E17.5 mutants
-6.2028	73.6595	0.0109937	Syf2	NM_026780, NP_081056	SYF2 homolog, RNA splicing factor (S. cerevisiae)	Up-regulated in E17.5 mutants
-6.14063	70.5528	0.00159103	Pcsk5	XM_129214, XM_987372, XP_129214, XP_992466	proprotein convertase subtilisin/kexin type 5	Up-regulated in E17.5 mutants
-6.05388	66.4354	0.0051373	Nlrp6	NM_001081389, NP_001074858	NLR family, pyrin domain containing 6	Up-regulated in E17.5 mutants
-5.89229	59.3959	0.00273358	Proc	NM_001042767, NM_001042768, NM_008934, NP_001036232, NP_001036233, NP_032960	protein C	Up-regulated in E17.5 mutants
-5.85021	57.6886	0.00269889	Ndel1	NM_023668, NP_076157	nuclear distribution gene E-like homolog 1 (A. nidulans)	Up-regulated in E17.5 mutants
-5.75808	54.1195	0.011754	Cpz	NM_153107, NP_694747	carboxypeptidase Z	Up-regulated in E17.5 mutants
-5.70217	52.0626	0.0167041	Me3	NM_181407, NP_852072	malic enzyme 3, NADP(+)-dependent, mitochondrial	Up-regulated in E17.5 mutants
-5.37544	41.5114	0.00595432	Defb1	NM_007843, NP_031869	defensin beta 1	Up-regulated in E17.5 mutants
-5.30068	39.4152	0.00061632	Aqp7	NM_007473, NP_031499	aquaporin 7	Up-regulated in E17.5 mutants
-5.16348	35.8396	0.00495156	Cyp2j13	NM_145548, NP_663523	cytochrome P450, family 2, subfamily j, polypeptide 13	Up-regulated in E17.5 mutants
-5.15474	35.6232	0.0143309	1810011O10Rik	NM_026931, NP_081207	RIKEN cDNA 1810011O10 gene	Up-regulated in E17.5 mutants
-5.14929	35.4887	0.0152439	Upk2	NM_009476, NP_033502	uroplakin 2	Up-regulated in E17.5 mutants
-5.13818	35.2165	0.0095506	BC021785	NM_001001489, NM_001113385, NM_001113388, NP_001001489, NP_001106856, NP_001106859	cDNA sequence BC021785	Up-regulated in E17.5 mutants
-5.10136	34.3291	0.00211429	G630016D24Rik	NM_001033805, NP_001028977	RIKEN cDNA G630016D24 gene	Up-regulated in E17.5 mutants
-5.06031	33.366	0.0456051	V1re7	NM_134196, NP_598957	vomeronasal 1 receptor, E7	Up-regulated in E17.5 mutants
-5.03656	32.8213	0.00168453	Ly6d	NM_010742, NP_034872	lymphocyte antigen 6 complex, locus D	Up-regulated in E17.5 mutants
-5.00899	32.2001	0.0123592	Vps13d	NM_001128198, NP_001121670, XM_001002285, XM_001476900, XP_001002285, XP_001476950	vacuolar protein sorting 13 D (yeast)	Up-regulated in E17.5 mutants
-4.95536	31.025	0.0135649	4930451I11Rik	NM_183131, NP_898954	RIKEN cDNA 4930451I11 gene	Up-regulated in E17.5 mutants
-4.92429	30.3639	0.0147157	Kl	NM_013823, NP_038851	klotho	Up-regulated in E17.5 mutants
-4.88627	29.5742	0.00177288	Lce3c	NM_033175, NP_149410	late cornified envelope 3C	Up-regulated in E17.5 mutants
-4.87628	29.3702	0.00316324	Slc5a9	NM_145551, NP_663526	solute carrier family 5 (sodium/glucose cotransporter), member 9	Up-regulated in E17.5 mutants
-4.85821	29.0046	0.00272551	Slc26a1	NM_174870, NP_777359	solute carrier family 26 (sulfate transporter), member 1	Up-regulated in E17.5 mutants
-4.8132	28.1136	0.00161042	Prss12	NM_008939, NP_032965	protease, serine, 12 neurotrypsin (motopsin)	Up-regulated in E17.5 mutants
-4.73123	26.5608	0.00983938	Adap1	NM_172723, NP_766311	ArfGAP with dual PH domains 1	Up-regulated in E17.5 mutants
-4.71774	26.3137	0.0134807	Pard3b	NM_001081050, NP_001074519	par-3 partitioning defective 3 homolog B (C. elegans)	Up-regulated in E17.5 mutants
-4.70528	26.0874	0.00692547	Agr2	NM_011783, NP_035913	anterior gradient 2 (Xenopus laevis)	Up-regulated in E17.5 mutants
-4.61943	24.5804	0.00477142	Esrrb	NM_011934, NP_036064	estrogen related receptor, beta	Up-regulated in E17.5 mutants
-4.58327	23.9719	0.0362184	Erap1	NM_030711, NP_109636	endoplasmic reticulum aminopeptidase 1	Up-regulated in E17.5 mutants
-4.58155	23.9434	0.00666518	BC026439	NM_172378, NP_759010	cDNA sequence BC026439	Up-regulated in E17.5 mutants
-4.54231	23.3008	0.00238374	Ddx3y	NM_012008, NP_036138	DEAD (Asp-Glu-Ala-Asp) box polypeptide 3, Y-linked	Up-regulated in E17.5 mutants
-4.47372	22.2189	0.0127726	Gdf5	NM_008109, NP_032135	growth differentiation factor 5	Up-regulated in E17.5 mutants
-4.43904	21.6912	0.00746396	Gm949	NM_001033446, NP_001028618	gene model 949, (NCBI)	Up-regulated in E17.5 mutants
-4.3845	20.8865	0.022713	Aldh8a1	NM_178713, NP_848828	aldehyde dehydrogenase 8 family, member A1	Up-regulated in E17.5 mutants
-4.38301	20.865	0.00980527	Slc22a2	NM_013667, NP_038695	solute carrier family 22 (organic cation transporter), member 2	Up-regulated in E17.5 mutants
-4.34266	20.2895	0.0338012	1700007B13Rik	XM_133805, XM_913577, XP_133805, XP_918670	RIKEN cDNA 1700007B13 gene	Up-regulated in E17.5 mutants
-4.33309	20.1553	0.0198152	Smgc	NM_198927, NP_945121	submandibular gland protein C	Up-regulated in E17.5 mutants
-4.32566	20.0517	0.000568481	1110001D15Rik	NM_026763, NP_081039	RIKEN cDNA 1110001D15 gene	Up-regulated in E17.5 mutants
-4.26493	19.2253	0.00197365	Hpn	NM_001110252, NM_008281, NP_001103722, NP_032307	hepsin	Up-regulated in E17.5 mutants
-4.24037	18.9007	0.0111349	0610040A22Rik	NA	RIKEN cDNA 0610040A22 gene	Up-regulated in E17.5 mutants
-4.23011	18.7668	0.0474044	Rnf183	NM_153504, NP_705724	ring finger protein 183	Up-regulated in E17.5 mutants
-4.2216	18.6564	0.00319847	C730029A08Rik	NA	RIKEN cDNA C730029A08 gene	Up-regulated in E17.5 mutants
-4.21387	18.5568	0.0171424	Scnn1a	NM_011324, NP_035454	sodium channel, nonvoltage-gated 1 alpha	Up-regulated in E17.5 mutants
-4.21084	18.5177	0.00427912	Trpv5	NM_001007572, NP_001007573	transient receptor potential cation channel, subfamily V, member 5	Up-regulated in E17.5 mutants
-4.18798	18.2267	0.0428124	Slc39a8	NM_001135149, NM_001135150, NM_026228, NP_001128621, NP_001128622, NP_080504	solute carrier family 39 (metal ion transporter), member 8	Up-regulated in E17.5 mutants
-4.17999	18.126	0.0211182	Sult1c2	NM_026935, NP_081211	sulfotransferase family, cytosolic, 1C, member 2	Up-regulated in E17.5 mutants
-4.1711	18.0146	0.00397685	B3gat2	NM_172124, NP_742122	beta-1,3-glucuronyltransferase 2 (glucuronosyltransferase S)	Up-regulated in E17.5 mutants
-4.14389	17.678	0.0169713	LOC100046852	XM_001476908, XP_001476958	hypothetical protein LOC100046852	Up-regulated in E17.5 mutants
-4.14352	17.6735	0.0169592	Nxf3	NM_001024141, NP_001019312	nuclear RNA export factor 3	Up-regulated in E17.5 mutants
-4.12849	17.4904	0.0148586	Tmco4	NM_029857, NP_084133	transmembrane and coiled-coil domains 4	Up-regulated in E17.5 mutants
-4.09635	17.1051	0.0455723	Fkbp6	NM_033571, NP_291049	FK506 binding protein 6	Up-regulated in E17.5 mutants
-4.08444	16.9644	0.00300156	Mtmr11	NM_181409, NP_852074	myotubularin related protein 11	Up-regulated in E17.5 mutants
-4.08309	16.9486	0.0122333	S100a9	NM_009114, NP_033140	S100 calcium binding protein A9 (calgranulin B)	Up-regulated in E17.5 mutants
-4.07694	16.8765	0.00188156	5530400B01Rik	NA	RIKEN cDNA 5530400B01 gene	Up-regulated in E17.5 mutants
-4.03336	16.3743	0.00411728	Cyp2d26	NM_029562, NP_083838	cytochrome P450, family 2, subfamily d, polypeptide 26	Up-regulated in E17.5 mutants
-3.96195	15.5836	0.0101878	Cyp2d10	NM_010005, NP_034135	cytochrome P450, family 2, subfamily d, polypeptide 10	Up-regulated in E17.5 mutants
-3.95878	15.5494	0.00890168	Slc17a4	NM_177016, NP_795990	solute carrier family 17 (sodium phosphate), member 4	Up-regulated in E17.5 mutants
-3.94581	15.4101	0.000990105	Txndc15	NM_175150, NP_780359	thioredoxin domain containing 15	Up-regulated in E17.5 mutants
-3.93782	15.325	0.00445233	Fgl2	NM_008013, NP_032039	fibrinogen-like protein 2	Up-regulated in E17.5 mutants
-3.89657	14.8931	0.0219646	Cyp2j11	NM_001004141, NP_001004141	cytochrome P450, family 2, subfamily j, polypeptide 11	Up-regulated in E17.5 mutants
-3.88107	14.734	0.00890986	Hsd3b2	NM_153193, NP_694873	hydroxy-delta-5-steroid dehydrogenase, 3 beta- and steroid delta-isomerase 2	Up-regulated in E17.5 mutants
-3.87451	14.6671	0.00201846	Lgtn	NM_001136070, NM_010709, NP_001129542, NP_034839	ligatin	Up-regulated in E17.5 mutants
-3.80907	14.0167	0.0158231	Slc36a1	NM_153139, NP_694779	solute carrier family 36 (proton/amino acid symporter), member 1	Up-regulated in E17.5 mutants
-3.80886	14.0146	0.0224758	BC117090	NM_001001332, NP_001001332, XM_001471462, XP_001471512	cDNA sequence BC1179090	Up-regulated in E17.5 mutants
-3.80883	14.0144	0.00269889	Gsdmc2	NM_177912, NP_808580	gasdermin C2	Up-regulated in E17.5 mutants
-3.79702	13.9	0.00510407	Mdh1	NM_008618, NP_032644	malate dehydrogenase 1, NAD (soluble)	Up-regulated in E17.5 mutants
-3.78237	13.7596	0.00377695	LOC100044656	XM_001472632, XM_001472652, XP_001472682, XP_001472702	similar to renin 2 tandem duplication of Ren1	Up-regulated in E17.5 mutants
-3.76002	13.5481	0.0017144	Ostb	NM_178933, NP_849264	organic solute transporter beta	Up-regulated in E17.5 mutants
-3.7033	13.0258	0.0292454	Mn1	NM_001081235, NP_001074704	meningioma 1	Up-regulated in E17.5 mutants
-3.69975	12.9938	0.0303308	Isl2	NM_027397, NP_081673	insulin related protein 2 (islet 2)	Up-regulated in E17.5 mutants
-3.6966	12.9654	0.00139821	9530019H20Rik	NA	RIKEN cDNA 9530019H20 gene	Up-regulated in E17.5 mutants
-3.69323	12.9352	0.00260947	Nt5e	NM_011851, NP_035981	5' nucleotidase, ecto	Up-regulated in E17.5 mutants
-3.67382	12.7624	0.00147339	Wdr16	NM_027963, NP_082239	WD repeat domain 16	Up-regulated in E17.5 mutants
-3.65153	12.5666	0.000950678	Hsd11b1	NM_001044751, NM_008288, NP_001038216, NP_032314	hydroxysteroid 11-beta dehydrogenase 1	Up-regulated in E17.5 mutants
-3.62645	12.3501	0.00205315	BC048403	NM_173022, NP_766610	cDNA sequence BC048403	Up-regulated in E17.5 mutants
-3.60496	12.1675	0.0250702	Slc4a9	NM_172830, NP_766418	solute carrier family 4, sodium bicarbonate cotransporter, member 9	Up-regulated in E17.5 mutants
-3.59572	12.0898	0.00833055	Adra2b	NM_009633, NP_033763	adrenergic receptor, alpha 2b	Up-regulated in E17.5 mutants
-3.57938	11.9536	0.0025518	ENSMUSG00000053891	NA	predicted gene, ENSMUSG00000053891	Up-regulated in E17.5 mutants
-3.5728	11.8992	0.0203086	Sparc	NM_009242, NP_033268	secreted acidic cysteine rich glycoprotein	Up-regulated in E17.5 mutants
-3.57096	11.8841	0.0151525	BC024139	NM_001142968, NP_001136440, XR_035100, XR_035103	cDNA sequence BC024139	Up-regulated in E17.5 mutants
-3.57034	11.879	0.0150472	Stfa1	NM_001082543, NP_001076012	stefin A1	Up-regulated in E17.5 mutants
-3.51235	11.411	0.00852917	Tff2	NM_009363, NP_033389	trefoil factor 2 (spasmolytic protein 1)	Up-regulated in E17.5 mutants
-3.48975	11.2336	0.0394717	Bdnf	NM_001048139, NM_001048141, NM_001048142, NM_007540, NP_001041604, NP_001041606, NP_001041607, NP_031566	brain derived neurotrophic factor	Up-regulated in E17.5 mutants
-3.44098	10.8602	0.00995541	Ppp3r1	NM_024459, NP_077779	protein phosphatase 3, regulatory subunit B, alpha isoform (calcineurin B, type I)	Up-regulated in E17.5 mutants
-3.43323	10.802	0.0283739	Cyp4a12b	NM_172306, NP_758510	cytochrome P450, family 4, subfamily a, polypeptide 12B	Up-regulated in E17.5 mutants
-3.39252	10.5015	0.0227814	Sucnr1	NM_032400, NP_115776	succinate receptor 1	Up-regulated in E17.5 mutants
-3.37033	10.3412	0.019093	Nlrx1	NM_178420, NP_848507	NLR family member X1	Up-regulated in E17.5 mutants
-3.35535	10.2344	0.019037	Orm2	NM_011016, NP_035146	orosomucoid 2	Up-regulated in E17.5 mutants
-3.34194	10.1397	0.00688686	Fmo5	NM_010232, NP_034362	flavin containing monooxygenase 5	Up-regulated in E17.5 mutants
-3.33479	10.0896	0.00217894	Art4	NM_026639, NP_080915	ADP-ribosyltransferase 4	Up-regulated in E17.5 mutants
-3.32805	10.0425	0.00163447	Htra4	NM_001081187, NP_001074656	HtrA serine peptidase 4	Up-regulated in E17.5 mutants
-3.31862	9.97711	0.00155334	Hspa1b	NM_010478, NP_034608	heat shock protein 1B	Up-regulated in E17.5 mutants
-3.31845	9.97595	0.00937682	Slc14a2	NM_001110273, NM_001110274, NM_030683, NM_207651, NP_001103743, NP_001103744, NP_109608, NP_997534	solute carrier family 14 (urea transporter), member 2	Up-regulated in E17.5 mutants
-3.29656	9.82572	0.0450978	Npvf	NM_021892, NP_068692	neuropeptide VF precursor	Up-regulated in E17.5 mutants
-3.28389	9.73978	0.0394686	Nrgn	NM_022029, NP_071312, XM_001478258, XM_001478626, XP_001478308, XP_001478676	neurogranin	Up-regulated in E17.5 mutants
-3.25338	9.53596	0.00706323	Fbp2	NM_007994, NP_032020	fructose bisphosphatase 2	Up-regulated in E17.5 mutants
-3.23784	9.4338	0.00728353	Afap1	NM_027373, NP_081649	actin filament associated protein 1	Up-regulated in E17.5 mutants
-3.22115	9.32527	0.0173096	Esr1	NM_007956, NP_031982	estrogen receptor 1 (alpha)	Up-regulated in E17.5 mutants
-3.21391	9.27861	0.00501441	Npal1	NM_001081205, NP_001074674	NIPA-like domain containing 1	Up-regulated in E17.5 mutants
-3.18515	9.09546	0.0239743	Ppp1r1b	NM_144828, NP_659077	protein phosphatase 1, regulatory (inhibitor) subunit 1B	Up-regulated in E17.5 mutants
-3.17225	9.01449	0.00797574	4933427G17Rik	XM_133717, XM_915104, XP_133717, XP_920197	RIKEN cDNA 4933427G17 gene	Up-regulated in E17.5 mutants
-3.16569	8.9736	0.0217736	Tmigd1	NM_025655, NP_079931	transmembrane and immunoglobulin domain containing 1	Up-regulated in E17.5 mutants
-3.11865	8.68574	0.0143423	Spnb1	NM_013675, NP_038703	spectrin beta 1	Up-regulated in E17.5 mutants
-3.11155	8.64308	0.00391017	Upk3b	NM_175309, NP_780518	uroplakin 3B	Up-regulated in E17.5 mutants
-3.10811	8.6225	0.00512045	Prap1	NM_009475, NP_033501	proline-rich acidic protein 1	Up-regulated in E17.5 mutants
-3.10076	8.57872	0.0068421	Tulp3	NM_011657, NP_035787	tubby-like protein 3	Up-regulated in E17.5 mutants
-3.08148	8.46484	0.00447049	Fa2h	NM_178086, NP_835187	fatty acid 2-hydroxylase	Up-regulated in E17.5 mutants
-3.07834	8.44641	0.0241442	Ttc36	NM_138951, NP_620401	tetratricopeptide repeat domain 36	Up-regulated in E17.5 mutants
-3.06144	8.34807	0.00175443	Ccdc109b	NM_025779, NP_080055	coiled-coil domain containing 109B	Up-regulated in E17.5 mutants
-3.05187	8.29286	0.000742192	2310007B03Rik	NM_172411, NP_765999	RIKEN cDNA 2310007B03 gene	Up-regulated in E17.5 mutants
-3.02182	8.12194	0.0393365	Myh9	NM_022410, NP_071855	myosin, heavy polypeptide 9, non-muscle	Up-regulated in E17.5 mutants
-3.01552	8.08652	0.00276458	Tmem86b	NM_023440, NP_075929	transmembrane protein 86B	Up-regulated in E17.5 mutants
-3.0094	8.0523	0.00380904	St8sia5	NM_153124, NP_694764	ST8 alpha-N-acetyl-neuraminide alpha-2,8-sialyltransferase 5	Up-regulated in E17.5 mutants
-3.0015	8.00832	0.000783457	Rgs6	NM_015812, NP_056627	regulator of G-protein signaling 6	Up-regulated in E17.5 mutants
-2.97474	7.86114	0.0436525	Fggy	NM_001113412, NM_029347, NP_001106883, NP_083623	FGGY carbohydrate kinase domain containing	Up-regulated in E17.5 mutants
-2.96729	7.82066	0.0305683	Ofd1	NM_177429, NP_803178	oral-facial-digital syndrome 1 gene homolog (human)	Up-regulated in E17.5 mutants
-2.95437	7.75096	0.0105355	Ablim2	NM_177678, NP_808346	actin-binding LIM protein 2	Up-regulated in E17.5 mutants
-2.94432	7.69714	0.00351111	Igsf11	NM_170599, NP_733548	immunoglobulin superfamily, member 11	Up-regulated in E17.5 mutants
-2.93115	7.62717	0.0169791	Yy1	NM_009537, NP_033563	YY1 transcription factor	Up-regulated in E17.5 mutants
-2.92475	7.59344	0.00317539	Col4a3	NM_007734, NP_031760	collagen, type IV, alpha 3	Up-regulated in E17.5 mutants
-2.92295	7.58394	0.0235737	Scn4b	NM_001013390, NP_001013408	sodium channel, type IV, beta	Up-regulated in E17.5 mutants
-2.9063	7.49693	0.0270161	Plekhn1	NM_001008233, NP_001008234	pleckstrin homology domain containing, family N member 1	Up-regulated in E17.5 mutants
-2.90348	7.48227	0.0394449	D630011A20Rik	NA	RIKEN cDNA D630011A20 gene	Up-regulated in E17.5 mutants
-2.89888	7.45848	0.004318	Smurf1	NM_001038627, NM_029438, NP_001033716, NP_083714	SMAD specific E3 ubiquitin protein ligase 1	Up-regulated in E17.5 mutants
-2.8853	7.38859	0.0152028	Bmp8b	NM_007559, NP_031585	bone morphogenetic protein 8b	Up-regulated in E17.5 mutants
-2.88359	7.37983	0.0180216	Osta	NM_145932, NP_666044	organic solute transporter alpha	Up-regulated in E17.5 mutants
-2.86748	7.29787	0.0447086	Cachd1	NM_198037, NP_932154	cache domain containing 1	Up-regulated in E17.5 mutants
-2.86213	7.27086	0.0223266	Arhgap26	NM_175164, NP_780373	Rho GTPase activating protein 26	Up-regulated in E17.5 mutants
-2.85346	7.2273	0.0105189	Kcne1	NM_008424, NP_032450	potassium voltage-gated channel, Isk-related subfamily, member 1	Up-regulated in E17.5 mutants
-2.84098	7.16506	0.00252277	Acta2	NM_007392, NP_031418	actin, alpha 2, smooth muscle, aorta	Up-regulated in E17.5 mutants
-2.84013	7.16087	0.0303113	Il6ra	NM_010559, NP_034689	interleukin 6 receptor, alpha	Up-regulated in E17.5 mutants
-2.83826	7.15157	0.000649388	Pitx2	NM_001042502, NM_001042504, NM_011098, NP_001035967, NP_001035969, NP_035228	paired-like homeodomain transcription factor 2	Up-regulated in E17.5 mutants
-2.82601	7.09112	0.027915	4Cytl1	NM_001081106, NP_001074575	cytokine-like 1	Up-regulated in E17.5 mutants
-2.79542	6.94234	0.034657	Lrch4	NM_146164, NP_666276	leucine-rich repeats and calponin homology (CH) domain containing 4	Up-regulated in E17.5 mutants
-2.79401	6.93553	0.0325175	Clec4d	NM_010819, NP_034949	C-type lectin domain family 4, member d	Up-regulated in E17.5 mutants
-2.78676	6.90078	0.013249	Kcnb2	NM_001098528, NP_001091998, XM_001473596, XM_001473804, XP_001473646, XP_001473854	potassium voltage gated channel, Shab-related subfamily, member 2	Up-regulated in E17.5 mutants
-2.78466	6.89073	0.0224259	Lrrc18	NM_026253, NP_080529	leucine rich repeat containing 18	Up-regulated in E17.5 mutants
-2.73742	6.66877	0.020022	Vmo1	NM_001013607, NP_001013625, XM_001471486, XP_001471536	vitelline membrane outer layer 1 homolog (chicken)	Up-regulated in E17.5 mutants
-2.73396	6.65278	0.0172673	Cntn2	NM_177129, NP_796103	contactin 2	Up-regulated in E17.5 mutants
-2.72717	6.62157	0.00461525	Clec4a1	NM_199311, NP_955015	C-type lectin domain family 4, member a1	Up-regulated in E17.5 mutants
-2.71959	6.58685	0.025387	Dct	NM_010024, NP_034154	dopachrome tautomerase	Up-regulated in E17.5 mutants
-2.6886	6.44688	0.0495332	Vip	NM_011702, NP_035832	vasoactive intestinal polypeptide	Up-regulated in E17.5 mutants
-2.64774	6.26685	0.0056226	Srpx2	NM_001083895, NM_026838, NP_001077364, NP_081114	sushi-repeat-containing protein, X-linked 2	Up-regulated in E17.5 mutants
-2.63406	6.20769	0.0244852	C1qtnf5	NM_001040631, NM_001040632, NM_145613, NP_001035721, NP_001035722, NP_663588	C1q and tumor necrosis factor related protein 5	Up-regulated in E17.5 mutants
-2.61748	6.13677	0.00150585	D930007N19Rik	NA	RIKEN cDNA D930007N19 gene	Up-regulated in E17.5 mutants
-2.61315	6.11838	0.0301299	Klk1b3	NM_008693, NP_032719	kallikrein 1-related peptidase b3	Up-regulated in E17.5 mutants
-2.60135	6.06853	0.0159284	Gpr116	NM_001081178, NP_001074647	G protein-coupled receptor 116	Up-regulated in E17.5 mutants
-2.58955	6.01913	0.00131667	D630023F18Rik	NM_175293, NP_780502	RIKEN cDNA D630023F18 gene	Up-regulated in E17.5 mutants
-2.55476	5.87569	0.0360997	Dao	NM_010018, NP_034148	D-amino acid oxidase	Up-regulated in E17.5 mutants
-2.55429	5.87379	0.0399693	D830014E11Rik	NM_177251, NP_796225	RIKEN cDNA D830014E11 gene	Up-regulated in E17.5 mutants
-2.54013	5.8164	0.0315559	Cebpz	NM_001024806, NP_001019977	CCAAT/enhancer binding protein zeta	Up-regulated in E17.5 mutants
-2.52986	5.77516	0.00159103	Trpc4ap	NM_019828, NP_062802	transient receptor potential cation channel, subfamily C, member 4 associated protein	Up-regulated in E17.5 mutants
-2.52785	5.76713	0.0183209	Slc22a8	NM_031194, NP_112471	solute carrier family 22 (organic anion transporter), member 8	Up-regulated in E17.5 mutants
-2.52222	5.74464	0.0331241	Gcdh	NM_001044744, NM_008097, NP_001038209, NP_032123	glutaryl-Coenzyme A dehydrogenase	Up-regulated in E17.5 mutants
-2.51547	5.71784	0.0393443	Tshr	NM_001113404, NM_011648, NP_001106875, NP_035778	thyroid stimulating hormone receptor	Up-regulated in E17.5 mutants
-2.51366	5.71068	0.0182011	Tdrd5	NM_001134741, NP_001128213, XM_129603, XP_129603	tudor domain containing 5	Up-regulated in E17.5 mutants
-2.49493	5.637	0.00125621	9030409G11Rik	NM_001109684, NM_001109685, NM_144531, NP_001103154, NP_001103155, NP_653114	RIKEN cDNA 9030409G11 gene	Up-regulated in E17.5 mutants
-2.48487	5.59783	0.0181043	EG214403	NM_001029977, NP_001025148	predicted gene, EG214403	Up-regulated in E17.5 mutants
-2.46198	5.50972	0.0440826	Ggct	NM_026637, NP_080913	gamma-glutamyl cyclotransferase	Up-regulated in E17.5 mutants
-2.4581	5.49493	0.0154321	Ifi27l2a	NM_029803, NP_084079	interferon, alpha-inducible protein 27 like 2A	Up-regulated in E17.5 mutants
-2.44706	5.45305	0.0220273	Olfr109	NM_146835, NP_667046	olfactory receptor 109	Up-regulated in E17.5 mutants
-2.44389	5.44106	0.0218837	Capn9	NM_023709, NP_076198	calpain 9	Up-regulated in E17.5 mutants
-2.42943	5.3868	0.0232108	Slc17a8	NM_182959, NP_892004	solute carrier family 17 (sodium-dependent inorganic phosphate cotransporter), member 8	Up-regulated in E17.5 mutants
-2.42442	5.36813	0.0131719	Tlr3	NM_126166, NP_569054	toll-like receptor 3	Up-regulated in E17.5 mutants
-2.42337	5.36421	0.00798111	S100a4	NM_011311, NP_035441	S100 calcium binding protein A4	Up-regulated in E17.5 mutants
-2.41836	5.34563	0.0496473	Npas3	NM_013780, NP_038808, XM_001477854, XM_001477871, XP_001477904, XP_001477921	neuronal PAS domain protein 3	Up-regulated in E17.5 mutants
-2.41144	5.32005	0.0461046	Sorcs1	NM_021377, NP_067352	VPS10 domain receptor protein SORCS 1	Up-regulated in E17.5 mutants
-2.40955	5.31309	0.0201305	Dmrtc1a	NM_001038616, NM_027591, NM_029378, NP_001033705, NP_081867, NP_083654	DMRT-like family C1a	Up-regulated in E17.5 mutants
-2.40724	5.30458	0.026216	Nr1h3	NM_013839, NP_038867	nuclear receptor subfamily 1, group H, member 3	Up-regulated in E17.5 mutants
-2.40308	5.28932	0.038926	4930520P13Rik	XM_895765, XM_920304, XP_900858, XP_925397	RIKEN cDNA 4930520P13 gene	Up-regulated in E17.5 mutants
-2.40256	5.2874	0.0081755	A430093F15Rik	XR_035341	RIKEN cDNA A430093F15 gene	Up-regulated in E17.5 mutants
-2.38677	5.22987	0.005408	Clrn3	NM_178669, NP_848784	clarin 3	Up-regulated in E17.5 mutants
-2.37192	5.17628	0.00383605	2310061I04Rik	NM_001033630, NP_001028802, XM_001002280, XM_128627, XP_001002280, XP_128627	RIKEN cDNA 2310061I04 gene	Up-regulated in E17.5 mutants
-2.36632	5.15625	0.0388646	Ms4a2	NM_013516, NP_038544	membrane-spanning 4-domains, subfamily A, member 2	Up-regulated in E17.5 mutants
-2.35925	5.13103	0.0210596	Slc5a11	NM_146198, NP_666310	solute carrier family 5 (sodium/glucose cotransporter), member 11	Up-regulated in E17.5 mutants
-2.35832	5.12774	0.0461046	Ugt2b36	NM_001029867, NP_001025038	UDP glucuronosyltransferase 2 family, polypeptide B36	Up-regulated in E17.5 mutants
-2.35467	5.11479	0.0126092	LOC100045556	XR_031836	similar to RAB17, member RAS oncogene family	Up-regulated in E17.5 mutants
-2.34875	5.09383	0.000647978	Cdkl2	NM_016912, NM_177270, NP_058608, NP_796244	cyclin-dependent kinase-like 2 (CDC2-related kinase)	Up-regulated in E17.5 mutants
-2.34125	5.06741	0.009999	Dnajc19	NM_001026211, NM_026332, NP_001021382, NP_080608	DnaJ (Hsp40) homolog, subfamily C, member 19	Up-regulated in E17.5 mutants
-2.33502	5.04559	0.00117518	D930046H04Rik	NA	RIKEN cDNA D930046H04 gene	Up-regulated in E17.5 mutants
-2.3308	5.03085	0.0398539	1700055M20Rik	NM_028532, NM_199455, NP_082808, NP_955534	RIKEN cDNA 1700055M20 gene	Up-regulated in E17.5 mutants
-2.32511	5.01105	0.01084	Clybl	NM_029556, NP_083832	citrate lyase beta like	Up-regulated in E17.5 mutants
-2.31733	4.9841	0.0108368	4930599N23Rik	XR_002348, XR_005171	RIKEN cDNA 4930599N23 gene	Up-regulated in E17.5 mutants
-2.31247	4.96733	0.00450771	1500015O10Rik	NM_024283, NP_077245	RIKEN cDNA 1500015O10 gene	Up-regulated in E17.5 mutants
-2.3091	4.95574	0.0416657	Myh11	NM_013607, NP_038635	myosin, heavy polypeptide 11, smooth muscle	Up-regulated in E17.5 mutants
-2.30363	4.93699	0.028632	Msln	NM_018857, NP_061345	mesothelin	Up-regulated in E17.5 mutants
-2.30087	4.92755	0.0277918	Grm2	XM_001475814, XM_909627, XP_001475864, XP_914720	glutamate receptor, metabotropic 2	Up-regulated in E17.5 mutants
-2.29622	4.9117	0.000807355	Gm962	NM_001033448, NP_001028620	gene model 962, (NCBI)	Up-regulated in E17.5 mutants
-2.29338	4.90204	0.00337302	Nmnat3	NM_144533, NP_653116	nicotinamide nucleotide adenylyltransferase 3	Up-regulated in E17.5 mutants
-2.27531	4.841	0.00134615	Inhbb	NM_008381, NP_032407	inhibin beta-B	Up-regulated in E17.5 mutants
-2.25171	4.76246	0.00259325	Sox6	NM_001025559, NM_001025560, NM_011445, NP_001020730, NP_001020731, NP_035575	SRY-box containing gene 6	Up-regulated in E17.5 mutants
-2.23899	4.72067	0.0239243	Bmp6	NM_007556, NP_031582	bone morphogenetic protein 6	Up-regulated in E17.5 mutants
-2.23826	4.71829	0.00222151	Lpcat4	NM_207206, NP_997089	lysophosphatidylcholine acyltransferase 4	Up-regulated in E17.5 mutants
-2.23797	4.71732	0.0234252	Sbf1	NM_001081030, NP_001074499	SET binding factor 1	Up-regulated in E17.5 mutants
-2.22739	4.68285	0.0362104	Sult1d1	NM_016771, NP_058051	sulfotransferase family 1D, member 1	Up-regulated in E17.5 mutants
-2.22207	4.66563	0.0426822	Mitf	NM_001113198, NM_008601, NP_001106669, NP_032627	microphthalmia-associated transcription factor	Up-regulated in E17.5 mutants
-2.22146	4.66366	0.042301	D130043K22Rik	NM_001081051, NP_001074520	RIKEN cDNA D130043K22 gene	Up-regulated in E17.5 mutants
-2.216	4.64603	0.0446899	LOC100045856	XM_001475974, XP_001476024	similar to Sad1 and UNC84 domain containing 1	Up-regulated in E17.5 mutants
-2.19889	4.59126	0.00535132	Mt1	NM_013602, NP_038630	metallothionein 1	Up-regulated in E17.5 mutants
-2.19837	4.5896	0.0093118	Ramp1	NM_016894, NM_178401, NP_058590, NP_848488	receptor (calcitonin) activity modifying protein 1	Up-regulated in E17.5 mutants
-2.19727	4.58612	0.00344655	Scml4	NM_172938, NP_766526	sex comb on midleg-like 4 (Drosophila)	Up-regulated in E17.5 mutants
-2.19594	4.58189	0.0368477	Kcnmb1	NM_031169, NP_112446	potassium large conductance calcium-activated channel, subfamily M, beta member 1	Up-regulated in E17.5 mutants
-2.19537	4.58006	0.00211429	Col8a1	NM_007739, NP_031765	collagen, type VIII, alpha 1	Up-regulated in E17.5 mutants
-2.19294	4.57236	0.0113503	Abcg1	NM_009593, NP_033723	ATP-binding cassette, sub-family G (WHITE), member 1	Up-regulated in E17.5 mutants
-2.18303	4.54105	0.0130376	LOC637970	XR_033093	similar to type V P-type ATPase isoform 4	Up-regulated in E17.5 mutants
-2.1814	4.53592	0.00264442	Klhl5	NM_175174, NP_780383	kelch-like 5 (Drosophila)	Up-regulated in E17.5 mutants
-2.18086	4.53425	0.0247446	EG384813	NM_001025240, NP_001020411	predicted gene, EG384813	Up-regulated in E17.5 mutants
-2.17936	4.52953	0.0188119	Cbr2	NM_007621, NP_031647	carbonyl reductase 2	Up-regulated in E17.5 mutants
-2.17627	4.51982	0.0224417	Hspa1a	NM_010479, NP_034609	heat shock protein 1A	Up-regulated in E17.5 mutants
-2.17592	4.51875	0.00342268	Il17rb	NM_019583, NP_062529	interleukin 17 receptor B	Up-regulated in E17.5 mutants
-2.17522	4.51653	0.00233637	E030010A14Rik	NM_183160, NP_898983	RIKEN cDNA E030010A14 gene	Up-regulated in E17.5 mutants
-2.16788	4.49361	0.0169021	Tmem175	NM_028223, NP_082499	transmembrane protein 175	Up-regulated in E17.5 mutants
-2.15754	4.46155	0.0165725	Sgms2	NM_028943, NP_083219	sphingomyelin synthase 2	Up-regulated in E17.5 mutants
-2.14714	4.42948	0.0355436	Atoh8	NM_153778, NP_722473	atonal homolog 8 (Drosophila)	Up-regulated in E17.5 mutants
-2.1371	4.39876	0.00678153	Ak5	NM_001081277, NP_001074746	adenylate kinase 5	Up-regulated in E17.5 mutants
-2.13594	4.39524	0.0149121	Upk1b	NM_178924, NP_849255	uroplakin 1B	Up-regulated in E17.5 mutants
-2.13413	4.38971	0.00256239	C1qtnf3	NM_030888, NP_112150	C1q and tumor necrosis factor related protein 3	Up-regulated in E17.5 mutants
-2.13089	4.37987	0.0231664	4921509C19Rik	NM_198655, NP_941057	RIKEN cDNA 4921509C19 gene	Up-regulated in E17.5 mutants
-2.12208	4.35323	0.0332477	4933434I06Rik	NM_027728, NP_082004	RIKEN cDNA 4933434I06 gene	Up-regulated in E17.5 mutants
-2.11479	4.33126	0.0216829	5330417C22Rik	NM_001033304, NP_001028476	RIKEN cDNA 5330417C22 gene	Up-regulated in E17.5 mutants
-2.11197	4.3228	0.0134807	Zbtb32	NM_021397, NP_067372	zinc finger and BTB domain containing 32	Up-regulated in E17.5 mutants
-2.09162	4.26227	0.00160747	2210011C24Rik	XM_907367, XM_985599, XP_912460, XP_990693	RIKEN cDNA 2210011C24 gene	Up-regulated in E17.5 mutants
-2.08891	4.25425	0.0141428	Tuba8	NM_017379, NP_059075	tubulin, alpha 8	Up-regulated in E17.5 mutants
-2.07369	4.20961	0.0150541	Fbxw15	NM_199036, NP_950201	F-box and WD-40 domain protein 15	Up-regulated in E17.5 mutants
-2.06743	4.19139	0.0354871	Gpld1	NM_008156, NP_032182	glycosylphosphatidylinositol specific phospholipase D1	Up-regulated in E17.5 mutants
-2.05913	4.16734	0.0187604	Rnase6	NM_030098, NP_084374	ribonuclease, RNase A family, 6	Up-regulated in E17.5 mutants
-2.05587	4.15795	0.000681067	Ccdc88b	NM_001081291, NP_001074760	coiled-coil domain containing 88B	Up-regulated in E17.5 mutants
-2.04079	4.11471	0.00403468	Thbs2	NM_011581, NP_035711	thrombospondin 2	Up-regulated in E17.5 mutants
-2.03836	4.10777	0.0292763	Ptges	NM_022415, NP_071860	prostaglandin E synthase	Up-regulated in E17.5 mutants
-2.03342	4.09373	0.00193443	Tcfec	NM_031198, NP_112475	transcription factor EC	Up-regulated in E17.5 mutants
-2.03273	4.09178	0.0239243	Sec14l1	NM_028777, NP_083053	SEC14-like 1 (S. cerevisiae)	Up-regulated in E17.5 mutants
-2.02752	4.07702	0.00232529	Nnmt	NM_010924, NP_035054	nicotinamide N-methyltransferase	Up-regulated in E17.5 mutants
-2.02245	4.06273	0.00183825	Insc	NM_173767, NP_776128	inscuteable homolog (Drosophila)	Up-regulated in E17.5 mutants
-2.0205	4.05725	0.0102407	Stac3	NM_177707, NP_808375	SH3 and cysteine rich domain 3	Up-regulated in E17.5 mutants
-2.01896	4.05292	0.0139528	Il4i1	NM_010215, NP_034345	interleukin 4 induced 1	Up-regulated in E17.5 mutants
-2.01682	4.0469	0.000700887	Mapk4	NM_172632, NP_766220	mitogen-activated protein kinase 4	Up-regulated in E17.5 mutants
-2.01561	4.04352	0.0427532	Galnt9	NM_001122639, NM_198306, NP_001116111, NP_938048	UDP-N-acetyl-alpha-D-galactosamine:polypeptide N-acetylgalactosaminyltransferase 9	Up-regulated in E17.5 mutants
-2.01535	4.04279	0.00467284	Gjc2	NM_080454, NM_175452, NP_536702, NP_780661	gap junction protein, gamma 2	Up-regulated in E17.5 mutants
-2.01476	4.04114	0.00632227	Iqsec2	NM_001005475, NM_001114664, NP_001005475, NP_001108136	IQ motif and Sec7 domain 2	Up-regulated in E17.5 mutants
-2.01373	4.03826	0.0406889	Scrt1	NM_130893, NP_570963	scratch homolog 1, zinc finger protein (Drosophila)	Up-regulated in E17.5 mutants
-2.00689	4.01916	0.00439257	Wbscr17	NM_145218, NP_660253	Williams-Beuren syndrome chromosome region 17 homolog (human)	Up-regulated in E17.5 mutants
-1.99815	3.99489	0.0221756	1700094C09Rik	NM_024279, NP_077241	RIKEN cDNA 1700094C09 gene	Up-regulated in E17.5 mutants
-1.99739	3.99276	0.0148356	1810019J16Rik	NM_001083916, NM_133707, NP_001077385, NP_598468	RIKEN cDNA 1810019J16 gene	Up-regulated in E17.5 mutants
-1.98885	3.96921	0.0358986	Gstm6	NM_008184, NP_032210	glutathione S-transferase, mu 6	Up-regulated in E17.5 mutants
-1.97833	3.94037	0.029867	Slc41a2	NM_177388, NP_796362	solute carrier family 41, member 2	Up-regulated in E17.5 mutants
-1.97335	3.9268	0.00123664	Inadl	NM_001005784, NM_001005787, NM_007704, NM_172696, NP_001005784, NP_001005787, NP_031730, NP_766284	InaD-like (Drosophila)	Up-regulated in E17.5 mutants
-1.96283	3.89825	0.0405992	Cnnm3	NM_001039551, NM_053186, NP_001034640, NP_444416	cyclin M3	Up-regulated in E17.5 mutants
-1.9464	3.85412	0.00413907	Pcp4l1	NM_025557, NP_079833, XM_484933, XM_917594, XP_484933, XP_922687	Purkinje cell protein 4-like 1	Up-regulated in E17.5 mutants
-1.9429	3.84477	0.0146166	Gadd45b	NM_008655, NP_032681	growth arrest and DNA-damage-inducible 45 beta	Up-regulated in E17.5 mutants
-1.93976	3.83641	0.0125021	Guca2a	NM_008190, NP_032216	guanylate cyclase activator 2a (guanylin)	Up-regulated in E17.5 mutants
-1.936	3.82644	0.0495808	Pkp1	NM_019645, NP_062619	plakophilin 1	Up-regulated in E17.5 mutants
-1.93173	3.81513	0.0370558	Ly6a	NM_010738, NP_034868	lymphocyte antigen 6 complex, locus A	Up-regulated in E17.5 mutants
-1.92999	3.81053	0.0480062	Ywhaz	NM_011740, NP_035870	tyrosine 3-monooxygenase/tryptophan 5-monooxygenase activation protein, zeta polypeptide	Up-regulated in E17.5 mutants
-1.9195	3.78293	0.011116	Gbe1	NM_028803, NP_083079	glucan (1,4-alpha-), branching enzyme 1	Up-regulated in E17.5 mutants
-1.91798	3.77893	0.00745157	Nrip3	NM_020610, NP_065635	nuclear receptor interacting protein 3	Up-regulated in E17.5 mutants
-1.91061	3.75968	0.00370448	OTTMUSG00000012817	XM_978596, XM_988334, XP_983690, XP_993428	predicted gene, OTTMUSG00000012817	Up-regulated in E17.5 mutants
-1.90049	3.73341	0.00278368	Gjb6	NM_001010937, NM_008128, NP_001010937, NP_032154	gap junction protein, beta 6	Up-regulated in E17.5 mutants
-1.9001	3.73238	0.027593	Jph2	NM_021566, NP_067541	junctophilin 2	Up-regulated in E17.5 mutants
-1.89729	3.72514	0.00385062	A130086G11Rik	NA	RIKEN cDNA A130086G11 gene	Up-regulated in E17.5 mutants
-1.89367	3.7158	0.0479514	Lpin3	NM_022883, NP_075021	lipin 3	Up-regulated in E17.5 mutants
-1.88729	3.69938	0.00318031	Tmc5	NM_001105252, NM_028930, NP_001098722, NP_083206	transmembrane channel-like gene family 5	Up-regulated in E17.5 mutants
-1.88305	3.68854	0.0413796	Cyp4a31	NM_201640, NP_964002, XM_001475399, XP_001475449	cytochrome P450, family 4, subfamily a, polypeptide 31	Up-regulated in E17.5 mutants
-1.87596	3.67047	0.0399631	Matn4	NM_013592, NP_038620	matrilin 4	Up-regulated in E17.5 mutants
-1.87445	3.66661	0.00237859	Mak10	NM_030153, NP_084429	MAK10 homolog, amino-acid N-acetyltransferase subunit, (S. cerevisiae)	Up-regulated in E17.5 mutants
-1.87303	3.66302	0.0404053	LOC100044430	XM_001472240, XP_001472290	similar to Interferon activated gene 205	Up-regulated in E17.5 mutants
-1.86473	3.642	0.043406	AA986860	NM_177604, NP_808272	expressed sequence AA986860	Up-regulated in E17.5 mutants
-1.8489	3.60224	0.000556559	Bcam	NM_020486, NP_065232	basal cell adhesion molecule	Up-regulated in E17.5 mutants
-1.84792	3.59981	0.0426192	Hap1	NM_010404, NP_034534	huntingtin-associated protein 1	Up-regulated in E17.5 mutants
-1.83813	3.57547	0.042271	Abcc10	NM_145140, NM_170680, NP_660122, NP_733780	ATP-binding cassette, sub-family C (CFTR/MRP), member 10	Up-regulated in E17.5 mutants
-1.82959	3.55436	0.0106365	2310030G06Rik	NM_025865, NP_080141	RIKEN cDNA 2310030G06 gene	Up-regulated in E17.5 mutants
-1.82554	3.5444	0.00890139	Mt2	NM_008630, NP_032656	metallothionein 2	Up-regulated in E17.5 mutants
-1.82118	3.5337	0.0019723	Slc7a8	NM_016972, NP_058668	solute carrier family 7 (cationic amino acid transporter, y+ system), member 8	Up-regulated in E17.5 mutants
-1.81818	3.52636	0.00319847	F13a1	NM_028784, NP_083060	coagulation factor XIII, A1 subunit	Up-regulated in E17.5 mutants
-1.81725	3.52409	0.0184132	Adamts20	NM_177431, NP_803180	a disintegrin-like and metallopeptidase (reprolysin type) with thrombospondin type 1 motif, 20	Up-regulated in E17.5 mutants
-1.81619	3.5215	0.0433291	Plscr2	NM_008880, NP_032906	phospholipid scramblase 2	Up-regulated in E17.5 mutants
-1.81399	3.51612	0.00219507	Dusp8	NM_008748, NP_032774	dual specificity phosphatase 8	Up-regulated in E17.5 mutants
-1.81199	3.51127	0.000335169	Tpcn1	NM_145853, NP_665852	two pore channel 1	Up-regulated in E17.5 mutants
-1.80263	3.48856	0.0205325	Mllt10	NM_010804, NP_034934	myeloid/lymphoid or mixed-lineage leukemia (trithorax homolog, Drosophila); translocated to, 10	Up-regulated in E17.5 mutants
-1.79219	3.46341	0.00867316	Apc	NM_007462, NP_031488	adenomatosis polyposis coli	Up-regulated in E17.5 mutants
-1.77975	3.43368	0.00146962	1810031K17Rik	NM_026977, NP_081253	RIKEN cDNA 1810031K17 gene	Up-regulated in E17.5 mutants
-1.77768	3.42874	0.0278902	Lrg1	NM_029796, NP_084072	leucine-rich alpha-2-glycoprotein 1	Up-regulated in E17.5 mutants
-1.77161	3.41434	0.0433476	Mto1	NM_026658, NP_080934	mitochondrial translation optimization 1 homolog (S. cerevisiae)	Up-regulated in E17.5 mutants
-1.76927	3.40881	0.00161171	Atp1b2	NM_013415, NP_038201	ATPase, Na+/K+ transporting, beta 2 polypeptide	Up-regulated in E17.5 mutants
-1.76769	3.40509	0.00140646	Adora1	NM_001008533, NM_001039510, NP_001008533, NP_001034599	adenosine A1 receptor	Up-regulated in E17.5 mutants
-1.74282	3.3469	0.000678425	Aim1	NM_172393, NP_765981, XM_001481312, XM_894444, XP_001481362, XP_899537	absent in melanoma 1	Up-regulated in E17.5 mutants
-1.73775	3.33515	0.00300745	Ltbp3	NM_008520, NP_032546	latent transforming growth factor beta binding protein 3	Up-regulated in E17.5 mutants
-1.73569	3.33038	0.00472072	Sidt1	NM_198034, NP_932151	SID1 transmembrane family, member 1	Up-regulated in E17.5 mutants
-1.72747	3.31146	0.00243265	Gabrp	NM_146017, NP_666129	gamma-aminobutyric acid (GABA-A) receptor, pi	Up-regulated in E17.5 mutants
-1.72433	3.30428	0.0270835	Wnt16	NM_053116, NP_444346	wingless-related MMTV integration site 16	Up-regulated in E17.5 mutants
-1.72193	3.29877	0.00158545	Rnf186	NM_025786, NP_080062	ring finger protein 186	Up-regulated in E17.5 mutants
-1.72043	3.29534	0.0307253	Tlr5	NM_016928, NP_058624	toll-like receptor 5	Up-regulated in E17.5 mutants
-1.71906	3.29221	0.0129109	Ncam1	NM_001081445, NM_001113204, NM_010875, NP_001074914, NP_001106675, NP_035005	neural cell adhesion molecule 1	Up-regulated in E17.5 mutants
-1.70707	3.26496	0.0164113	9330159N05Rik	NA	RIKEN cDNA 9330159N05 gene	Up-regulated in E17.5 mutants
-1.69821	3.24497	0.0257655	Tap1	NM_013683, NP_038711	transporter 1, ATP-binding cassette, sub-family B (MDR/TAP)	Up-regulated in E17.5 mutants
-1.69578	3.23951	0.00852907	Prelp	NM_054077, NP_473418	proline arginine-rich end leucine-rich repeat	Up-regulated in E17.5 mutants
-1.69517	3.23815	0.00644833	Emx1	NM_010131, NP_034261	empty spiracles homolog 1 (Drosophila)	Up-regulated in E17.5 mutants
-1.69161	3.23017	0.00307485	Cobll1	NM_027225, NM_177025, NP_081501, NP_795999	Cobl-like 1	Up-regulated in E17.5 mutants
-1.68289	3.21071	0.0127513	Rgs5	NM_009063, NP_033089	regulator of G-protein signaling 5	Up-regulated in E17.5 mutants
-1.67984	3.20392	0.00170931	Lpp	NM_178665, NP_848780	LIM domain containing preferred translocation partner in lipoma	Up-regulated in E17.5 mutants
-1.6779	3.19962	0.025025	Krt20	NM_023256, NP_075745	keratin 20	Up-regulated in E17.5 mutants
-1.6774	3.19851	0.0203086	Sprr2f	NM_011472, NP_035602	small proline-rich protein 2F	Up-regulated in E17.5 mutants
-1.67486	3.19289	0.0120204	Gphn	NM_172952, NP_766540	gephyrin	Up-regulated in E17.5 mutants
-1.6746	3.1923	0.0205388	Lamc3	NM_011836, NP_035966	laminin gamma 3	Up-regulated in E17.5 mutants
-1.67414	3.19129	0.0102407	Bhlha15	NM_010800, NP_034930	basic helix-loop-helix family, member a15	Up-regulated in E17.5 mutants
-1.67009	3.18235	0.0336777	E130309F12Rik	NM_178756, NP_848871	RIKEN cDNA E130309F12 gene	Up-regulated in E17.5 mutants
-1.66998	3.1821	0.00723156	Lims2	NM_144862, NP_659111	LIM and senescent cell antigen like domains 2	Up-regulated in E17.5 mutants
-1.66599	3.17331	0.0356588	Zmynd10	NM_053253, NP_444483	zinc finger, MYND domain containing 10	Up-regulated in E17.5 mutants
-1.66429	3.16958	0.0139878	Pcsk4	NM_008793, NP_032819	proprotein convertase subtilisin/kexin type 4	Up-regulated in E17.5 mutants
-1.66391	3.16875	0.00769225	Tmem8	NM_021793, NP_068565	transmembrane protein 8 (five membrane-spanning domains)	Up-regulated in E17.5 mutants
-1.66252	3.1657	0.00384945	Sfxn3	NM_053197, NP_444427	sideroflexin 3	Up-regulated in E17.5 mutants
-1.66106	3.1625	0.0218141	Bri3bp	NM_029752, NP_084028	Bri3 binding protein	Up-regulated in E17.5 mutants
-1.65406	3.14718	0.00411728	4930488E11Rik	NM_207267, NP_997150	RIKEN cDNA 4930488E11 gene	Up-regulated in E17.5 mutants
-1.65206	3.14282	0.0192701	Tmem25	NM_027865, NP_082141	transmembrane protein 25	Up-regulated in E17.5 mutants
-1.65118	3.1409	0.00394291	Man2b2	NM_008550, NP_032576	mannosidase 2, alpha B2	Up-regulated in E17.5 mutants
-1.64471	3.12684	0.0115888	Adrb2	NM_007420, NP_031446	adrenergic receptor, beta 2	Up-regulated in E17.5 mutants
-1.64284	3.12281	0.015613	Slc13a1	NM_019481, NP_062354	solute carrier family 13 (sodium/sulfate symporters), member 1	Up-regulated in E17.5 mutants
-1.63728	3.1108	0.00975263	Med25	NM_029365, NP_083641	mediator of RNA polymerase II transcription, subunit 25 homolog (yeast)	Up-regulated in E17.5 mutants
-1.6295	3.09407	0.00543274	Rad51l1	NM_009014, NP_033040	RAD51-like 1 (S. cerevisiae)	Up-regulated in E17.5 mutants
-1.62096	3.0758	0.0109835	Prssl1	NM_001042710, NP_001036175	protease, serine-like 1	Up-regulated in E17.5 mutants
-1.61991	3.07356	0.00313734	Fryl	NM_028194, NM_177136, NP_082470, NP_796110	furry homolog-like (Drosophila)	Up-regulated in E17.5 mutants
-1.61963	3.07297	0.0433591	Snx21	NM_133924, NP_598685	sorting nexin family member 21	Up-regulated in E17.5 mutants
-1.61602	3.06529	0.000331841	Glis3	NM_175459, NP_780668	GLIS family zinc finger 3	Up-regulated in E17.5 mutants
-1.60813	3.04857	0.00140889	Mgp	NM_008597, NP_032623	matrix Gla protein	Up-regulated in E17.5 mutants
-1.60655	3.04523	0.00792758	Adh1	NM_007409, NP_031435	alcohol dehydrogenase 1 (class I)	Up-regulated in E17.5 mutants
-1.6029	3.03753	0.00120403	Mfhas1	NM_001081279, NP_001074748	malignant fibrous histiocytoma amplified sequence 1	Up-regulated in E17.5 mutants
-1.59897	3.02928	0.00495321	Zfp750	NM_178763, NP_848878	zinc finger protein 750	Up-regulated in E17.5 mutants
-1.59599	3.02302	0.000537729	Tmem102	NM_001033433, NP_001028605	transmembrane protein 102	Up-regulated in E17.5 mutants
-1.59436	3.0196	0.00372014	Csrp1	NM_007791, NP_031817	cysteine and glycine-rich protein 1	Up-regulated in E17.5 mutants
-1.58759	3.00546	0.0241214	AW492955	NA	expressed sequence AW492955	Up-regulated in E17.5 mutants
-1.58628	3.00273	0.000367717	Csf1r	NM_001037859, NP_001032948	colony stimulating factor 1 receptor	Up-regulated in E17.5 mutants
-1.57839	2.98636	0.0054237	Eln	NM_007925, NP_031951	elastin	Up-regulated in E17.5 mutants
-1.57726	2.98403	0.00817349	Gipc2	NM_016867, NP_058563	GIPC PDZ domain containing family, member 2	Up-regulated in E17.5 mutants
-1.57687	2.98321	0.0108741	Ankrd1	NM_013468, NP_038496	ankyrin repeat domain 1 (cardiac muscle)	Up-regulated in E17.5 mutants
-1.57507	2.9795	0.0248361	Mcf2l	NM_178076, NP_835177	mcf.2 transforming sequence-like	Up-regulated in E17.5 mutants
-1.57483	2.97901	0.0119501	LOC634699	XM_909511, XP_914604	similar to Nephrin precursor (Renal glomerulus-specific cell adhesion receptor)	Up-regulated in E17.5 mutants
-1.57478	2.97891	0.0127628	Shb	XM_001474892, XP_001474942	src homology 2 domain-containing transforming protein B	Up-regulated in E17.5 mutants
-1.5746	2.97853	0.0420622	4833424O15Rik	NM_029425, NP_083701	RIKEN cDNA 4833424O15 gene	Up-regulated in E17.5 mutants
-1.56703	2.96295	0.00258146	Zfp704	NM_133218, NP_573481	zinc finger protein 704	Up-regulated in E17.5 mutants
-1.56367	2.95605	0.0017364	Slc25a27	NM_028711, NP_082987	solute carrier family 25, member 27	Up-regulated in E17.5 mutants
-1.56018	2.94892	0.000201053	Ptpn14	NM_008976, NP_033002	protein tyrosine phosphatase, non-receptor type 14	Up-regulated in E17.5 mutants
-1.55399	2.93628	0.000599485	Zfp185	NM_001109043, NM_009549, NP_001102513, NP_033575	zinc finger protein 185	Up-regulated in E17.5 mutants
-1.55102	2.93024	0.00869437	Plekha6	NM_182930, NP_891846	pleckstrin homology domain containing, family A member 6	Up-regulated in E17.5 mutants
-1.55043	2.92905	0.0114399	4833431D13Rik	NA	RIKEN cDNA 4833431D13 gene	Up-regulated in E17.5 mutants
-1.54812	2.92436	0.00640089	4933407H18Rik	NM_001081101, NP_001074570	RIKEN cDNA 4933407H18 gene	Up-regulated in E17.5 mutants
-1.54605	2.92017	0.0031854	Lmod1	NM_053106, NP_444336	leiomodin 1 (smooth muscle)	Up-regulated in E17.5 mutants
-1.5456	2.91926	0.00156384	6332401O19Rik	NM_177013, NP_795987	RIKEN cDNA 6332401O19 gene	Up-regulated in E17.5 mutants
-1.54325	2.91451	0.00483816	Entpd2	NM_009849, NP_033979	ectonucleoside triphosphate diphosphohydrolase 2	Up-regulated in E17.5 mutants
-1.54179	2.91156	0.0450978	Agpat9	NM_172715, NP_766303	1-acylglycerol-3-phosphate O-acyltransferase 9	Up-regulated in E17.5 mutants
-1.53817	2.90425	0.0139486	LOC100048844	XM_001479130, XM_001479137, XP_001479180, XP_001479187	similar to cytotoxic T-lymphocyte associated molecule 4	Up-regulated in E17.5 mutants
-1.53594	2.89978	0.0428755	Epn3	NM_027984, NP_082260	epsin 3	Up-regulated in E17.5 mutants
-1.53434	2.89657	0.0205325	Adra1a	NM_013461, NP_038489	adrenergic receptor, alpha 1a	Up-regulated in E17.5 mutants
-1.53011	2.88808	0.0222146	6030499A19Rik	NA	RIKEN cDNA 6030499A19 gene	Up-regulated in E17.5 mutants
-1.52757	2.883	0.00225195	Spata2L	NM_030176, NP_084452	spermatogenesis associated 2-like	Up-regulated in E17.5 mutants
-1.52591	2.87969	0.0158567	E430013K19Rik	NA	RIKEN cDNA E430013K19 gene	Up-regulated in E17.5 mutants
-1.52577	2.8794	0.0155218	Mid1	NM_010797, NM_183151, NP_034927, NP_898974	midline 1	Up-regulated in E17.5 mutants
-1.525	2.87786	0.0405705	Bcar3	NM_013867, NP_038895	breast cancer anti-estrogen resistance 3	Up-regulated in E17.5 mutants
-1.52407	2.87601	0.0131027	Ntng1	NM_030699, NP_109624, XM_001475857, XM_001479688, XP_001475907, XP_001479738	netrin G1	Up-regulated in E17.5 mutants
-1.52305	2.87398	0.0205117	100040872	XM_001475360, XP_001475410	predicted gene, 100040872	Up-regulated in E17.5 mutants
-1.52218	2.87226	0.000201053	Aif1l	NM_145144, NP_660126	allograft inflammatory factor 1-like	Up-regulated in E17.5 mutants
-1.51608	2.86013	0.000604412	Capn2	NM_009794, NP_033924	calpain 2	Up-regulated in E17.5 mutants
-1.51312	2.85426	0.000830139	Tnfrsf12a	NM_013749, NP_038777	tumor necrosis factor receptor superfamily, member 12a	Up-regulated in E17.5 mutants
-1.5038	2.83588	0.00800566	Pcdh7	NM_001122758, NM_018764, NP_001116230, NP_061234	protocadherin 7	Up-regulated in E17.5 mutants
-1.50365	2.8356	0.0278799	Mustn1	NM_181390, NP_852055	musculoskeletal, embryonic nuclear protein 1	Up-regulated in E17.5 mutants
-1.5018	2.83195	0.0120861	Spsb4	NM_145134, NP_660116	splA/ryanodine receptor domain and SOCS box containing 4	Up-regulated in E17.5 mutants
-1.50072	2.82985	0.00496469	Ankrd56	NM_175270, NP_780479	ankyrin repeat domain 56	Up-regulated in E17.5 mutants
-1.49834	2.82517	0.0149153	LOC100046616	XM_001476512, XP_001476562	similar to aquaporin 5	Up-regulated in E17.5 mutants
-1.4981	2.8247	0.0103797	Tapbpl	NM_145391, NP_663366	TAP binding protein-like	Up-regulated in E17.5 mutants
-1.49064	2.81013	0.0418206	Grk4	NM_001080743, NM_019497, NP_001074212, NP_062370	G protein-coupled receptor kinase 4	Up-regulated in E17.5 mutants
-1.49041	2.80969	0.0025934	Itgb4	NM_001005608, NM_133663, NP_001005608, NP_598424	integrin beta 4	Up-regulated in E17.5 mutants
-1.48925	2.80743	0.0412436	Jam2	NM_023844, NP_076333	junction adhesion molecule 2	Up-regulated in E17.5 mutants
-1.48874	2.80644	0.00194453	Glis1	NM_147221, NP_671754	GLIS family zinc finger 1	Up-regulated in E17.5 mutants
-1.48746	2.80395	0.0108708	Jak3	NM_010589, NP_034719	Janus kinase 3	Up-regulated in E17.5 mutants
-1.48731	2.80365	0.0107261	Dvl3	NM_007889, NP_031915	dishevelled 3, dsh homolog (Drosophila)	Up-regulated in E17.5 mutants
-1.48615	2.80141	0.00915915	Rtkn	NM_001136227, NM_009106, NM_133641, NP_001129699, NP_033132, NP_598396	rhotekin	Up-regulated in E17.5 mutants
-1.48158	2.79255	0.0207164	Tmie	NM_146260, NP_666372	transmembrane inner ear	Up-regulated in E17.5 mutants
-1.48086	2.79115	0.0107646	Gpr182	NM_007412, NP_031438	G protein-coupled receptor 182	Up-regulated in E17.5 mutants
-1.48046	2.79037	0.0486261	Tep1	NM_009351, NP_033377	telomerase associated protein 1	Up-regulated in E17.5 mutants
-1.47729	2.78425	0.0144129	Rhbdl3	NM_139228, NP_631974	rhomboid, veinlet-like 3 (Drosophila)	Up-regulated in E17.5 mutants
-1.47399	2.7779	0.0415578	Cyp4b1	NM_007823, NP_031849	cytochrome P450, family 4, subfamily b, polypeptide 1	Up-regulated in E17.5 mutants
-1.46714	2.76474	0.0426822	Trcg1	NM_001014398, NP_001014420	taste receptor protein 1	Up-regulated in E17.5 mutants
-1.46356	2.75789	0.00027712	Ttc7	NM_028639, NP_082915	tetratricopeptide repeat domain 7	Up-regulated in E17.5 mutants
-1.46335	2.75749	0.00940302	Armc9	NM_027456, NM_030184, NP_081732, NP_084460	armadillo repeat containing 9	Up-regulated in E17.5 mutants
-1.46297	2.75675	0.0160919	Ptrf	NM_008986, NP_033012	polymerase I and transcript release factor	Up-regulated in E17.5 mutants
-1.46188	2.75467	0.00736013	LOC100047385	XM_001478039, XP_001478089	similar to adenylate cyclase 5	Up-regulated in E17.5 mutants
-1.45838	2.74799	0.0283714	Syt8	NM_018802, NP_061272	synaptotagmin VIII	Up-regulated in E17.5 mutants
-1.45797	2.74721	0.011107	Arhgap22	NM_153800, NP_722495	Rho GTPase activating protein 22	Up-regulated in E17.5 mutants
-1.45622	2.74388	0.0303538	Fcna	NM_007995, NP_032021	ficolin A	Up-regulated in E17.5 mutants
-1.45208	2.73603	0.0083825	Prkcq	NM_008859, NP_032885	protein kinase C, theta	Up-regulated in E17.5 mutants
-1.45203	2.73592	0.00138227	Kif12	NM_010616, NP_034746	kinesin family member 12	Up-regulated in E17.5 mutants
-1.45045	2.73294	0.0114714	Tmem125	NM_172383, NP_759015	transmembrane protein 125	Up-regulated in E17.5 mutants
-1.44665	2.72574	0.0056414	Lipa	NM_001111100, NM_021460, NP_001104570, NP_067435	lysosomal acid lipase A	Up-regulated in E17.5 mutants
-1.44546	2.72349	0.00285633	Kctd1	NM_001142731, NM_134112, NP_001136203, NP_598873	potassium channel tetramerisation domain containing 1	Up-regulated in E17.5 mutants
-1.4443	2.72131	0.000537001	C030032G21Rik	NA	RIKEN cDNA C030032G21 gene	Up-regulated in E17.5 mutants
-1.4441	2.72094	0.0156056	2810474C18Rik	XM_001476201, XM_001478517, XP_001476251, XP_001478567	RIKEN cDNA 2810474C18 gene	Up-regulated in E17.5 mutants
-1.43681	2.70722	0.0199009	Nupr1	NM_019738, NP_062712	nuclear protein 1	Up-regulated in E17.5 mutants
-1.4316	2.69746	0.00302059	Btc	NM_007568, NP_031594	betacellulin, epidermal growth factor family member	Up-regulated in E17.5 mutants
-1.43132	2.69693	0.045028	1700019L03Rik	NM_025619, NP_079895	RIKEN cDNA 1700019L03 gene	Up-regulated in E17.5 mutants
-1.42988	2.69425	0.00510894	Ar	NM_013476, NP_038504	androgen receptor	Up-regulated in E17.5 mutants
-1.42903	2.69265	0.0308135	Bglap2	NM_001032298, NP_001027469	bone gamma-carboxyglutamate protein 2	Up-regulated in E17.5 mutants
-1.42419	2.68364	0.0474347	Slc25a34	NM_001013780, NP_001013802	solute carrier family 25, member 34	Up-regulated in E17.5 mutants
-1.42055	2.67687	0.00502729	9430064K01Rik	NA	RIKEN cDNA 9430064K01 gene	Up-regulated in E17.5 mutants
-1.41901	2.67402	0.000695336	Gpt2	NM_173866, NP_776291	glutamic pyruvate transaminase (alanine aminotransferase) 2	Up-regulated in E17.5 mutants
-1.41751	2.67124	0.0119938	Tm4sf1	NM_008536, NP_032562	transmembrane 4 superfamily member 1	Up-regulated in E17.5 mutants
-1.41538	2.66729	0.0250967	Hk3	NM_001033245, NP_001028417	hexokinase 3	Up-regulated in E17.5 mutants
-1.40743	2.65263	0.00720983	Mal	NM_010762, NP_034892	myelin and lymphocyte protein, T-cell differentiation protein	Up-regulated in E17.5 mutants
-1.40663	2.65116	0.00317004	Nfix	NM_001081981, NM_001081982, NM_010906, NP_001075450, NP_001075451, NP_035036	nuclear factor I/X	Up-regulated in E17.5 mutants
-1.40602	2.65005	0.00907674	Slc25a42	NM_001007570, NP_001007571	solute carrier family 25, member 42	Up-regulated in E17.5 mutants
-1.40511	2.64837	0.00254512	Sash1	NM_175155, NP_780364	SAM and SH3 domain containing 1	Up-regulated in E17.5 mutants
-1.40473	2.64768	0.00989952	Glrx	NM_053108, NP_444338	glutaredoxin	Up-regulated in E17.5 mutants
-1.40335	2.64516	0.0047907	Cd14	NM_009841, NP_033971	CD14 antigen	Up-regulated in E17.5 mutants
-1.40319	2.64486	0.0226395	S100a1	NM_011309, NP_035439	S100 calcium binding protein A1	Up-regulated in E17.5 mutants
-1.39964	2.63836	0.00285768	5730433N10Rik	NA	RIKEN cDNA 5730433N10 gene	Up-regulated in E17.5 mutants
-1.39352	2.62719	0.0090568	Hlx	NM_008250, NP_032276	H2.0-like homeobox	Up-regulated in E17.5 mutants
-1.39117	2.62291	0.0153124	Elf3	NM_007921, NP_031947	E74-like factor 3	Up-regulated in E17.5 mutants
-1.38972	2.62028	0.0223526	Chadl	XM_001001535, XM_986613, XM_988017, XP_001001535, XP_991707, XP_993111	chondroadherin-like	Up-regulated in E17.5 mutants
-1.38478	2.61132	0.0474347	Mlph	NM_053015, NP_443748	melanophilin	Up-regulated in E17.5 mutants
-1.38268	2.60752	0.00031089	Smtn	NM_013870, NP_038898	smoothelin	Up-regulated in E17.5 mutants
-1.37849	2.59997	0.0153178	Ptgds	NM_008963, NP_032989	prostaglandin D2 synthase (brain)	Up-regulated in E17.5 mutants
-1.37791	2.59891	0.0210985	1300014I06Rik	NM_025831, NP_080107	RIKEN cDNA 1300014I06 gene	Up-regulated in E17.5 mutants
-1.37452	2.59282	0.00206439	Snx29	NM_028964, NP_083240	sorting nexin 29	Up-regulated in E17.5 mutants
-1.37375	2.59143	0.00668516	Them4	NM_029431, NP_083707	thioesterase superfamily member 4	Up-regulated in E17.5 mutants
-1.37238	2.58897	0.0017192	Parp4	XM_978866, XM_994286, XP_983960, XP_999380	poly (ADP-ribose) polymerase family, member 4	Up-regulated in E17.5 mutants
-1.37216	2.58857	0.000883628	Pwwp2b	NM_001033206, NM_001098636, NP_001028378, NP_001092106	PWWP domain containing 2B	Up-regulated in E17.5 mutants
-1.36603	2.5776	0.0474541	Ikzf2	NM_011770, NP_035900	IKAROS family zinc finger 2	Up-regulated in E17.5 mutants
-1.36472	2.57526	0.000794597	AI646023	NM_198860, NP_942560	expressed sequence AI646023	Up-regulated in E17.5 mutants
-1.36171	2.56989	0.0283025	Sord	NM_146126, NP_666238	sorbitol dehydrogenase	Up-regulated in E17.5 mutants
-1.3545	2.55708	0.000830263	Usp43	NM_173754, NP_776115	ubiquitin specific peptidase 43	Up-regulated in E17.5 mutants
-1.35382	2.55587	0.0429189	Rasgrp1	NM_011246, NP_035376	RAS guanyl releasing protein 1	Up-regulated in E17.5 mutants
-1.34589	2.54187	0.00178057	Ptgs1	NM_008969, NP_032995	prostaglandin-endoperoxide synthase 1	Up-regulated in E17.5 mutants
-1.34511	2.5405	0.0158261	Lcn3	NM_010694, NP_034824	lipocalin 3	Up-regulated in E17.5 mutants
-1.34382	2.53823	0.00241684	Dusp14	NM_019819, NP_062793	dual specificity phosphatase 14	Up-regulated in E17.5 mutants
-1.34339	2.53747	0.0433564	Rab2b	NM_172601, NP_766189	RAB2B, member RAS oncogene family	Up-regulated in E17.5 mutants
-1.34302	2.53681	0.00436444	Klf2	NM_008452, NP_032478	Kruppel-like factor 2 (lung)	Up-regulated in E17.5 mutants
-1.34293	2.53666	0.00275683	Crim1	NM_015800, NP_056615	cysteine rich transmembrane BMP regulator 1 (chordin like)	Up-regulated in E17.5 mutants
-1.34263	2.53613	0.0143868	Nfic	NM_008688, NM_026756, NP_032714, NP_081032	nuclear factor I/C	Up-regulated in E17.5 mutants
-1.34178	2.53463	0.00343507	Adcy9	NM_009624, NP_033754	adenylate cyclase 9	Up-regulated in E17.5 mutants
-1.33816	2.52829	0.0406889	Dgkb	NM_178681, NP_848796	diacylglycerol kinase, beta	Up-regulated in E17.5 mutants
-1.3364	2.5252	0.0336896	Cabc1	NM_023341, NP_075830	chaperone, ABC1 activity of bc1 complex like (S. pombe)	Up-regulated in E17.5 mutants
-1.33621	2.52487	0.00112594	Pmepa1	NM_022995, NP_075371	prostate transmembrane protein, androgen induced 1	Up-regulated in E17.5 mutants
-1.33523	2.52315	0.0149347	Atf3	NM_007498, NP_031524	activating transcription factor 3	Up-regulated in E17.5 mutants
-1.33287	2.51903	0.008555	Spint2	NM_001082548, NM_011464, NP_001076017, NP_035594	serine protease inhibitor, Kunitz type 2	Up-regulated in E17.5 mutants
-1.33186	2.51727	0.00253748	Rgl3	NM_023622, NP_076111	ral guanine nucleotide dissociation stimulator-like 3	Up-regulated in E17.5 mutants
-1.32575	2.50662	0.00583511	Sytl2	NM_001040085, NM_001040086, NM_001040087, NM_001040088, NM_031394, NP_001035174, NP_001035175, NP_001035176, NP_001035177, NP_113571	synaptotagmin-like 2	Up-regulated in E17.5 mutants
-1.32362	2.50294	0.00108577	Plec1	NM_011117, NM_201385, NM_201386, NM_201387, NM_201388, NM_201389, NM_201390, NM_201391, NM_201392, NM_201393, NM_201394, NP_035247, NP_958787, NP_958788, NP_958789, NP_958790, NP_958791, NP_958792, NP_958793, NP_958794, NP_958795, NP_958796	plectin 1	Up-regulated in E17.5 mutants
-1.32256	2.50109	0.0101878	Pkn2	NM_178654, NP_848769	protein kinase N2	Up-regulated in E17.5 mutants
-1.32207	2.50025	0.0295911	Slc25a4	NM_007450, NP_031476	solute carrier family 25 (mitochondrial carrier, adenine nucleotide translocator), member 4	Up-regulated in E17.5 mutants
-1.31595	2.48967	0.029867	Adam15	NM_001037722, NM_009614, NP_001032811, NP_033744	a disintegrin and metallopeptidase domain 15 (metargidin)	Up-regulated in E17.5 mutants
-1.30846	2.47676	0.000644494	Zbtb20	NM_019778, NP_062752	zinc finger and BTB domain containing 20	Up-regulated in E17.5 mutants
-1.30611	2.47273	0.0167488	Palmd	NM_023245, NP_075734	palmdelphin	Up-regulated in E17.5 mutants
-1.30554	2.47176	0.0118635	Fank1	NM_025850, NP_080126	fibronectin type 3 and ankyrin repeat domains 1	Up-regulated in E17.5 mutants
-1.30369	2.4686	0.0013592	a2ld1	NM_145466, NP_663441	AIG2-like domain 1	Up-regulated in E17.5 mutants
-1.30227	2.46617	0.0160666	Ptprv	NM_007955, NP_031981	protein tyrosine phosphatase, receptor type, V	Up-regulated in E17.5 mutants
-1.30167	2.46514	0.000516954	Plekhg5	NM_001004156, NP_001004156	pleckstrin homology domain containing, family G (with RhoGef domain) member 5	Up-regulated in E17.5 mutants
-1.29933	2.46114	0.00890715	Rps6ka1	NM_009097, NP_033123	ribosomal protein S6 kinase polypeptide 1	Up-regulated in E17.5 mutants
-1.29468	2.45323	0.0147343	Tnk1	NM_031880, NP_114086	tyrosine kinase, non-receptor, 1	Up-regulated in E17.5 mutants
-1.29232	2.44921	0.0104556	Aldh4a1	NM_175438, NP_780647	aldehyde dehydrogenase 4 family, member A1	Up-regulated in E17.5 mutants
-1.29227	2.44913	0.00269889	Scel	NM_022886, NP_075024	sciellin	Up-regulated in E17.5 mutants
-1.29191	2.44851	0.000489994	Prr15	NM_030024, NP_084300	proline rich 15	Up-regulated in E17.5 mutants
-1.29165	2.44809	0.0216231	4632418H02Rik	NA	RIKEN cDNA 4632418H02 gene	Up-regulated in E17.5 mutants
-1.29111	2.44716	0.00126432	Hip1r	NM_145070, NP_659507	huntingtin interacting protein 1 related	Up-regulated in E17.5 mutants
-1.29075	2.44655	0.00995823	Olfml2b	NM_177068, NP_796042	olfactomedin-like 2B	Up-regulated in E17.5 mutants
-1.288	2.4419	0.00337562	Evpl	NM_025276, NP_079552	envoplakin	Up-regulated in E17.5 mutants
-1.28776	2.44149	0.00300745	Il28ra	NM_174851, NP_777276	interleukin 28 receptor alpha	Up-regulated in E17.5 mutants
-1.28756	2.44114	0.0116916	Ndrg4	NM_145602, NP_663577	N-myc downstream regulated gene 4	Up-regulated in E17.5 mutants
-1.28602	2.43854	0.00169241	Spnb3	NM_021287, NP_067262	spectrin beta 3	Up-regulated in E17.5 mutants
-1.28399	2.43511	0.0299057	ENSMUSG00000072674	XM_001472576, XP_001472626	predicted gene, ENSMUSG00000072674	Up-regulated in E17.5 mutants
-1.28309	2.43359	0.0337362	Lmna	NM_001002011, NM_001111102, NM_019390, NP_001002011, NP_001104572, NP_062263	lamin A	Up-regulated in E17.5 mutants
-1.28043	2.42911	0.00164824	Palm	NM_023128, NP_075617	paralemmin	Up-regulated in E17.5 mutants
-1.27913	2.42693	0.000743496	Bicc1	NM_031397, NP_113574	bicaudal C homolog 1 (Drosophila)	Up-regulated in E17.5 mutants
-1.27441	2.41899	0.00131241	Zfp276	NM_020497, NP_065243	zinc finger protein (C2H2 type) 276	Up-regulated in E17.5 mutants
-1.27394	2.41821	0.0332151	Sri	NM_001080974, NM_025618, NP_001074443, NP_079894	sorcin	Up-regulated in E17.5 mutants
-1.27318	2.41693	0.000742192	Dab1	NM_010014, NM_177259, NP_034144, NP_796233	disabled homolog 1 (Drosophila)	Up-regulated in E17.5 mutants
-1.27219	2.41528	0.0106398	Ppp1r3b	NM_177741, NP_808409	protein phosphatase 1, regulatory (inhibitor) subunit 3B	Up-regulated in E17.5 mutants
-1.27146	2.41406	0.00243007	Mvp	NM_080638, NP_542369	major vault protein	Up-regulated in E17.5 mutants
-1.26979	2.41126	0.0342957	LOC100047530	XM_001479215, XP_001479265	similar to oxysterol-binding protein-like protein OSBPL10	Up-regulated in E17.5 mutants
-1.26896	2.40988	0.0019871	Pkp2	NM_026163, NP_080439	plakophilin 2	Up-regulated in E17.5 mutants
-1.26848	2.40908	0.00241684	Galnt10	NM_134189, NP_598950	UDP-N-acetyl-alpha-D-galactosamine:polypeptide N-acetylgalactosaminyltransferase 10	Up-regulated in E17.5 mutants
-1.26769	2.40775	0.0137819	Enpp5	NM_032003, NP_114392	ectonucleotide pyrophosphatase/phosphodiesterase 5	Up-regulated in E17.5 mutants
-1.26641	2.40563	0.000508325	Steap2	NM_001103156, NM_001103157, NM_028734, NP_001096626, NP_001096627, NP_083010	six transmembrane epithelial antigen of prostate 2	Up-regulated in E17.5 mutants
-1.26533	2.40382	0.00898734	D930030O05Rik	NA	RIKEN cDNA D930030O05 gene	Up-regulated in E17.5 mutants
-1.2638	2.40128	0.00293705	1520402A15Rik	XM_204182, XM_905074, XP_204182, XP_910167	RIKEN cDNA 1520402A15 gene	Up-regulated in E17.5 mutants
-1.26125	2.39704	0.00183787	Osbp	NM_001033174, NP_001028346	oxysterol binding protein	Up-regulated in E17.5 mutants
-1.26074	2.39619	0.00114128	Rorb	NM_001043354, NM_146095, NP_001036819, NP_666207	RAR-related orphan receptor beta	Up-regulated in E17.5 mutants
-1.25986	2.39472	0.00598131	Celsr1	NM_009886, NP_034016	cadherin, EGF LAG seven-pass G-type receptor 1 (flamingo homolog, Drosophila)	Up-regulated in E17.5 mutants
-1.25583	2.38804	0.0122828	C1qtnf1	NM_019959, NP_064343	C1q and tumor necrosis factor related protein 1	Up-regulated in E17.5 mutants
-1.25582	2.38803	0.00582221	Pdk2	NM_133667, NP_598428	pyruvate dehydrogenase kinase, isoenzyme 2	Up-regulated in E17.5 mutants
-1.25266	2.3828	0.0164792	Nts	NM_024435, NP_077755	neurotensin	Up-regulated in E17.5 mutants
-1.25264	2.38276	0.00168522	Klf13	NM_021366, NP_067341	Kruppel-like factor 13	Up-regulated in E17.5 mutants
-1.25041	2.3791	0.0129775	Aspg	NM_001081169, NP_001074638	asparaginase homolog (S. cerevisiae)	Up-regulated in E17.5 mutants
-1.24907	2.37688	0.00240464	Arhgdib	NM_007486, NP_031512	Rho, GDP dissociation inhibitor (GDI) beta	Up-regulated in E17.5 mutants
-1.24495	2.3701	0.00491411	Pkn1	NM_177262, NP_796236	protein kinase N1	Up-regulated in E17.5 mutants
-1.24411	2.36872	0.00076328	Gramd1b	NM_172768, NP_766356	GRAM domain containing 1B	Up-regulated in E17.5 mutants
-1.23822	2.35907	0.0241442	1110020G09Rik	NM_001040395, NM_001085410, NP_001035485, NP_001078879	RIKEN cDNA 1110020G09 gene	Up-regulated in E17.5 mutants
-1.23733	2.35762	0.0133279	Foxp4	NM_001110824, NM_001110825, NM_028767, NP_001104294, NP_001104295, NP_083043	forkhead box P4	Up-regulated in E17.5 mutants
-1.23728	2.35754	0.0156942	Thap4	NM_025920, NP_080196	THAP domain containing 4	Up-regulated in E17.5 mutants
-1.23661	2.35644	0.0257038	Tesc	NM_021344, NP_067319	tescalcin	Up-regulated in E17.5 mutants
-1.23534	2.35438	0.0394686	Trmt6	NM_175113, NP_780322	tRNA methyltransferase 6 homolog (S. cerevisiae)	Up-regulated in E17.5 mutants
-1.2346	2.35316	0.000351892	Cxcl14	NM_019568, NP_062514	chemokine (C-X-C motif) ligand 14	Up-regulated in E17.5 mutants
-1.23363	2.35158	0.00594579	S100a14	NM_025393, NP_079669	S100 calcium binding protein A14	Up-regulated in E17.5 mutants
-1.23309	2.35069	0.0112219	Slc34a3	NM_080854, NP_543130	solute carrier family 34 (sodium phosphate), member 3	Up-regulated in E17.5 mutants
-1.22889	2.34386	0.0129738	D630010B17Rik	XM_001480529, XP_001480579	RIKEN cDNA D630010B17 gene	Up-regulated in E17.5 mutants
-1.22593	2.33907	0.0136017	3110057O12Rik	NM_026622, NP_080898	RIKEN cDNA 3110057O12 gene	Up-regulated in E17.5 mutants
-1.22587	2.33897	0.039628	Lamb3	NM_008484, NP_032510	laminin, beta 3	Up-regulated in E17.5 mutants
-1.22573	2.33874	0.000321813	Rcan1	NM_001081549, NM_019466, NP_001075018, NP_062339	regulator of calcineurin 1	Up-regulated in E17.5 mutants
-1.22483	2.33728	0.000488146	Atp9a	NM_015731, NP_056546	ATPase, class II, type 9A	Up-regulated in E17.5 mutants
-1.22349	2.33511	0.00193443	F2rl1	NM_007974, NP_032000	coagulation factor II (thrombin) receptor-like 1	Up-regulated in E17.5 mutants
-1.22244	2.3334	0.000979266	Vat1	NM_012037, NP_036167	vesicle amine transport protein 1 homolog (T californica)	Up-regulated in E17.5 mutants
-1.21956	2.32875	0.00498998	Atg9a	NM_001003917, NP_001003917	autophagy-related 9A (yeast)	Up-regulated in E17.5 mutants
-1.21868	2.32733	0.00218882	Krt7	NM_033073, NP_149064	keratin 7	Up-regulated in E17.5 mutants
-1.21841	2.3269	0.040984	Pwwp2a	XM_001481283, XM_282969, XP_001481333, XP_282969	PWWP domain containing 2A	Up-regulated in E17.5 mutants
-1.21647	2.32377	0.0177261	Lypd1	NM_145100, NP_659568	Ly6/Plaur domain containing 1	Up-regulated in E17.5 mutants
-1.21546	2.32215	0.00544521	LOC100044233	XM_001471909, XP_001471959	hypothetical protein LOC100044233	Up-regulated in E17.5 mutants
-1.21409	2.31995	0.00642409	Ccdc113	NM_172914, NP_766502	coiled-coil domain containing 113	Up-regulated in E17.5 mutants
-1.21342	2.31887	0.0492013	Prkx	NM_016979, NP_058675	protein kinase, X-linked	Up-regulated in E17.5 mutants
-1.21073	2.31454	0.0178136	Adamtsl5	NM_001113548, NM_025629, NP_001107020, NP_079905	ADAMTS-like 5	Up-regulated in E17.5 mutants
-1.21034	2.31392	0.00146962	Pon3	NM_173006, NP_766594	paraoxonase 3	Up-regulated in E17.5 mutants
-1.20997	2.31333	0.00631658	Hist1h2bc	NM_023422, NP_075911	histone cluster 1, H2bc	Up-regulated in E17.5 mutants
-1.20691	2.30843	0.0309112	Npnt	NM_001029836, NM_033525, NP_001025007, NP_277060	nephronectin	Up-regulated in E17.5 mutants
-1.2053	2.30586	0.025326	Sema6a	NM_018744, NP_061214	sema domain, transmembrane domain (TM), and cytoplasmic domain, (semaphorin) 6A	Up-regulated in E17.5 mutants
-1.20428	2.30423	0.0443716	Dnali1	NM_175223, NP_780432	dynein, axonemal, light intermediate polypeptide 1	Up-regulated in E17.5 mutants
-1.20389	2.3036	0.0111916	Nrxn3	NM_172544, NP_766132	neurexin III	Up-regulated in E17.5 mutants
-1.19763	2.29362	0.0266044	Serinc5	NM_172588, NP_766176	serine incorporator 5	Up-regulated in E17.5 mutants
-1.19741	2.29328	0.00193467	Hnf1b	NM_009330, NP_033356	HNF1 homeobox B	Up-regulated in E17.5 mutants
-1.19527	2.28988	0.0108205	Tgfb1	NM_011577, NP_035707	transforming growth factor, beta 1	Up-regulated in E17.5 mutants
-1.19415	2.2881	0.00264406	Tmem139	NM_175408, NP_780617	transmembrane protein 139	Up-regulated in E17.5 mutants
-1.19303	2.28633	0.00131382	BC004004	NM_030561, NP_085038	cDNA sequence BC004004	Up-regulated in E17.5 mutants
-1.19245	2.28541	0.00470752	9130017K11Rik	NA	RIKEN cDNA 9130017K11 gene	Up-regulated in E17.5 mutants
-1.18951	2.28075	0.00204474	Heg1	NM_172934, NM_175256, NP_766522, NP_780465	HEG homolog 1 (zebrafish)	Up-regulated in E17.5 mutants
-1.18816	2.27863	0.000873417	Dag1	NM_010017, NP_034147	dystroglycan 1	Up-regulated in E17.5 mutants
-1.18692	2.27665	0.00194453	Rab11fip4	NM_175543, NP_780752	RAB11 family interacting protein 4 (class II)	Up-regulated in E17.5 mutants
-1.18607	2.27531	0.0132867	Trappc9	NM_029640, NM_180662, NP_083916, NP_850993	trafficking protein particle complex 9	Up-regulated in E17.5 mutants
-1.1859	2.27505	0.000258865	Arhgef16	NM_001112744, NP_001106215, XM_149562, XM_902459, XP_149562, XP_907552	Rho guanine nucleotide exchange factor (GEF) 16	Up-regulated in E17.5 mutants
-1.18503	2.27368	0.000986658	Wisp1	NM_018865, NP_061353	WNT1 inducible signaling pathway protein 1	Up-regulated in E17.5 mutants
-1.18344	2.27118	0.000879883	Furin	NM_001081454, NM_011046, NP_001074923, NP_035176	furin (paired basic amino acid cleaving enzyme)	Up-regulated in E17.5 mutants
-1.18054	2.26661	0.006809	C130040J23Rik	NA	RIKEN cDNA C130040J23 gene	Up-regulated in E17.5 mutants
-1.17843	2.26331	0.0035228	Sfrp1	NM_013834, NP_038862	secreted frizzled-related protein 1	Up-regulated in E17.5 mutants
-1.17697	2.26101	0.000445439	Plekhh1	XM_126961, XM_904513, XP_126961, XP_909606	pleckstrin homology domain containing, family H (with MyTH4 domain) member 1	Up-regulated in E17.5 mutants
-1.17683	2.2608	0.0307474	Myom2	NM_008664, NP_032690	myomesin 2	Up-regulated in E17.5 mutants
-1.17589	2.25933	0.00311687	Col12a1	NM_007730, NP_031756	collagen, type XII, alpha 1	Up-regulated in E17.5 mutants
-1.17563	2.25892	0.000682263	LOC100044177	XM_001471637, XP_001471687	hypothetical protein LOC100044177	Up-regulated in E17.5 mutants
-1.17436	2.25692	0.0469828	Ttc19	NM_028360, NM_029704, NP_082636, NP_083980	tetratricopeptide repeat domain 19	Up-regulated in E17.5 mutants
-1.17292	2.25468	0.000410492	Gns	NM_029364, NP_083640	glucosamine (N-acetyl)-6-sulfatase	Up-regulated in E17.5 mutants
-1.17237	2.25381	0.000537729	Arrb1	NM_177231, NM_178220, NP_796205, NP_835738	arrestin, beta 1	Up-regulated in E17.5 mutants
-1.17134	2.2522	0.000274826	Stx3	NM_001025307, NM_011502, NM_152220, NP_001020478, NP_035632, NP_689344	syntaxin 3	Up-regulated in E17.5 mutants
-1.17024	2.25049	0.0257724	Nbea	NM_030595, NP_085098	neurobeachin	Up-regulated in E17.5 mutants
-1.16863	2.24798	0.00465928	LOC100047142	XR_033249	similar to INF2	Up-regulated in E17.5 mutants
-1.16821	2.24733	0.0465616	Kazald1	NM_178929, NP_849260	Kazal-type serine peptidase inhibitor domain 1	Up-regulated in E17.5 mutants
-1.165	2.24233	0.0281442	Vwf	NM_011708, NP_035838	Von Willebrand factor homolog	Up-regulated in E17.5 mutants
-1.16499	2.24232	0.00973908	Dock8	NM_028785, NP_083061	dedicator of cytokinesis 8	Up-regulated in E17.5 mutants
-1.16409	2.24091	0.00464688	S100a6	NM_011313, NP_035443	S100 calcium binding protein A6 (calcyclin)	Up-regulated in E17.5 mutants
-1.16196	2.23761	0.00188878	Scly	NM_016717, NP_057926	selenocysteine lyase	Up-regulated in E17.5 mutants
-1.16194	2.23758	0.0183192	Rasd2	NM_029182, NP_083458, XM_204287, XM_905295, XP_204287, XP_910388	RASD family, member 2	Up-regulated in E17.5 mutants
-1.15843	2.23214	0.000943961	Itfg3	NM_207217, NP_997100	integrin alpha FG-GAP repeat containing 3	Up-regulated in E17.5 mutants
-1.15677	2.22958	0.00188977	Hspg2	NM_008305, NP_032331, XM_001481331, XM_978879, XP_001481381, XP_983973	perlecan (heparan sulfate proteoglycan 2)	Up-regulated in E17.5 mutants
-1.15627	2.2288	0.0378662	Atp6v1d	NM_023721, NP_076210	ATPase, H+ transporting, lysosomal V1 subunit D	Up-regulated in E17.5 mutants
-1.15578	2.22805	0.0167439	Cit	NM_007708, NP_031734	citron	Up-regulated in E17.5 mutants
-1.1557	2.22792	0.000545896	Slc25a39	NM_026542, NP_080818	solute carrier family 25, member 39	Up-regulated in E17.5 mutants
-1.15421	2.22562	0.043222	Fosb	NM_008036, NP_032062	FBJ osteosarcoma oncogene B	Up-regulated in E17.5 mutants
-1.15182	2.22195	0.0408849	OTTMUSG00000005148	NM_001037928, NP_001033017	predicted gene, OTTMUSG00000005148	Up-regulated in E17.5 mutants
-1.15084	2.22043	0.00158479	Plekha2	NM_031257, NP_112547	pleckstrin homology domain-containing, family A (phosphoinositide binding specific) member 2	Up-regulated in E17.5 mutants
-1.14752	2.21533	0.009999	Ppil6	NM_028430, NP_082706, XM_891672, XM_908345, XP_896765, XP_913438	peptidylprolyl isomerase (cyclophilin)-like 6	Up-regulated in E17.5 mutants
-1.14679	2.21421	0.00888639	Hipk2	NM_001136065, NM_010433, NP_001129537, NP_034563	homeodomain interacting protein kinase 2	Up-regulated in E17.5 mutants
-1.14487	2.21126	0.000645434	Lamc2	NM_008485, NP_032511	laminin, gamma 2	Up-regulated in E17.5 mutants
-1.14476	2.21109	0.0211374	Fam113b	NM_172293, NP_758497	family with sequence similarity 113, member B	Up-regulated in E17.5 mutants
-1.14448	2.21067	0.0370997	Spen	NM_019763, NP_062737	SPEN homolog, transcriptional regulator (Drosophila)	Up-regulated in E17.5 mutants
-1.13969	2.20334	0.036706	Akr1c19	NM_001013785, NP_001013807	aldo-keto reductase family 1, member C19	Up-regulated in E17.5 mutants
-1.13944	2.20295	0.0292411	1810062G17Rik	XM_001475130, XM_001476270, XP_001475180, XP_001476320	RIKEN cDNA 1810062G17 gene	Up-regulated in E17.5 mutants
-1.13839	2.20136	0.0104836	C130089K02Rik	NA	RIKEN cDNA C130089K02 gene	Up-regulated in E17.5 mutants
-1.13778	2.20043	0.00120409	Slc7a4	NM_144852, NP_659101	solute carrier family 7 (cationic amino acid transporter, y+ system), member 4	Up-regulated in E17.5 mutants
-1.1376	2.20014	0.00211429	Mgat1	NM_001110148, NM_001110149, NM_001110150, NM_010794, NP_001103618, NP_001103619, NP_001103620, NP_034924	mannoside acetylglucosaminyltransferase 1	Up-regulated in E17.5 mutants
-1.13715	2.19945	0.0231217	Vsig2	NM_020518, NP_065264	V-set and immunoglobulin domain containing 2	Up-regulated in E17.5 mutants
-1.13258	2.19251	0.000201053	Gyltl1b	NM_172670, NP_766258	glycosyltransferase-like 1B	Up-regulated in E17.5 mutants
-1.13117	2.19037	0.0199813	LOC100044254	XM_001471657, XP_001471707	hypothetical protein LOC100044254	Up-regulated in E17.5 mutants
-1.13061	2.18952	0.000681536	St14	NM_011176, NP_035306	suppression of tumorigenicity 14 (colon carcinoma)	Up-regulated in E17.5 mutants
-1.12864	2.18652	0.00270574	Tmem63a	NM_144794, NP_659043	transmembrane protein 63a	Up-regulated in E17.5 mutants
-1.12814	2.18576	0.000521685	Ptpn21	NM_011877, NP_036007	protein tyrosine phosphatase, non-receptor type 21	Up-regulated in E17.5 mutants
-1.12709	2.18418	0.00682819	Ncoa2	NM_001077695, NM_008678, NP_001071163, NP_032704	nuclear receptor coactivator 2	Up-regulated in E17.5 mutants
-1.12573	2.18213	0.0495808	6430598A04Rik	NM_175521, NP_780730	RIKEN cDNA 6430598A04 gene	Up-regulated in E17.5 mutants
-1.12482	2.18074	0.00117518	Agxt2l2	NM_028398, NP_082674	alanine-glyoxylate aminotransferase 2-like 2	Up-regulated in E17.5 mutants
-1.12463	2.18046	0.00337562	Anxa6	NM_001110211, NM_013472, NP_001103681, NP_038500	annexin A6	Up-regulated in E17.5 mutants
-1.12376	2.17915	0.000487577	Celsr2	NM_001004177, NM_017392, NP_001004177, NP_059088	cadherin, EGF LAG seven-pass G-type receptor 2 (flamingo homolog, Drosophila)	Up-regulated in E17.5 mutants
-1.12307	2.1781	0.0101579	Mme	NM_008604, NP_032630	membrane metallo endopeptidase	Up-regulated in E17.5 mutants
-1.12084	2.17474	0.00221605	Arhgap27	NM_133715, NP_598476	Rho GTPase activating protein 27	Up-regulated in E17.5 mutants
-1.11958	2.17284	0.00610675	Trp53i11	NM_001025246, NP_001020417	transformation related protein 53 inducible protein 11	Up-regulated in E17.5 mutants
-1.11837	2.17102	0.0170683	A130001G05Rik	NA	RIKEN cDNA A130001G05 gene	Up-regulated in E17.5 mutants
-1.11775	2.17008	0.000321813	Oxct1	NM_024188, NP_077150	3-oxoacid CoA transferase 1	Up-regulated in E17.5 mutants
-1.11704	2.16901	0.00492268	Cdkn2c	NM_007671, NP_031697	cyclin-dependent kinase inhibitor 2C (p18, inhibits CDK4)	Up-regulated in E17.5 mutants
-1.11619	2.16773	0.00390877	Rnasek	NM_173742, NP_776103	ribonuclease, RNase K	Up-regulated in E17.5 mutants
-1.11419	2.16473	0.00389337	Rhoj	NM_023275, NP_075764	ras homolog gene family, member J	Up-regulated in E17.5 mutants
-1.10726	2.15437	0.00714224	Hhip	NM_020259, NP_064655	Hedgehog-interacting protein	Up-regulated in E17.5 mutants
-1.10518	2.15126	0.000703179	Pear1	NM_001032413, NM_001032414, NM_028460, NM_152799, NP_001027585, NP_001027586, NP_082736, NP_690012	platelet endothelial aggregation receptor 1	Up-regulated in E17.5 mutants
-1.10518	2.15125	0.0122257	9930023K05Rik	NM_172641, NP_766229	RIKEN cDNA 9930023K05 gene	Up-regulated in E17.5 mutants
-1.10442	2.15013	0.00340541	Mmp23	NM_011985, NP_036115	matrix metallopeptidase 23	Up-regulated in E17.5 mutants
-1.10282	2.14774	0.0479615	Kif26a	NM_001097621, NP_001091090, XM_001477486, XM_001477732, XP_001477536, XP_001477782	kinesin family member 26A	Up-regulated in E17.5 mutants
-1.10146	2.14572	0.033287	Eif2ak3	NM_010121, NP_034251	eukaryotic translation initiation factor 2 alpha kinase 3	Up-regulated in E17.5 mutants
-1.09694	2.139	0.00171361	Slco2b1	NM_175316, NP_780525	solute carrier organic anion transporter family, member 2b1	Up-regulated in E17.5 mutants
-1.09644	2.13827	0.00633736	Pde4dip	NM_001039376, NM_001110163, NM_177145, NM_178080, NP_001034465, NP_001103633, NP_796119, NP_835181	phosphodiesterase 4D interacting protein (myomegalin)	Up-regulated in E17.5 mutants
-1.09596	2.13755	0.00804664	Glul	NM_008131, NP_032157	glutamate-ammonia ligase (glutamine synthetase)	Up-regulated in E17.5 mutants
-1.09556	2.13696	0.000795986	Cebpb	NM_009883, NP_034013	CCAAT/enhancer binding protein (C/EBP), beta	Up-regulated in E17.5 mutants
-1.09502	2.13616	0.021046	Npdc1	NM_008721, NP_032747	neural proliferation, differentiation and control gene 1	Up-regulated in E17.5 mutants
-1.09467	2.13565	0.00615702	Adamtsl4	NM_144899, NP_659148	ADAMTS-like 4	Up-regulated in E17.5 mutants
-1.09339	2.13374	0.0372429	C330013E15Rik	NA	RIKEN cDNA C330013E15 gene	Up-regulated in E17.5 mutants
-1.08983	2.12849	0.0399847	2010012O05Rik	NM_025563, NP_079839	RIKEN cDNA 2010012O05 gene	Up-regulated in E17.5 mutants
-1.08321	2.11875	0.026369	Elovl7	NM_029001, NP_083277	ELOVL family member 7, elongation of long chain fatty acids (yeast)	Up-regulated in E17.5 mutants
-1.08313	2.11863	0.0155037	Tyk2	NM_018793, NP_061263	tyrosine kinase 2	Up-regulated in E17.5 mutants
-1.07816	2.11134	0.00372442	Utrn	NM_011682, NP_035812	utrophin	Up-regulated in E17.5 mutants
-1.07668	2.10918	0.00175539	Atg2a	NM_194348, NP_919329	ATG2 autophagy related 2 homolog A (S. cerevisiae)	Up-regulated in E17.5 mutants
-1.07462	2.10616	0.0341607	Zbtb43	NM_001025594, NM_027947, NP_001020765, NP_082223	zinc finger and BTB domain containing 43	Up-regulated in E17.5 mutants
-1.07382	2.10499	0.0035228	Kank4	NM_172872, NP_766460	KN motif and ankyrin repeat domains 4	Up-regulated in E17.5 mutants
-1.07282	2.10354	0.00194453	Cln6	NM_001033175, NP_001028347	ceroid-lipofuscinosis, neuronal 6	Up-regulated in E17.5 mutants
-1.0713	2.10133	0.00853876	Cftr	NM_021050, NP_066388	cystic fibrosis transmembrane conductance regulator homolog	Up-regulated in E17.5 mutants
-1.07057	2.10027	0.0257966	Ehd3	NM_020578, NP_065603	EH-domain containing 3	Up-regulated in E17.5 mutants
-1.06993	2.09933	0.00178193	Cntf	NM_170786, NP_740756	ciliary neurotrophic factor	Up-regulated in E17.5 mutants
-1.06909	2.0981	0.000808237	Tmbim4	NM_026617, NP_080893	transmembrane BAX inhibitor motif containing 4	Up-regulated in E17.5 mutants
-1.06865	2.09746	0.0414827	Samd8	NM_026283, NP_080559	sterile alpha motif domain containing 8	Up-regulated in E17.5 mutants
-1.06831	2.09698	0.00406994	2010011I20Rik	NM_025912, NP_080188	RIKEN cDNA 2010011I20 gene	Up-regulated in E17.5 mutants
-1.06808	2.09663	0.0474347	Pard6b	NM_021409, NP_067384	par-6 (partitioning defective 6) homolog beta (C. elegans)	Up-regulated in E17.5 mutants
-1.06295	2.08921	0.00364169	B430007K19Rik	NA	RIKEN cDNA B430007K19 gene	Up-regulated in E17.5 mutants
-1.06102	2.08641	0.00779138	Ppl	NM_008909, NP_032935	periplakin	Up-regulated in E17.5 mutants
-1.06097	2.08634	0.00439325	Cpeb4	NM_026252, NP_080528	cytoplasmic polyadenylation element binding protein 4	Up-regulated in E17.5 mutants
-1.06093	2.08627	0.0139889	Ino80d	NM_001081436, NM_001114609, NP_001074905, NP_001108081	INO80 complex subunit D	Up-regulated in E17.5 mutants
-1.05926	2.08387	0.00761388	Nab1	NM_008667, NP_032693	Ngfi-A binding protein 1	Up-regulated in E17.5 mutants
-1.05906	2.08357	0.00174165	Brp44	NM_027430, NP_081706	brain protein 44	Up-regulated in E17.5 mutants
-1.05663	2.08007	0.00788948	LOC100047260	XM_001477752, XP_001477802	similar to heparan sulfate 6-sulfotransferase 1	Up-regulated in E17.5 mutants
-1.05651	2.0799	0.00258146	Bcl9l	NM_030256, NP_084532	B-cell CLL/lymphoma 9-like	Up-regulated in E17.5 mutants
-1.05632	2.07962	0.00580587	Nudt19	NM_033080, NP_149071	nudix (nucleoside diphosphate linked moiety X)-type motif 19	Up-regulated in E17.5 mutants
-1.05453	2.07705	0.0017144	Il17re	NM_001034029, NM_001034031, NM_145826, NP_001029201, NP_001029203, NP_665825	interleukin 17 receptor E	Up-regulated in E17.5 mutants
-1.05308	2.07495	0.0125245	Serpinb1a	NM_025429, NP_079705	serine (or cysteine) peptidase inhibitor, clade B, member 1a	Up-regulated in E17.5 mutants
-1.05215	2.07361	0.0136293	Eng	NM_007932, NP_031958	endoglin	Up-regulated in E17.5 mutants
-1.05204	2.07347	0.0257286	Fgfbp3	NM_028263, NP_082539	fibroblast growth factor binding protein 3	Up-regulated in E17.5 mutants
-1.05203	2.07344	0.00171148	Anks6	NM_001024136, NP_001019307	ankyrin repeat and sterile alpha motif domain containing 6	Up-regulated in E17.5 mutants
-1.0517	2.07297	0.000600773	Sp6	NM_031183, NP_112460	trans-acting transcription factor 6	Up-regulated in E17.5 mutants
-1.05141	2.07255	0.0119289	6330442E10Rik	NM_178745, NP_848860	RIKEN cDNA 6330442E10 gene	Up-regulated in E17.5 mutants
-1.05062	2.07142	0.000610984	Tuft1	NM_011656, NP_035786	tuftelin 1	Up-regulated in E17.5 mutants
-1.0505	2.07124	0.00950232	Osbpl3	NM_027881, NP_082157	oxysterol binding protein-like 3	Up-regulated in E17.5 mutants
-1.04939	2.06965	0.00698091	Plscr4	NM_178711, NP_848826	phospholipid scramblase 4	Up-regulated in E17.5 mutants
-1.049	2.06909	0.00271738	Arfgef2	NM_001085495, NP_001078964, XM_130646, XM_911012, XP_130646, XP_916105	ADP-ribosylation factor guanine nucleotide-exchange factor 2 (brefeldin A-inhibited)	Up-regulated in E17.5 mutants
-1.0479	2.06752	0.00350055	Epb4.1l1	NM_001003815, NM_001006664, NM_013510, NP_001003815, NP_001006665, NP_038538	erythrocyte protein band 4.1-like 1	Up-regulated in E17.5 mutants
-1.04661	2.06567	0.0292763	Sult1a1	NM_133670, NP_598431	sulfotransferase family 1A, phenol-preferring, member 1	Up-regulated in E17.5 mutants
-1.04633	2.06527	0.00491989	Adm	NM_009627, NP_033757	adrenomedullin	Up-regulated in E17.5 mutants
-1.04575	2.06444	0.0202913	Penk1	NM_001002927, NP_001002927	preproenkephalin 1	Up-regulated in E17.5 mutants
-1.04539	2.06392	0.00886107	Nudt18	NM_153136, NP_694776	nudix (nucleoside diphosphate linked moiety X)-type motif 18	Up-regulated in E17.5 mutants
-1.04287	2.06032	0.0130555	Srpk2	NM_009274, NP_033300	serine/arginine-rich protein specific kinase 2	Up-regulated in E17.5 mutants
-1.04107	2.05775	0.000807355	Loxl1	NM_010729, NP_034859	lysyl oxidase-like 1	Up-regulated in E17.5 mutants
-1.04082	2.0574	0.0216552	Syngr1	NM_009303, NM_207708, NP_033329, NP_997591	synaptogyrin 1	Up-regulated in E17.5 mutants
-1.04071	2.05723	0.00311693	Dhcr24	NM_053272, NP_444502	24-dehydrocholesterol reductase	Up-regulated in E17.5 mutants
-1.03943	2.05541	0.00692204	St6galnac2	NM_009180, NP_033206	ST6 (alpha-N-acetyl-neuraminyl-2,3-beta-galactosyl-1,3)-N-acetylgalactosaminide alpha-2,6-sialyltransferase 2	Up-regulated in E17.5 mutants
-1.03893	2.05471	0.0477962	1810041L15Rik	XM_128169, XM_901935, XP_128169, XP_907028	RIKEN cDNA 1810041L15 gene	Up-regulated in E17.5 mutants
-1.03803	2.05342	0.0115101	Sh3glb1	NM_019464, NP_062337	SH3-domain GRB2-like B1 (endophilin)	Up-regulated in E17.5 mutants
-1.03791	2.05326	0.0184384	Cldn12	NM_022890, NP_075028	claudin 12	Up-regulated in E17.5 mutants
-1.03705	2.05203	0.00148833	Mical3	NM_153396, NP_700445, XM_979045, XP_984139	microtubule associated monoxygenase, calponin and LIM domain containing 3	Up-regulated in E17.5 mutants
-1.03637	2.05106	0.0108816	E030049G20Rik	NM_001081756, NM_172484, NM_176957, NP_001075225, NP_766072, NP_795931	RIKEN cDNA E030049G20 gene	Up-regulated in E17.5 mutants
-1.03433	2.04816	0.0120776	Wwc2	NM_133791, NP_598552	WW, C2 and coiled-coil domain containing 2	Up-regulated in E17.5 mutants
-1.03396	2.04763	0.000445439	Slc22a5	NM_011396, NP_035526	solute carrier family 22 (organic cation transporter), member 5	Up-regulated in E17.5 mutants
-1.03359	2.04712	0.00450771	Taok3	NM_001081308, NP_001074777	TAO kinase 3	Up-regulated in E17.5 mutants
-1.03351	2.047	0.00867904	Adamts2	NM_175643, NP_783574	a disintegrin-like and metallopeptidase (reprolysin type) with thrombospondin type 1 motif, 2	Up-regulated in E17.5 mutants
-1.03257	2.04566	0.000527437	Purb	NM_011221, NP_035351	purine rich element binding protein B	Up-regulated in E17.5 mutants
-1.03231	2.04529	0.00608983	Elovl2	NM_019423, NP_062296	elongation of very long chain fatty acids (FEN1/Elo2, SUR4/Elo3, yeast)-like 2	Up-regulated in E17.5 mutants
-1.03067	2.04298	0.033287	Plekha1	NM_133942, NP_598703	pleckstrin homology domain containing, family A (phosphoinositide binding specific) member 1	Up-regulated in E17.5 mutants
-1.02795	2.03912	0.00215108	Ppp2r2a	NM_028032, NP_082308	protein phosphatase 2 (formerly 2A), regulatory subunit B (PR 52), alpha isoform	Up-regulated in E17.5 mutants
-1.02786	2.03899	0.00689199	Nufip2	NM_001024205, NP_001019376	nuclear fragile X mental retardation protein interacting protein 2	Up-regulated in E17.5 mutants
-1.02753	2.03853	0.00125577	Atp6v0a1	NM_016920, NP_058616	ATPase, H+ transporting, lysosomal V0 subunit A1	Up-regulated in E17.5 mutants
-1.02646	2.03702	0.00424851	Rab3d	NM_031874, NP_114080	RAB3D, member RAS oncogene family	Up-regulated in E17.5 mutants
-1.02587	2.03618	0.000578834	Sephs2	NM_009266, NP_033292	selenophosphate synthetase 2	Up-regulated in E17.5 mutants
-1.02433	2.03401	0.0134424	Eppk1	NM_144848, NP_659097	epiplakin 1	Up-regulated in E17.5 mutants
-1.0237	2.03313	0.0373794	Frmd8	NM_026169, NP_080445	FERM domain containing 8	Up-regulated in E17.5 mutants
-1.02339	2.03269	0.00733884	Coro2b	NM_175484, NP_780693	coronin, actin binding protein, 2B	Up-regulated in E17.5 mutants
-1.02313	2.03233	0.00150224	Ddr1	NM_007584, NM_172962, NP_031610, NP_766550	discoidin domain receptor family, member 1	Up-regulated in E17.5 mutants
-1.02184	2.03051	0.000879993	Dsp	NM_023842, NP_076331, XM_001481272, XM_621314, XM_896350, XP_001481322, XP_621314, XP_901443	desmoplakin	Up-regulated in E17.5 mutants
-1.02153	2.03007	0.00934023	6720418B01Rik	XM_001005301, XM_984113, XP_001005301, XP_989207	RIKEN cDNA 6720418B01 gene	Up-regulated in E17.5 mutants
-1.02135	2.02981	0.0025196	Esrra	NM_007953, NP_031979	estrogen related receptor, alpha	Up-regulated in E17.5 mutants
-1.02108	2.02944	0.000626303	Snx8	NM_172277, NP_758481	sorting nexin 8	Up-regulated in E17.5 mutants
-1.02015	2.02813	0.000562399	Mras	NM_008624, NP_032650	muscle and microspikes RAS	Up-regulated in E17.5 mutants
-1.01843	2.02571	0.0469806	Ntn4	NM_021320, NP_067295	netrin 4	Up-regulated in E17.5 mutants
-1.01834	2.02559	0.0152049	Ccdc68	NM_201362, NP_958750	coiled-coil domain containing 68	Up-regulated in E17.5 mutants
-1.01797	2.02507	0.00385822	E130307A14Rik	XM_001475662, XP_001475712	RIKEN cDNA E130307A14 gene	Up-regulated in E17.5 mutants
-1.01777	2.02479	0.00195762	Itgb8	NM_177290, NP_796264	integrin beta 8	Up-regulated in E17.5 mutants
-1.01575	2.02196	0.00248011	2200002K05Rik	NM_026955, NP_081231	RIKEN cDNA 2200002K05 gene	Up-regulated in E17.5 mutants
-1.01539	2.02145	0.00496469	Gsta3	NM_001077353, NM_010356, NP_001070821, NP_034486	glutathione S-transferase, alpha 3	Up-regulated in E17.5 mutants
-1.01472	2.02051	0.00123664	Capn1	NM_001110504, NM_007600, NP_001103974, NP_031626	calpain 1	Up-regulated in E17.5 mutants
-1.01428	2.0199	0.0104104	Arrdc1	NM_178408, NP_848495	arrestin domain containing 1	Up-regulated in E17.5 mutants
-1.01263	2.01758	0.00250386	Hdac4	NM_207225, NP_997108	histone deacetylase 4	Up-regulated in E17.5 mutants
-1.01032	2.01436	0.0271788	Dnm2	NM_001039520, NP_001034609	dynamin 2	Up-regulated in E17.5 mutants
-1.00985	2.0137	0.01459	Map2k5	NM_011840, NP_035970	mitogen-activated protein kinase kinase 5	Up-regulated in E17.5 mutants
-1.00646	2.00897	0.000499603	Ephx2	NM_007940, NP_031966	epoxide hydrolase 2, cytoplasmic	Up-regulated in E17.5 mutants
-1.00585	2.00813	0.0090694	Hspa4l	NM_011020, NP_035150	heat shock protein 4 like	Up-regulated in E17.5 mutants
-1.00545	2.00757	0.0139486	Ston1	NM_029858, NP_084134, XM_891780, XM_918154, XM_925534, XM_925535, XM_925536, XM_925537, XP_896873, XP_923247, XP_930627, XP_930628, XP_930629, XP_930630	stonin 1	Up-regulated in E17.5 mutants
-1.00502	2.00697	0.0380969	Hltf	NM_009210, NM_144959, NP_033236, NP_659208	helicase-like transcription factor	Up-regulated in E17.5 mutants
-1.00485	2.00673	0.00791738	Stap2	NM_145934, NP_666046	signal transducing adaptor family member 2	Up-regulated in E17.5 mutants
-1.0012	2.00166	0.00589784	2810022L02Rik	NM_144882, NP_659131	RIKEN cDNA 2810022L02 gene	Up-regulated in E17.5 mutants
-1.00098	2.00136	0.00955586	Cxcr7	NM_007722, NP_031748	chemokine (C-X-C motif) receptor 7	Up-regulated in E17.5 mutants
-1.00084	2.00116	0.0320464	Wdr69	NM_027725, NP_082001	WD repeat domain 69	Up-regulated in E17.5 mutants
1.00029	2.00041	0.0177736	BC049349	XM_904244, XM_981031, XP_909337, XP_986125	cDNA sequence BC049349	Down-regulated in E17.5 mutants
1.00033	2.00045	0.0492296	St3gal6	NM_018784, NP_061254	ST3 beta-galactoside alpha-2,3-sialyltransferase 6	Down-regulated in E17.5 mutants
1.00034	2.00047	0.000537729	Naca	NM_001113199, NM_013608, NP_001106670, NP_038636	nascent polypeptide-associated complex alpha polypeptide	Down-regulated in E17.5 mutants
1.00165	2.00229	0.00575267	Bxdc2	NM_026396, NP_080672	brix domain containing 2	Down-regulated in E17.5 mutants
1.0019	2.00263	0.0303538	Orc2l	NM_001025378, NM_008765, NP_001020549, NP_032791	origin recognition complex, subunit 2-like (S. cerevisiae)	Down-regulated in E17.5 mutants
1.00201	2.00279	0.0388448	Crk	NM_133656, NP_598417	v-crk sarcoma virus CT10 oncogene homolog (avian)	Down-regulated in E17.5 mutants
1.00225	2.00312	0.0379818	Gria1	NM_001113325, NM_008165, NP_001106796, NP_032191	glutamate receptor, ionotropic, AMPA1 (alpha 1)	Down-regulated in E17.5 mutants
1.0026	2.00361	0.000678425	Pde6d	NM_008801, NP_032827	phosphodiesterase 6D, cGMP-specific, rod, delta	Down-regulated in E17.5 mutants
1.00374	2.0052	0.0349999	Hes5	NM_010419, NP_034549	hairy and enhancer of split 5 (Drosophila)	Down-regulated in E17.5 mutants
1.004	2.00555	0.0223607	Rab5b	NM_011229, NM_177411, NP_035359, NP_803130	RAB5B, member RAS oncogene family	Down-regulated in E17.5 mutants
1.0044	2.00611	0.00479822	Kif4	NM_008446, NP_032472	kinesin family member 4	Down-regulated in E17.5 mutants
1.00442	2.00614	0.024311	Mycbp2	NM_207215, NP_997098	MYC binding protein 2	Down-regulated in E17.5 mutants
1.00479	2.00665	0.0179807	1810034K20Rik	NM_023397, NP_075886	RIKEN cDNA 1810034K20 gene	Down-regulated in E17.5 mutants
1.00634	2.0088	0.0037608	Ntrk2	NM_001025074, NM_008745, NP_001020245, NP_032771	neurotrophic tyrosine kinase, receptor, type 2	Down-regulated in E17.5 mutants
1.00637	2.00886	0.0337556	Ppp2r5c	NM_001081457, NM_001081458, NM_001135001, NM_012023, NP_001074926, NP_001074927, NP_001128473, NP_036153, XM_001475293, XP_001475343	protein phosphatase 2, regulatory subunit B (B56), gamma isoform	Down-regulated in E17.5 mutants
1.00679	2.00943	0.000883628	Trdmt1	NM_010067, NP_034197	tRNA aspartic acid methyltransferase 1	Down-regulated in E17.5 mutants
1.00809	2.01124	0.00297568	Noc3l	NM_021315, NP_067290	nucleolar complex associated 3 homolog (S. cerevisiae)	Down-regulated in E17.5 mutants
1.00837	2.01163	0.00140209	Mobkl3	NM_025283, NP_079559	MOB1, Mps One Binder kinase activator-like 3 (yeast)	Down-regulated in E17.5 mutants
1.00874	2.01215	0.0012668	Nip7	NM_025391, NP_079667	nuclear import 7 homolog (S. cerevisiae)	Down-regulated in E17.5 mutants
1.00922	2.01282	0.020752	Arl13b	NM_026577, NP_080853	ADP-ribosylation factor-like 13B	Down-regulated in E17.5 mutants
1.01071	2.0149	0.0344796	A730089K16Rik	XR_035181, XR_035383	RIKEN cDNA A730089K16 gene	Down-regulated in E17.5 mutants
1.01105	2.01538	0.00337638	Nde1	NM_001114085, NM_023317, NP_001107557, NP_075806	nuclear distribution gene E homolog 1 (A nidulans)	Down-regulated in E17.5 mutants
1.01138	2.01584	0.0140478	Tmem129	NM_026698, NP_080974	transmembrane protein 129	Down-regulated in E17.5 mutants
1.01289	2.01795	0.00244946	Nfxl1	NM_133921, NP_598682	nuclear transcription factor, X-box binding-like 1	Down-regulated in E17.5 mutants
1.01407	2.0196	0.00563287	Exod1	NM_027698, NP_081974	exonuclease domain containing 1	Down-regulated in E17.5 mutants
1.01718	2.02396	0.0102407	Ebag9	NM_019480, NP_062353	estrogen receptor-binding fragment-associated gene 9	Down-regulated in E17.5 mutants
1.01722	2.02402	0.00942159	Sdcbp	NM_001098227, NM_016807, NP_001091697, NP_058087	syndecan binding protein	Down-regulated in E17.5 mutants
1.0173	2.02412	0.0107452	4933424B01Rik	NM_138757, NP_620096	RIKEN cDNA 4933424B01 gene	Down-regulated in E17.5 mutants
1.01847	2.02577	0.0125962	Trabd	NM_026485, NP_080761	TraB domain containing	Down-regulated in E17.5 mutants
1.01895	2.02644	0.00264406	Ino80c	NM_172625, NP_766213	INO80 complex subunit C	Down-regulated in E17.5 mutants
1.02021	2.02822	0.00445233	OTTMUSG00000011057	XR_033003	predicted gene, OTTMUSG00000011057	Down-regulated in E17.5 mutants
1.02207	2.03083	0.00269805	EG667456	XR_031438, XR_031975	predicted gene, EG667456	Down-regulated in E17.5 mutants
1.02301	2.03216	0.0286982	Brunol4	NM_133195, NP_573458	bruno-like 4, RNA binding protein (Drosophila)	Down-regulated in E17.5 mutants
1.02387	2.03337	0.00184779	EG666103	XM_912678, XM_981629, XP_917771, XP_986723	predicted gene, EG666103	Down-regulated in E17.5 mutants
1.02421	2.03384	0.0290449	2210012G02Rik	NM_025617, NP_079893	RIKEN cDNA 2210012G02 gene	Down-regulated in E17.5 mutants
1.02576	2.03604	0.0416657	2410127L17Rik	NM_026120, NP_080396	RIKEN cDNA 2410127L17 gene	Down-regulated in E17.5 mutants
1.02605	2.03644	0.000321813	OTTMUSG00000013186	XM_001474344, XP_001474394	predicted gene, OTTMUSG00000013186	Down-regulated in E17.5 mutants
1.02624	2.03671	0.00391566	Prune	NM_173347, NP_775482	prune homolog (Drosophila)	Down-regulated in E17.5 mutants
1.02832	2.03965	0.00477641	Camk1	NM_133926, NP_598687	calcium/calmodulin-dependent protein kinase I	Down-regulated in E17.5 mutants
1.02983	2.04179	0.00144992	1110034A24Rik	NM_027269, NP_081545	RIKEN cDNA 1110034A24 gene	Down-regulated in E17.5 mutants
1.03008	2.04214	0.0150327	Trim33	NM_001079830, NM_053170, NP_001073299, NP_444400	tripartite motif-containing 33	Down-regulated in E17.5 mutants
1.03092	2.04332	0.00212873	Myef2	NM_010852, NP_034982	myelin basic protein expression factor 2, repressor	Down-regulated in E17.5 mutants
1.03248	2.04554	0.00409644	Pbrm1	NM_001081251, NP_001074720	polybromo 1	Down-regulated in E17.5 mutants
1.03271	2.04586	0.012535	Rnase4	NM_021472, NM_201239, NP_067447, NP_957691	ribonuclease, RNase A family 4	Down-regulated in E17.5 mutants
1.03347	2.04694	0.00714224	Cyb5r3	NM_029787, NP_084063	cytochrome b5 reductase 3	Down-regulated in E17.5 mutants
1.0343	2.04811	0.0413796	Trub2	NM_145520, NP_663495	TruB pseudouridine (psi) synthase homolog 2 (E. coli)	Down-regulated in E17.5 mutants
1.03547	2.04979	0.00104128	Meox1	NM_010791, NP_034921	mesenchyme homeobox 1	Down-regulated in E17.5 mutants
1.03644	2.05116	0.00483816	Dhx15	NM_001042620, NM_007839, NP_001036085, NP_031865	DEAH (Asp-Glu-Ala-His) box polypeptide 15	Down-regulated in E17.5 mutants
1.03826	2.05375	0.000610984	Polr2d	NM_027002, NM_027101, NP_081278, NP_081377	polymerase (RNA) II (DNA directed) polypeptide D	Down-regulated in E17.5 mutants
1.04076	2.05731	0.00222407	Cenpq	NM_031863, NP_114069	centromere protein Q	Down-regulated in E17.5 mutants
1.04322	2.06082	0.0440723	4932417I16Rik	NM_001033321, NP_001028493	RIKEN cDNA 4932417I16 gene	Down-regulated in E17.5 mutants
1.04353	2.06127	0.0450861	E330026B02Rik	NM_001102607, NM_172927, NP_001096077, NP_766515	RIKEN cDNA E330026B02 gene	Down-regulated in E17.5 mutants
1.0437	2.06151	0.00477142	Ajap1	NM_001099299, NP_001092769, XM_001475023, XM_485506, XP_001475073, XP_485506	adherens junction associated protein 1	Down-regulated in E17.5 mutants
1.04515	2.06358	0.008555	Samsn1	NM_023380, NP_075869	SAM domain, SH3 domain and nuclear localization signals, 1	Down-regulated in E17.5 mutants
1.04728	2.06663	0.0295609	Arfgap1	NM_145760, NP_665703	ADP-ribosylation factor GTPase activating protein 1	Down-regulated in E17.5 mutants
1.04746	2.06689	0.0440991	Pgm2l1	NM_027629, NP_081905	phosphoglucomutase 2-like 1	Down-regulated in E17.5 mutants
1.04832	2.06812	0.0027634	Il1rap	NM_008364, NM_134103, NP_032390, NP_598864	interleukin 1 receptor accessory protein	Down-regulated in E17.5 mutants
1.04851	2.06839	0.0118001	Lrrc30	NM_001033340, NP_001028512	leucine rich repeat containing 30	Down-regulated in E17.5 mutants
1.04908	2.06921	0.00192262	Caprin1	NM_001111289, NM_001111290, NM_001111291, NM_001111292, NM_016739, NP_001104759, NP_001104760, NP_001104761, NP_001104762, NP_058019	cell cycle associated protein 1	Down-regulated in E17.5 mutants
1.04951	2.06983	0.04411	Tubgcp4	NM_153387, NP_700436	tubulin, gamma complex associated protein 4	Down-regulated in E17.5 mutants
1.04969	2.07008	0.0011884	Trim35	NM_029979, NP_084255	tripartite motif-containing 35	Down-regulated in E17.5 mutants
1.0498	2.07024	0.00520691	Slc2a6	NM_172659, NP_766247	solute carrier family 2 (facilitated glucose transporter), member 6	Down-regulated in E17.5 mutants
1.05059	2.07138	0.00289799	ENSMUSG00000058922	NR_002885, XM_001481145, XP_001481195	predicted gene, ENSMUSG00000058922	Down-regulated in E17.5 mutants
1.05186	2.0732	0.00860956	Hnrpdl	NM_016690, NP_057899	heterogeneous nuclear ribonucleoprotein D-like	Down-regulated in E17.5 mutants
1.05211	2.07356	0.00852781	Eif2b1	NM_145371, NP_663346	eukaryotic translation initiation factor 2B, subunit 1 (alpha)	Down-regulated in E17.5 mutants
1.05238	2.07395	0.0241156	Thoc3	NM_028597, NP_082873	THO complex 3	Down-regulated in E17.5 mutants
1.05267	2.07436	0.00161042	Wbscr22	NM_025375, NP_079651	Williams Beuren syndrome chromosome region 22	Down-regulated in E17.5 mutants
1.05432	2.07673	0.00243497	Zmym1	NM_026670, NP_080946	zinc finger, MYM domain containing 1	Down-regulated in E17.5 mutants
1.05469	2.07728	0.0142671	EG244189	XR_032323, XR_035686	predicted gene, EG244189	Down-regulated in E17.5 mutants
1.05482	2.07746	0.00291576	Ctps	NM_016748, NP_058028	cytidine 5'-triphosphate synthase	Down-regulated in E17.5 mutants
1.05617	2.0794	0.0223411	5830418K08Rik	NM_176976, NP_795950, XM_001474439, XP_001474489	RIKEN cDNA 5830418K08 gene	Down-regulated in E17.5 mutants
1.05718	2.08085	0.044179	Kbtbd8	NM_001008785, NM_001102670, NP_001008785, NP_001096140	kelch repeat and BTB (POZ) domain containing 8	Down-regulated in E17.5 mutants
1.0573	2.08103	0.00246469	Fam70a	NM_172930, NP_766518	family with sequence similarity 70, member A	Down-regulated in E17.5 mutants
1.05808	2.08216	0.0285459	Hist1h4k	NM_178211, NP_835583	histone cluster 1, H4k	Down-regulated in E17.5 mutants
1.05889	2.08333	0.00143037	Cdc34	NM_177613, NP_808281	cell division cycle 34 homolog (S. cerevisiae)	Down-regulated in E17.5 mutants
1.05988	2.08476	0.00188156	Frag1	NM_145583, NP_663558	FGF receptor activating protein 1	Down-regulated in E17.5 mutants
1.05998	2.0849	0.033149	Ganab	NM_008060, NP_032086	alpha glucosidase 2 alpha neutral subunit	Down-regulated in E17.5 mutants
1.06117	2.08662	0.038035	Mcph1	NM_173189, NP_775281	microcephaly, primary autosomal recessive 1	Down-regulated in E17.5 mutants
1.06332	2.08973	0.00159103	4930579G24Rik	XM_485257, XM_907090, XP_485257, XP_912183	RIKEN cDNA 4930579G24 gene	Down-regulated in E17.5 mutants
1.06433	2.0912	0.01827	Dedd	NM_001128609, NM_011615, NP_001122081, NP_035745	death effector domain-containing	Down-regulated in E17.5 mutants
1.06491	2.09203	0.00769225	Hist3h2ba	NM_030082, NP_084358	histone cluster 3, H2ba	Down-regulated in E17.5 mutants
1.06613	2.09381	0.0309791	100042952	XM_001478195, XM_001479143, XP_001478245, XP_001479193	predicted gene, 100042952	Down-regulated in E17.5 mutants
1.06613	2.09381	0.0205872	Car14	NM_011797, NP_035927	carbonic anhydrase 14	Down-regulated in E17.5 mutants
1.0667	2.09463	0.00311687	AK157302	XM_484225, XM_980660, XP_484225, XP_985754	cDNA sequence AK157302	Down-regulated in E17.5 mutants
1.06728	2.09548	0.00162498	Mterfd2	NM_178051, NP_835152	MTERF domain containing 2	Down-regulated in E17.5 mutants
1.06746	2.09574	0.0319695	Rasl10a	NM_145216, NP_660251	RAS-like, family 10, member A	Down-regulated in E17.5 mutants
1.06793	2.09643	0.00162498	Tubb2b	NM_023716, NP_076205	tubulin, beta 2B	Down-regulated in E17.5 mutants
1.06957	2.09881	0.0155817	Stt3b	NM_024222, NP_077184	STT3, subunit of the oligosaccharyltransferase complex, homolog B (S. cerevisiae)	Down-regulated in E17.5 mutants
1.0696	2.09886	0.00834801	Smad5	NM_008541, NP_032567	MAD homolog 5 (Drosophila)	Down-regulated in E17.5 mutants
1.06964	2.09891	0.0142747	Car13	NM_024495, NP_078771	carbonic anhydrase 13	Down-regulated in E17.5 mutants
1.07191	2.10222	0.02105	Ttll5	NM_001081423, NP_001074892	tubulin tyrosine ligase-like family, member 5	Down-regulated in E17.5 mutants
1.07209	2.10247	0.00202769	Ttc33	NM_026213, NP_080489	tetratricopeptide repeat domain 33	Down-regulated in E17.5 mutants
1.074	2.10526	0.00374085	Rbbp9	NM_015754, NP_056569	retinoblastoma binding protein 9	Down-regulated in E17.5 mutants
1.07437	2.10581	0.023233	Btrc	NM_001037758, NM_009771, NP_001032847, NP_033901	beta-transducin repeat containing protein	Down-regulated in E17.5 mutants
1.07536	2.10724	0.0297405	0610037P05Rik	NM_025345, NP_079621	RIKEN cDNA 0610037P05 gene	Down-regulated in E17.5 mutants
1.07629	2.10861	0.00183787	Eef2	NM_007907, NP_031933	eukaryotic translation elongation factor 2	Down-regulated in E17.5 mutants
1.07651	2.10893	0.0136434	Igf1	NM_001111274, NM_001111275, NM_001111276, NM_010512, NM_184052, NP_001104744, NP_001104745, NP_001104746, NP_034642, NP_908941	insulin-like growth factor 1	Down-regulated in E17.5 mutants
1.07733	2.11013	0.00600744	Gpi1	NM_008155, NP_032181	glucose phosphate isomerase 1	Down-regulated in E17.5 mutants
1.07768	2.11063	0.00404758	EG230765	XR_032827, XR_034472	predicted gene, EG230765	Down-regulated in E17.5 mutants
1.07794	2.11102	0.00235745	Mxd4	NM_010753, NP_034883	Max dimerization protein 4	Down-regulated in E17.5 mutants
1.07944	2.11321	0.00103583	LOC100047590	XM_001478469, XP_001478519	similar to mitochondrial ribosome recycling factor	Down-regulated in E17.5 mutants
1.07945	2.11323	0.0242418	Herpud2	NM_020586, NP_065611	HERPUD family member 2	Down-regulated in E17.5 mutants
1.08205	2.11705	0.0112858	Larp5	NM_172585, NP_766173	La ribonucleoprotein domain family, member 5	Down-regulated in E17.5 mutants
1.08732	2.12479	0.012043	Pgf	NM_008827, NP_032853	placental growth factor	Down-regulated in E17.5 mutants
1.08778	2.12546	0.0165633	Rpl29	NM_009082, NP_033108	ribosomal protein L29	Down-regulated in E17.5 mutants
1.08844	2.12644	0.0216731	Ube2cbp	NM_027394, NP_081670	ubiquitin-conjugating enzyme E2C binding protein	Down-regulated in E17.5 mutants
1.08901	2.12728	0.00194188	Mtvr2	NM_023166, NM_181452, NP_075655, NP_852117	mammary tumor virus receptor 2	Down-regulated in E17.5 mutants
1.08902	2.1273	0.0114399	Elk3	NM_013508, NM_205536, NP_038536, NP_991099	ELK3, member of ETS oncogene family	Down-regulated in E17.5 mutants
1.08959	2.12813	0.0109078	Tmem214	NM_144525, NP_653108	transmembrane protein 214	Down-regulated in E17.5 mutants
1.09219	2.13197	0.000543777	Sept6	NM_019942, NP_064326	septin 6	Down-regulated in E17.5 mutants
1.09378	2.13433	0.000990105	EG632248	XM_001473902, XM_001475231, XP_001473952, XP_001475281	predicted gene, EG632248	Down-regulated in E17.5 mutants
1.09381	2.13436	0.00417707	Ccndbp1	NM_010761, NP_034891	cyclin D-type binding-protein 1	Down-regulated in E17.5 mutants
1.09515	2.13635	0.00616119	Pdlim5	NM_019808, NM_019809, NM_022554, NP_062782, NP_062783, NP_072048	PDZ and LIM domain 5	Down-regulated in E17.5 mutants
1.09571	2.13719	0.0181768	Ccnc	NM_001122982, NM_016746, NP_001116454, NP_058026	cyclin C	Down-regulated in E17.5 mutants
1.09623	2.13795	0.000802035	Ppp1ca	NM_031868, NP_114074	protein phosphatase 1, catalytic subunit, alpha isoform	Down-regulated in E17.5 mutants
1.09643	2.13825	0.0275028	Lgi3	NM_145219, NP_660254	leucine-rich repeat LGI family, member 3	Down-regulated in E17.5 mutants
1.09708	2.13921	0.00188156	Ptp4a2	NM_008974, NP_033000	protein tyrosine phosphatase 4a2	Down-regulated in E17.5 mutants
1.09919	2.14234	0.00867904	Ccdc61	NM_001033314, NP_001028486	coiled-coil domain containing 61	Down-regulated in E17.5 mutants
1.10059	2.14443	0.00285633	Uqcc	NM_018888, NP_061376, NR_024487	ubiquinol-cytochrome c reductase complex chaperone, CBP3 homolog (yeast)	Down-regulated in E17.5 mutants
1.10095	2.14496	0.00855962	Arid4a	NM_001081195, NP_001074664	AT rich interactive domain 4A (RBP1-like)	Down-regulated in E17.5 mutants
1.1021	2.14667	0.00782512	Rabggtb	NM_011231, NP_035361	RAB geranylgeranyl transferase, b subunit	Down-regulated in E17.5 mutants
1.10213	2.14671	0.0279091	Rab23	NM_008999, NP_033025	RAB23, member RAS oncogene family	Down-regulated in E17.5 mutants
1.10344	2.14866	0.00427912	Mboat2	NM_001083341, NM_026037, NP_001076810, NP_080313	membrane bound O-acyltransferase domain containing 2	Down-regulated in E17.5 mutants
1.10477	2.15064	0.0184257	Atp6ap2	NM_027439, NP_081715	ATPase, H+ transporting, lysosomal accessory protein 2	Down-regulated in E17.5 mutants
1.105	2.15099	0.00188156	Smc1a	NM_019710, NP_062684	structural maintenance of chromosomes 1A	Down-regulated in E17.5 mutants
1.10557	2.15184	0.0152328	Taf9b	NM_001001176, NP_001001176	TAF9B RNA polymerase II, TATA box binding protein (TBP)-associated factor	Down-regulated in E17.5 mutants
1.10568	2.15201	0.00163059	Memo1	NM_133771, NP_598532	mediator of cell motility 1	Down-regulated in E17.5 mutants
1.10634	2.15299	0.00604298	Fen1	NM_007999, NP_032025	flap structure specific endonuclease 1	Down-regulated in E17.5 mutants
1.10635	2.15301	0.030018	Uchl3	NM_016723, NP_057932	ubiquitin carboxyl-terminal esterase L3 (ubiquitin thiolesterase)	Down-regulated in E17.5 mutants
1.10894	2.15687	0.0109427	Lrpprc	NM_028233, NP_082509	leucine-rich PPR-motif containing	Down-regulated in E17.5 mutants
1.11261	2.16237	0.000537729	Rheb	NM_053075, NP_444305	RAS-homolog enriched in brain	Down-regulated in E17.5 mutants
1.11289	2.16278	0.0326039	Psd2	NM_028707, NP_082983	pleckstrin and Sec7 domain containing 2	Down-regulated in E17.5 mutants
1.11443	2.1651	0.0223469	Ctsa	NM_001038492, NM_008906, NP_001033581, NP_032932	cathepsin A	Down-regulated in E17.5 mutants
1.11559	2.16683	0.000670666	Rfwd3	NM_146218, NP_666330	ring finger and WD repeat domain 3	Down-regulated in E17.5 mutants
1.11668	2.16847	0.0252847	Tet3	XM_886913, XM_914443, XP_892006, XP_919536	tet oncogene family member 3	Down-regulated in E17.5 mutants
1.1171	2.16911	0.0292763	Esr2	NM_010157, NM_207707, NP_034287, NP_997590	estrogen receptor 2 (beta)	Down-regulated in E17.5 mutants
1.11751	2.16973	0.0471964	Baz1a	NM_013815, NP_038843, XM_885873, XM_915565, XP_890966, XP_920658	bromodomain adjacent to zinc finger domain 1A	Down-regulated in E17.5 mutants
1.12002	2.1735	0.00244432	Uros	NM_009479, NP_033505	uroporphyrinogen III synthase	Down-regulated in E17.5 mutants
1.12167	2.17599	0.0250967	Smarcc1	NM_009211, NP_033237	SWI/SNF related, matrix associated, actin dependent regulator of chromatin, subfamily c, member 1	Down-regulated in E17.5 mutants
1.12283	2.17774	0.0167658	Dph2	NM_026344, NP_080620	DPH2 homolog (S. cerevisiae)	Down-regulated in E17.5 mutants
1.12329	2.17843	0.00136007	Kdelr2	NM_025841, NP_080117	KDEL (Lys-Asp-Glu-Leu) endoplasmic reticulum protein retention receptor 2	Down-regulated in E17.5 mutants
1.12366	2.17899	0.00243616	Gnas	NM_001077507, NM_001077510, NM_010309, NM_019690, NM_022000, NM_201616, NM_201617, NM_201618, NP_001070975, NP_001070978, NP_034439, NP_062664, NP_068840, NP_963910, NP_963911, NP_963912, NR_003258	GNAS (guanine nucleotide binding protein, alpha stimulating) complex locus	Down-regulated in E17.5 mutants
1.12564	2.18198	0.00877558	Astn1	NM_007495, NP_031521	astrotactin 1	Down-regulated in E17.5 mutants
1.12588	2.18234	0.0290242	Hmgcr	NM_008255, NP_032281	3-hydroxy-3-methylglutaryl-Coenzyme A reductase	Down-regulated in E17.5 mutants
1.12672	2.18361	0.00546512	Nipsnap3a	NM_025623, NP_079899	nipsnap homolog 3A (C. elegans)	Down-regulated in E17.5 mutants
1.12831	2.18603	0.000610969	Tmed1	NM_010744, NP_034874	transmembrane emp24 domain containing 1	Down-regulated in E17.5 mutants
1.12862	2.18649	0.00232106	Hinfp	NM_172162, NP_751894	histone H4 transcription factor	Down-regulated in E17.5 mutants
1.13109	2.19023	0.00226147	Ppfibp1	NM_026221, NP_080497	PTPRF interacting protein, binding protein 1 (liprin beta 1)	Down-regulated in E17.5 mutants
1.13133	2.19061	0.0295728	Wdr82	NM_029896, NP_084172, XM_135109, XM_920961, XP_135109, XP_926054	WD repeat domain containing 82	Down-regulated in E17.5 mutants
1.13205	2.1917	0.0490719	Rbm46	XM_001477059, XM_907666, XP_001477109, XP_912759	RNA binding motif protein 46	Down-regulated in E17.5 mutants
1.13437	2.19523	0.00148833	Gmppa	NM_133708, NP_598469	GDP-mannose pyrophosphorylase A	Down-regulated in E17.5 mutants
1.13486	2.19598	0.0023014	Rps4y2	NR_003634, XR_035148, XR_035151	ribosomal protein S4, Y-linked 2	Down-regulated in E17.5 mutants
1.13569	2.19724	0.0206937	Rnf182	NM_183204, NP_899027	ring finger protein 182	Down-regulated in E17.5 mutants
1.13898	2.20225	0.00283682	LOC100046775	XM_001476786, XP_001476836	similar to CMP-sialic acid transporter	Down-regulated in E17.5 mutants
1.13905	2.20236	0.00704064	Cr1l	NM_013499, NP_038527	complement component (3b/4b) receptor 1-like	Down-regulated in E17.5 mutants
1.14141	2.20597	0.000577339	EG625174	XR_031910, XR_033533	predicted gene, EG625174	Down-regulated in E17.5 mutants
1.14327	2.20881	0.00108577	Mtch2	NM_019758, NP_062732	mitochondrial carrier homolog 2 (C. elegans)	Down-regulated in E17.5 mutants
1.14348	2.20913	0.00509743	Ccdc11	NM_028948, NP_083224	coiled-coil domain containing 11	Down-regulated in E17.5 mutants
1.14358	2.20928	0.0324673	Thap1	NM_199042, NP_950243	THAP domain containing, apoptosis associated protein 1	Down-regulated in E17.5 mutants
1.14369	2.20946	0.0130361	Thg1l	NM_001080969, NP_001074438	tRNA-histidine guanylyltransferase 1-like (S. cerevisiae)	Down-regulated in E17.5 mutants
1.14574	2.2126	0.00641374	Arl4a	NM_001039515, NM_007487, NP_001034604, NP_031513	ADP-ribosylation factor-like 4A	Down-regulated in E17.5 mutants
1.1479	2.21592	0.0120821	Slc10a7	NM_029736, NP_084012	solute carrier family 10 (sodium/bile acid cotransporter family), member 7	Down-regulated in E17.5 mutants
1.15032	2.21963	0.00354478	Ufsp2	NM_138668, NP_619609	UFM1-specific peptidase 2	Down-regulated in E17.5 mutants
1.15261	2.22316	0.00483816	Mcat	NM_001030014, NP_001025185	malonyl CoA:ACP acyltransferase (mitochondrial)	Down-regulated in E17.5 mutants
1.15287	2.22356	0.033997	Orc4l	NM_011958, NP_036088	origin recognition complex, subunit 4-like (S. cerevisiae)	Down-regulated in E17.5 mutants
1.1576	2.23085	0.00109618	Emd	NM_007927, NP_031953	emerin	Down-regulated in E17.5 mutants
1.15834	2.232	0.000859387	LOC100047506	XM_001478299, XP_001478349	similar to PBX3a	Down-regulated in E17.5 mutants
1.15925	2.23342	0.00938777	P4ha1	NM_011030, NP_035160	procollagen-proline, 2-oxoglutarate 4-dioxygenase (proline 4-hydroxylase), alpha 1 polypeptide	Down-regulated in E17.5 mutants
1.1598	2.23427	0.0445009	Hapln1	NM_013500, NP_038528	hyaluronan and proteoglycan link protein 1	Down-regulated in E17.5 mutants
1.16119	2.23642	0.00108992	Smu1	NM_021535, NP_067510	smu-1 suppressor of mec-8 and unc-52 homolog (C. elegans)	Down-regulated in E17.5 mutants
1.16245	2.23837	0.0340862	Rnf125	NM_026301, NP_080577	ring finger protein 125	Down-regulated in E17.5 mutants
1.1627	2.23876	0.000949933	Nsmce2	NM_026746, NP_081022	non-SMC element 2 homolog (MMS21, S. cerevisiae)	Down-regulated in E17.5 mutants
1.16379	2.24045	0.0259386	Chd1	NM_007690, NP_031716	chromodomain helicase DNA binding protein 1	Down-regulated in E17.5 mutants
1.1645	2.24155	0.000585722	Cct3	NM_009836, NP_033966	chaperonin containing Tcp1, subunit 3 (gamma)	Down-regulated in E17.5 mutants
1.168	2.247	0.000472715	EG666559	XR_031145	predicted gene, EG666559	Down-regulated in E17.5 mutants
1.16829	2.24745	0.0186336	Pik3c2a	NM_011083, NP_035213	phosphatidylinositol 3-kinase, C2 domain containing, alpha polypeptide	Down-regulated in E17.5 mutants
1.16945	2.24926	0.0461046	LOC676912	XM_993969, XP_999063	similar to Myosin regulatory light chain 2, skeletal muscle isoform (G2) (DTNB) (MLC-2)	Down-regulated in E17.5 mutants
1.17102	2.25171	0.00720983	0610010F05Rik	NM_027860, NP_082136	RIKEN cDNA 0610010F05 gene	Down-regulated in E17.5 mutants
1.17196	2.25318	0.0035228	Tram1	NM_028173, NP_082449	translocating chain-associating membrane protein 1	Down-regulated in E17.5 mutants
1.17219	2.25353	0.0358394	Gar1	NM_026578, NP_080854	GAR1 ribonucleoprotein homolog (yeast)	Down-regulated in E17.5 mutants
1.1723	2.25371	0.00150224	Ldb3	NM_001039071, NM_001039072, NM_001039073, NM_001039074, NM_001039075, NM_001039076, NM_011918, NP_001034160, NP_001034161, NP_001034162, NP_001034163, NP_001034164, NP_001034165, NP_036048	LIM domain binding 3	Down-regulated in E17.5 mutants
1.17275	2.2544	0.0182214	Atp2a1	NM_007504, NP_031530	ATPase, Ca++ transporting, cardiac muscle, fast twitch 1	Down-regulated in E17.5 mutants
1.1733	2.25527	0.014777	Pnpla8	NM_026164, NP_080440	patatin-like phospholipase domain containing 8	Down-regulated in E17.5 mutants
1.17342	2.25545	0.0242981	Gemin8	NM_146238, NP_666350	gem (nuclear organelle) associated protein 8	Down-regulated in E17.5 mutants
1.17425	2.25675	0.0153225	Slmap	NM_032008, NP_114397	sarcolemma associated protein	Down-regulated in E17.5 mutants
1.17431	2.25685	0.00505995	Rwdd3	NM_028456, NP_082732	RWD domain containing 3	Down-regulated in E17.5 mutants
1.17759	2.26198	0.00606257	Calr	NM_007591, NP_031617	calreticulin	Down-regulated in E17.5 mutants
1.17883	2.26394	0.000792334	LOC640611	XM_917659, XP_922752	similar to Cell division protein kinase 4 (Cyclin-dependent kinase 4) (PSK-J3) (CRK3)	Down-regulated in E17.5 mutants
1.18155	2.26821	0.019003	6720475J19Rik	XM_001474896, XM_001481296, XP_001474946, XP_001481346	RIKEN cDNA 6720475J19 gene	Down-regulated in E17.5 mutants
1.18169	2.26843	0.00193467	Golga7	NM_001042484, NM_020585, NP_001035949, NP_065610	golgi autoantigen, golgin subfamily a, 7	Down-regulated in E17.5 mutants
1.18198	2.26888	0.00463077	Sfrs6	NM_026499, NP_080775	splicing factor, arginine/serine-rich 6	Down-regulated in E17.5 mutants
1.18244	2.26961	0.00995154	Ncapg2	NM_133762, NP_598523	non-SMC condensin II complex, subunit G2	Down-regulated in E17.5 mutants
1.18611	2.27539	0.0312491	2310033E01Rik	NM_001037143, NP_001032220	RIKEN cDNA 2310033E01 gene	Down-regulated in E17.5 mutants
1.18792	2.27824	0.00442652	Mpzl1	NM_001001880, NM_001083897, NP_001001880, NP_001077366	myelin protein zero-like 1	Down-regulated in E17.5 mutants
1.189	2.27994	0.0176862	Fip1l1	NM_024183, NP_077145	FIP1 like 1 (S. cerevisiae)	Down-regulated in E17.5 mutants
1.1903	2.28199	0.0134914	Sf1	NM_001110791, NM_011750, NP_001104261, NP_035880	splicing factor 1	Down-regulated in E17.5 mutants
1.19068	2.28261	0.0218008	Cdc14b	NM_001122989, NM_172587, NP_001116461, NP_766175	CDC14 cell division cycle 14 homolog B (S. cerevisiae)	Down-regulated in E17.5 mutants
1.1917	2.28422	0.0133512	Capza1	NM_009797, NP_033927	capping protein (actin filament) muscle Z-line, alpha 1	Down-regulated in E17.5 mutants
1.19216	2.28495	0.03637	Hist1h2bb	NM_175664, NP_783595	histone cluster 1, H2bb	Down-regulated in E17.5 mutants
1.198	2.29421	0.00583511	Nme6	NM_018757, NP_061227	non-metastatic cells 6, protein expressed in (nucleoside-diphosphate kinase)	Down-regulated in E17.5 mutants
1.19933	2.29634	0.00705529	Mll5	XM_893956, XM_901178, XM_901188, XM_901192, XM_901195, XM_901199, XM_901201, XM_901204, XM_901207, XM_901211, XM_901215, XM_905564, XM_919411, XM_919417, XM_919427, XM_919435, XM_919445, XM_919452, XM_919456, XM_919462, XP_899049, XP_906271, XP_906281, XP_906285, XP_906288, XP_906292, XP_906294, XP_906297, XP_906300, XP_906304, XP_906308, XP_910657, XP_924504, XP_924510, XP_924520, XP_924528, XP_…	myeloid/lymphoid or mixed-lineage leukemia 5	Down-regulated in E17.5 mutants
1.20125	2.29939	0.0131114	Map3k7	NM_172688, NP_766276	mitogen-activated protein kinase kinase kinase 7	Down-regulated in E17.5 mutants
1.20206	2.30068	0.0108816	Usp8	NM_019729, NP_062703	ubiquitin specific peptidase 8	Down-regulated in E17.5 mutants
1.20219	2.30088	0.00675475	Pabpc1	NM_008774, NP_032800	poly(A) binding protein, cytoplasmic 1	Down-regulated in E17.5 mutants
1.20307	2.30229	0.00158236	Aaas	NM_153416, NP_700465	achalasia, adrenocortical insufficiency, alacrimia	Down-regulated in E17.5 mutants
1.20362	2.30317	0.00254935	Hnrnpa2b1	NM_016806, NM_182650, NP_058086, NP_872591	heterogeneous nuclear ribonucleoprotein A2/B1	Down-regulated in E17.5 mutants
1.20513	2.30558	0.00586175	Pja1	NM_001083110, NM_008853, NP_001076579, NP_032879	praja1, RING-H2 motif containing	Down-regulated in E17.5 mutants
1.20707	2.30868	0.0246151	Ddx46	NM_145975, NP_666087	DEAD (Asp-Glu-Ala-Asp) box polypeptide 46	Down-regulated in E17.5 mutants
1.20767	2.30964	0.00126611	Als2cr4	NM_001033449, NM_001037812, NP_001028621, NP_001032901	amyotrophic lateral sclerosis 2 (juvenile) chromosome region, candidate 4	Down-regulated in E17.5 mutants
1.20803	2.31022	0.00027712	Eif5a	NM_181582, NP_853613	eukaryotic translation initiation factor 5A	Down-regulated in E17.5 mutants
1.21172	2.31613	0.00042063	Cfl2	NM_007688, NP_031714	cofilin 2, muscle	Down-regulated in E17.5 mutants
1.21462	2.3208	0.0407501	Gfra4	NM_001136063, NM_020014, NP_001129535, NP_064398	glial cell line derived neurotrophic factor family receptor alpha 4	Down-regulated in E17.5 mutants
1.21766	2.32569	0.00594791	EG621205	XM_001479423, XM_897204, XM_988234, XP_001479473, XP_902297, XP_993328	predicted gene, EG621205	Down-regulated in E17.5 mutants
1.22002	2.32949	0.00642091	Fancl	NM_025923, NP_080199	Fanconi anemia, complementation group L	Down-regulated in E17.5 mutants
1.22145	2.33181	0.00133022	Gpr45	NM_053107, NP_444337	G protein-coupled receptor 45	Down-regulated in E17.5 mutants
1.22388	2.33574	0.00177288	Zscan18	XM_001476882, XM_001478350, XP_001476932, XP_001478400	zinc finger and SCAN domain containing 18	Down-regulated in E17.5 mutants
1.22475	2.33715	0.000961274	Cnrip1	NM_029861, NP_084137	cannabinoid receptor interacting protein 1	Down-regulated in E17.5 mutants
1.22486	2.33732	0.000871603	Zfp191	NM_021559, NP_067534	zinc finger protein 191	Down-regulated in E17.5 mutants
1.22492	2.33743	0.03377	Uimc1	NM_011307, NP_035437	ubiquitin interaction motif containing 1	Down-regulated in E17.5 mutants
1.22622	2.33954	0.0203439	Mre11a	NM_018736, NP_061206	meiotic recombination 11 homolog A (S. cerevisiae)	Down-regulated in E17.5 mutants
1.22778	2.34206	0.000851003	Anapc5	NM_001042491, NM_021505, NP_001035956, NP_067480	anaphase-promoting complex subunit 5	Down-regulated in E17.5 mutants
1.22856	2.34332	0.0048801	Nsun5	NM_145414, NP_663389	NOL1/NOP2/Sun domain family, member 5	Down-regulated in E17.5 mutants
1.22985	2.34543	0.0418416	Rps6kb1	NM_001114334, NM_028259, NP_001107806, NP_082535	ribosomal protein S6 kinase, polypeptide 1	Down-regulated in E17.5 mutants
1.23217	2.34921	0.0357177	Lonrf1	NM_001081150, NP_001074619	LON peptidase N-terminal domain and ring finger 1	Down-regulated in E17.5 mutants
1.23246	2.34968	0.000807355	E330013P04Rik	NM_175355, NP_780564, NR_026942	RIKEN cDNA E330013P04 gene	Down-regulated in E17.5 mutants
1.2355	2.35463	0.0387933	Lrrc55	NM_001033346, NP_001028518	leucine rich repeat containing 55	Down-regulated in E17.5 mutants
1.23555	2.35471	0.00406591	Gpr98	NM_054053, NP_473394	G protein-coupled receptor 98	Down-regulated in E17.5 mutants
1.23612	2.35564	0.00420759	Tmem66	NM_026432, NP_080708	transmembrane protein 66	Down-regulated in E17.5 mutants
1.23618	2.35574	0.00495156	Eif4a2	NM_001123037, NM_001123038, NM_013506, NP_001116509, NP_001116510, NP_038534	eukaryotic translation initiation factor 4A2	Down-regulated in E17.5 mutants
1.2362	2.35577	0.000442588	Ilf3	NM_001042707, NM_001042708, NM_001042709, NM_010561, NP_001036172, NP_001036173, NP_001036174, NP_034691	interleukin enhancer binding factor 3	Down-regulated in E17.5 mutants
1.23675	2.35666	0.0239612	BC016423	NM_134063, NP_598824, XM_622100, XM_896323, XM_896334, XM_896349, XM_896363, XM_896389, XM_918783, XM_918790, XM_918799, XM_918807, XM_918832, XM_918840, XM_972902, XM_980037, XM_980152, XM_980192, XM_980230, XM_980269, XM_980311, XM_986771, XP_622100, XP_901416, XP_901427, XP_901442, XP_901456, XP_901482, XP_923876, XP_923883, XP_923892, XP_923900, XP_923925, XP_923933, XP_977996, XP_985131, XP_…	cDNA sequence BC016423	Down-regulated in E17.5 mutants
1.23747	2.35784	0.00126618	Actb	NM_007393, NP_031419	actin, beta	Down-regulated in E17.5 mutants
1.23762	2.35809	0.00637222	Poldip3	NM_178627, NP_848742	polymerase (DNA-directed), delta interacting protein 3	Down-regulated in E17.5 mutants
1.23881	2.36004	0.0417288	Pds5a	NM_001081321, NP_001074790	PDS5, regulator of cohesion maintenance, homolog A (S. cerevisiae)	Down-regulated in E17.5 mutants
1.24457	2.36949	0.00156395	Vps16	NM_030559, NP_085036	vacuolar protein sorting 16 (yeast)	Down-regulated in E17.5 mutants
1.24537	2.37079	0.0148356	Gna12	NM_010302, NP_034432	guanine nucleotide binding protein, alpha 12	Down-regulated in E17.5 mutants
1.24722	2.37384	0.00150211	Ssbp2	NM_024186, NM_024272, NP_077148, NP_077234	single-stranded DNA binding protein 2	Down-regulated in E17.5 mutants
1.24807	2.37524	0.00162213	Rnf34	NM_030564, NP_085041	ring finger protein 34	Down-regulated in E17.5 mutants
1.24855	2.37603	0.000990105	1110057K04Rik	NM_172401, NP_765989	RIKEN cDNA 1110057K04 gene	Down-regulated in E17.5 mutants
1.24948	2.37756	0.00472028	Cep57	NM_026665, NP_080941	centrosomal protein 57	Down-regulated in E17.5 mutants
1.24961	2.37777	0.00496469	Rab27b	NM_001082553, NM_030554, NP_001076022, NP_085031	RAB27b, member RAS oncogene family	Down-regulated in E17.5 mutants
1.25007	2.37852	0.00337638	Btbd2	NM_145361, NP_663336, XM_001000710, XM_910826, XP_001000710, XP_915919	BTB (POZ) domain containing 2	Down-regulated in E17.5 mutants
1.25137	2.38067	0.00172347	Slc37a3	NM_028123, NP_082399	solute carrier family 37 (glycerol-3-phosphate transporter), member 3	Down-regulated in E17.5 mutants
1.25229	2.38219	0.027131	4932407I05	NA	hypothetical protein 4932407I05	Down-regulated in E17.5 mutants
1.25502	2.3867	0.00981856	Rabgap1	NM_001033960, NM_146121, NP_001029132, NP_666233	RAB GTPase activating protein 1	Down-regulated in E17.5 mutants
1.25781	2.39132	0.0267724	Myrip	NM_144557, NP_653140	myosin VIIA and Rab interacting protein	Down-regulated in E17.5 mutants
1.25942	2.39399	0.00437218	Stk3	NM_019635, NP_062609	serine/threonine kinase 3 (Ste20, yeast homolog)	Down-regulated in E17.5 mutants
1.26102	2.39665	0.00615585	EG236294	XR_030518, XR_030680	predicted gene, EG236294	Down-regulated in E17.5 mutants
1.26108	2.39676	0.0232105	Pmm2	NM_016881, NP_058577	phosphomannomutase 2	Down-regulated in E17.5 mutants
1.2618	2.39795	0.00143035	Sfrs12	NM_172592, NP_766180	splicing factor, arginine/serine-rich 12	Down-regulated in E17.5 mutants
1.26238	2.39892	0.0051423	Cttn	NM_007803, NP_031829	cortactin	Down-regulated in E17.5 mutants
1.26275	2.39953	0.000351892	Cdk10	NM_194444, NM_194446, NP_919426, NP_919428	cyclin-dependent kinase (CDC2-like) 10	Down-regulated in E17.5 mutants
1.26359	2.40093	0.00108515	Mageh1	NM_023788, NP_076277	melanoma antigen, family H, 1	Down-regulated in E17.5 mutants
1.26377	2.40123	0.00542594	Cdca4	NM_028023, NP_082299	cell division cycle associated 4	Down-regulated in E17.5 mutants
1.26636	2.40554	0.0187604	9430015G10Rik	NM_145557, NP_663532	RIKEN cDNA 9430015G10 gene	Down-regulated in E17.5 mutants
1.2664	2.40561	0.00387978	Lypla1	NM_008866, NP_032892	lysophospholipase 1	Down-regulated in E17.5 mutants
1.26735	2.40719	0.0279094	Vps41	NM_172120, NP_742118	vacuolar protein sorting 41 (yeast)	Down-regulated in E17.5 mutants
1.26776	2.40788	0.00205315	Mtap7d2	NM_001081124, NP_001074593	MAP7 domain containing 2	Down-regulated in E17.5 mutants
1.26836	2.40887	0.0019723	LOC100047696	XM_001478697, XP_001478747	similar to Eukaryotic translation initiation factor 3, subunit 8	Down-regulated in E17.5 mutants
1.27016	2.41189	0.0154938	Birc2	NM_007465, NP_031491	baculoviral IAP repeat-containing 2	Down-regulated in E17.5 mutants
1.27079	2.41294	0.00152624	Sumo1	NM_009460, NP_033486	SMT3 suppressor of mif two 3 homolog 1 (yeast)	Down-regulated in E17.5 mutants
1.27495	2.4199	0.0101551	Treml1	NM_027763, NP_082039	triggering receptor expressed on myeloid cells-like 1	Down-regulated in E17.5 mutants
1.2753	2.4205	0.0241055	Hif1a	NM_010431, NP_034561	hypoxia inducible factor 1, alpha subunit	Down-regulated in E17.5 mutants
1.27688	2.42314	0.0366973	Zscan22	NM_001001447, NP_001001447	zinc finger and SCAN domain containing 22	Down-regulated in E17.5 mutants
1.27819	2.42535	0.00340095	Actn3	NM_013456, NP_038484	actinin alpha 3	Down-regulated in E17.5 mutants
1.27846	2.42579	0.003444	Rnf4	NM_011278, NP_035408	ring finger protein 4	Down-regulated in E17.5 mutants
1.28022	2.42877	0.00468088	Tnni1	NM_001112702, NM_021467, NP_001106173, NP_067442	troponin I, skeletal, slow 1	Down-regulated in E17.5 mutants
1.28122	2.43044	0.0212197	Dlk1	NM_010052, NP_034182	delta-like 1 homolog (Drosophila)	Down-regulated in E17.5 mutants
1.28222	2.43214	0.00447339	Hnrnpa1	NM_001039129, NM_010447, NP_001034218, NP_034577	heterogeneous nuclear ribonucleoprotein A1	Down-regulated in E17.5 mutants
1.28284	2.43317	0.00816703	LOC100047363	XM_001477983, XP_001478033	hypothetical protein LOC100047363	Down-regulated in E17.5 mutants
1.28361	2.43448	0.0153098	4922501C03Rik	NM_199316, NP_955020, XM_001000297, XM_001480975, XP_001000297, XP_001481025	RIKEN cDNA 4922501C03 gene	Down-regulated in E17.5 mutants
1.28521	2.43717	0.00123036	Prosc	NM_001039077, NM_001039078, NM_054057, NP_001034166, NP_001034167, NP_473398	proline synthetase co-transcribed	Down-regulated in E17.5 mutants
1.28766	2.44131	0.012602	D330045A20Rik	NM_175326, NP_780535	RIKEN cDNA D330045A20 gene	Down-regulated in E17.5 mutants
1.2877	2.44139	0.00606014	Xrn2	NM_011917, NP_036047	5'-3' exoribonuclease 2	Down-regulated in E17.5 mutants
1.28945	2.44434	0.0244961	Ash1l	NM_138679, NP_619620	ash1 (absent, small, or homeotic)-like (Drosophila)	Down-regulated in E17.5 mutants
1.29	2.44528	0.00125029	Hes6	NM_019479, NP_062352	hairy and enhancer of split 6 (Drosophila)	Down-regulated in E17.5 mutants
1.29181	2.44834	0.0194348	Hist1h4c	NM_178208, NP_835515	histone cluster 1, H4c	Down-regulated in E17.5 mutants
1.29402	2.45211	0.0420433	Sult4a1	NM_013873, NP_038901	sulfotransferase family 4A, member 1	Down-regulated in E17.5 mutants
1.29632	2.45602	0.00409936	Sae1	NM_019748, NP_062722	SUMO1 activating enzyme subunit 1	Down-regulated in E17.5 mutants
1.29684	2.45689	0.00762129	Gstp1	NM_013541, NP_038569	glutathione S-transferase, pi 1	Down-regulated in E17.5 mutants
1.29876	2.46017	0.0175305	Taf5	NM_177342, NP_796316	TAF5 RNA polymerase II, TATA box binding protein (TBP)-associated factor	Down-regulated in E17.5 mutants
1.30399	2.46911	0.0312188	Ica1l	NM_027407, NP_081683	islet cell autoantigen 1-like	Down-regulated in E17.5 mutants
1.30408	2.46926	0.0470981	1190002N15Rik	NM_001033145, NP_001028317	RIKEN cDNA 1190002N15 gene	Down-regulated in E17.5 mutants
1.30499	2.47082	0.00117518	Mpdz	NM_010820, NP_034950	multiple PDZ domain protein	Down-regulated in E17.5 mutants
1.30502	2.47087	0.000488146	Cpsf6	NM_001013391, NP_001013409	cleavage and polyadenylation specific factor 6	Down-regulated in E17.5 mutants
1.30769	2.47545	0.010324	Arhgef9	NM_001033329, NP_001028501	CDC42 guanine nucleotide exchange factor (GEF) 9	Down-regulated in E17.5 mutants
1.31064	2.48052	0.0104936	Ssbp3	NM_023672, NM_198438, NP_076161, NP_940840	single-stranded DNA binding protein 3	Down-regulated in E17.5 mutants
1.31101	2.48114	0.00233637	Ptcd2	NM_026873, NP_081149	pentatricopeptide repeat domain 2	Down-regulated in E17.5 mutants
1.31142	2.48186	0.00159103	Napa	NM_025898, NP_080174	N-ethylmaleimide sensitive fusion protein attachment protein alpha	Down-regulated in E17.5 mutants
1.31161	2.48218	0.00276872	B3galnt2	NM_178640, NP_848755	UDP-GalNAc:betaGlcNAc beta 1,3-galactosaminyltransferase, polypeptide 2	Down-regulated in E17.5 mutants
1.31343	2.48532	0.00381417	Gpbp1l1	NM_029868, NP_084144	GC-rich promoter binding protein 1-like 1	Down-regulated in E17.5 mutants
1.31429	2.48679	0.00199042	OTTMUSG00000011467	XR_030808, XR_032505	predicted gene, OTTMUSG00000011467	Down-regulated in E17.5 mutants
1.31694	2.49136	0.0282604	6530401N04Rik	NM_029545, NP_083821, XM_915203, XP_920296	RIKEN cDNA 6530401N04 gene	Down-regulated in E17.5 mutants
1.31697	2.49143	0.0424349	Dlg2	NM_011807, NP_035937	discs, large homolog 2 (Drosophila)	Down-regulated in E17.5 mutants
1.31742	2.4922	0.0186435	Zcchc3	NM_175126, NP_780335	zinc finger, CCHC domain containing 3	Down-regulated in E17.5 mutants
1.318	2.4932	0.00283983	Rab7	NM_009005, NP_033031	RAB7, member RAS oncogene family	Down-regulated in E17.5 mutants
1.31907	2.49506	0.0296361	6430411K18Rik	NR_002848	RIKEN cDNA 6430411K18 gene	Down-regulated in E17.5 mutants
1.32363	2.50295	0.00636052	2410042D21Rik	NM_024254, NP_077216	RIKEN cDNA 2410042D21 gene	Down-regulated in E17.5 mutants
1.3246	2.50463	0.0413171	665444	XR_030555, XR_033290	predicted gene, 665444	Down-regulated in E17.5 mutants
1.3282	2.51089	0.0164684	Cenpf	NM_001081363, NP_001074832	centromere protein F	Down-regulated in E17.5 mutants
1.32842	2.51128	0.00223095	Abcf2	NM_013853, NP_038881	ATP-binding cassette, sub-family F (GCN20), member 2	Down-regulated in E17.5 mutants
1.3286	2.51159	0.00382944	Dlc1	NM_015802, NP_056617	deleted in liver cancer 1	Down-regulated in E17.5 mutants
1.33125	2.51621	0.012563	Pmp2	NM_001030305, NP_001025476	peripheral myelin protein 2	Down-regulated in E17.5 mutants
1.33432	2.52156	0.0171444	Pde11a	NM_001081033, NP_001074502	phosphodiesterase 11A	Down-regulated in E17.5 mutants
1.33464	2.52212	0.0159385	Mapk9	NM_016961, NM_207692, NP_058657, NP_997575	mitogen-activated protein kinase 9	Down-regulated in E17.5 mutants
1.3378	2.52765	0.0035228	434200	XR_034036	predicted gene, 434200	Down-regulated in E17.5 mutants
1.33912	2.52997	0.00305307	Cep63	NM_001081122, NP_001074591	centrosomal protein 63	Down-regulated in E17.5 mutants
1.33935	2.53038	0.040057	Mdga2	NM_207010, NP_996893	MAM domain containing glycosylphosphatidylinositol anchor 2	Down-regulated in E17.5 mutants
1.33953	2.53068	0.00273202	Atl2	NM_019717, NM_178050, NP_062691, NP_835151	atlastin GTPase 2	Down-regulated in E17.5 mutants
1.34039	2.53219	0.0132574	Chek2	NM_016681, NP_057890	CHK2 checkpoint homolog (S. pombe)	Down-regulated in E17.5 mutants
1.343	2.53678	0.0194621	Plekhj1	NM_023900, NP_076389	pleckstrin homology domain containing, family J member 1	Down-regulated in E17.5 mutants
1.34318	2.5371	0.00890139	Ranbp6	NM_177721, NP_808389	RAN binding protein 6	Down-regulated in E17.5 mutants
1.34389	2.53834	0.00768658	Srp54b	NM_001100109, NP_001093579, XM_001479059, XM_976391, XP_001479109, XP_981485	signal recognition particle 54b	Down-regulated in E17.5 mutants
1.34419	2.53887	0.000645434	Rspo3	NM_028351, NP_082627	R-spondin 3 homolog (Xenopus laevis)	Down-regulated in E17.5 mutants
1.34421	2.53891	0.0178132	Zkscan14	NM_023322, NP_075811	zinc finger with KRAB and SCAN domains 14	Down-regulated in E17.5 mutants
1.34658	2.54309	0.0051421	Stam	NM_011484, NP_035614	signal transducing adaptor molecule (SH3 domain and ITAM motif) 1	Down-regulated in E17.5 mutants
1.34688	2.54361	0.000990105	Myo1b	NM_010863, NP_034993	myosin IB	Down-regulated in E17.5 mutants
1.34732	2.54438	0.00814321	Nrbf2	NM_001036293, NP_001031370	nuclear receptor binding factor 2	Down-regulated in E17.5 mutants
1.3484	2.54629	0.00557138	Rbm6	NM_011251, NM_029169, NP_035381, NP_083445	RNA binding motif protein 6	Down-regulated in E17.5 mutants
1.349	2.54736	0.00027712	LOC100044651	XM_001472769, XP_001472819	similar to SMC4 protein	Down-regulated in E17.5 mutants
1.35104	2.55096	0.0439967	Dhx29	NM_172594, NP_766182	DEAH (Asp-Glu-Ala-His) box polypeptide 29	Down-regulated in E17.5 mutants
1.35456	2.5572	0.0251308	Ccdc109a	NM_001033259, NP_001028431	coiled-coil domain containing 109A	Down-regulated in E17.5 mutants
1.3555	2.55886	0.0314169	2810055G20Rik	XM_001472578, XM_001480474, XP_001472628, XP_001480524	RIKEN cDNA 2810055G20 gene	Down-regulated in E17.5 mutants
1.35774	2.56284	0.00307993	Eif4g2	NM_001040131, NM_013507, NP_001035221, NP_038535	eukaryotic translation initiation factor 4, gamma 2	Down-regulated in E17.5 mutants
1.35908	2.56522	0.00157146	Rab6	NM_024287, NP_077249	RAB6, member RAS oncogene family	Down-regulated in E17.5 mutants
1.36009	2.56702	0.00385062	LOC100044042	XM_001480277, XP_001480327	similar to Archain 1	Down-regulated in E17.5 mutants
1.36013	2.56708	0.00302383	Gusb	NM_010368, NP_034498	glucuronidase, beta	Down-regulated in E17.5 mutants
1.3616	2.56971	0.00159115	Tes	NM_011570, NM_207176, NP_035700, NP_997059	testis derived transcript	Down-regulated in E17.5 mutants
1.36215	2.57067	0.0418237	Thsd7b	NM_172485, NP_766073	thrombospondin, type I, domain containing 7B	Down-regulated in E17.5 mutants
1.36285	2.57192	0.0127273	Tank	NM_011529, NP_035659	TRAF family member-associated Nf-kappa B activator	Down-regulated in E17.5 mutants
1.36386	2.57373	0.044663	Mknk1	NM_021461, NP_067436	MAP kinase-interacting serine/threonine kinase 1	Down-regulated in E17.5 mutants
1.36599	2.57752	0.00215911	Eme1	NM_177752, NP_808420	essential meiotic endonuclease 1 homolog 1 (S. pombe)	Down-regulated in E17.5 mutants
1.36607	2.57768	0.0407164	Itgb1bp2	NM_013712, NP_038740	integrin beta 1 binding protein 2	Down-regulated in E17.5 mutants
1.36695	2.57924	0.00235372	Hdhd2	NM_001039201, NM_001039202, NM_029826, NP_001034290, NP_001034291, NP_084102	haloacid dehalogenase-like hydrolase domain containing 2	Down-regulated in E17.5 mutants
1.3679	2.58095	0.00288639	Sec61a2	NM_021305, NP_067280	Sec61, alpha subunit 2 (S. cerevisiae)	Down-regulated in E17.5 mutants
1.36839	2.58182	0.000779725	Mak16	NM_026453, NP_080729	MAK16 homolog (S. cerevisiae)	Down-regulated in E17.5 mutants
1.3684	2.58185	0.00290319	Ppp2r5d	NM_009358, NP_033384	protein phosphatase 2, regulatory subunit B (B56), delta isoform	Down-regulated in E17.5 mutants
1.36961	2.584	0.00240464	0610007P14Rik	NM_021446, NP_067421	RIKEN cDNA 0610007P14 gene	Down-regulated in E17.5 mutants
1.37051	2.58562	0.0039088	Chmp7	NM_134078, NP_598839	CHMP family, member 7	Down-regulated in E17.5 mutants
1.37143	2.58727	0.0288375	Fam178a	NM_001081225, NP_001074694	family with sequence similarity 178, member A	Down-regulated in E17.5 mutants
1.37286	2.58984	0.0184155	Gtpbp1	NM_013818, NP_038846	GTP binding protein 1	Down-regulated in E17.5 mutants
1.37444	2.59268	0.00167481	Maea	NM_021500, NP_067475	macrophage erythroblast attacher	Down-regulated in E17.5 mutants
1.37811	2.59927	0.00394291	Sigmar1	NM_011014, NP_035144	sigma non-opioid intracellular receptor 1	Down-regulated in E17.5 mutants
1.38377	2.60949	0.0264329	Mrpl45	NM_025927, NP_080203	mitochondrial ribosomal protein L45	Down-regulated in E17.5 mutants
1.38481	2.61138	0.0199173	2310014L17Rik	NM_029809, NP_084085	RIKEN cDNA 2310014L17 gene	Down-regulated in E17.5 mutants
1.38508	2.61187	0.0311792	Pdcd4	NM_011050, NP_035180	programmed cell death 4	Down-regulated in E17.5 mutants
1.38747	2.6162	0.0124826	Fech	NM_007998, NP_032024	ferrochelatase	Down-regulated in E17.5 mutants
1.38749	2.61624	0.0184384	Gap43	NM_008083, NP_032109	growth associated protein 43	Down-regulated in E17.5 mutants
1.38817	2.61747	0.0106619	Nln	NM_029447, NP_083723	neurolysin (metallopeptidase M3 family)	Down-regulated in E17.5 mutants
1.38972	2.62027	0.00913047	Ckap2	NM_001004140, NP_001004140	cytoskeleton associated protein 2	Down-regulated in E17.5 mutants
1.39225	2.62487	0.00138763	Dscr3	NM_007834, NP_031860	Down syndrome critical region gene 3	Down-regulated in E17.5 mutants
1.39254	2.6254	0.00194188	Snx2	NM_026386, NP_080662	sorting nexin 2	Down-regulated in E17.5 mutants
1.39355	2.62724	0.00970717	Tagln3	NM_019754, NP_062728	transgelin 3	Down-regulated in E17.5 mutants
1.39441	2.6288	0.00713814	Chd8	NM_201637, NP_963999	chromodomain helicase DNA binding protein 8	Down-regulated in E17.5 mutants
1.39546	2.63072	0.00138763	Acad8	NM_025862, NP_080138	acyl-Coenzyme A dehydrogenase family, member 8	Down-regulated in E17.5 mutants
1.39879	2.63679	0.00757951	Akap11	XM_001002157, XM_915278, XP_001002157, XP_920371	A kinase (PRKA) anchor protein 11	Down-regulated in E17.5 mutants
1.40179	2.64229	0.00563287	Tom1l1	NM_028011, NP_082287	target of myb1-like 1 (chicken)	Down-regulated in E17.5 mutants
1.402	2.64267	0.0054789	Agfg1	NM_010472, NP_034602	ArfGAP with FG repeats 1	Down-regulated in E17.5 mutants
1.403	2.6445	0.00572069	Camsap1	NM_001115076, NP_001108548, XM_129375, XM_975192, XP_129375, XP_980286	calmodulin regulated spectrin-associated protein 1	Down-regulated in E17.5 mutants
1.40623	2.65043	0.0118985	Rabl3	NM_001042499, NP_001035964	RAB, member of RAS oncogene family-like 3	Down-regulated in E17.5 mutants
1.40639	2.65073	0.0168928	Gpkow	NM_173747, NP_776108	G patch domain and KOW motifs	Down-regulated in E17.5 mutants
1.4074	2.65258	0.00198735	G2e3	NM_001015099, NP_001015099	G2/M-phase specific E3 ubiquitin ligase	Down-regulated in E17.5 mutants
1.40767	2.65309	0.0153178	2900055J20Rik	NA	RIKEN cDNA 2900055J20 gene	Down-regulated in E17.5 mutants
1.40859	2.65477	0.000765878	Gtpbp10	NM_153116, NP_694756	GTP-binding protein 10 (putative)	Down-regulated in E17.5 mutants
1.40924	2.65598	0.00348574	Utp14a	NM_028276, NP_082552	UTP14, U3 small nucleolar ribonucleoprotein, homolog A (yeast)	Down-regulated in E17.5 mutants
1.40981	2.65703	0.00219395	Parp2	NM_009632, NP_033762	poly (ADP-ribose) polymerase family, member 2	Down-regulated in E17.5 mutants
1.41109	2.65938	0.0299657	Jhdm1d	NM_001033430, NP_001028602	jumonji C domain-containing histone demethylase 1 homolog D (S. cerevisiae)	Down-regulated in E17.5 mutants
1.41509	2.66676	0.0021372	Cbx3	NM_007624, NP_031650	chromobox homolog 3 (Drosophila HP1 gamma)	Down-regulated in E17.5 mutants
1.41537	2.66729	0.00285487	Paip2b	NM_146169, NP_666281	poly(A) binding protein interacting protein 2B	Down-regulated in E17.5 mutants
1.41929	2.67455	0.000950678	Pmm1	NM_013872, NP_038900	phosphomannomutase 1	Down-regulated in E17.5 mutants
1.42004	2.67593	0.00175443	Gdi2	NM_008112, NP_032138	guanosine diphosphate (GDP) dissociation inhibitor 2	Down-regulated in E17.5 mutants
1.42151	2.67866	0.00592471	Xpo4	NM_020506, NP_065252	exportin 4	Down-regulated in E17.5 mutants
1.4266	2.68813	0.0153722	Rangap1	NM_011241, NP_035371	RAN GTPase activating protein 1	Down-regulated in E17.5 mutants
1.4303	2.69502	0.00640089	Rpl14	NM_025974, NP_080250	ribosomal protein L14	Down-regulated in E17.5 mutants
1.43211	2.6984	0.00477142	Bmi1	NM_007552, NP_031578	Bmi1 polycomb ring finger oncogene	Down-regulated in E17.5 mutants
1.43403	2.702	0.00867904	Snx27	NM_001082484, NM_029721, NP_001075953, NP_083997	sorting nexin family member 27	Down-regulated in E17.5 mutants
1.43658	2.70678	0.0276914	Rif1	NM_175238, NP_780447	Rap1 interacting factor 1 homolog (yeast)	Down-regulated in E17.5 mutants
1.43996	2.71314	0.00698053	Rnf13	NM_001113413, NM_011883, NP_001106884, NP_036013	ring finger protein 13	Down-regulated in E17.5 mutants
1.44676	2.72595	0.019305	Cep27	NM_025475, NP_079751	centrosomal protein 27	Down-regulated in E17.5 mutants
1.44932	2.73079	0.00122224	Slc38a5	NM_172479, NP_766067	solute carrier family 38, member 5	Down-regulated in E17.5 mutants
1.45069	2.73339	0.00175443	Ing3	NM_023626, NP_076115	inhibitor of growth family, member 3	Down-regulated in E17.5 mutants
1.45467	2.74094	0.0421772	Spast	NM_016962, NP_058658	spastin	Down-regulated in E17.5 mutants
1.45553	2.74257	0.0139889	Cwc22	NM_030560, NP_085037	CWC22 spliceosome-associated protein homolog (S. cerevisiae)	Down-regulated in E17.5 mutants
1.45576	2.743	0.00489841	Armc8	NM_028768, NP_083044	armadillo repeat containing 8	Down-regulated in E17.5 mutants
1.45903	2.74924	0.00314422	LOC100048541	XM_001480595, XP_001480645	similar to thioredoxin-related transmembrane protein 2	Down-regulated in E17.5 mutants
1.46228	2.75544	0.0155218	Kit	NM_001122733, NM_021099, NP_001116205, NP_066922	kit oncogene	Down-regulated in E17.5 mutants
1.46619	2.76291	0.0170683	Ppp1cb	NM_172707, NP_766295	protein phosphatase 1, catalytic subunit, beta isoform	Down-regulated in E17.5 mutants
1.46746	2.76535	0.00512045	Asah1	NM_019734, NP_062708	N-acylsphingosine amidohydrolase 1	Down-regulated in E17.5 mutants
1.47118	2.77248	0.00275683	Tmem45a	NM_019631, NP_062605	transmembrane protein 45a	Down-regulated in E17.5 mutants
1.47322	2.77641	0.00523734	Btg4	NM_019493, NP_062366	B-cell translocation gene 4	Down-regulated in E17.5 mutants
1.4733	2.77655	0.00126066	Ubqln1	NM_026842, NM_152234, NP_081118, NP_689420	ubiquilin 1	Down-regulated in E17.5 mutants
1.47343	2.77681	0.0220074	Trh	NM_009426, NP_033452	thyrotropin releasing hormone	Down-regulated in E17.5 mutants
1.47987	2.78925	0.0120743	Mia3	NM_177389, NP_796363	melanoma inhibitory activity 3	Down-regulated in E17.5 mutants
1.48249	2.7943	0.0201173	Slc35f1	NM_178675, NP_848790	solute carrier family 35, member F1	Down-regulated in E17.5 mutants
1.48344	2.79614	0.00994047	Msi1	NM_008629, NP_032655	Musashi homolog 1(Drosophila)	Down-regulated in E17.5 mutants
1.48483	2.79884	0.00976652	Nol8	NM_001081350, NP_001074819	nucleolar protein 8	Down-regulated in E17.5 mutants
1.48714	2.80332	0.0020282	OTTMUSG00000011351	NM_001099348, NP_001092818, XM_001478617, XP_001478667	predicted gene, OTTMUSG00000011351	Down-regulated in E17.5 mutants
1.49071	2.81028	0.00626272	Eid2	NM_198425, NP_940817	EP300 interacting inhibitor of differentiation 2	Down-regulated in E17.5 mutants
1.49993	2.8283	0.00196473	Tcp1	NM_013686, NP_038714	t-complex protein 1	Down-regulated in E17.5 mutants
1.50619	2.84058	0.00140889	Adss	NM_007422, NP_031448	adenylosuccinate synthetase, non muscle	Down-regulated in E17.5 mutants
1.50828	2.8447	0.00365013	Asb3	NM_023906, NP_076395	ankyrin repeat and SOCS box-containing 3	Down-regulated in E17.5 mutants
1.51778	2.8635	0.0083825	Ibtk	NM_001081282, NP_001074751	inhibitor of Bruton agammaglobulinemia tyrosine kinase	Down-regulated in E17.5 mutants
1.51845	2.86483	0.0161368	Erlin2	NM_153592, NP_705820	ER lipid raft associated 2	Down-regulated in E17.5 mutants
1.52309	2.87406	0.03674	Kdr	NM_010612, NP_034742	kinase insert domain protein receptor	Down-regulated in E17.5 mutants
1.53122	2.89029	0.00519331	Trim23	NM_030731, NP_109656	tripartite motif-containing 23	Down-regulated in E17.5 mutants
1.53313	2.89413	0.000314292	Mat2b	NM_134017, NP_598778	methionine adenosyltransferase II, beta	Down-regulated in E17.5 mutants
1.537	2.90191	0.0152666	Krit1	NM_030675, NP_109600	KRIT1, ankyrin repeat containing	Down-regulated in E17.5 mutants
1.53994	2.90782	0.0157145	Fubp1	NM_057172, NP_476513	far upstream element (FUSE) binding protein 1	Down-regulated in E17.5 mutants
1.54469	2.91742	0.0277086	Ssxb10	NM_199064, NP_951019	synovial sarcoma, X member B, breakpoint 10	Down-regulated in E17.5 mutants
1.54494	2.91792	0.00183283	Ttc5	NM_001080949, NM_177625, NP_001074418, NP_808293	tetratricopeptide repeat domain 5	Down-regulated in E17.5 mutants
1.54926	2.92666	0.00376831	Spire1	NM_176832, NM_194355, NP_789802, NP_919336	spire homolog 1 (Drosophila)	Down-regulated in E17.5 mutants
1.55013	2.92844	0.00387553	Mtbp	NM_134092, NP_598853	Mdm2, transformed 3T3 cell double minute p53 binding protein	Down-regulated in E17.5 mutants
1.55077	2.92973	0.00716537	Hspa8	NM_031165, NP_112442	heat shock protein 8	Down-regulated in E17.5 mutants
1.55222	2.93269	0.0494055	Calr3	NM_028500, NM_029782, NP_082776, NP_084058	calreticulin 3	Down-regulated in E17.5 mutants
1.55247	2.93319	0.0013342	Actn4	NM_021895, NP_068695	actinin alpha 4	Down-regulated in E17.5 mutants
1.55292	2.93411	0.0208003	Zc3h11a	NM_144530, NP_653113	zinc finger CCCH type containing 11A	Down-regulated in E17.5 mutants
1.55619	2.94077	0.000840522	Lix1	NM_025681, NP_079957	limb expression 1 homolog (chicken)	Down-regulated in E17.5 mutants
1.55722	2.94286	0.0116738	Meg3	NR_003633, XR_035480, XR_035483, XR_035484	maternally expressed 3	Down-regulated in E17.5 mutants
1.56003	2.94861	0.000475742	Hnrnpf	NM_133834, NP_598595	heterogeneous nuclear ribonucleoprotein F	Down-regulated in E17.5 mutants
1.56126	2.95111	0.00417707	Ttpal	NM_029512, NM_181734, NP_083788, NP_859423	tocopherol (alpha) transfer protein-like	Down-regulated in E17.5 mutants
1.56657	2.96199	0.0484784	Rnasen	NM_001130149, NM_026799, NP_001123621, NP_081075	ribonuclease III, nuclear	Down-regulated in E17.5 mutants
1.5694	2.96781	0.0145135	Alkbh1	NM_001102565, NP_001096035	alkB, alkylation repair homolog 1 (E. coli)	Down-regulated in E17.5 mutants
1.57017	2.9694	0.00268085	EG666170	XR_030638, XR_034308	predicted gene, EG666170	Down-regulated in E17.5 mutants
1.57317	2.97558	0.000737867	Tssc1	NM_201357, NP_958745	tumor suppressing subtransferable candidate 1	Down-regulated in E17.5 mutants
1.57504	2.97945	0.0272055	Psme4	NM_134013, NP_598774	proteasome (prosome, macropain) activator subunit 4	Down-regulated in E17.5 mutants
1.57748	2.98447	0.012289	Prkar1a	NM_021880, NP_068680	protein kinase, cAMP dependent regulatory, type I, alpha	Down-regulated in E17.5 mutants
1.57753	2.98458	0.00393029	Rbm3	NM_016809, NP_058089	RNA binding motif protein 3	Down-regulated in E17.5 mutants
1.58199	2.99383	0.00124727	Ube2e1	NM_009455, NP_033481	ubiquitin-conjugating enzyme E2E 1, UBC4/5 homolog (yeast)	Down-regulated in E17.5 mutants
1.58247	2.99482	0.0104936	Tyw1	NM_001015876, NM_178897, NP_001015876, NP_849228	tRNA-yW synthesizing protein 1 homolog (S. cerevisiae)	Down-regulated in E17.5 mutants
1.58576	3.00166	0.0242648	Narg2	NM_145618, NP_663593	NMDA receptor-regulated gene 2	Down-regulated in E17.5 mutants
1.58992	3.01033	0.024483	A230074B11Rik	NM_177334, NP_796308	RIKEN cDNA A230074B11 gene	Down-regulated in E17.5 mutants
1.59325	3.01728	0.00264406	Man1a	NM_008548, NP_032574	mannosidase 1, alpha	Down-regulated in E17.5 mutants
1.59489	3.0207	0.00855846	Mat2a	NM_145569, NP_663544	methionine adenosyltransferase II, alpha	Down-regulated in E17.5 mutants
1.59769	3.02659	0.00555316	Dact1	NM_021532, NP_067507	dapper homolog 1, antagonist of beta-catenin (xenopus)	Down-regulated in E17.5 mutants
1.60001	3.03144	0.0247908	Ror1	NM_013845, NP_038873	receptor tyrosine kinase-like orphan receptor 1	Down-regulated in E17.5 mutants
1.60518	3.04233	0.00855962	Ppp2r1b	NM_001034085, NM_028614, NP_001029257, NP_082890	protein phosphatase 2 (formerly 2A), regulatory subunit A (PR 65), beta isoform	Down-regulated in E17.5 mutants
1.60635	3.04482	0.00380641	Matr3	NM_010771, NP_034901	matrin 3	Down-regulated in E17.5 mutants
1.61147	3.05562	0.00740151	EG628412	XM_893147, XP_898240	predicted gene, EG628412	Down-regulated in E17.5 mutants
1.61336	3.05964	0.01317	Glt8d2	NM_029102, NP_083378	glycosyltransferase 8 domain containing 2	Down-regulated in E17.5 mutants
1.61576	3.06472	0.042324	Ascc2	NM_029291, NP_083567	activating signal cointegrator 1 complex subunit 2	Down-regulated in E17.5 mutants
1.62097	3.07581	0.00379733	Rnf114	NM_030743, NP_109668	ring finger protein 114	Down-regulated in E17.5 mutants
1.6261	3.08677	0.0218979	Ezh1	NM_007970, NP_031996	enhancer of zeste homolog 1 (Drosophila)	Down-regulated in E17.5 mutants
1.62695	3.0886	0.000822249	Rbbp7	NM_009031, NP_033057	retinoblastoma binding protein 7	Down-regulated in E17.5 mutants
1.62844	3.0918	0.0178005	Dnajc10	NM_024181, NP_077143	DnaJ (Hsp40) homolog, subfamily C, member 10	Down-regulated in E17.5 mutants
1.62941	3.09387	0.0186615	Gtf3c1	NM_207239, NP_997122	general transcription factor III C 1	Down-regulated in E17.5 mutants
1.63166	3.0987	0.0142493	Gm1818	XR_001538, XR_001614	gene model 1818, (NCBI)	Down-regulated in E17.5 mutants
1.64276	3.12262	0.000410492	Gatc	NM_029645, NP_083921	glutamyl-tRNA(Gln) amidotransferase, subunit C homolog (bacterial)	Down-regulated in E17.5 mutants
1.64749	3.13288	0.024092	Cab39l	NM_026908, NP_081184	calcium binding protein 39-like	Down-regulated in E17.5 mutants
1.64754	3.13299	0.0110643	Zfp644	NM_026856, NP_081132, XM_001475996, XM_001478595, XP_001476046, XP_001478645	zinc finger protein 644	Down-regulated in E17.5 mutants
1.6495	3.13725	0.00975555	Sgsm1	NM_172718, NP_766306	small G protein signaling modulator 1	Down-regulated in E17.5 mutants
1.65038	3.13915	0.000650767	Hnrnph1	NM_021510, NP_067485	heterogeneous nuclear ribonucleoprotein H1	Down-regulated in E17.5 mutants
1.65549	3.15031	0.00461049	Ctps2	NM_018737, NP_061207	cytidine 5'-triphosphate synthase 2	Down-regulated in E17.5 mutants
1.65717	3.15397	0.000916038	Wnt6	NM_009526, NP_033552	wingless-related MMTV integration site 6	Down-regulated in E17.5 mutants
1.65833	3.15651	0.0201736	Ovol2	NM_026924, NM_152947, NP_081200, NP_694455	ovo-like 2 (Drosophila)	Down-regulated in E17.5 mutants
1.66748	3.17658	0.00511934	Rapgef6	NM_175258, NP_780467	Rap guanine nucleotide exchange factor (GEF) 6	Down-regulated in E17.5 mutants
1.67571	3.19476	0.0129442	Rbbp5	NM_172517, NP_766105	retinoblastoma binding protein 5	Down-regulated in E17.5 mutants
1.67874	3.20149	0.00279269	Wdr73	XM_001479473, XM_001479496, XP_001479523, XP_001479546	WD repeat domain 73	Down-regulated in E17.5 mutants
1.68051	3.20541	0.0105808	Ifrg15	NM_022329, NP_071724	interferon alpha responsive gene	Down-regulated in E17.5 mutants
1.68645	3.21865	0.0234939	1600014C23Rik	XM_001476543, XP_001476593	RIKEN cDNA 1600014C23 gene	Down-regulated in E17.5 mutants
1.68873	3.22373	0.00391566	AW551984	NM_178737, NP_848852	expressed sequence AW551984	Down-regulated in E17.5 mutants
1.6907	3.22813	0.0195645	Ect2	NM_007900, NP_031926	ect2 oncogene	Down-regulated in E17.5 mutants
1.69219	3.23147	0.0210596	Antxr2	NM_133738, NP_598499	anthrax toxin receptor 2	Down-regulated in E17.5 mutants
1.69955	3.24801	0.000900981	Dars	NM_145507, NM_177445, NP_663482, NP_803228	aspartyl-tRNA synthetase	Down-regulated in E17.5 mutants
1.71354	3.27965	0.00970717	Nsdhl	NM_010941, NP_035071	NAD(P) dependent steroid dehydrogenase-like	Down-regulated in E17.5 mutants
1.71593	3.28509	0.00131241	2310007F21Rik	NM_025857, NP_080133	RIKEN cDNA 2310007F21 gene	Down-regulated in E17.5 mutants
1.71599	3.28522	0.000410492	Dcx	NM_001110222, NM_001110223, NM_001110224, NM_010025, NP_001103692, NP_001103693, NP_001103694, NP_034155	doublecortin	Down-regulated in E17.5 mutants
1.71876	3.29153	0.0270947	Gnat1	NM_008140, NP_032166	guanine nucleotide binding protein, alpha transducing 1	Down-regulated in E17.5 mutants
1.72102	3.2967	0.00497317	Nop2	NM_138747, NP_620086	NOP2 nucleolar protein homolog (yeast)	Down-regulated in E17.5 mutants
1.7261	3.30832	0.00824169	2310035C23Rik	NM_029349, NM_173187, NP_083625, NP_775279	RIKEN cDNA 2310035C23 gene	Down-regulated in E17.5 mutants
1.72852	3.31387	0.00400114	Herc4	NM_026101, NP_080377	hect domain and RLD 4	Down-regulated in E17.5 mutants
1.73072	3.31893	0.0229052	Ppm1b	NM_011151, NP_035281	protein phosphatase 1B, magnesium dependent, beta isoform	Down-regulated in E17.5 mutants
1.73104	3.31966	0.00509014	4631416L12Rik	NM_001081295, NP_001074764	RIKEN cDNA 4631416L12 gene	Down-regulated in E17.5 mutants
1.73473	3.32816	0.00246469	Tpi1	NM_009415, NP_033441	triosephosphate isomerase 1	Down-regulated in E17.5 mutants
1.73639	3.332	0.00910945	Zfp764	NM_146203, NP_666315	zinc finger protein 764	Down-regulated in E17.5 mutants
1.73657	3.33241	0.0242163	Zhx1	NM_001042438, NM_009572, NP_001035903, NP_033598	zinc fingers and homeoboxes 1	Down-regulated in E17.5 mutants
1.74155	3.34395	0.03149	Acot2	NM_134188, NP_598949	acyl-CoA thioesterase 2	Down-regulated in E17.5 mutants
1.74308	3.34749	0.00565821	LOC100046672	XR_032840	similar to Wars protein	Down-regulated in E17.5 mutants
1.74661	3.35569	0.00302285	LOC672495	XR_032873, XR_034834	similar to cyclin Y-like 1	Down-regulated in E17.5 mutants
1.74774	3.35833	0.0359721	Trpc5	NM_009428, NP_033454	transient receptor potential cation channel, subfamily C, member 5	Down-regulated in E17.5 mutants
1.74778	3.3584	0.0394125	Mthfd1	NM_138745, NP_620084	methylenetetrahydrofolate dehydrogenase (NADP+ dependent), methenyltetrahydrofolate cyclohydrolase, formyltetrahydrofolate synthase	Down-regulated in E17.5 mutants
1.75742	3.38093	0.00301125	Amd-ps3	XM_001480145, XP_001480195	S-adenosylmethionine decarboxylase, pseudogene 3	Down-regulated in E17.5 mutants
1.76135	3.39015	0.021618	Ftsj1	NM_133991, NP_598752	FtsJ homolog 1 (E. coli)	Down-regulated in E17.5 mutants
1.76187	3.39138	0.000545896	Prpsap2	NM_144806, NP_659055	phosphoribosyl pyrophosphate synthetase-associated protein 2	Down-regulated in E17.5 mutants
1.7619	3.39145	0.000916038	Shoc2	NM_019658, NP_062632	soc-2 (suppressor of clear) homolog (C. elegans)	Down-regulated in E17.5 mutants
1.76629	3.40179	0.00223363	Tcf12	NM_011544, NP_035674	transcription factor 12	Down-regulated in E17.5 mutants
1.76633	3.40188	0.0233975	Lars	NM_134137, NP_598898	leucyl-tRNA synthetase	Down-regulated in E17.5 mutants
1.76968	3.40979	0.00314422	Rtf1	NM_030112, NP_084388, XM_283757, XM_917502, XP_283757, XP_922595	Rtf1, Paf1/RNA polymerase II complex component, homolog (S. cerevisiae)	Down-regulated in E17.5 mutants
1.77962	3.43335	0.0466327	Bbs12	NM_001008502, NP_001008502	Bardet-Biedl syndrome 12 (human)	Down-regulated in E17.5 mutants
1.78125	3.43724	0.00351111	Prpf8	NM_138659, NP_619600	pre-mRNA processing factor 8	Down-regulated in E17.5 mutants
1.78181	3.43858	0.0067946	Tmub2	NM_028076, NP_082352	transmembrane and ubiquitin-like domain containing 2	Down-regulated in E17.5 mutants
1.78398	3.44375	0.0059095	Sec23a	NM_009147, NP_033173	SEC23A (S. cerevisiae)	Down-regulated in E17.5 mutants
1.78649	3.44976	0.0122247	Gadd45gip1	NM_183358, NP_899202	growth arrest and DNA-damage-inducible, gamma interacting protein 1	Down-regulated in E17.5 mutants
1.80184	3.48664	0.00376357	Akap13	NM_029332, NP_083608, XM_133543, XM_907140, XP_133543, XP_912233	A kinase (PRKA) anchor protein 13	Down-regulated in E17.5 mutants
1.80641	3.49771	0.00987057	Gemin4	NM_177367, NP_796341	gem (nuclear organelle) associated protein 4	Down-regulated in E17.5 mutants
1.80835	3.50242	0.0367459	Mid2	NM_011845, NP_035975	midline 2	Down-regulated in E17.5 mutants
1.81269	3.51296	0.00237859	Dach1	NM_001038610, NM_007826, NP_001033699, NP_031852	dachshund 1 (Drosophila)	Down-regulated in E17.5 mutants
1.81618	3.52147	0.00125029	Nup54	NM_183392, NP_899248	nucleoporin 54	Down-regulated in E17.5 mutants
1.82739	3.54895	0.0163487	Fgfr1	NM_001079908, NM_001079909, NM_010206, NP_001073377, NP_001073378, NP_034336	fibroblast growth factor receptor 1	Down-regulated in E17.5 mutants
1.82807	3.55062	0.00264748	Pgk1	NM_008828, NP_032854	phosphoglycerate kinase 1	Down-regulated in E17.5 mutants
1.8285	3.55168	0.0480986	Olfr137	NM_146488, NP_666699	olfactory receptor 137	Down-regulated in E17.5 mutants
1.82903	3.55298	0.00379764	Atad2	NM_027435, NP_081711	ATPase family, AAA domain containing 2	Down-regulated in E17.5 mutants
1.82935	3.55378	0.0135649	Usp22	NM_001004143, NP_001004143	ubiquitin specific peptidase 22	Down-regulated in E17.5 mutants
1.83255	3.56166	0.00337097	OTTMUSG00000009978	XM_890220, XM_914557, XP_895313, XP_919650, XR_031201, XR_031224	predicted gene, OTTMUSG00000009978	Down-regulated in E17.5 mutants
1.83614	3.57054	0.00195762	E030010N08Rik	XM_001474855, XM_977156, XP_001474905, XP_982250	RIKEN cDNA E030010N08 gene	Down-regulated in E17.5 mutants
1.83838	3.57609	0.00584282	Mospd1	NM_027409, NP_081685	motile sperm domain containing 1	Down-regulated in E17.5 mutants
1.83851	3.57639	0.00804125	Epha7	NM_001122889, NM_010141, NP_001116361, NP_034271	Eph receptor A7	Down-regulated in E17.5 mutants
1.83921	3.57815	0.00338381	Elf2	NM_023502, NP_075991	E74-like factor 2	Down-regulated in E17.5 mutants
1.84203	3.58514	0.00348011	Lum	NM_008524, NP_032550	lumican	Down-regulated in E17.5 mutants
1.84677	3.59693	0.00842718	Col3a1	NM_009930, NP_034060	collagen, type III, alpha 1	Down-regulated in E17.5 mutants
1.85337	3.61343	0.00530636	Ankrd6	NM_001012450, NM_001012451, NM_080471, NP_001012453, NP_001012454, NP_536719	ankyrin repeat domain 6	Down-regulated in E17.5 mutants
1.85477	3.61694	0.027899	Pou3f1	NM_011141, NP_035271	POU domain, class 3, transcription factor 1	Down-regulated in E17.5 mutants
1.8613	3.63336	0.00377578	Efcab1	NM_025769, NP_080045	EF hand calcium binding domain 1	Down-regulated in E17.5 mutants
1.87504	3.66811	0.0115101	Lcmt1	NM_025304, NP_079580	leucine carboxyl methyltransferase 1	Down-regulated in E17.5 mutants
1.87881	3.67771	0.00144992	Dmtf1	NM_001110327, NM_011806, NP_001103797, NP_035936	cyclin D binding myb-like transcription factor 1	Down-regulated in E17.5 mutants
1.88323	3.68899	0.00432736	Mybbp1a	NM_016776, NP_058056	MYB binding protein (P160) 1a	Down-regulated in E17.5 mutants
1.88347	3.6896	0.0085208	Sqle	NM_009270, NP_033296	squalene epoxidase	Down-regulated in E17.5 mutants
1.88821	3.70176	0.0039664	Trmt2a	NM_001080999, NM_001081000, NM_008307, NP_001074468, NP_001074469, NP_032333	TRM2 tRNA methyltransferase 2 homolog A (S. cerevisiae)	Down-regulated in E17.5 mutants
1.88946	3.70495	0.0141375	Angpt1	NM_009640, NP_033770	angiopoietin 1	Down-regulated in E17.5 mutants
1.89119	3.70942	0.00414877	Zfp422-rs1	NM_029952, NP_084228, XM_001472768, XM_001480577, XP_001472818, XP_001480627	zinc finger protein 422, related sequence 1	Down-regulated in E17.5 mutants
1.8932	3.71459	0.0243628	2810039B14Rik	XM_001475872, XM_001481291, XP_001475922, XP_001481341	RIKEN cDNA 2810039B14 gene	Down-regulated in E17.5 mutants
1.89591	3.72158	0.0174922	Fstl4	NM_177059, NP_796033	follistatin-like 4	Down-regulated in E17.5 mutants
1.89591	3.72158	0.00889663	Rps24	NM_011297, NM_207634, NM_207635, NP_035427, NP_997517, NP_997518	ribosomal protein S24	Down-regulated in E17.5 mutants
1.90439	3.74351	0.0236471	Klhdc4	NM_145605, NP_663580	kelch domain containing 4	Down-regulated in E17.5 mutants
1.91316	3.76634	0.0123915	Igsf1	NM_177591, NM_177915, NM_183335, NM_183336, NP_808259, NP_808583, NP_899178, NP_899179	immunoglobulin superfamily, member 1	Down-regulated in E17.5 mutants
1.91819	3.77947	0.0123458	Vps26a	NM_001113355, NM_133672, NP_001106826, NP_598433	vacuolar protein sorting 26 homolog A (yeast)	Down-regulated in E17.5 mutants
1.91853	3.78038	0.0243056	Eya4	NM_010167, NP_034297	eyes absent 4 homolog (Drosophila)	Down-regulated in E17.5 mutants
1.92243	3.79061	0.0283035	Tex16	NM_031382, NP_113559	testis expressed gene 16	Down-regulated in E17.5 mutants
1.92571	3.79924	0.00241684	Bnc1	NM_007562, NP_031588	basonuclin 1	Down-regulated in E17.5 mutants
1.92628	3.80073	0.0436519	EG545570	XR_031301, XR_034447	predicted gene, EG545570	Down-regulated in E17.5 mutants
1.92656	3.80147	0.00329006	Acoxl	NM_028765, NP_083041	acyl-Coenzyme A oxidase-like	Down-regulated in E17.5 mutants
1.92979	3.80999	0.0107221	Cer1	NM_009887, NP_034017	cerberus 1 homolog (Xenopus laevis)	Down-regulated in E17.5 mutants
1.93935	3.83532	0.00286835	Siah1b	NM_009173, NP_033199	seven in absentia 1B	Down-regulated in E17.5 mutants
1.9408	3.83917	0.0187858	Chrng	NM_009604, NP_033734	cholinergic receptor, nicotinic, gamma polypeptide	Down-regulated in E17.5 mutants
1.94345	3.84623	0.00520524	EG432448	XM_890293, XM_906520, XP_895386, XP_911613	predicted gene, EG432448	Down-regulated in E17.5 mutants
1.95066	3.86552	0.033997	Aof1	NM_172262, NP_758466	amine oxidase, flavin containing 1	Down-regulated in E17.5 mutants
1.9629	3.89844	0.000476159	Alg8	NM_199035, NP_950200	asparagine-linked glycosylation 8 homolog (yeast, alpha-1,3-glucosyltransferase)	Down-regulated in E17.5 mutants
1.96531	3.90497	0.00463077	Cacng4	NM_019431, NP_062304	calcium channel, voltage-dependent, gamma subunit 4	Down-regulated in E17.5 mutants
1.96698	3.90948	0.00484319	Casp3	NM_009810, NP_033940	caspase 3	Down-regulated in E17.5 mutants
1.96824	3.9129	0.00591983	Nt5c2	NM_029810, NP_084086	5'-nucleotidase, cytosolic II	Down-regulated in E17.5 mutants
1.97551	3.93268	0.0220337	AW554918	NM_001033532, NP_001028704	expressed sequence AW554918	Down-regulated in E17.5 mutants
1.97977	3.94429	0.00732041	Gulp1	NM_027506, NM_028450, NP_081782, NP_082726	GULP, engulfment adaptor PTB domain containing 1	Down-regulated in E17.5 mutants
1.98011	3.94522	0.00211429	Csde1	NM_144901, NP_659150	cold shock domain containing E1, RNA binding	Down-regulated in E17.5 mutants
1.98783	3.96639	0.00160187	Itm2a	NM_008409, NP_032435	integral membrane protein 2A	Down-regulated in E17.5 mutants
1.99093	3.97494	0.00950094	Zmat4	NM_177086, NP_796060	zinc finger, matrin type 4	Down-regulated in E17.5 mutants
1.99247	3.97919	0.0132595	Mex3c	NM_001039214, NP_001034303	mex3 homolog C (C. elegans)	Down-regulated in E17.5 mutants
1.99266	3.97969	0.00898734	LOC100045979	XR_032172	similar to arm-repeat protein NPRAP/neurojungin	Down-regulated in E17.5 mutants
1.99802	3.99451	0.0292411	Olfr600	NM_147046, NP_667257	olfactory receptor 600	Down-regulated in E17.5 mutants
2.00375	4.01041	0.0292763	Mysm1	NM_177239, NP_796213	myb-like, SWIRM and MPN domains 1	Down-regulated in E17.5 mutants
2.00636	4.01768	0.024437	Pgm5	NM_175013, NP_778178	phosphoglucomutase 5	Down-regulated in E17.5 mutants
2.00779	4.02167	0.00833911	Aptx	NM_001025444, NM_025545, NP_001020615, NP_079821	aprataxin	Down-regulated in E17.5 mutants
2.00787	4.02189	0.0325537	Fam148b	NM_001081314, NP_001074783	family with sequence similarity 148, member B	Down-regulated in E17.5 mutants
2.01719	4.04796	0.0189295	Nefm	NM_008691, NP_032717	neurofilament, medium polypeptide	Down-regulated in E17.5 mutants
2.02171	4.06066	0.00313519	Nup88	NM_001083331, NM_172394, NP_001076800, NP_765982	nucleoporin 88	Down-regulated in E17.5 mutants
2.02644	4.07397	0.00275362	Dennd4c	NM_001081014, NP_001074483	DENN/MADD domain containing 4C	Down-regulated in E17.5 mutants
2.03036	4.08506	0.00104128	Psmd5	NM_080554, NP_542121	proteasome (prosome, macropain) 26S subunit, non-ATPase, 5	Down-regulated in E17.5 mutants
2.03139	4.08798	0.00486005	Tug1	NR_002321, NR_002322	taurine upregulated gene 1	Down-regulated in E17.5 mutants
2.03153	4.08839	0.013285	Wnt2	NM_023653, NP_076142	wingless-related MMTV integration site 2	Down-regulated in E17.5 mutants
2.03191	4.08946	0.0029215	Ube2q2	NM_180600, NP_850931	ubiquitin-conjugating enzyme E2Q (putative) 2	Down-regulated in E17.5 mutants
2.03415	4.0958	0.000899968	LOC100046998	XM_001477204, XP_001477254	similar to optic atrophy 1 (autosomal dominant)	Down-regulated in E17.5 mutants
2.03745	4.1052	0.0381533	Pbx1	NM_008783, NM_183355, NP_032809, NP_899198	pre B-cell leukemia transcription factor 1	Down-regulated in E17.5 mutants
2.04155	4.11689	0.042928	Pomgnt1	NM_026651, NM_029786, NP_080927, NP_084062	protein O-linked mannose beta1,2-N-acetylglucosaminyltransferase	Down-regulated in E17.5 mutants
2.04473	4.12595	0.0259235	Zfp114	NM_001029933, NP_001025104	zinc finger protein 114	Down-regulated in E17.5 mutants
2.05077	4.14327	0.023772	Polq	NM_029977, NP_084253	polymerase (DNA directed), theta	Down-regulated in E17.5 mutants
2.05538	4.15652	0.00311076	Mtmr2	NM_023858, NP_076347, NR_024025	myotubularin related protein 2	Down-regulated in E17.5 mutants
2.06405	4.18158	0.00785202	1810055E12Rik	NM_026437, NP_080713	RIKEN cDNA 1810055E12 gene	Down-regulated in E17.5 mutants
2.07812	4.22255	0.0145262	100041985	XM_001476438, XM_001477985, XP_001476488, XP_001478035	predicted gene, 100041985	Down-regulated in E17.5 mutants
2.07976	4.22735	0.03637	Rxfp3	NM_178717, NP_848832	relaxin family peptide receptor 3	Down-regulated in E17.5 mutants
2.08723	4.24931	0.00116369	Psmd2	NM_134101, NP_598862	proteasome (prosome, macropain) 26S subunit, non-ATPase, 2	Down-regulated in E17.5 mutants
2.09269	4.26544	0.00272345	Fam60a	NM_019643, NP_062617	family with sequence similarity 60, member A	Down-regulated in E17.5 mutants
2.09504	4.27238	0.00568209	Dcn	NM_007833, NP_031859	decorin	Down-regulated in E17.5 mutants
2.09625	4.27597	0.0358717	Gm129	NM_001033302, NP_001028474	gene model 129, (NCBI)	Down-regulated in E17.5 mutants
2.10187	4.29267	0.00281214	Zdhhc13	NM_028031, NP_082307	zinc finger, DHHC domain containing 13	Down-regulated in E17.5 mutants
2.10204	4.29317	0.0311615	Inpp4a	NM_030266, NM_172971, NP_084542, NP_766559	inositol polyphosphate-4-phosphatase, type I	Down-regulated in E17.5 mutants
2.11006	4.31709	0.00495156	Slmo1	NM_144867, NP_659116	slowmo homolog 1 (Drosophila)	Down-regulated in E17.5 mutants
2.11535	4.33295	0.00175539	Hspd1	NM_010477, NP_034607	heat shock protein 1 (chaperonin)	Down-regulated in E17.5 mutants
2.12055	4.3486	0.0029215	Elmo2	NM_080287, NM_207705, NM_207706, NP_525026, NP_997588, NP_997589	engulfment and cell motility 2, ced-12 homolog (C. elegans)	Down-regulated in E17.5 mutants
2.14077	4.40997	0.0170072	Max	NM_008558, NP_032584	Max protein	Down-regulated in E17.5 mutants
2.14431	4.4208	0.028054	Rabl2a	NM_026817, NP_081093	RAB, member of RAS oncogene family-like 2A	Down-regulated in E17.5 mutants
2.15432	4.45158	0.00296085	Asph	NM_023066, NM_133723, NP_075553, NP_598484	aspartate-beta-hydroxylase	Down-regulated in E17.5 mutants
2.16014	4.4696	0.0337362	Ercc2	NM_007949, NP_031975	excision repair cross-complementing rodent repair deficiency, complementation group 2	Down-regulated in E17.5 mutants
2.17156	4.50509	0.00337638	Fn1	NM_010233, NP_034363	fibronectin 1	Down-regulated in E17.5 mutants
2.182	4.53783	0.0136501	Sf3b4	NM_153053, NP_694693	splicing factor 3b, subunit 4	Down-regulated in E17.5 mutants
2.1838	4.54349	0.0144375	Tgfbr1	NM_009370, NP_033396	transforming growth factor, beta receptor I	Down-regulated in E17.5 mutants
2.19158	4.56804	0.0203806	6330407J23Rik	NM_026138, NP_080414	RIKEN cDNA 6330407J23 gene	Down-regulated in E17.5 mutants
2.19478	4.5782	0.00250722	Ddx5	NM_007840, NP_031866	DEAD (Asp-Glu-Ala-Asp) box polypeptide 5	Down-regulated in E17.5 mutants
2.19589	4.58172	0.0493726	Npy1r	NM_010934, NP_035064	neuropeptide Y receptor Y1	Down-regulated in E17.5 mutants
2.21091	4.62968	0.00208339	Calu	NM_007594, NM_184053, NP_031620, NP_908942	calumenin	Down-regulated in E17.5 mutants
2.25387	4.76961	0.0313066	1110017D15Rik	NM_001048005, NM_028624, NP_001041470, NP_082900	RIKEN cDNA 1110017D15 gene	Down-regulated in E17.5 mutants
2.26499	4.80653	0.0134541	Cd8b1	NM_009858, NP_033988	CD8 antigen, beta chain 1	Down-regulated in E17.5 mutants
2.27186	4.82944	0.0172673	Zcchc4	NM_030185, NP_084461	zinc finger, CCHC domain containing 4	Down-regulated in E17.5 mutants
2.28643	4.87847	0.0112185	Rgs3	NM_001081650, NM_019492, NM_134257, NP_001075119, NP_062365, NP_599018	regulator of G-protein signaling 3	Down-regulated in E17.5 mutants
2.2905	4.89227	0.0227543	Zc3h7b	NM_001081016, NP_001074485	zinc finger CCCH type containing 7B	Down-regulated in E17.5 mutants
2.29131	4.89499	0.017525	V1rc26	NM_134181, NP_598942	vomeronasal 1 receptor, C26	Down-regulated in E17.5 mutants
2.29402	4.90422	0.0494592	Gli3	NM_008130, NP_032156	GLI-Kruppel family member GLI3	Down-regulated in E17.5 mutants
2.29889	4.92079	0.0184114	Slc26a7	NM_145947, NP_666059	solute carrier family 26, member 7	Down-regulated in E17.5 mutants
2.31933	4.99099	0.0183389	Gpr35	NM_001104529, NM_022320, NP_001097999, NP_071715	G protein-coupled receptor 35	Down-regulated in E17.5 mutants
2.32685	5.0171	0.0470399	BC027231	NM_145972, NP_666084	cDNA sequence BC027231	Down-regulated in E17.5 mutants
2.34232	5.07119	0.0399389	Ss18l1	NM_178750, NP_848865	synovial sarcoma translocation gene on chromosome 18-like 1	Down-regulated in E17.5 mutants
2.3458	5.08342	0.0264228	Mcm6	NM_008567, NP_032593	minichromosome maintenance deficient 6 (MIS5 homolog, S. pombe) (S. cerevisiae)	Down-regulated in E17.5 mutants
2.34932	5.09585	0.00233637	Cnot2	NM_001037846, NM_001037847, NM_001037848, NM_028082, NP_001032935, NP_001032936, NP_001032937, NP_082358, NR_024327	CCR4-NOT transcription complex, subunit 2	Down-regulated in E17.5 mutants
2.36307	5.14463	0.00482524	D2Bwg1423e	XM_001473037, XM_001477269, XP_001473087, XP_001477319	DNA segment, Chr 2, Brigham & Women's Genetics 1423 expressed	Down-regulated in E17.5 mutants
2.3631	5.14475	0.0107855	Arpp21	NM_028755, NM_033264, NP_083031, NP_150289	cyclic AMP-regulated phosphoprotein, 21	Down-regulated in E17.5 mutants
2.36935	5.16708	0.00290313	2610101N10Rik	NM_001114977, NM_026476, NP_001108449, NP_080752	RIKEN cDNA 2610101N10 gene	Down-regulated in E17.5 mutants
2.37608	5.19126	0.00562887	Zc3h14	NM_001008506, NM_029334, NP_001008506, NP_083610	zinc finger CCCH type containing 14	Down-regulated in E17.5 mutants
2.37692	5.19428	0.0445187	Myst2	NM_177619, NP_808287	MYST histone acetyltransferase 2	Down-regulated in E17.5 mutants
2.39249	5.25064	0.00189396	Xrcc6	NM_010247, NP_034377, XM_001474248, XM_001479829, XP_001474298, XP_001479879	X-ray repair complementing defective repair in Chinese hamster cells 6	Down-regulated in E17.5 mutants
2.39564	5.26211	0.0104654	Snx14	NM_172926, NP_766514	sorting nexin 14	Down-regulated in E17.5 mutants
2.39832	5.2719	0.0435804	Itk	NM_010583, NP_034713	IL2-inducible T-cell kinase	Down-regulated in E17.5 mutants
2.40324	5.28991	0.0274162	ENSMUSG00000072672	XM_001472720, XP_001472770	predicted gene, ENSMUSG00000072672	Down-regulated in E17.5 mutants
2.44122	5.43102	0.0313414	Ptgds2	NM_019455, NP_062328	prostaglandin D2 synthase 2, hematopoietic	Down-regulated in E17.5 mutants
2.45138	5.46939	0.0281101	Glrb	NM_010298, NP_034428	glycine receptor, beta subunit	Down-regulated in E17.5 mutants
2.48067	5.58157	0.00211663	Cbfb	NM_022309, NP_071704	core binding factor beta	Down-regulated in E17.5 mutants
2.48314	5.59113	0.00518249	Tcirg1	NM_001136091, NM_016921, NP_001129563, NP_058617	T-cell, immune regulator 1, ATPase, H+ transporting, lysosomal V0 protein A3	Down-regulated in E17.5 mutants
2.50227	5.66577	0.0266071	LOC100047316	XM_001476590, XP_001476640	similar to anti-MOG Z12 variable light chain	Down-regulated in E17.5 mutants
2.50743	5.68604	0.0020305	Insig1	NM_153526, NP_705746	insulin induced gene 1	Down-regulated in E17.5 mutants
2.52299	5.74771	0.00337562	Uba1	NM_001136085, NM_009457, NP_001129557, NP_033483	ubiquitin-like modifier activating enzyme 1	Down-regulated in E17.5 mutants
2.52624	5.76068	0.0418237	Vkorc1l1	NM_001001327, NM_027121, NP_001001327, NP_081397	vitamin K epoxide reductase complex, subunit 1-like 1	Down-regulated in E17.5 mutants
2.54037	5.81737	0.0106482	Ppp1cc	NM_013636, NP_038664	protein phosphatase 1, catalytic subunit, gamma isoform	Down-regulated in E17.5 mutants
2.55619	5.88154	0.0343435	Krtap8-2	NM_010676, NP_034806	keratin associated protein 8-2	Down-regulated in E17.5 mutants
2.58708	6.0088	0.0365137	Crmp1	NM_001136058, NM_007765, NP_001129530, NP_031791	collapsin response mediator protein 1	Down-regulated in E17.5 mutants
2.59007	6.02128	0.028097	Atxn3	NM_029705, NP_083981	ataxin 3	Down-regulated in E17.5 mutants
2.59202	6.02942	0.0120679	6430573F11Rik	NM_176952, NP_795926	RIKEN cDNA 6430573F11 gene	Down-regulated in E17.5 mutants
2.59223	6.0303	0.0182844	Tcp11l1	NM_177190, NP_796164	t-complex 11 like 1	Down-regulated in E17.5 mutants
2.60633	6.08954	0.0100499	Ptpn12	NM_011203, NP_035333	protein tyrosine phosphatase, non-receptor type 12	Down-regulated in E17.5 mutants
2.62674	6.17627	0.00371178	LOC100040573	XM_001475112, XM_001475128, XM_001475151, XM_001475167, XP_001475162, XP_001475178, XP_001475201, XP_001475217	similar to putative transcription factor ZNF131	Down-regulated in E17.5 mutants
2.6348	6.2109	0.00913301	2010111I01Rik	NM_028079, NP_082355	RIKEN cDNA 2010111I01 gene	Down-regulated in E17.5 mutants
2.65061	6.27931	0.0484137	4930515G01Rik	XR_035131, XR_035133	RIKEN cDNA 4930515G01 gene	Down-regulated in E17.5 mutants
2.67497	6.38626	0.0124031	Mmrn1	XM_284198, XM_909131, XP_284198, XP_914224	multimerin 1	Down-regulated in E17.5 mutants
2.69086	6.457	0.0268465	LOC100047485	XM_001474007, XP_001474057	hypothetical protein LOC100047485	Down-regulated in E17.5 mutants
2.71373	6.56018	0.0132253	2610301G19Rik	XM_001001452, XM_985344, XP_001001452, XP_990438	RIKEN cDNA 2610301G19 gene	Down-regulated in E17.5 mutants
2.73416	6.65373	0.0108741	Adam17	NM_009615, NP_033745	a disintegrin and metallopeptidase domain 17	Down-regulated in E17.5 mutants
2.73844	6.6735	0.0208972	Narg1	NM_053089, NP_444319	NMDA receptor-regulated gene 1	Down-regulated in E17.5 mutants
2.7778	6.85808	0.0446102	Nell1	NM_001037906, NP_001032995	NEL-like 1 (chicken)	Down-regulated in E17.5 mutants
2.77874	6.86255	0.00108577	Robo2	NM_175549, NP_780758	roundabout homolog 2 (Drosophila)	Down-regulated in E17.5 mutants
2.8283	7.10235	0.0232354	1700011I03Rik	XM_001001192, XM_980728, XP_001001192, XP_985822	RIKEN cDNA 1700011I03 gene	Down-regulated in E17.5 mutants
2.83326	7.12683	0.02252	Si	NM_021882, NP_068682	silver	Down-regulated in E17.5 mutants
2.84506	7.18535	0.035112	Mbd6	NM_033072, NP_149063	methyl-CpG binding domain protein 6	Down-regulated in E17.5 mutants
2.86473	7.284	0.00170408	Ncoa4	NM_001033988, NM_019744, NP_001029160, NP_062718	nuclear receptor coactivator 4	Down-regulated in E17.5 mutants
2.93005	7.62136	0.0324307	Phc1	NM_001042623, NM_007905, NP_001036088, NP_031931	polyhomeotic-like 1 (Drosophila)	Down-regulated in E17.5 mutants
2.93075	7.62504	0.00133085	Slc29a1	NM_022880, NP_075018	solute carrier family 29 (nucleoside transporters), member 1	Down-regulated in E17.5 mutants
2.93395	7.64202	0.0171845	Mmp13	NM_008607, NP_032633	matrix metallopeptidase 13	Down-regulated in E17.5 mutants
2.93525	7.6489	0.0166646	Ebf2	NM_010095, NP_034225	early B-cell factor 2	Down-regulated in E17.5 mutants
2.94579	7.70498	0.0291996	En2	NM_010134, NP_034264	engrailed 2	Down-regulated in E17.5 mutants
2.96577	7.8124	0.0063456	Prei4	NM_001042671, NM_001042672, NM_028802, NP_001036136, NP_001036137, NP_083078	preimplantation protein 4	Down-regulated in E17.5 mutants
3.01813	8.10118	0.00676397	Lbr	NM_133815, NP_598576	lamin B receptor	Down-regulated in E17.5 mutants
3.02599	8.14543	0.0210034	Fzd10	NM_175284, NP_780493	frizzled homolog 10 (Drosophila)	Down-regulated in E17.5 mutants
3.02817	8.15776	0.0326342	Dnajb4	NM_025926, NM_027287, NP_080202, NP_081563	DnaJ (Hsp40) homolog, subfamily B, member 4	Down-regulated in E17.5 mutants
3.03479	8.19529	0.0229654	Ifna1	NM_010502, NP_034632	interferon alpha 1	Down-regulated in E17.5 mutants
3.03698	8.20772	0.00481226	Cnot1	NM_153164, NM_178078, NP_694804, NP_835179, XM_894673, XM_914270, XP_899766, XP_919363	CCR4-NOT transcription complex, subunit 1	Down-regulated in E17.5 mutants
3.05525	8.31233	0.00728353	Elmo1	NM_080288, NM_198093, NP_525027, NP_932761	engulfment and cell motility 1, ced-12 homolog (C. elegans)	Down-regulated in E17.5 mutants
3.09446	8.54133	0.0293969	100043900	XM_001480475, XM_001480479, XM_001481201, XM_001481202, XP_001480525, XP_001480529, XP_001481251, XP_001481252	predicted gene, 100043900	Down-regulated in E17.5 mutants
3.14745	8.86089	0.00273202	9430008C03Rik	XM_001475889, XM_001475905, XM_001481174, XM_001481175, XP_001475939, XP_001475955, XP_001481224, XP_001481225	RIKEN cDNA 9430008C03 gene	Down-regulated in E17.5 mutants
3.15315	8.89596	0.0456051	Cyb5r4	NM_024195, NP_077157	cytochrome b5 reductase 4	Down-regulated in E17.5 mutants
3.1574	8.92222	0.00917363	Cacnb2	NM_023116, NP_075605	calcium channel, voltage-dependent, beta 2 subunit	Down-regulated in E17.5 mutants
3.19233	9.14084	0.000825582	LOC100047009	XR_033125	hypothetical protein LOC100047009	Down-regulated in E17.5 mutants
3.20082	9.19482	0.00195314	Ttk	NM_001110265, NM_009445, NP_001103735, NP_033471	Ttk protein kinase	Down-regulated in E17.5 mutants
3.20618	9.22904	0.00650252	Zdhhc17	NM_172554, NP_766142	zinc finger, DHHC domain containing 17	Down-regulated in E17.5 mutants
3.20929	9.24897	0.0281699	Mpp7	NM_001081287, NP_001074756	membrane protein, palmitoylated 7 (MAGUK p55 subfamily member 7)	Down-regulated in E17.5 mutants
3.2771	9.69408	0.0120437	Rgp1	NM_172866, NP_766454	RGP1 retrograde golgi transport homolog (S. cerevisiae)	Down-regulated in E17.5 mutants
3.29595	9.82156	0.0352154	Pkig	NM_001039390, NM_001039391, NM_011106, NP_001034479, NP_001034480, NP_035236	protein kinase inhibitor, gamma	Down-regulated in E17.5 mutants
3.38065	10.4154	0.0266689	2810409K11Rik	XM_001475009, XM_001478656, XP_001475059, XP_001478706	RIKEN cDNA 2810409K11 gene	Down-regulated in E17.5 mutants
3.4192	10.6975	0.00608125	Cxcl13	NM_018866, NP_061354	chemokine (C-X-C motif) ligand 13	Down-regulated in E17.5 mutants
3.4505	10.9321	0.00718919	2610020H08Rik	NM_001004187, NM_028129, NP_001004187, NP_082405	RIKEN cDNA 2610020H08 gene	Down-regulated in E17.5 mutants
3.47828	11.1447	0.0374386	Shprh	NM_001077707, NM_172937, NP_001071175, NP_766525	SNF2 histone linker PHD RING helicase	Down-regulated in E17.5 mutants
3.51816	11.457	0.00740342	Caprin2	NM_181541, NP_853519	caprin family member 2	Down-regulated in E17.5 mutants
3.51996	11.4714	0.0175395	Wdr20b	NM_027614, NP_081890	WD repeat domain 20b	Down-regulated in E17.5 mutants
3.52115	11.4808	0.00975263	2310010M20Rik	XM_001477664, XM_001479637, XP_001477714, XP_001479687	RIKEN cDNA 2310010M20 gene	Down-regulated in E17.5 mutants
3.52315	11.4967	0.0169193	Add1	NM_001024458, NM_001102444, NM_013457, NP_001019629, NP_001095914, NP_038485	adducin 1 (alpha)	Down-regulated in E17.5 mutants
3.54741	11.6917	0.00134615	Rngtt	NM_011884, NP_036014	RNA guanylyltransferase and 5'-phosphatase	Down-regulated in E17.5 mutants
3.68305	12.8443	0.0177414	Irs4	NM_010572, NP_034702	insulin receptor substrate 4	Down-regulated in E17.5 mutants
3.70398	13.0319	0.0159697	Gsdmd	NM_026960, NP_081236	gasdermin D	Down-regulated in E17.5 mutants
3.74359	13.3947	0.0168804	Map4k5	NM_024275, NM_201519, NP_077237, NP_958927	mitogen-activated protein kinase kinase kinase kinase 5	Down-regulated in E17.5 mutants
3.75945	13.5427	0.0232685	Atp11c	NM_001001798, NM_001037863, NP_001001798, NP_001032952	ATPase, class VI, type 11C	Down-regulated in E17.5 mutants
3.76453	13.5906	0.0391599	8030451F13Rik	NM_175418, NP_780627	RIKEN cDNA 8030451F13 gene	Down-regulated in E17.5 mutants
3.85723	14.4925	0.040468	Scn3a	NM_018732, NP_061202	sodium channel, voltage-gated, type III, alpha	Down-regulated in E17.5 mutants
3.87782	14.7007	0.0404157	Acta1	NM_009606, NP_033736	actin, alpha 1, skeletal muscle	Down-regulated in E17.5 mutants
3.93273	15.2711	0.0103488	Slc38a1	NM_134086, NP_598847	solute carrier family 38, member 1	Down-regulated in E17.5 mutants
3.96401	15.6058	0.0189323	LOC100046205	XM_001475778, XP_001475828	similar to choroidermia	Down-regulated in E17.5 mutants
3.99175	15.9088	0.00343507	Rps6kl1	NM_146244, NP_666356	ribosomal protein S6 kinase-like 1	Down-regulated in E17.5 mutants
4.06274	16.7111	0.0204055	Xlr4c	NM_183094, NP_898917	X-linked lymphocyte-regulated 4C	Down-regulated in E17.5 mutants
4.16244	17.9069	0.00851404	Rfx3	NM_011265, NP_035395	regulatory factor X, 3 (influences HLA class II expression)	Down-regulated in E17.5 mutants
4.27176	19.3165	0.00184835	Chchd2	NM_024166, NP_077128	coiled-coil-helix-coiled-coil-helix domain containing 2	Down-regulated in E17.5 mutants
4.34402	20.3086	0.0020581	Yme1l1	NM_013771, NP_038799	YME1-like 1 (S. cerevisiae)	Down-regulated in E17.5 mutants
4.35337	20.4407	0.000950678	Brd8	NM_030147, NP_084423	bromodomain containing 8	Down-regulated in E17.5 mutants
4.55928	23.5765	0.0109937	Tas2r144	NM_001001453, NP_001001453	taste receptor, type 2, member 144	Down-regulated in E17.5 mutants
4.56219	23.6241	0.0106144	Myl1	NM_001113387, NM_021285, NP_001106858, NP_067260	myosin, light polypeptide 1	Down-regulated in E17.5 mutants
5.00168	32.0373	0.0401124	Dnahc6	XM_001478021, XM_913416, XP_001478071, XP_918509	dynein, axonemal, heavy chain 6	Down-regulated in E17.5 mutants
5.00608	32.1352	0.00308107	Ctf2	NM_198858, NP_942155	cardiotrophin 2	Down-regulated in E17.5 mutants
5.09332	34.1384	0.0310962	Stard3nl	NM_024270, NP_077232	STARD3 N-terminal like	Down-regulated in E17.5 mutants
5.39422	42.0555	0.00232529	Cars	NM_013742, NP_038770	cysteinyl-tRNA synthetase	Down-regulated in E17.5 mutants
5.43397	43.2302	0.0309112	Olfr452	NM_001011869, NP_001011869	olfactory receptor 452	Down-regulated in E17.5 mutants
6.30314	78.9649	0.00657356	Peg3	NM_008817, NP_032843	paternally expressed 3	Down-regulated in E17.5 mutants
6.31524	79.6297	0.00925096	674214	XR_004625, XR_030504	predicted gene, 674214	Down-regulated in E17.5 mutants
6.38113	83.3513	0.00598592	1700025H01Rik	XM_001479023, XM_001480951, XP_001479073, XP_001481001	RIKEN cDNA 1700025H01 gene	Down-regulated in E17.5 mutants
6.48967	89.8639	0.00778897	Psen1	NM_008943, NP_032969	presenilin 1	Down-regulated in E17.5 mutants
6.60946	97.6437	0.0129646	Hbb-bh1	NM_008219, NP_032245	hemoglobin Z, beta-like embryonic chain	Down-regulated in E17.5 mutants
6.71762	105.246	0.0244852	Ap3b2	NM_021492, NP_067467	adaptor-related protein complex 3, beta 2 subunit	Down-regulated in E17.5 mutants
6.72979	106.137	0.0216981	Gmpr2	NM_177992, NP_818773	guanosine monophosphate reductase 2	Down-regulated in E17.5 mutants
7.09835	137.03	0.00721199	BC049730	NM_199150, NP_954601	cDNA sequence BC049730	Down-regulated in E17.5 mutants
7.64439	200.074	0.00155134	Gprasp1	NM_001004359, NM_001005385, NM_026081, NP_001004359, NP_001005385, NP_080357	G protein-coupled receptor associated sorting protein 1	Down-regulated in E17.5 mutants
