# Supplementary material for: Systems biology approach to identify transcriptome reprogramming and candidate microRNA targets during the progression of polycystic kidney disease
Source: BMC Syst Biol. 2011 Apr 25;5:56. doi: 10.1186/1752-0509-5-56 (PMC3111376; doi:10.1186/1752-0509-5-56)
Supplement: Additional file 10 — Significantly regulated genes specific for healthy transition. This table shows the significantly regulated genes that are specific for transition under healthy condition. [file 1752-0509-5-56-S10.XLS]

## Sheet: genes_only_healthy_transition
Log_fold_change	Fold_change	P-value	Genes	RefSeqID	Detail	Remarks
-7.54636	186.93	0.000984367	Pklr	NM_001099779, NM_013631, NP_001093249, NP_038659	pyruvate kinase liver and red blood cell	Up-regulated in E17.5 mutants
-5.51072	45.5922	0.00230285	Lnx1	NM_010727, NP_034857	ligand of numb-protein X 1	Up-regulated in E17.5 mutants
-5.20424	36.8665	0.00151619	Mx2	NM_013606, NP_038634, NR_003508, XR_035745	myxovirus (influenza virus) resistance 2	Up-regulated in E17.5 mutants
-5.01326	32.2954	0.00308154	Hlf	NM_172563, NP_766151	hepatic leukemia factor	Up-regulated in E17.5 mutants
-5.00742	32.1651	0.00106867	100042856	XM_001478498, XM_001478507, XP_001478548, XP_001478557	predicted gene, 100042856	Up-regulated in E17.5 mutants
-4.8474	28.788	0.000140864	G6pc	NM_008061, NP_032087	glucose-6-phosphatase, catalytic	Up-regulated in E17.5 mutants
-4.45686	21.9609	0.00330682	C3	NM_009778, NP_033908	complement component 3	Up-regulated in E17.5 mutants
-4.45327	21.9063	0.0027448	Ache	NM_009599, NP_033729	acetylcholinesterase	Up-regulated in E17.5 mutants
-4.42638	21.5018	0.00278885	Nkx6-2	NM_183248, NP_899071	NK6 homeobox 2	Up-regulated in E17.5 mutants
-3.66152	12.654	0.00326536	Slc2a9	NM_001012363, NM_001102414, NM_001102415, NM_145559, NP_001012363, NP_001095884, NP_001095885, NP_663534	solute carrier family 2 (facilitated glucose transporter), member 9	Up-regulated in E17.5 mutants
-3.55156	11.7254	0.00158993	Plekha5	NM_144920, NP_659169	pleckstrin homology domain containing, family A member 5	Up-regulated in E17.5 mutants
-3.12517	8.72508	0.00498628	Cndp1	NM_177450, NP_803233	carnosine dipeptidase 1 (metallopeptidase M20 family)	Up-regulated in E17.5 mutants
-3.08387	8.47886	0.00197736	Treh	NM_021481, NP_067456	trehalase (brush-border membrane glycoprotein)	Up-regulated in E17.5 mutants
-2.5159	5.71954	0.00298739	Ccdc39	NM_026222, NP_080498	coiled-coil domain containing 39	Up-regulated in E17.5 mutants
-2.42711	5.37816	0.00233821	Gbp3	NM_018734, NP_061204	guanylate binding protein 3	Up-regulated in E17.5 mutants
-2.30735	4.94974	0.00201565	H2-K1	NM_001001892, NP_001001892	histocompatibility 2, K1, K region	Up-regulated in E17.5 mutants
-2.21599	4.64599	0.000246078	Cdc42ep1	NM_027219, NP_081495	CDC42 effector protein (Rho GTPase binding) 1	Up-regulated in E17.5 mutants
-2.03882	4.10909	0.00220316	LOC100044021	XR_032276	similar to MHC class Ib antigen	Up-regulated in E17.5 mutants
-1.90937	3.75646	0.00117192	Hbb-b1	NM_008220, NP_032246	hemoglobin, beta adult major chain	Up-regulated in E17.5 mutants
-1.75235	3.36906	6.7473e-05	Tomm22	NM_172609, NP_766197	translocase of outer mitochondrial membrane 22 homolog (yeast)	Up-regulated in E17.5 mutants
-1.72693	3.31022	0.00465523	Ptprr	NM_011217, NP_035347	protein tyrosine phosphatase, receptor type, R	Up-regulated in E17.5 mutants
-1.68021	3.20475	0.000942039	Chi3l1	NM_007695, NP_031721	chitinase 3-like 1	Up-regulated in E17.5 mutants
-1.6343	3.10437	0.00460271	H2-T10	NM_010395, NP_034525	histocompatibility 2, T region locus 10	Up-regulated in E17.5 mutants
-1.57425	2.9778	0.00449733	Car2	NM_009801, NP_033931	carbonic anhydrase 2	Up-regulated in E17.5 mutants
-1.56372	2.95616	0.000372564	Ppargc1a	NM_008904, NP_032930	peroxisome proliferative activated receptor, gamma, coactivator 1 alpha	Up-regulated in E17.5 mutants
-1.55702	2.94245	0.00103251	Slc37a4	NM_008063, NP_032089	solute carrier family 37 (glucose-6-phosphate transporter), member 4	Up-regulated in E17.5 mutants
-1.54527	2.9186	0.00234554	Gdap10	XM_895068, XP_900161	ganglioside-induced differentiation-associated-protein 10	Up-regulated in E17.5 mutants
-1.52702	2.88191	0.00349526	EG624219	NM_001080940, NP_001074409	predicted gene, EG624219	Up-regulated in E17.5 mutants
-1.52116	2.87021	0.00402437	Ifitm3	NM_025378, NP_079654	interferon induced transmembrane protein 3	Up-regulated in E17.5 mutants
-1.49643	2.82145	0.000565957	Wfdc15b	NM_001045554, NM_138685, NP_001039019, NP_619626	WAP four-disulfide core domain 15B	Up-regulated in E17.5 mutants
-1.46553	2.76165	0.00147364	H2-Ab1	NM_207105, NP_996988	histocompatibility 2, class II antigen A, beta 1	Up-regulated in E17.5 mutants
-1.4604	2.75186	0.000390623	LOC100044934	XR_031569	similar to cardiomyopathy associated 4	Up-regulated in E17.5 mutants
-1.4487	2.72962	0.0019418	Ak3l1	NM_009647, NP_033777	adenylate kinase 3-like 1	Up-regulated in E17.5 mutants
-1.43313	2.70032	0.00219734	Aldoc	NM_009657, NP_033787	aldolase C, fructose-bisphosphate	Up-regulated in E17.5 mutants
-1.43031	2.69505	0.00249422	Pipox	NM_008952, NP_032978	pipecolic acid oxidase	Up-regulated in E17.5 mutants
-1.42842	2.69151	0.0011412	Dlk2	NM_207666, NP_997549	delta-like 2 homolog (Drosophila)	Up-regulated in E17.5 mutants
-1.42621	2.6874	0.00213431	Hmgcs2	NM_008256, NP_032282	3-hydroxy-3-methylglutaryl-Coenzyme A synthase 2	Up-regulated in E17.5 mutants
-1.42323	2.68185	0.00216981	Myo7a	NM_008663, NP_032689	myosin VIIA	Up-regulated in E17.5 mutants
-1.40736	2.65252	0.000475621	Anxa9	NM_001085383, NM_023628, NP_001078852, NP_076117	annexin A9	Up-regulated in E17.5 mutants
-1.39692	2.63339	0.0022812	LOC100044874	XM_001473540, XM_001473561, XM_001473578, XP_001473590, XP_001473611, XP_001473628	similar to H-2K(d) antigen	Up-regulated in E17.5 mutants
-1.3822	2.60665	0.00146071	Pdia2	NM_001081070, NP_001074539	protein disulfide isomerase associated 2	Up-regulated in E17.5 mutants
-1.37739	2.59798	0.000654125	Sgk1	NM_011361, NP_035491	serum/glucocorticoid regulated kinase 1	Up-regulated in E17.5 mutants
-1.37656	2.59648	0.00031496	Ahcyl2	NM_021414, NP_067389	S-adenosylhomocysteine hydrolase-like 2	Up-regulated in E17.5 mutants
-1.36545	2.57657	0.000437597	1190007F08Rik	XR_035126, XR_035127	RIKEN cDNA 1190007F08 gene	Up-regulated in E17.5 mutants
-1.36413	2.57421	0.000876902	Heatr7a	NA	HEAT repeat containing 7A	Up-regulated in E17.5 mutants
-1.35395	2.55611	0.000327816	Ern2	NM_012016, NP_036146	endoplasmic reticulum (ER) to nucleus signalling 2	Up-regulated in E17.5 mutants
-1.33666	2.52566	0.00253339	Gper	NM_029771, NP_084047	G protein-coupled estrogen receptor 1	Up-regulated in E17.5 mutants
-1.33623	2.52491	0.000238872	Khk	NM_008439, NP_032465	ketohexokinase	Up-regulated in E17.5 mutants
-1.32627	2.50754	0.00324927	Magi2	NM_015823, NP_056638, XM_001000876, XM_001000915, XM_001476581, XP_001000876, XP_001000915, XP_001476631	membrane associated guanylate kinase, WW and PDZ domain containing 2	Up-regulated in E17.5 mutants
-1.32504	2.50539	0.00114013	Arhgap24	NM_029270, NM_146161, NP_083546, NP_666273	Rho GTPase activating protein 24	Up-regulated in E17.5 mutants
-1.32142	2.49911	0.000238872	Acadvl	NM_017366, NP_059062	acyl-Coenzyme A dehydrogenase, very long chain	Up-regulated in E17.5 mutants
-1.31288	2.48436	0.00146071	3830431G21Rik	XM_126991, XM_905281, XP_126991, XP_910374	RIKEN cDNA 3830431G21 gene	Up-regulated in E17.5 mutants
-1.30474	2.47039	0.000379897	B3galt5	NM_001122993, NM_033149, NP_001116465, NP_149161	UDP-Gal:betaGlcNAc beta 1,3-galactosyltransferase, polypeptide 5	Up-regulated in E17.5 mutants
-1.30433	2.46969	0.00393372	Abcc9	NM_001044720, NM_011511, NM_021041, NM_021042, NP_001038185, NP_035641, NP_066378, NP_066379	ATP-binding cassette, sub-family C (CFTR/MRP), member 9	Up-regulated in E17.5 mutants
-1.29997	2.46224	0.00159501	Mgst3	NM_025569, NP_079845	microsomal glutathione S-transferase 3	Up-regulated in E17.5 mutants
-1.29457	2.45304	0.000333318	Mgat3	NM_010795, NP_034925, XM_001473411, XP_001473461	mannoside acetylglucosaminyltransferase 3	Up-regulated in E17.5 mutants
-1.28718	2.44051	0.00192887	Edn1	NM_010104, NP_034234	endothelin 1	Up-regulated in E17.5 mutants
-1.27944	2.42745	0.000518904	Grhpr	NM_080289, NP_525028	glyoxylate reductase/hydroxypyruvate reductase	Up-regulated in E17.5 mutants
-1.27886	2.42647	0.00217651	Fam110c	NM_027828, NP_082104	family with sequence similarity 110, member C	Up-regulated in E17.5 mutants
-1.27087	2.41307	0.00310053	Bdh2	NM_027208, NP_081484	3-hydroxybutyrate dehydrogenase, type 2	Up-regulated in E17.5 mutants
-1.26847	2.40906	0.000595609	Cdh16	NM_007663, NP_031689	cadherin 16	Up-regulated in E17.5 mutants
-1.26754	2.40751	0.00279695	Lama1	NM_008480, NP_032506	laminin, alpha 1	Up-regulated in E17.5 mutants
-1.25488	2.38647	0.0032585	Fam151a	NM_146149, NP_666261	family with sequence simliarity 151, member A	Up-regulated in E17.5 mutants
-1.25104	2.38013	0.000839835	Cd40	NM_011611, NM_170701, NM_170702, NM_170703, NM_170704, NP_035741, NP_733802, NP_733803, NP_733804, NP_733805	CD40 antigen	Up-regulated in E17.5 mutants
-1.24767	2.37458	0.00117634	Tbxas1	NM_011539, NP_035669	thromboxane A synthase 1, platelet	Up-regulated in E17.5 mutants
-1.24188	2.36506	0.00301129	Ninj1	NM_013610, NP_038638	ninjurin 1	Up-regulated in E17.5 mutants
-1.23478	2.35345	0.00128147	Adar	NM_001038587, NM_019655, NP_001033676, NP_062629	adenosine deaminase, RNA-specific	Up-regulated in E17.5 mutants
-1.23316	2.35082	0.000631188	Prdx5	NM_012021, NP_036151	peroxiredoxin 5	Up-regulated in E17.5 mutants
-1.23062	2.34668	0.000652924	Glb1l	NA	galactosidase, beta 1-like	Up-regulated in E17.5 mutants
-1.22831	2.34292	0.00232184	Tmem204	NM_001001183, NP_001001183	transmembrane protein 204	Up-regulated in E17.5 mutants
-1.22647	2.33993	0.00190789	Cyp2j9	NM_028979, NP_083255	cytochrome P450, family 2, subfamily j, polypeptide 9	Up-regulated in E17.5 mutants
-1.22345	2.33504	0.00104249	P2rx4	NM_011026, NP_035156	purinergic receptor P2X, ligand-gated ion channel 4	Up-regulated in E17.5 mutants
-1.19886	2.29559	0.000461716	9530058B02Rik	NM_026633, NP_080909	RIKEN cDNA 9530058B02 gene	Up-regulated in E17.5 mutants
-1.19266	2.28574	0.000317828	Aco2	NM_080633, NP_542364	aconitase 2, mitochondrial	Up-regulated in E17.5 mutants
-1.19157	2.28401	0.00103338	Atp6v1a	NM_007508, NP_031534	ATPase, H+ transporting, lysosomal V1 subunit A	Up-regulated in E17.5 mutants
-1.17858	2.26354	0.00219734	Cyp2s1	NM_028775, NP_083051	cytochrome P450, family 2, subfamily s, polypeptide 1	Up-regulated in E17.5 mutants
-1.17281	2.25451	0.000570456	Cyp4v3	NM_133969, NP_598730	cytochrome P450, family 4, subfamily v, polypeptide 3	Up-regulated in E17.5 mutants
-1.17041	2.25075	0.000488133	Wscd1	NM_177618, NP_808286	WSC domain containing 1	Up-regulated in E17.5 mutants
-1.15877	2.23267	0.000325127	Ppp1r1a	NM_021391, NP_067366	protein phosphatase 1, regulatory (inhibitor) subunit 1A	Up-regulated in E17.5 mutants
-1.15101	2.22069	0.00117657	Exoc3l2	XM_001471750, XM_001471751, XP_001471800, XP_001471801	exocyst complex component 3-like 2	Up-regulated in E17.5 mutants
-1.14625	2.21338	0.0045045	Bre	NM_144541, NM_181279, NM_181280, NM_181281, NM_181282, NP_653124, NP_851796, NP_851797, NP_851798, NP_851799	brain and reproductive organ-expressed protein	Up-regulated in E17.5 mutants
-1.14239	2.20746	0.00052777	Slc25a10	NM_013770, NP_038798	solute carrier family 25 (mitochondrial carrier, dicarboxylate transporter), member 10	Up-regulated in E17.5 mutants
-1.13663	2.19867	0.00481659	Copg2as2	NR_002845, XM_001471930, XP_001471980	coatomer protein complex, subunit gamma 2, antisense 2	Up-regulated in E17.5 mutants
-1.12922	2.18741	0.000924604	Cryz	NM_009968, NP_034098	crystallin, zeta	Up-regulated in E17.5 mutants
-1.12282	2.17772	0.000507851	Plcg2	NM_172285, NP_758489	phospholipase C, gamma 2	Up-regulated in E17.5 mutants
-1.12143	2.17562	0.00197729	Klhl3	XM_354754, XM_916629, XP_354754, XP_921722	kelch-like 3 (Drosophila)	Up-regulated in E17.5 mutants
-1.11921	2.17228	0.00171991	Slc27a1	NM_011977, NP_036107	solute carrier family 27 (fatty acid transporter), member 1	Up-regulated in E17.5 mutants
-1.11509	2.16609	0.000740726	Gm2a	NM_010299, NP_034429	GM2 ganglioside activator protein	Up-regulated in E17.5 mutants
-1.10956	2.1578	0.00138691	Fam108c	NM_133722, NP_598483	family with sequence similarity 108, member C	Up-regulated in E17.5 mutants
-1.1076	2.15487	0.000609225	Gstz1	NM_010363, NP_034493	glutathione transferase zeta 1 (maleylacetoacetate isomerase)	Up-regulated in E17.5 mutants
-1.10666	2.15347	0.00407655	Lrba	NM_001077687, NM_001077688, NM_030695, NP_001071155, NP_001071156, NP_109620	LPS-responsive beige-like anchor	Up-regulated in E17.5 mutants
-1.10242	2.14715	0.00114842	Pcsk9	NM_153565, NP_705793	proprotein convertase subtilisin/kexin type 9	Up-regulated in E17.5 mutants
-1.10072	2.14461	0.00480943	Igfbp7	NM_008048, NP_032074	insulin-like growth factor binding protein 7	Up-regulated in E17.5 mutants
-1.09864	2.14152	0.002487	Cyfip2	NM_133769, NP_598530	cytoplasmic FMR1 interacting protein 2	Up-regulated in E17.5 mutants
-1.09742	2.13971	0.00499035	Cyp4f13	NM_130882, NP_570952	cytochrome P450, family 4, subfamily f, polypeptide 13	Up-regulated in E17.5 mutants
-1.09468	2.13565	0.00182013	Acy1	NM_025371, NP_079647	aminoacylase 1	Up-regulated in E17.5 mutants
-1.09111	2.13037	0.0032163	Stk32b	NM_022416, NP_071861	serine/threonine kinase 32B	Up-regulated in E17.5 mutants
-1.08963	2.12819	0.000518904	Clcn3	NM_007711, NM_173873, NM_173874, NM_173876, NP_031737, NP_776298, NP_776299, NP_776301	chloride channel 3	Up-regulated in E17.5 mutants
-1.08544	2.12202	0.00284921	Aktip	NM_010241, NP_034371	thymoma viral proto-oncogene 1 interacting protein	Up-regulated in E17.5 mutants
-1.08284	2.1182	0.000629111	Pcbd1	NM_025273, NP_079549	pterin 4 alpha carbinolamine dehydratase/dimerization cofactor of hepatocyte nuclear factor 1 alpha (TCF1) 1	Up-regulated in E17.5 mutants
-1.07328	2.10421	0.00485374	Tnfaip2	NM_009396, NP_033422	tumor necrosis factor, alpha-induced protein 2	Up-regulated in E17.5 mutants
-1.07218	2.10261	0.00310053	0610037M15Rik	XM_903697, XP_908790	RIKEN cDNA 0610037M15 gene	Up-regulated in E17.5 mutants
-1.06407	2.09083	0.00103338	Ncoa1	NM_010881, NP_035011	nuclear receptor coactivator 1	Up-regulated in E17.5 mutants
-1.06352	2.09003	0.000402848	Asah2	NM_018830, NP_061300	N-acylsphingosine amidohydrolase 2	Up-regulated in E17.5 mutants
-1.06029	2.08535	0.00357156	Mcoln3	NM_134160, NP_598921	mucolipin 3	Up-regulated in E17.5 mutants
-1.05475	2.07736	0.00102992	2310033F14Rik	NA	RIKEN cDNA 2310033F14 gene	Up-regulated in E17.5 mutants
-1.05443	2.0769	0.00265725	Gstt2	NM_010361, NP_034491	glutathione S-transferase, theta 2	Up-regulated in E17.5 mutants
-1.04957	2.06991	0.00197729	Ggnbp1	NM_027544, NP_081820	gametogenetin binding protein 1	Up-regulated in E17.5 mutants
-1.04821	2.06797	0.000750254	Dennd3	NM_001081066, NP_001074535	DENN/MADD domain containing 3	Up-regulated in E17.5 mutants
-1.04686	2.06602	0.000994654	Lrpap1	NM_013587, NP_038615	low density lipoprotein receptor-related protein associated protein 1	Up-regulated in E17.5 mutants
-1.04469	2.06293	0.00150699	Tmem184a	NM_144914, NP_659163	transmembrane protein 184a	Up-regulated in E17.5 mutants
-1.04365	2.06144	0.00179098	Slc44a1	NM_133891, NP_598652	solute carrier family 44, member 1	Up-regulated in E17.5 mutants
-1.04233	2.05955	0.000595609	LOC100047261	XR_033381	similar to spermidine/spermine N1-acetyltransferase	Up-regulated in E17.5 mutants
-1.04045	2.05687	0.000523143	Pcca	NM_144844, NP_659093	propionyl-Coenzyme A carboxylase, alpha polypeptide	Up-regulated in E17.5 mutants
-1.03047	2.04269	0.00491961	Acadl	NM_007381, NP_031407	acyl-Coenzyme A dehydrogenase, long-chain	Up-regulated in E17.5 mutants
-1.02983	2.04178	0.0014889	Frs3	NM_144939, NP_659188	fibroblast growth factor receptor substrate 3	Up-regulated in E17.5 mutants
-1.02559	2.03579	0.00373276	Klhdc8b	NM_030075, NP_084351, XM_001478646, XP_001478696	kelch domain containing 8B	Up-regulated in E17.5 mutants
-1.0255	2.03566	0.00280286	Gcgr	NM_008101, NP_032127	glucagon receptor	Up-regulated in E17.5 mutants
-1.02292	2.03202	0.00241235	Txnip	NM_001009935, NM_023719, NP_001009935, NP_076208	thioredoxin interacting protein	Up-regulated in E17.5 mutants
-1.02224	2.03107	0.00297677	Smtnl2	NM_177776, NP_808444	smoothelin-like 2	Up-regulated in E17.5 mutants
-1.01822	2.02543	0.00275796	Rabac1	NM_010261, NP_034391	Rab acceptor 1 (prenylated)	Up-regulated in E17.5 mutants
-1.01768	2.02467	0.000402848	Ano9	NM_178381, NP_848468	anoctamin 9	Up-regulated in E17.5 mutants
-1.01656	2.02308	0.00171058	4930550C14Rik	NM_029247, NP_083523	RIKEN cDNA 4930550C14 gene	Up-regulated in E17.5 mutants
-1.01649	2.023	0.00381	Fam158a	NM_033146, NP_149158	family with sequence similarity 158, member A	Up-regulated in E17.5 mutants
-1.01258	2.01751	0.000284614	Cnnm2	NM_001102471, NM_033569, NP_001095941, NP_291047	cyclin M2	Up-regulated in E17.5 mutants
-1.01177	2.01638	0.000693697	Nedd9	NM_001111324, NM_017464, NP_001104794, NP_059492	neural precursor cell expressed, developmentally down-regulated gene 9	Up-regulated in E17.5 mutants
-1.00957	2.01332	0.000970519	Cnot6l	NM_144910, NM_178854, NP_659159, NP_849185	CCR4-NOT transcription complex, subunit 6-like	Up-regulated in E17.5 mutants
-1.00305	2.00423	0.00143372	Pacrg	NM_027032, NP_081308	PARK2 co-regulated	Up-regulated in E17.5 mutants
-1.00048	2.00067	0.00360025	Abcb9	NM_019875, NP_063928	ATP-binding cassette, sub-family B (MDR/TAP), member 9	Up-regulated in E17.5 mutants
1.0004	2.00056	0.000609225	Bcl11b	NM_001079883, NM_021399, NP_001073352, NP_067374	B-cell leukemia/lymphoma 11B	Down-regulated in E17.5 mutants
1.00198	2.00275	0.00417079	Fus	NM_139149, NP_631888	fusion, derived from t(12;16) malignant liposarcoma (human)	Down-regulated in E17.5 mutants
1.00233	2.00324	0.0031522	4921520G13Rik	NM_025732, NP_080008	RIKEN cDNA 4921520G13 gene	Down-regulated in E17.5 mutants
1.00558	2.00775	0.00161545	LOC635039	XR_032208	similar to tropomyosin 3, gamma	Down-regulated in E17.5 mutants
1.00578	2.00803	0.00261492	Gins3	NM_030198, NP_084474	GINS complex subunit 3 (Psf3 homolog)	Down-regulated in E17.5 mutants
1.01188	2.01654	0.000403925	2610028A01Rik	NM_028228, NP_082504	RIKEN cDNA 2610028A01 gene	Down-regulated in E17.5 mutants
1.01215	2.01691	0.000586508	Fzd3	NM_021458, NP_067433	frizzled homolog 3 (Drosophila)	Down-regulated in E17.5 mutants
1.0122	2.01699	0.0049442	Pacrgl	NM_025755, NP_080031	PARK2 co-regulated-like	Down-regulated in E17.5 mutants
1.01235	2.01719	0.0018205	Zdbf2	XM_908801, XM_991644, XP_913894, XP_996738	zinc finger, DBF-type containing 2	Down-regulated in E17.5 mutants
1.01737	2.02422	0.000404995	2810410D24Rik	NA	RIKEN cDNA 2810410D24 gene	Down-regulated in E17.5 mutants
1.01819	2.02538	0.000415699	Tpm3	NM_022314, NP_071709	tropomyosin 3, gamma	Down-regulated in E17.5 mutants
1.02337	2.03266	0.00282615	Ebna1bp2	NM_026932, NP_081208	EBNA1 binding protein 2	Down-regulated in E17.5 mutants
1.02504	2.03501	0.00364598	Pno1	NM_025443, NP_079719	partner of NOB1 homolog (S. cerevisiae)	Down-regulated in E17.5 mutants
1.02774	2.03883	0.00180718	Psat1	NM_177420, NP_803155	phosphoserine aminotransferase 1	Down-regulated in E17.5 mutants
1.0281	2.03933	0.00356747	Des	NM_010043, NP_034173	desmin	Down-regulated in E17.5 mutants
1.02903	2.04065	0.000333318	Uck2	NM_030724, NP_109649	uridine-cytidine kinase 2	Down-regulated in E17.5 mutants
1.02955	2.04138	0.00415934	Trip13	NM_027182, NP_081458	thyroid hormone receptor interactor 13	Down-regulated in E17.5 mutants
1.03163	2.04433	0.000924604	Dpysl4	NM_011993, NP_036123	dihydropyrimidinase-like 4	Down-regulated in E17.5 mutants
1.03329	2.04668	0.00173781	Ntn3	NM_010947, NP_035077	netrin 3	Down-regulated in E17.5 mutants
1.03413	2.04788	0.00103207	Mmp16	NM_019724, NP_062698	matrix metallopeptidase 16	Down-regulated in E17.5 mutants
1.04072	2.05725	0.000725504	Zwint	NM_025635, NP_079911	ZW10 interactor	Down-regulated in E17.5 mutants
1.04144	2.05829	0.00260828	Jakmip1	NM_178394, NP_848481	janus kinase and microtubule interacting protein 1	Down-regulated in E17.5 mutants
1.04381	2.06167	0.00495223	Rpap3	NM_028003, NP_082279	RNA polymerase II associated protein 3	Down-regulated in E17.5 mutants
1.04445	2.06258	0.00330682	Tsr2	NM_175146, NP_780355	TSR2, 20S rRNA accumulation, homolog (S. cerevisiae)	Down-regulated in E17.5 mutants
1.04449	2.06264	0.000625006	Fam123a	NM_028113, NP_082389	family with sequence similarity 123, member A	Down-regulated in E17.5 mutants
1.0453	2.06379	0.0035721	Plk4	NM_011495, NP_035625	polo-like kinase 4 (Drosophila)	Down-regulated in E17.5 mutants
1.04728	2.06663	0.000544127	2610039C10Rik	NM_025642, NP_079918	RIKEN cDNA 2610039C10 gene	Down-regulated in E17.5 mutants
1.0523	2.07383	0.00360624	Sfrp2	NM_009144, NP_033170	secreted frizzled-related protein 2	Down-regulated in E17.5 mutants
1.05856	2.08286	0.0022089	Dut	NM_023595, NP_076084	deoxyuridine triphosphatase	Down-regulated in E17.5 mutants
1.05884	2.08325	0.00484844	Mnd1	NM_029797, NP_084073	meiotic nuclear divisions 1 homolog (S. cerevisiae)	Down-regulated in E17.5 mutants
1.05944	2.08412	0.00165827	E130012A19Rik	NM_175332, NP_780541	RIKEN cDNA E130012A19 gene	Down-regulated in E17.5 mutants
1.06237	2.08836	0.000660781	Lonrf2	NM_001029878, NP_001025049	LON peptidase N-terminal domain and ring finger 2	Down-regulated in E17.5 mutants
1.06292	2.08915	0.00175162	Twist1	NM_011658, NP_035788	twist homolog 1 (Drosophila)	Down-regulated in E17.5 mutants
1.06598	2.09359	0.000300853	Nup43	NM_145706, NP_663752	nucleoporin 43	Down-regulated in E17.5 mutants
1.06693	2.09497	0.000945093	Sobp	NM_175407, NP_780616	sine oculis-binding protein homolog (Drosophila)	Down-regulated in E17.5 mutants
1.06757	2.09589	0.000472571	Psmc3ip	NM_008949, NP_032975	proteasome (prosome, macropain) 26S subunit, ATPase 3, interacting protein	Down-regulated in E17.5 mutants
1.068	2.09652	0.00310053	Nup98	NM_022979, NP_075355	nucleoporin 98	Down-regulated in E17.5 mutants
1.06862	2.09742	0.000907391	Cdc2a	NM_007659, NP_031685	cell division cycle 2 homolog A (S. pombe)	Down-regulated in E17.5 mutants
1.07063	2.10036	0.00112398	Rcor2	NM_054048, NP_473389	REST corepressor 2	Down-regulated in E17.5 mutants
1.07314	2.10401	0.0026643	Tsga14	NM_031998, NP_114387	testis specific gene A14	Down-regulated in E17.5 mutants
1.07429	2.10569	0.00180318	Ribc1	NM_025660, NP_079936	RIB43A domain with coiled-coils 1	Down-regulated in E17.5 mutants
1.07604	2.10824	0.000408825	Rrp1b	NM_028244, NP_082520	ribosomal RNA processing 1 homolog B (S. cerevisiae)	Down-regulated in E17.5 mutants
1.07617	2.10844	0.00110781	Mapk1ip1l	NM_178684, NP_848799	mitogen-activated protein kinase 1 interacting protein 1-like	Down-regulated in E17.5 mutants
1.07837	2.11165	0.00396238	Smc4	NM_133786, NP_598547	structural maintenance of chromosomes 4	Down-regulated in E17.5 mutants
1.0816	2.11638	0.00299286	Dlgap5	NM_144553, NP_653136	discs, large (Drosophila) homolog-associated protein 5	Down-regulated in E17.5 mutants
1.08316	2.11867	0.00177323	Wdr18	NM_175450, NP_780659	WD repeat domain 18	Down-regulated in E17.5 mutants
1.08406	2.11999	0.00458983	Llph	NM_025431, NP_079707	LLP homolog, long-term synaptic facilitation (Aplysia)	Down-regulated in E17.5 mutants
1.08525	2.12175	0.00118469	5033413D16Rik	NA	RIKEN cDNA 5033413D16 gene	Down-regulated in E17.5 mutants
1.09	2.12874	0.00179098	2400009B08Rik	NA	RIKEN cDNA 2400009B08 gene	Down-regulated in E17.5 mutants
1.09098	2.13019	0.000640015	Cdca5	NM_026410, NP_080686	cell division cycle associated 5	Down-regulated in E17.5 mutants
1.09268	2.13269	0.0015532	Mex3a	NM_001029890, NP_001025061	mex3 homolog A (C. elegans)	Down-regulated in E17.5 mutants
1.09598	2.13759	0.00384132	Lrrc20	NM_153542, NP_705770	leucine rich repeat containing 20	Down-regulated in E17.5 mutants
1.09698	2.13906	0.00293073	Dtwd2	NM_026854, NP_081130	DTW domain containing 2	Down-regulated in E17.5 mutants
1.09752	2.13987	0.0045198	Loxl4	NM_053083, NP_444313	lysyl oxidase-like 4	Down-regulated in E17.5 mutants
1.09859	2.14145	0.0037996	Atic	NM_026195, NP_080471	5-aminoimidazole-4-carboxamide ribonucleotide formyltransferase/IMP cyclohydrolase	Down-regulated in E17.5 mutants
1.10407	2.1496	0.00219134	LOC100046614	XM_001476510, XP_001476560	hypothetical protein LOC100046614	Down-regulated in E17.5 mutants
1.10462	2.15042	0.00117466	100041224	XM_001476000, XP_001476050	predicted gene, 100041224	Down-regulated in E17.5 mutants
1.10626	2.15287	0.00231583	Flrt2	NM_201518, NP_958926	fibronectin leucine rich transmembrane protein 2	Down-regulated in E17.5 mutants
1.10697	2.15393	0.00368572	Spag5	NM_017407, NP_059103	sperm associated antigen 5	Down-regulated in E17.5 mutants
1.1079	2.15531	0.0037044	Sass6	NM_028349, NP_082625	spindle assembly 6 homolog (C. elegans)	Down-regulated in E17.5 mutants
1.12003	2.17352	0.00402083	A030009H04Rik	NM_020591, NP_065616	RIKEN cDNA A030009H04 gene	Down-regulated in E17.5 mutants
1.12318	2.17826	0.000640015	BC048355	NM_207161, NP_997044	cDNA sequence BC048355	Down-regulated in E17.5 mutants
1.12577	2.18218	0.00147296	Plac1	NM_019538, NP_062411	placental specific protein 1	Down-regulated in E17.5 mutants
1.13277	2.19279	0.000250458	Tyms	NM_021288, NP_067263	thymidylate synthase	Down-regulated in E17.5 mutants
1.13299	2.19313	0.00022285	Dctd	NM_178788, NP_848903	dCMP deaminase	Down-regulated in E17.5 mutants
1.13343	2.1938	0.00345791	Cacnb3	NM_001044741, NM_007581, NP_001038206, NP_031607	calcium channel, voltage-dependent, beta 3 subunit	Down-regulated in E17.5 mutants
1.13412	2.19484	0.000416836	Ube2j2	NM_001039157, NM_001039158, NM_001039159, NM_021402, NP_001034246, NP_001034247, NP_001034248, NP_067377	ubiquitin-conjugating enzyme E2, J2 homolog (yeast)	Down-regulated in E17.5 mutants
1.13441	2.19529	0.00170326	Pak6	NM_001033254, NP_001028426	p21 (CDKN1A)-activated kinase 6	Down-regulated in E17.5 mutants
1.13458	2.19555	0.00103644	Tmem164	NM_177592, NP_808260	transmembrane protein 164	Down-regulated in E17.5 mutants
1.13847	2.20148	0.00157563	C530008M17Rik	XM_287460, XM_916109, XP_287460, XP_921202	RIKEN cDNA C530008M17 gene	Down-regulated in E17.5 mutants
1.14623	2.21335	0.000333318	Nr2f1	NM_010151, NP_034281	nuclear receptor subfamily 2, group F, member 1	Down-regulated in E17.5 mutants
1.15034	2.21967	0.00254699	Hist1h4d	NM_175654, NP_783585	histone cluster 1, H4d	Down-regulated in E17.5 mutants
1.15291	2.22362	0.00124652	Gprin1	NM_012014, NP_036144	G protein-regulated inducer of neurite outgrowth 1	Down-regulated in E17.5 mutants
1.15328	2.22419	0.000448323	Nudc	NM_010948, NP_035078	nuclear distribution gene C homolog (Aspergillus)	Down-regulated in E17.5 mutants
1.15362	2.22471	0.00117139	Arfip2	NM_029802, NP_084078	ADP-ribosylation factor interacting protein 2	Down-regulated in E17.5 mutants
1.16115	2.23636	0.000366345	E2f3	NM_010093, NP_034223	E2F transcription factor 3	Down-regulated in E17.5 mutants
1.16227	2.23809	0.00171991	4931428F04Rik	NM_028888, NP_083164	RIKEN cDNA 4931428F04 gene	Down-regulated in E17.5 mutants
1.16235	2.23822	0.00120121	C030048B08Rik	NM_172991, NP_766579	RIKEN cDNA C030048B08 gene	Down-regulated in E17.5 mutants
1.16462	2.24174	0.00341379	Top2a	NM_011623, NP_035753	topoisomerase (DNA) II alpha	Down-regulated in E17.5 mutants
1.16687	2.24524	0.00278091	Sncaip	NM_026408, NP_080684	synuclein, alpha interacting protein (synphilin)	Down-regulated in E17.5 mutants
1.17267	2.25429	0.00485435	Smox	NM_145533, NP_663508	spermine oxidase	Down-regulated in E17.5 mutants
1.1729	2.25464	0.00197998	Xkr5	NM_001113350, NM_176951, NP_001106821, NP_795925	X Kell blood group precursor-related family, member 5	Down-regulated in E17.5 mutants
1.17538	2.25852	0.00117192	Rnf122	NM_175136, NP_780345	ring finger protein 122	Down-regulated in E17.5 mutants
1.17921	2.26453	0.00136277	Eno3	NM_001136062, NM_007933, NP_001129534, NP_031959, XM_001471607, XP_001471657	enolase 3, beta muscle	Down-regulated in E17.5 mutants
1.1811	2.2675	0.000523379	Igf2bp3	NM_023670, NP_076159	insulin-like growth factor 2 mRNA binding protein 3	Down-regulated in E17.5 mutants
1.18193	2.26881	0.00365778	Anks3	NM_028301, NP_082577	ankyrin repeat and sterile alpha motif domain containing 3	Down-regulated in E17.5 mutants
1.18398	2.27202	0.0049982	Cpa1	NM_025350, NP_079626	carboxypeptidase A1	Down-regulated in E17.5 mutants
1.18906	2.28004	0.00269829	2410003K15Rik	NA	RIKEN cDNA 2410003K15 gene	Down-regulated in E17.5 mutants
1.19318	2.28656	0.000886212	Nxt1	NM_001110159, NM_019761, NP_001103629, NP_062735	NTF2-related export protein 1	Down-regulated in E17.5 mutants
1.19637	2.29163	0.0037594	Dusp6	NM_026268, NP_080544	dual specificity phosphatase 6	Down-regulated in E17.5 mutants
1.19775	2.29382	0.00390323	4930503L19Rik	NM_172967, NP_766555	RIKEN cDNA 4930503L19 gene	Down-regulated in E17.5 mutants
1.19833	2.29474	0.00100681	Tarbp2	NM_009319, NP_033345	TAR (HIV) RNA binding protein 2	Down-regulated in E17.5 mutants
1.19935	2.29637	0.000504532	Rbmx2	NM_173376, NP_775552	RNA binding motif protein, X-linked 2	Down-regulated in E17.5 mutants
1.20106	2.29909	0.00446357	Bambi-ps1	NA	BMP and activin membrane-bound inhibitor, pseudogene (Xenopus laevis)	Down-regulated in E17.5 mutants
1.2085	2.31098	0.000402848	Pttg1	NM_001131054, NM_013917, NP_001124526, NP_038945	pituitary tumor-transforming gene 1	Down-regulated in E17.5 mutants
1.22384	2.33567	0.00484844	Macc1	XM_138397, XM_906766, XP_138397, XP_911859	metastasis associated in colon cancer 1	Down-regulated in E17.5 mutants
1.23535	2.35438	0.000300853	Asphd2	NM_028386, NP_082662	aspartate beta-hydroxylase domain containing 2	Down-regulated in E17.5 mutants
1.23655	2.35635	0.00415934	Sumf2	NM_026445, NP_080721	sulfatase modifying factor 2	Down-regulated in E17.5 mutants
1.24406	2.36864	0.00116943	Mutyh	NM_133250, NP_573513	mutY homolog (E. coli)	Down-regulated in E17.5 mutants
1.24523	2.37056	0.00288	ENSMUSG00000070560	NA	predicted gene, ENSMUSG00000070560	Down-regulated in E17.5 mutants
1.24744	2.37419	0.000850155	Cxxc4	NM_001004367, NP_001004367	CXXC finger 4	Down-regulated in E17.5 mutants
1.24747	2.37424	0.000918455	B4galnt4	NM_177897, NP_808565	beta-1,4-N-acetyl-galactosaminyl transferase 4	Down-regulated in E17.5 mutants
1.25857	2.39259	0.000441092	Recql4	NM_058214, NP_478121	RecQ protein-like 4	Down-regulated in E17.5 mutants
1.26233	2.39883	0.000745996	LOC100048372	XR_034455	similar to F-box and leucine-rich repeat protein 19	Down-regulated in E17.5 mutants
1.2687	2.40944	0.00494331	Masp2	NM_001003893, NM_010767, NP_001003893, NP_034897	mannan-binding lectin serine peptidase 2	Down-regulated in E17.5 mutants
1.27034	2.41218	0.000900695	Pip4k2b	NM_054051, NP_473392	phosphatidylinositol-5-phosphate 4-kinase, type II, beta	Down-regulated in E17.5 mutants
1.27065	2.4127	0.000775194	Ccne1	NM_007633, NP_031659	cyclin E1	Down-regulated in E17.5 mutants
1.2709	2.41312	0.00498492	OTTMUSG00000010667	XR_034422	predicted gene, OTTMUSG00000010667	Down-regulated in E17.5 mutants
1.27313	2.41685	0.000812084	Dus4l	NM_028002, NP_082278	dihydrouridine synthase 4-like (S. cerevisiae)	Down-regulated in E17.5 mutants
1.28679	2.43985	0.00248729	Reps1	NM_001111065, NM_009048, NP_001104535, NP_033074	RalBP1 associated Eps domain containing protein	Down-regulated in E17.5 mutants
1.28751	2.44106	0.000673416	Rnf138	NM_019706, NM_207623, NP_062680, NP_997506	ring finger protein 138	Down-regulated in E17.5 mutants
1.28974	2.44484	0.000988382	Stra6	NM_009291, NP_033317	stimulated by retinoic acid gene 6	Down-regulated in E17.5 mutants
1.2989	2.46042	0.000694057	Chd4	NM_145979, NP_666091	chromodomain helicase DNA binding protein 4	Down-regulated in E17.5 mutants
1.30133	2.46456	0.00153258	Snrpg	NM_026506, NP_080782	small nuclear ribonucleoprotein polypeptide G	Down-regulated in E17.5 mutants
1.30459	2.47013	0.000795779	5430433E21Rik	NM_028974, NP_083250, XM_134954, XM_917857, XP_134954, XP_922950	RIKEN cDNA 5430433E21 gene	Down-regulated in E17.5 mutants
1.30595	2.47246	0.000379651	Sox11	NM_009234, NP_033260	SRY-box containing gene 11	Down-regulated in E17.5 mutants
1.31454	2.48722	0.00499035	Zfp248	NM_028335, NP_082611	zinc finger protein 248	Down-regulated in E17.5 mutants
1.31681	2.49116	0.0022089	Dcp2	NM_027490, NP_081766, XM_140308, XM_975674, XP_140308, XP_980768	DCP2 decapping enzyme homolog (S. cerevisiae)	Down-regulated in E17.5 mutants
1.33456	2.52198	0.000300853	Polr3g	NM_001081176, NP_001074645	polymerase (RNA) III (DNA directed) polypeptide G	Down-regulated in E17.5 mutants
1.34253	2.53596	0.00126956	Topbp1	NM_176979, NP_795953	topoisomerase (DNA) II binding protein 1	Down-regulated in E17.5 mutants
1.34283	2.53648	0.00197729	Tubgcp5	NM_146190, NP_666302	tubulin, gamma complex associated protein 5	Down-regulated in E17.5 mutants
1.34658	2.54308	0.000793532	Cacna2d1	NM_001110843, NM_001110844, NM_001110845, NM_001110846, NM_009784, NP_001104313, NP_001104314, NP_001104315, NP_001104316, NP_033914	calcium channel, voltage-dependent, alpha2/delta subunit 1	Down-regulated in E17.5 mutants
1.35546	2.55878	0.00218956	Nsg1	NM_010942, NP_035072	neuron specific gene family member 1	Down-regulated in E17.5 mutants
1.3577	2.56276	0.00314359	Spry3	NM_001030293, NP_001025464	sprouty homolog 3 (Drosophila)	Down-regulated in E17.5 mutants
1.36693	2.57921	0.000900695	AI504432	XR_035122, XR_035125	expressed sequence AI504432	Down-regulated in E17.5 mutants
1.37476	2.59324	0.000850224	Trim27	NM_009054, NP_033080	tripartite motif-containing 27	Down-regulated in E17.5 mutants
1.38233	2.60689	0.00179098	Mybl2	NM_008652, NP_032678	myeloblastosis oncogene-like 2	Down-regulated in E17.5 mutants
1.384	2.6099	0.0025759	Vrk1	NM_001029843, NM_001029844, NM_011705, NP_001025014, NP_001025015, NP_035835	vaccinia related kinase 1	Down-regulated in E17.5 mutants
1.39761	2.63465	0.0017172	Cenpk	NM_021790, NM_181061, NP_068562, NP_851406	centromere protein K	Down-regulated in E17.5 mutants
1.42393	2.68316	0.00229903	Prr8	NM_028234, NP_082510, XM_355585, XM_920626, XP_355585, XP_925719	proline rich 8	Down-regulated in E17.5 mutants
1.43021	2.69486	0.00399577	LOC100045767	XM_001475557, XP_001475607	similar to alpha-2 adrenergic receptor	Down-regulated in E17.5 mutants
1.44564	2.72383	0.00208407	Ccnf	NM_007634, NP_031660	cyclin F	Down-regulated in E17.5 mutants
1.45001	2.7321	0.00205108	Dscc1	NM_183089, NP_898912	defective in sister chromatid cohesion 1 homolog (S. cerevisiae)	Down-regulated in E17.5 mutants
1.4658	2.76217	0.00224628	Prokr1	NM_021381, NP_067356	prokineticin receptor 1	Down-regulated in E17.5 mutants
1.47715	2.78399	0.00356501	Ypel4	NM_001005342, NP_001005342	yippee-like 4 (Drosophila)	Down-regulated in E17.5 mutants
1.5177	2.86335	0.000872118	Syt7	NM_018801, NM_173067, NM_173068, NP_061271, NP_775090, NP_775091	synaptotagmin VII	Down-regulated in E17.5 mutants
1.52939	2.88664	0.000730329	B230217C12Rik	NM_001080935, NP_001074404	RIKEN cDNA B230217C12 gene	Down-regulated in E17.5 mutants
1.53186	2.89159	0.00440355	LOC554292	NM_001024672, NP_001019843	UbiE-YGHL1 fusion protein	Down-regulated in E17.5 mutants
1.55322	2.93471	0.00260828	Ccdc136	XM_485735, XM_908853, XP_485735, XP_913946	coiled-coil domain containing 136	Down-regulated in E17.5 mutants
1.55551	2.93937	0.000369643	Kcnmb4	NM_021452, NP_067427	potassium large conductance calcium-activated channel, subfamily M, beta member 4	Down-regulated in E17.5 mutants
1.63505	3.10598	0.00363946	Adam4	NM_009620, NP_033750	a disintegrin and metallopeptidase domain 4	Down-regulated in E17.5 mutants
1.65013	3.13862	0.00118469	Pcdh19	NM_001105245, NM_001105246, NP_001098715, NP_001098716, XM_001473606, XM_205287, XM_975492, XP_001473656, XP_205287, XP_980586	protocadherin 19	Down-regulated in E17.5 mutants
1.65945	3.15897	0.000860372	Prl8a9	NM_023332, NP_075821	prolactin family8, subfamily a, member 9	Down-regulated in E17.5 mutants
1.66811	3.17799	0.000660781	Cdk5r1	NM_009871, NP_034001	cyclin-dependent kinase 5, regulatory subunit 1 (p35)	Down-regulated in E17.5 mutants
1.67953	3.20323	0.00494639	Thumpd1	NM_145585, NP_663560	THUMP domain containing 1	Down-regulated in E17.5 mutants
1.7016	3.25261	0.00220983	Wtap	NM_001113532, NM_001113533, NM_175394, NP_001107004, NP_001107005, NP_780603	Wilms' tumour 1-associating protein	Down-regulated in E17.5 mutants
1.70184	3.25315	0.000900695	Ccdc89	XM_133591, XM_914003, XP_133591, XP_919096	coiled-coil domain containing 89	Down-regulated in E17.5 mutants
1.83567	3.56938	0.000325127	LOC639633	XM_916150, XP_921243	similar to Nucleoplasmin-3	Down-regulated in E17.5 mutants
1.84046	3.58124	0.00431657	Fbxo47	NM_001081435, NP_001074904	F-box protein 47	Down-regulated in E17.5 mutants
1.86	3.63008	0.00130697	Col22a1	XM_907370, XM_981889, XP_912463, XP_986983	collagen, type XXII, alpha 1	Down-regulated in E17.5 mutants
1.90937	3.75645	0.000544127	Glrx3	NM_023140, NP_075629	glutaredoxin 3	Down-regulated in E17.5 mutants
1.92731	3.80346	0.000926667	6720489N17Rik	XM_001472312, XP_001472362	RIKEN cDNA 6720489N17 gene	Down-regulated in E17.5 mutants
2.08044	4.22935	0.00232889	Mettl6	NM_025907, NP_080183	methyltransferase like 6	Down-regulated in E17.5 mutants
2.11719	4.33849	0.00457904	Cugbp1	NM_017368, NM_198683, NP_059064, NP_941955	CUG triplet repeat, RNA binding protein 1	Down-regulated in E17.5 mutants
2.20822	4.62105	0.000415699	4931429I11Rik	NM_001081121, NP_001074590	RIKEN cDNA 4931429I11 gene	Down-regulated in E17.5 mutants
2.41211	5.32251	0.00248729	Rpl37	NM_026069, NP_080345	ribosomal protein L37	Down-regulated in E17.5 mutants
2.75506	6.75082	0.0032585	Higd1c	NM_001002900, NP_001002900	HIG1 domain family, member 1C	Down-regulated in E17.5 mutants
2.87891	7.35596	0.00399577	EG625660	XM_894394, XM_916570, XP_899487, XP_921663	predicted gene, EG625660	Down-regulated in E17.5 mutants
3.40992	10.6289	0.00103825	Gbx2	NM_010262, NP_034392	gastrulation brain homeobox 2	Down-regulated in E17.5 mutants
3.46783	11.0642	0.00411621	A630023P12Rik	NM_173766, NP_776127	RIKEN cDNA A630023P12 gene	Down-regulated in E17.5 mutants
3.65665	12.6113	0.00172276	LOC100044344	XM_001471997, XM_001472032, XP_001472047, XP_001472082	similar to CDNA sequence BC049635	Down-regulated in E17.5 mutants
4.02511	16.2809	0.00170638	Gm1141	NM_001033470, NP_001028642	gene model 1141, (NCBI)	Down-regulated in E17.5 mutants
4.16262	17.9091	0.00238129	Magee2	NM_053206, NP_444436	melanoma antigen, family E, 2	Down-regulated in E17.5 mutants
4.19248	18.2836	0.00250112	Ptbp2	NM_019550, NP_062423	polypyrimidine tract binding protein 2	Down-regulated in E17.5 mutants
4.19834	18.358	0.0015085	Avil	NM_009635, NP_033765	advillin	Down-regulated in E17.5 mutants
4.45767	21.9732	0.00472636	Csn3	NM_007786, NP_031812	casein kappa	Down-regulated in E17.5 mutants
6.09233	68.2296	0.00232184	Myh1	NM_030679, NP_109604	myosin, heavy polypeptide 1, skeletal muscle, adult	Down-regulated in E17.5 mutants
7.31024	158.708	0.00228283	Pcdh9	NM_001081377, NP_001074846	protocadherin 9	Down-regulated in E17.5 mutants
10.6668	1625.6	0.00174254	Chic1	NM_009767, NP_033897	cysteine-rich hydrophobic domain 1	Down-regulated in E17.5 mutants
11.8595	3715.98	0.000932667	4930431L04Rik	NM_175032, NP_778197	RIKEN cDNA 4930431L04 gene	Down-regulated in E17.5 mutants
