# Supplementary material for: Systems biology approach to identify transcriptome reprogramming and candidate microRNA targets during the progression of polycystic kidney disease
Source: BMC Syst Biol. 2011 Apr 25;5:56. doi: 10.1186/1752-0509-5-56 (PMC3111376; doi:10.1186/1752-0509-5-56)
Supplement: Additional file 11 — Significantly regulated genes specific to aging. This table shows the significantly regulated genes that are specific for aging and common to both diseased and healthy conditions. [file 1752-0509-5-56-S11.XLS]

## Sheet: rank_gene_agilent.txt
E14.5_log2foldchange	E14.5_pvalue	E14.5_genes	E14.5_RefSeqID	E14.5_gene_detail	E17.5_log2foldchange	E17.5_pvalue	E17.5_genes	E17.5_RefSeqID	E17.5_gene_detail
1.4769	0.000379651	Sept3	NM_011889, NP_036019	septin 3	1.19368	0.000681067	Sept3	NM_011889, NP_036019	septin 3
-2.78154	0.00456475	100040462	XM_001474715, XP_001474765	predicted gene, 100040462	-1.58939	0.0488863	100040462	XM_001474715, XP_001474765	predicted gene, 100040462
1.47057	0.0037594	100043313	XM_001479515, XP_001479565	predicted gene, 100043313	1.55713	0.00289978	100043313	XM_001479515, XP_001479565	predicted gene, 100043313
-1.58098	0.00167831	0610010D20Rik	NM_026152, NP_080428	RIKEN cDNA 0610010D20 gene	-1.07381	0.031434	0610010D20Rik	NM_026152, NP_080428	RIKEN cDNA 0610010D20 gene
-4.49965	4.3767e-05	0610012H03Rik	NM_028747, NP_083023	RIKEN cDNA 0610012H03 gene	-4.66761	5.9306e-05	0610012H03Rik	NM_028747, NP_083023	RIKEN cDNA 0610012H03 gene
1.29035	0.00104657	1110054O05Rik	NM_001013577, NP_001013595	RIKEN cDNA 1110054O05 gene	1.51907	0.000603872	1110054O05Rik	NM_001013577, NP_001013595	RIKEN cDNA 1110054O05 gene
-1.61058	0.000790152	1200002N14Rik	NM_027878, NP_082154	RIKEN cDNA 1200002N14 gene	-1.36675	0.00158479	1200002N14Rik	NM_027878, NP_082154	RIKEN cDNA 1200002N14 gene
-1.04175	0.00174496	1700011H14Rik	NM_025956, NP_080232	RIKEN cDNA 1700011H14 gene	-1.18852	0.00104128	1700011H14Rik	NM_025956, NP_080232	RIKEN cDNA 1700011H14 gene
-2.97395	0.00186114	1700016C15Rik	NM_027077, NP_081353	RIKEN cDNA 1700016C15 gene	-4.72511	0.000537729	1700016C15Rik	NM_027077, NP_081353	RIKEN cDNA 1700016C15 gene
-1.24812	0.00341224	1810019D21Rik	NA	RIKEN cDNA 1810019D21 gene	-1.50946	0.00155766	1810019D21Rik	NA	RIKEN cDNA 1810019D21 gene
-3.64454	0.000254097	1810022C23Rik	NM_026947, NP_081223	RIKEN cDNA 1810022C23 gene	-2.14641	0.00158726	1810022C23Rik	NM_026947, NP_081223	RIKEN cDNA 1810022C23 gene
-3.33856	0.00200234	2010003K15Rik	XM_900828, XM_919362, XP_905921, XP_924455	RIKEN cDNA 2010003K15 gene	-2.36461	0.0131205	2010003K15Rik	XM_900828, XM_919362, XP_905921, XP_924455	RIKEN cDNA 2010003K15 gene
-2.40619	0.000390292	2200001I15Rik	NM_183278, NP_899101	RIKEN cDNA 2200001I15 gene	-1.74912	0.0013242	2200001I15Rik	NM_183278, NP_899101	RIKEN cDNA 2200001I15 gene
2.20804	0.00493481	2210008F06Rik	XM_001002792, XM_001476877, XP_001002792, XP_001476927	RIKEN cDNA 2210008F06 gene	2.01295	0.00739852	2210008F06Rik	XM_001002792, XM_001476877, XP_001002792, XP_001476927	RIKEN cDNA 2210008F06 gene
-2.18196	0.00220815	2210404O07Rik	NM_001099917, NP_001093387, XM_125703, XM_916333, XP_125703, XP_921426	RIKEN cDNA 2210404O07 gene	-2.06442	0.002775	2210404O07Rik	NM_001099917, NP_001093387, XM_125703, XM_916333, XP_125703, XP_921426	RIKEN cDNA 2210404O07 gene
1.25061	0.00158452	2310007H09Rik	NM_029609, NP_083885	RIKEN cDNA 2310007H09 gene	1.18259	0.000269048	2310007H09Rik	NM_029609, NP_083885	RIKEN cDNA 2310007H09 gene
1.15651	0.00490993	2310037I24Rik	NM_133714, NP_598475	RIKEN cDNA 2310037I24 gene	1.5612	0.00138037	2310037I24Rik	NM_133714, NP_598475	RIKEN cDNA 2310037I24 gene
-2.33358	0.000415699	2310043N10Rik	NR_003513, XR_035481, XR_035482	RIKEN cDNA 2310043N10 gene	-2.33478	0.000448345	2310043N10Rik	NR_003513, XR_035481, XR_035482	RIKEN cDNA 2310043N10 gene
-2.15415	0.00141713	2310046K01Rik	NM_027172, NP_081448	RIKEN cDNA 2310046K01 gene	-1.94494	0.0022262	2310046K01Rik	NM_027172, NP_081448	RIKEN cDNA 2310046K01 gene
-1.76622	0.000934438	2310051E17Rik	XM_001479552, XP_001479602	RIKEN cDNA 2310051E17 gene	-1.53011	0.00174752	2310051E17Rik	XM_001479552, XP_001479602	RIKEN cDNA 2310051E17 gene
-9.24313	0.00254616	2310061G22Rik	NA	RIKEN cDNA 2310061G22 gene	-7.1472	0.00413209	2310061G22Rik	NA	RIKEN cDNA 2310061G22 gene
1.83018	0.00180318	2410002F23Rik	NM_025880, NP_080156	RIKEN cDNA 2410002F23 gene	1.87146	0.00168453	2410002F23Rik	NM_025880, NP_080156	RIKEN cDNA 2410002F23 gene
1.32982	0.00112371	2610002D18Rik	NM_001081099, NP_001074568, XR_032830	RIKEN cDNA 2610002D18 gene	1.08556	0.00271738	2610002D18Rik	NM_001081099, NP_001074568, XR_032830	RIKEN cDNA 2610002D18 gene
-3.98799	0.00022285	2610016A17Rik	NA	RIKEN cDNA 2610016A17 gene	-2.61973	0.00068767	2610016A17Rik	NA	RIKEN cDNA 2610016A17 gene
-1.41639	0.000287763	2610019F03Rik	NM_173744, NP_776105	RIKEN cDNA 2610019F03 gene	-1.53487	0.000274826	2610019F03Rik	NM_173744, NP_776105	RIKEN cDNA 2610019F03 gene
1.10833	0.00269158	2610021K21Rik	NM_030172, NP_084448	RIKEN cDNA 2610021K21 gene	1.09635	0.00282323	2610021K21Rik	NM_030172, NP_084448	RIKEN cDNA 2610021K21 gene
1.13583	0.00139324	2610029G23Rik	NM_026312, NP_080588	RIKEN cDNA 2610029G23 gene	1.08888	0.00172497	2610029G23Rik	NM_026312, NP_080588	RIKEN cDNA 2610029G23 gene
1.99938	0.00442416	2610305D13Rik	NM_145078, NP_659544	RIKEN cDNA 2610305D13 gene	2.59196	0.0035228	2610305D13Rik	NM_145078, NP_659544	RIKEN cDNA 2610305D13 gene
1.5071	0.000836034	2610318N02Rik	NM_183287, NP_899110	RIKEN cDNA 2610318N02 gene	1.55562	0.000743496	2610318N02Rik	NM_183287, NP_899110	RIKEN cDNA 2610318N02 gene
-2.60658	0.0011562	2610528J11Rik	NM_025572, NP_079848	RIKEN cDNA 2610528J11 gene	-1.94365	0.00414723	2610528J11Rik	NM_025572, NP_079848	RIKEN cDNA 2610528J11 gene
1.17461	0.00477452	2700078E11Rik	NM_030197, NP_084473	RIKEN cDNA 2700078E11 gene	1.23372	0.00377578	2700078E11Rik	NM_030197, NP_084473	RIKEN cDNA 2700078E11 gene
-1.49966	0.000525046	3110049J23Rik	NM_026085, NP_080361	RIKEN cDNA 3110049J23 gene	-1.36213	0.000783457	3110049J23Rik	NM_026085, NP_080361	RIKEN cDNA 3110049J23 gene
-4.04826	0.000323375	4833409A17Rik	NM_029011, NP_083287	RIKEN cDNA 4833409A17 gene	-1.92571	0.00117518	4833409A17Rik	NM_029011, NP_083287	RIKEN cDNA 4833409A17 gene
1.6805	0.00249815	4930422G04Rik	XM_485308, XM_981757, XP_485308, XP_986851	RIKEN cDNA 4930422G04 gene	1.50711	0.00156384	4930422G04Rik	XM_485308, XM_981757, XP_485308, XP_986851	RIKEN cDNA 4930422G04 gene
-1.6019	0.000544127	4931406C07Rik	NM_133732, NP_598493	RIKEN cDNA 4931406C07 gene	-1.52187	0.000679409	4931406C07Rik	NM_133732, NP_598493	RIKEN cDNA 4931406C07 gene
1.5832	0.000997955	4933421E11Rik	NM_001039478, NM_001039488, NM_028081, NP_001034567, NP_001034577, NP_082357	RIKEN cDNA 4933421E11 gene	1.22104	0.00305307	4933421E11Rik	NM_001039478, NM_001039488, NM_028081, NP_001034567, NP_001034577, NP_082357	RIKEN cDNA 4933421E11 gene
1.65494	0.0043618	5031425E22Rik	XM_489078, XM_919579, XP_489078, XP_924672	RIKEN cDNA 5031425E22 gene	1.64488	0.00446639	5031425E22Rik	XM_489078, XM_919579, XP_489078, XP_924672	RIKEN cDNA 5031425E22 gene
1.35187	0.000768049	5730507C01Rik	NM_001033157, NP_001028329	RIKEN cDNA 5730507C01 gene	1.45489	0.000588115	5730507C01Rik	NM_001033157, NP_001028329	RIKEN cDNA 5730507C01 gene
1.54283	0.00158993	5830457O10Rik	NM_145412, NP_663387	RIKEN cDNA 5830457O10 gene	2.0722	0.000527437	5830457O10Rik	NM_145412, NP_663387	RIKEN cDNA 5830457O10 gene
1.21086	0.000383236	6330403K07Rik	NM_134022, NP_598783	RIKEN cDNA 6330403K07 gene	1.05218	0.000626303	6330403K07Rik	NM_134022, NP_598783	RIKEN cDNA 6330403K07 gene
-2.81344	0.00368554	6330407A03Rik	NA	RIKEN cDNA 6330407A03 gene	-2.40231	0.00447049	6330407A03Rik	NA	RIKEN cDNA 6330407A03 gene
-6.90031	0.0011412	8430426J06Rik	NA	RIKEN cDNA 8430426J06 gene	-3.46138	0.00706925	8430426J06Rik	NA	RIKEN cDNA 8430426J06 gene
-3.16568	0.00342346	9330176C04Rik	NM_175420, NP_780629	RIKEN cDNA 9330176C04 gene	-2.36074	0.0125494	9330176C04Rik	NM_175420, NP_780629	RIKEN cDNA 9330176C04 gene
-1.69332	0.00332554	9530082P21Rik	XM_895607, XM_992196, XP_900700, XP_997290	RIKEN cDNA 9530082P21 gene	-1.32181	0.009999	9530082P21Rik	XM_895607, XM_992196, XP_900700, XP_997290	RIKEN cDNA 9530082P21 gene
3.2905	0.00433047	a	NM_015770, NP_056585	nonagouti	4.29453	0.0244852	a	NM_015770, NP_056585	nonagouti
-2.51726	0.0049912	A230050P20Rik	NM_175687, NP_783618	RIKEN cDNA A230050P20 gene	-1.01353	0.0113968	A230050P20Rik	NM_175687, NP_783618	RIKEN cDNA A230050P20 gene
1.37557	0.00167831	A430107O13Rik	NM_001081351, NP_001074820	RIKEN cDNA A430107O13 gene	1.02356	0.00611772	A430107O13Rik	NM_001081351, NP_001074820	RIKEN cDNA A430107O13 gene
-1.33105	0.000879684	A4galt	NM_001004150, NP_001004150	alpha 1,4-galactosyltransferase	-1.19379	0.0014061	A4galt	NM_001004150, NP_001004150	alpha 1,4-galactosyltransferase
-1.91924	0.000845865	A730049H05Rik	XR_035139, XR_035143	RIKEN cDNA A730049H05 gene	-1.15134	0.00754204	A730049H05Rik	XR_035139, XR_035143	RIKEN cDNA A730049H05 gene
-2.4293	0.000238872	Aadacl1	NM_178772, NP_848887	arylacetamide deacetylase-like 1	-2.54897	0.000243525	Aadacl1	NM_178772, NP_848887	arylacetamide deacetylase-like 1
-4.01639	0.00245868	Aadat	NM_011834, NP_035964	aminoadipate aminotransferase	-3.71877	0.00343507	Aadat	NM_011834, NP_035964	aminoadipate aminotransferase
-1.7978	0.000286057	Abca3	NM_001039581, NM_013855, NP_001034670, NP_038883	ATP-binding cassette, sub-family A (ABC1), member 3	-1.77767	0.000321813	Abca3	NM_001039581, NM_013855, NP_001034670, NP_038883	ATP-binding cassette, sub-family A (ABC1), member 3
-3.27047	0.00441925	Abcc2	NM_013806, NP_038834	ATP-binding cassette, sub-family C (CFTR/MRP), member 2	-2.93585	0.00713266	Abcc2	NM_013806, NP_038834	ATP-binding cassette, sub-family C (CFTR/MRP), member 2
-1.34695	0.00120717	Abcc3	NM_029600, NP_083876	ATP-binding cassette, sub-family C (CFTR/MRP), member 3	-1.49503	0.000830139	Abcc3	NM_029600, NP_083876	ATP-binding cassette, sub-family C (CFTR/MRP), member 3
1.1966	0.00410319	Abcg5	NM_031884, NP_114090	ATP-binding cassette, sub-family G (WHITE), member 5	1.29047	0.00291576	Abcg5	NM_031884, NP_114090	ATP-binding cassette, sub-family G (WHITE), member 5
-1.50588	0.00113702	Abhd14b	NM_029631, NP_083907	abhydrolase domain containing 14b	-1.38378	0.00190971	Abhd14b	NM_029631, NP_083907	abhydrolase domain containing 14b
-3.42015	0.000694057	Abp1	NM_029638, NP_083914	amiloride binding protein 1 (amine oxidase, copper-containing)	-3.56288	0.00061348	Abp1	NM_029638, NP_083914	amiloride binding protein 1 (amine oxidase, copper-containing)
-2.3923	0.00180318	Acaa1b	NM_146230, NP_666342	acetyl-Coenzyme A acyltransferase 1B	-2.11612	0.00302908	Acaa1b	NM_146230, NP_666342	acetyl-Coenzyme A acyltransferase 1B
-1.8308	0.000943796	Acad10	NM_028037, NP_082313	acyl-Coenzyme A dehydrogenase family, member 10	-1.83428	0.000678425	Acad10	NM_028037, NP_082313	acyl-Coenzyme A dehydrogenase family, member 10
-1.71339	0.000323375	Acadm	NM_007382, NP_031408	acyl-Coenzyme A dehydrogenase, medium chain	-1.39649	0.000610984	Acadm	NM_007382, NP_031408	acyl-Coenzyme A dehydrogenase, medium chain
-1.60204	0.000410952	Acbd4	NM_001081495, NM_025988, NP_001074964, NP_080264	acyl-Coenzyme A binding domain containing 4	-1.34398	0.000487577	Acbd4	NM_001081495, NM_025988, NP_001074964, NP_080264	acyl-Coenzyme A binding domain containing 4
7.93345	0.00115785	Accn2	NM_009597, NP_033727	amiloride-sensitive cation channel 2, neuronal	2.61381	0.0234005	Accn2	NM_009597, NP_033727	amiloride-sensitive cation channel 2, neuronal
-3.92798	0.00203783	Ace	NM_009598, NM_207624, NP_033728, NP_997507	angiotensin I converting enzyme (peptidyl-dipeptidase A) 1	-3.18042	0.00511934	Ace	NM_009598, NM_207624, NP_033728, NP_997507	angiotensin I converting enzyme (peptidyl-dipeptidase A) 1
-1.53691	0.000997298	Acer2	NM_139306, NP_647467	alkaline ceramidase 2	-1.01823	0.00604413	Acer2	NM_139306, NP_647467	alkaline ceramidase 2
-3.91705	0.00474176	Acot3	NM_134246, NP_599007	acyl-CoA thioesterase 3	-3.47451	0.00798826	Acot3	NM_134246, NP_599007	acyl-CoA thioesterase 3
-2.80022	0.000260648	Acot4	NM_134247, NP_599008	acyl-CoA thioesterase 4	-2.91375	0.000274826	Acot4	NM_134247, NP_599008	acyl-CoA thioesterase 4
-3.76329	0.000254097	Acox2	NM_053115, NP_444345	acyl-Coenzyme A oxidase 2, branched chain	-2.03323	0.00213194	Acox2	NM_053115, NP_444345	acyl-Coenzyme A oxidase 2, branched chain
-1.26723	0.000479859	Acsf3	NM_144932, NP_659181	acyl-CoA synthetase family member 3	-1.41721	0.000369601	Acsf3	NM_144932, NP_659181	acyl-CoA synthetase family member 3
-2.49074	0.000254097	Acss1	NM_080575, NP_542142	acyl-CoA synthetase short-chain family member 1	-2.08071	0.000427896	Acss1	NM_080575, NP_542142	acyl-CoA synthetase short-chain family member 1
-1.48544	0.000376974	Acss2	NM_019811, NP_062785	acyl-CoA synthetase short-chain family member 2	-1.06361	0.00126066	Acss2	NM_019811, NP_062785	acyl-CoA synthetase short-chain family member 2
-2.15902	0.000254097	Acy3	NM_027857, NP_082133	aspartoacylase (aminoacylase) 3	-1.52154	0.000718486	Acy3	NM_027857, NP_082133	aspartoacylase (aminoacylase) 3
-1.70265	0.00438351	Adap2	NM_172133, NP_742145	ArfGAP with dual PH domains 2	-2.3094	0.00122224	Adap2	NM_172133, NP_742145	ArfGAP with dual PH domains 2
-1.45167	0.000379897	Aff1	NM_001080798, NM_133919, NP_001074267, NP_598680	AF4/FMR2 family, member 1	-1.45067	0.000314292	Aff1	NM_001080798, NM_133919, NP_001074267, NP_598680	AF4/FMR2 family, member 1
-2.77119	0.000523205	Afm	NM_145146, NP_660128	afamin	-2.52973	0.000751316	Afm	NM_145146, NP_660128	afamin
-3.92219	0.00334505	Afp	NM_007423, NP_031449	alpha fetoprotein	-2.42946	0.0271329	Afp	NM_007423, NP_031449	alpha fetoprotein
-1.82063	0.000735227	Agtr1a	NM_177322, NP_796296	angiotensin II receptor, type 1a	-1.31899	0.00276134	Agtr1a	NM_177322, NP_796296	angiotensin II receptor, type 1a
-3.43628	0.000623099	Agxt2	NM_001031851, NP_001027021	alanine-glyoxylate aminotransferase 2	-2.63231	0.00183825	Agxt2	NM_001031851, NP_001027021	alanine-glyoxylate aminotransferase 2
-3.87793	0.000663997	Agxt2l1	NM_027907, NP_082183	alanine-glyoxylate aminotransferase 2-like 1	-2.18026	0.00188977	Agxt2l1	NM_027907, NP_082183	alanine-glyoxylate aminotransferase 2-like 1
-1.64798	0.000448323	Ahnak	NM_001039959, NM_009643, NP_001035048, NP_033773	AHNAK nucleoprotein (desmoyokin)	-1.94945	0.000321813	Ahnak	NM_001039959, NM_009643, NP_001035048, NP_033773	AHNAK nucleoprotein (desmoyokin)
-3.81268	0.00115137	AI317395	NM_144821, NP_659070	expressed sequence AI317395	-4.90235	0.00384066	AI317395	NM_144821, NP_659070	expressed sequence AI317395
-1.72771	0.00335858	AI854703	NR_027236, XR_035189, XR_035307	expressed sequence AI854703	-1.61879	0.00447049	AI854703	NR_027236, XR_035189, XR_035307	expressed sequence AI854703
-2.16971	9.6535e-05	Aldh1b1	NM_028270, NP_082546	aldehyde dehydrogenase 1 family, member B1	-1.89403	0.000222496	Aldh1b1	NM_028270, NP_082546	aldehyde dehydrogenase 1 family, member B1
-3.93385	0.000379651	Aldh1l1	NM_027406, NP_081682	aldehyde dehydrogenase 1 family, member L1	-2.63983	0.00350055	Aldh1l1	NM_027406, NP_081682	aldehyde dehydrogenase 1 family, member L1
-1.57912	0.000250458	Aldh6a1	NM_134042, NP_598803	aldehyde dehydrogenase family 6, subfamily A1	-1.45127	0.000323644	Aldh6a1	NM_134042, NP_598803	aldehyde dehydrogenase family 6, subfamily A1
-3.37717	0.00145874	Aldob	NM_144903, NP_659152	aldolase B, fructose-bisphosphate	-3.18641	0.00191446	Aldob	NM_144903, NP_659152	aldolase B, fructose-bisphosphate
2.47001	0.00498492	Alg6	NM_001081264, NP_001074733	asparagine-linked glycosylation 6 homolog (yeast, alpha-1,3,-glucosyltransferase)	8.0445	0.000350543	Alg6	NM_001081264, NP_001074733	asparagine-linked glycosylation 6 homolog (yeast, alpha-1,3,-glucosyltransferase)
-1.96833	0.000966247	Alpl	NM_007431, NP_031457	alkaline phosphatase, liver/bone/kidney	-2.23601	0.000617213	Alpl	NM_007431, NP_031457	alkaline phosphatase, liver/bone/kidney
-2.48199	0.00142111	Amn	NM_033603, NP_291081	amnionless	-2.43112	0.00161293	Amn	NM_033603, NP_291081	amnionless
1.89016	0.00138266	Anln	NM_028390, NP_082666	anillin, actin binding protein	1.68829	0.0022755	Anln	NM_028390, NP_082666	anillin, actin binding protein
1.15483	0.00105107	Anp32b	NM_130889, NP_570959	acidic (leucine-rich) nuclear phosphoprotein 32 family, member B	1.07535	0.00151793	Anp32b	NM_130889, NP_570959	acidic (leucine-rich) nuclear phosphoprotein 32 family, member B
-2.40628	0.000323375	Anpep	NM_008486, NP_032512	alanyl (membrane) aminopeptidase	-2.78395	0.000269048	Anpep	NM_008486, NP_032512	alanyl (membrane) aminopeptidase
-1.17355	0.00273838	Anxa11	NM_013469, NP_038497	annexin A11	-1.56785	0.000830139	Anxa11	NM_013469, NP_038497	annexin A11
-1.15375	0.000971903	Anxa4	NM_013471, NP_038499	annexin A4	-2.01619	0.000629832	Anxa4	NM_013471, NP_038499	annexin A4
-2.68498	0.000812257	Aoc3	NM_009675, NP_033805	amine oxidase, copper containing 3	-2.1753	0.00193608	Aoc3	NM_009675, NP_033805	amine oxidase, copper containing 3
1.07339	0.000523205	Ap4m1	NM_021392, NP_067367	adaptor-related protein complex AP-4, mu 1	1.29689	0.000448345	Ap4m1	NM_021392, NP_067367	adaptor-related protein complex AP-4, mu 1
-1.02144	0.00277967	Apcdd1	NM_133237, NP_573500	adenomatosis polyposis coli down-regulated 1	-1.43932	0.00852665	Apcdd1	NM_133237, NP_573500	adenomatosis polyposis coli down-regulated 1
-2.44588	0.000479885	Apom	NM_018816, NP_061286	apolipoprotein M	-2.13687	0.00100636	Apom	NM_018816, NP_061286	apolipoprotein M
-2.81936	0.000379651	Aqp1	NM_007472, NP_031498	aquaporin 1	-2.70968	0.000443179	Aqp1	NM_007472, NP_031498	aquaporin 1
-4.1579	0.00192377	Aqp11	NM_175105, NP_780314	aquaporin 11	-2.53926	0.0167962	Aqp11	NM_175105, NP_780314	aquaporin 11
-4.91371	2.3978e-05	Aqp2	NM_009699, NP_033829	aquaporin 2	-3.94248	0.000195529	Aqp2	NM_009699, NP_033829	aquaporin 2
-3.5228	0.000922046	Aqp3	NM_016689, NP_057898	aquaporin 3	-2.82954	0.00231643	Aqp3	NM_016689, NP_057898	aquaporin 3
-2.99165	0.000745996	Aqp4	NM_009700, NP_033830	aquaporin 4	-3.17403	0.000610984	Aqp4	NM_009700, NP_033830	aquaporin 4
2.08244	0.00213106	Arhgap20	NM_175535, NP_780744	Rho GTPase activating protein 20	1.64808	0.00507707	Arhgap20	NM_175535, NP_780744	Rho GTPase activating protein 20
1.98029	0.00308154	Asb4	NM_023048, NP_075535	ankyrin repeat and SOCS box-containing 4	4.13333	0.00177374	Asb4	NM_023048, NP_075535	ankyrin repeat and SOCS box-containing 4
-1.47519	0.00117466	Asb9	NM_027027, NP_081303	ankyrin repeat and SOCS box-containing 9	-1.44663	0.00137054	Asb9	NM_027027, NP_081303	ankyrin repeat and SOCS box-containing 9
1.08973	0.000719678	Asf1b	NM_024184, NP_077146	ASF1 anti-silencing function 1 homolog B (S. cerevisiae)	1.07646	0.000765521	Asf1b	NM_024184, NP_077146	ASF1 anti-silencing function 1 homolog B (S. cerevisiae)
-3.5303	0.00165827	Aspdh	NM_026690, NP_080966	aspartate dehydrogenase domain containing	-3.47439	0.0011969	Aspdh	NM_026690, NP_080966	aspartate dehydrogenase domain containing
-4.19721	0.000184142	Ass1	NM_007494, NP_031520	argininosuccinate synthetase 1	-3.72693	0.00027712	Ass1	NM_007494, NP_031520	argininosuccinate synthetase 1
-1.40961	0.000318044	Atad4	NM_146026, NP_666138	ATPase family, AAA domain containing 4	-1.34744	0.000370257	Atad4	NM_146026, NP_666138	ATPase family, AAA domain containing 4
-1.8424	0.000765633	Atp10b	NM_176999, NP_795973	ATPase, class V, type 10B	-1.38114	0.00250722	Atp10b	NM_176999, NP_795973	ATPase, class V, type 10B
-3.04586	0.000415699	Atp12a	NM_138652, NP_619593	ATPase, H+/K+ transporting, nongastric, alpha polypeptide	-2.97141	0.000481549	Atp12a	NM_138652, NP_619593	ATPase, H+/K+ transporting, nongastric, alpha polypeptide
-1.69826	0.000254097	Atp1a1	NM_144900, NP_659149	ATPase, Na+/K+ transporting, alpha 1 polypeptide	-1.40626	0.000427896	Atp1a1	NM_144900, NP_659149	ATPase, Na+/K+ transporting, alpha 1 polypeptide
-2.50722	0.000500932	Atp1b1	NM_009721, NP_033851	ATPase, Na+/K+ transporting, beta 1 polypeptide	-2.09236	0.00100788	Atp1b1	NM_009721, NP_033851	ATPase, Na+/K+ transporting, beta 1 polypeptide
-1.77868	0.000456402	Atp2a3	NM_016745, NP_058025	ATPase, Ca++ transporting, ubiquitous	-2.13533	0.000315138	Atp2a3	NM_016745, NP_058025	ATPase, Ca++ transporting, ubiquitous
-5.78876	0.00414242	Atp6v1b1	NM_134157, NP_598918	ATPase, H+ transporting, lysosomal V1 subunit B1	-3.34047	0.0339343	Atp6v1b1	NM_134157, NP_598918	ATPase, H+ transporting, lysosomal V1 subunit B1
-3.84223	0.000416836	Atp6v1c2	NM_133699, NP_598460	ATPase, H+ transporting, lysosomal V1 subunit C2	-3.04568	0.00105686	Atp6v1c2	NM_133699, NP_598460	ATPase, H+ transporting, lysosomal V1 subunit C2
1.34028	0.00180318	Atrx	NM_009530, NP_033556	alpha thalassemia/mental retardation syndrome X-linked homolog (human)	1.02706	0.0058161	Atrx	NM_009530, NP_033556	alpha thalassemia/mental retardation syndrome X-linked homolog (human)
1.84595	0.000703633	B3gnt5	NM_054052, NP_473393	UDP-GlcNAc:betaGal beta-1,3-N-acetylglucosaminyltransferase 5	1.37216	0.00238724	B3gnt5	NM_054052, NP_473393	UDP-GlcNAc:betaGal beta-1,3-N-acetylglucosaminyltransferase 5
-1.52147	0.00494639	B4galnt1	NM_008080, NM_027739, NP_032106, NP_082015	beta-1,4-N-acetyl-galactosaminyl transferase 1	-1.66682	0.00323521	B4galnt1	NM_008080, NM_027739, NP_032106, NP_082015	beta-1,4-N-acetyl-galactosaminyl transferase 1
-1.94659	0.0021486	Baiap2l2	NM_177580, NP_808248	BAI1-associated protein 2-like 2	-2.61393	0.000649388	Baiap2l2	NM_177580, NP_808248	BAI1-associated protein 2-like 2
-6.5584	0.00354539	Banf2	NM_001044750, NM_207275, NP_001038215, NP_997158	barrier to autointegration factor 2	5.21659	0.00542756	Banf2	NM_001044750, NM_207275, NP_001038215, NP_997158	barrier to autointegration factor 2
1.99885	0.00293059	Bard1	NM_007525, NP_031551	BRCA1 associated RING domain 1	1.55142	0.00909566	Bard1	NM_007525, NP_031551	BRCA1 associated RING domain 1
1.42789	0.000395304	Bat1a	NM_019693, NP_062667	HLA-B-associated transcript 1A	1.72365	0.00027712	Bat1a	NM_019693, NP_062667	HLA-B-associated transcript 1A
-1.39951	0.000789948	BC004728	NM_001033872, NM_174992, NP_001029044, NP_778157	cDNA sequence BC004728	-1.63373	0.000427896	BC004728	NM_001033872, NM_174992, NP_001029044, NP_778157	cDNA sequence BC004728
-1.30514	0.00145874	BC006779	NM_183162, NP_898985	cDNA sequence BC006779	-1.22895	0.00260209	BC006779	NM_183162, NP_898985	cDNA sequence BC006779
-1.30931	0.000416836	BC034090	XM_148974, XM_993701, XP_148974, XP_998795	cDNA sequence BC034090	-1.14942	0.000688345	BC034090	XM_148974, XM_993701, XP_148974, XP_998795	cDNA sequence BC034090
-3.76775	6.8707e-05	BC039632	NM_001081268, NP_001074737	cDNA sequence BC039632	-2.67401	0.00027712	BC039632	NM_001081268, NP_001074737	cDNA sequence BC039632
1.72769	0.000652924	Bcl11a	NM_016707, NP_057916	B-cell CLL/lymphoma 11A (zinc finger protein)	1.72432	0.000672122	Bcl11a	NM_016707, NP_057916	B-cell CLL/lymphoma 11A (zinc finger protein)
1.57032	0.000317828	Bcl2l11	NM_009754, NM_207680, NM_207681, NP_033884, NP_997563, NP_997564	BCL2-like 11 (apoptosis facilitator)	1.06711	0.00121305	Bcl2l11	NM_009754, NM_207680, NM_207681, NP_033884, NP_997563, NP_997564	BCL2-like 11 (apoptosis facilitator)
-1.21949	0.000415699	Bend7	NM_178663, NP_848778	BEN domain containing 7	-1.35626	0.000347689	Bend7	NM_178663, NP_848778	BEN domain containing 7
-1.94841	0.000140864	Bhlhe40	NM_011498, NP_035628	basic helix-loop-helix family, member e40	-1.54445	0.000323644	Bhlhe40	NM_011498, NP_035628	basic helix-loop-helix family, member e40
-3.96643	0.000907391	Bhmt2	NM_022884, NP_075022	betaine-homocysteine methyltransferase 2	-3.11465	0.00250308	Bhmt2	NM_022884, NP_075022	betaine-homocysteine methyltransferase 2
1.1311	0.000238872	Birc5	NM_001012273, NM_009689, NP_001012273, NP_033819	baculoviral IAP repeat-containing 5	1.13136	0.000269048	Birc5	NM_001012273, NM_009689, NP_001012273, NP_033819	baculoviral IAP repeat-containing 5
1.2135	0.00230035	Bmper	NM_028472, NP_082748	BMP-binding endothelial regulator	1.03951	0.00453776	Bmper	NM_028472, NP_082748	BMP-binding endothelial regulator
-2.05096	0.00430258	Bst2	NM_198095, NP_932763	bone marrow stromal cell antigen 2	-1.1816	0.0452455	Bst2	NM_198095, NP_932763	bone marrow stromal cell antigen 2
1.88566	0.000379651	Btf3l4	NM_027453, NP_081729	basic transcription factor 3-like 4	1.16799	0.00231518	Btf3l4	NM_027453, NP_081729	basic transcription factor 3-like 4
-1.48859	0.00236489	C030013C21Rik	NA	RIKEN cDNA C030013C21 gene	-1.95787	0.00077992	C030013C21Rik	NA	RIKEN cDNA C030013C21 gene
-1.10364	0.00415934	C130074G19Rik	NM_178692, NP_848807	RIKEN cDNA C130074G19 gene	-1.77464	0.000604412	C130074G19Rik	NM_178692, NP_848807	RIKEN cDNA C130074G19 gene
-2.46681	0.00383567	C2	NM_013484, NP_038512	complement component 2 (within H-2S)	-2.16328	0.00690137	C2	NM_013484, NP_038512	complement component 2 (within H-2S)
-1.49846	0.00235674	C230029D21Rik	NA	RIKEN cDNA C230029D21 gene	-1.18018	0.00681314	C230029D21Rik	NA	RIKEN cDNA C230029D21 gene
-1.00575	0.000937161	C2cd2l	NM_027909, NP_082185	C2 calcium-dependent domain containing 2-like	-1.1816	0.000538802	C2cd2l	NM_027909, NP_082185	C2 calcium-dependent domain containing 2-like
1.0863	0.00132109	C330018D20Rik	XM_894494, XM_914864, XP_899587, XP_919957	RIKEN cDNA C330018D20 gene	1.2568	0.000767461	C330018D20Rik	XM_894494, XM_914864, XP_899587, XP_919957	RIKEN cDNA C330018D20 gene
-1.43588	0.000379651	C430004E15Rik	NM_175286, NP_780495	RIKEN cDNA C430004E15 gene	-1.87505	0.000222496	C430004E15Rik	NM_175286, NP_780495	RIKEN cDNA C430004E15 gene
-5.1411	0.00171058	C730048C13Rik	NM_177002, NP_795976	RIKEN cDNA C730048C13 gene	-4.0199	0.00740703	C730048C13Rik	NM_177002, NP_795976	RIKEN cDNA C730048C13 gene
-2.55929	0.00168808	C79468	NA	expressed sequence C79468	-2.6883	0.00141785	C79468	NA	expressed sequence C79468
-1.79564	0.00294988	C79476	NA	expressed sequence C79476	-1.88062	0.00241684	C79476	NA	expressed sequence C79476
-1.75368	0.00499395	Calml4	NM_001102468, NM_138304, NP_001095938, NP_612177	calmodulin-like 4	-1.43534	0.0121458	Calml4	NM_001102468, NM_138304, NP_001095938, NP_612177	calmodulin-like 4
2.81043	0.00197729	Caln1	NM_021371, NM_181045, NP_067346, NP_851388	calneuron 1	1.6033	0.0231206	Caln1	NM_021371, NM_181045, NP_067346, NP_851388	calneuron 1
-3.00305	9.0004e-05	Car12	NM_178396, NP_848483	carbonic anyhydrase 12	-2.36445	0.000269048	Car12	NM_178396, NP_848483	carbonic anyhydrase 12
-3.60584	0.000860372	Car15	NM_030558, NP_085035	carbonic anhydrase 15	-2.58397	0.00345295	Car15	NM_030558, NP_085035	carbonic anhydrase 15
-3.14874	0.000379651	Car5b	NM_019513, NM_181315, NP_062386, NP_851832	carbonic anhydrase 5b, mitochondrial	-2.40086	0.000900981	Car5b	NM_019513, NM_181315, NP_062386, NP_851832	carbonic anhydrase 5b, mitochondrial
-1.15148	0.0035676	Casz1	NM_027195, NP_081471, XM_001472991, XM_001476949, XP_001473041, XP_001476999	castor homolog 1, zinc finger (Drosophila)	-1.14301	0.00365694	Casz1	NM_027195, NP_081471, XM_001472991, XM_001476949, XP_001473041, XP_001476999	castor homolog 1, zinc finger (Drosophila)
-2.34041	0.000238872	Cbs	NM_144855, NM_178224, NP_659104, NP_835742	cystathionine beta-synthase	-2.31914	0.000269048	Cbs	NM_144855, NM_178224, NP_659104, NP_835742	cystathionine beta-synthase
1.3233	0.000520454	Cbx5	NM_001076789, NM_001110216, NM_007626, NP_001070257, NP_001103686, NP_031652	chromobox homolog 5 (Drosophila HP1a)	1.39311	0.000465277	Cbx5	NM_001076789, NM_001110216, NM_007626, NP_001070257, NP_001103686, NP_031652	chromobox homolog 5 (Drosophila HP1a)
-2.25079	0.00211248	Cbx7	NM_144811, NP_659060	chromobox homolog 7	-2.10781	0.002775	Cbx7	NM_144811, NP_659060	chromobox homolog 7
1.24609	0.00138691	Ccl11	NM_011330, NP_035460	chemokine (C-C motif) ligand 11	1.49695	0.000681067	Ccl11	NM_011330, NP_035460	chemokine (C-C motif) ligand 11
2.0286	0.00366635	Ccne2	NM_001037134, NM_009830, NP_001032211, NP_033960	cyclin E2	2.33851	0.00198092	Ccne2	NM_001037134, NM_009830, NP_001032211, NP_033960	cyclin E2
-1.30465	0.00103644	Cd200	NM_010818, NP_034948	CD200 antigen	-1.63683	0.000487577	Cd200	NM_010818, NP_034948	CD200 antigen
1.20028	0.000663997	Cdc20	NM_023223, NP_075712	cell division cycle 20 homolog (S. cerevisiae)	1.35635	0.000461127	Cdc20	NM_023223, NP_075712	cell division cycle 20 homolog (S. cerevisiae)
1.87815	0.000660781	Cdc6	NM_001025779, NM_011799, NP_001020950, NP_035929	cell division cycle 6 homolog (S. cerevisiae)	1.05105	0.00786487	Cdc6	NM_001025779, NM_011799, NP_001020950, NP_035929	cell division cycle 6 homolog (S. cerevisiae)
1.1956	0.000333318	Cdca8	NM_026560, NP_080836	cell division cycle associated 8	1.18858	0.000361518	Cdca8	NM_026560, NP_080836	cell division cycle associated 8
2.16503	0.000284614	Cdh2	NM_007664, NP_031690	cadherin 2	1.54369	0.00109618	Cdh2	NM_007664, NP_031690	cadherin 2
2.27937	0.000924604	Cdk5rap1	NM_025876, NP_080152	CDK5 regulatory subunit associated protein 1	2.79864	0.000461127	Cdk5rap1	NM_025876, NP_080152	CDK5 regulatory subunit associated protein 1
-2.09269	0.000631709	Cdkl1	NM_183294, NP_899117	cyclin-dependent kinase-like 1 (CDC2-related kinase)	-1.98838	0.000783457	Cdkl1	NM_183294, NP_899117	cyclin-dependent kinase-like 1 (CDC2-related kinase)
-1.37625	0.00157842	Cdkn1a	NM_001111099, NM_007669, NP_001104569, NP_031695	cyclin-dependent kinase inhibitor 1A (P21)	-1.82693	0.0028511	Cdkn1a	NM_001111099, NM_007669, NP_001104569, NP_031695	cyclin-dependent kinase inhibitor 1A (P21)
-1.50508	0.000689091	Cds1	NM_173370, NP_775546	CDP-diacylglycerol synthase 1	-1.61273	0.000556559	Cds1	NM_173370, NP_775546	CDP-diacylglycerol synthase 1
1.06496	0.00410319	Cenph	NM_021886, NP_068686	centromere protein H	1.78609	0.0446899	Cenph	NM_021886, NP_068686	centromere protein H
1.64844	0.0040954	Cep55	NM_028760, NP_083036	centrosomal protein 55	1.40766	0.00830813	Cep55	NM_028760, NP_083036	centrosomal protein 55
2.12002	0.00360025	Cep72	NM_028959, NP_083235	centrosomal protein 72	1.86223	0.00640089	Cep72	NM_028959, NP_083235	centrosomal protein 72
1.06938	0.00380534	Cep78	NM_198019, NP_932136	centrosomal protein 78	1.44056	0.00114128	Cep78	NM_198019, NP_932136	centrosomal protein 78
-2.63333	0.00241351	Ces3	NM_053200, NP_444430	carboxylesterase 3	-2.14055	0.00606257	Ces3	NM_053200, NP_444430	carboxylesterase 3
-3.05817	0.00197729	Cfb	NM_001142706, NM_008198, NP_001136178, NP_032224	complement factor B	-2.68451	0.00343507	Cfb	NM_001142706, NM_008198, NP_001136178, NP_032224	complement factor B
-1.69565	0.0013937	Chchd10	NM_175329, NP_780538	coiled-coil-helix-coiled-coil-helix domain containing 10	-1.59748	0.00184835	Chchd10	NM_175329, NP_780538	coiled-coil-helix-coiled-coil-helix domain containing 10
-4.46214	0.000373762	Chdh	NM_001136240, NM_172264, NM_175343, NP_001129712, NP_758468, NP_780552	choline dehydrogenase	-3.23727	0.000363615	Chdh	NM_001136240, NM_172264, NM_175343, NP_001129712, NP_758468, NP_780552	choline dehydrogenase
-1.54958	0.000642319	Chkb-cpt1b	NR_004843	choline kinase beta, carnitine palmitoyltransferase 1b, muscle transcription unit	-1.30313	0.00213194	Chkb-cpt1b	NR_004843	choline kinase beta, carnitine palmitoyltransferase 1b, muscle transcription unit
-1.97286	0.00022285	Cish	NM_009895, NP_034025	cytokine inducible SH2-containing protein	-1.80954	0.00027712	Cish	NM_009895, NP_034025	cytokine inducible SH2-containing protein
-2.16942	0.00224913	Ckmt1	NM_009897, NP_034027	creatine kinase, mitochondrial 1, ubiquitous	-2.19012	0.00216761	Ckmt1	NM_009897, NP_034027	creatine kinase, mitochondrial 1, ubiquitous
-3.13628	3.5214e-05	Clcnka	NM_024412, NP_077723	chloride channel Ka	-2.02604	0.000274826	Clcnka	NM_024412, NP_077723	chloride channel Ka
-3.48854	0.00370302	Clcnkb	NM_019701, NP_062675	chloride channel Kb	-2.55617	0.0147975	Clcnkb	NM_019701, NP_062675	chloride channel Kb
-3.52362	0.000448323	Cldn10	NM_021386, NM_023878, NP_067361, NP_076367	claudin 10	-2.835	0.00268652	Cldn10	NM_021386, NM_023878, NP_067361, NP_076367	claudin 10
-1.5311	0.000745996	Cldn15	NM_021719, NP_068365	claudin 15	-1.45677	0.000905379	Cldn15	NM_021719, NP_068365	claudin 15
-2.22229	0.00174254	Cldn16	NM_053241, NP_444471	claudin 16	-2.01184	0.00267593	Cldn16	NM_053241, NP_444471	claudin 16
-3.96942	0.00251593	Cldn19	NM_001038590, NM_153105, NP_001033679, NP_694745	claudin 19	-5.35872	0.00677576	Cldn19	NM_001038590, NM_153105, NP_001033679, NP_694745	claudin 19
-2.93131	0.000750254	Cldn2	NM_016675, NP_057884	claudin 2	-3.22713	0.000538802	Cldn2	NM_016675, NP_057884	claudin 2
-1.56867	0.00404819	Clec2d	NM_053109, NP_444339	C-type lectin domain family 2, member d	-1.44993	0.00576167	Clec2d	NM_053109, NP_444339	C-type lectin domain family 2, member d
-1.92108	0.00362918	Clic5	NM_172621, NP_766209	chloride intracellular channel 5	-1.49016	0.0111833	Clic5	NM_172621, NP_766209	chloride intracellular channel 5
-1.69752	0.00134623	Clmn	NM_001040682, NM_053155, NP_001035772, NP_444385	calmin	-2.67566	0.000747358	Clmn	NM_001040682, NM_053155, NP_001035772, NP_444385	calmin
1.47634	0.00171735	Clns1a	NM_023671, NP_076160	chloride channel, nucleotide-sensitive, 1A	1.48341	0.00172347	Clns1a	NM_023671, NP_076160	chloride channel, nucleotide-sensitive, 1A
1.08939	0.00108884	Clspn	NM_175554, NP_780763	claspin homolog (Xenopus laevis)	1.1693	0.00191058	Clspn	NM_175554, NP_780763	claspin homolog (Xenopus laevis)
-2.53751	0.00481704	Cma1	NM_010780, NP_034910	chymase 1, mast cell	-2.39518	0.00379856	Cma1	NM_010780, NP_034910	chymase 1, mast cell
-2.58941	0.000100079	Cmbl	NM_181588, NP_853619	carboxymethylenebutenolidase-like (Pseudomonas)	-2.43396	0.000201053	Cmbl	NM_181588, NP_853619	carboxymethylenebutenolidase-like (Pseudomonas)
-3.98486	0.000404995	Cml1	NM_023160, NP_075649	camello-like 1	-2.76698	0.00168052	Cml1	NM_023160, NP_075649	camello-like 1
-4.98788	0.00372971	Cml4	NM_023455, NP_075944	camello-like 4	-5.68943	0.00211429	Cml4	NM_023455, NP_075944	camello-like 4
-1.44602	0.00167382	Cndp2	NM_023149, NP_075638	CNDP dipeptidase 2 (metallopeptidase M20 family)	-1.54613	0.00131142	Cndp2	NM_023149, NP_075638	CNDP dipeptidase 2 (metallopeptidase M20 family)
1.66368	0.00197669	Cntn1	NM_007727, NP_031753	contactin 1	2.42476	0.000476136	Cntn1	NM_007727, NP_031753	contactin 1
5.94775	0.00269645	Cntnap4	NM_130457, NP_569724	contactin associated protein-like 4	5.12793	0.00206008	Cntnap4	NM_130457, NP_569724	contactin associated protein-like 4
-1.45675	0.000640015	Cobl	NM_172496, NP_766084	cordon-bleu	-1.61662	0.000472715	Cobl	NM_172496, NP_766084	cordon-bleu
-1.82477	0.00159504	Col15a1	NM_009928, NP_034058	collagen, type XV, alpha 1	-2.38251	0.000583676	Col15a1	NM_009928, NP_034058	collagen, type XV, alpha 1
-1.01691	0.000886852	Col4a2	NM_009932, NP_034062	collagen, type IV, alpha 2	-1.12139	0.000623212	Col4a2	NM_009932, NP_034062	collagen, type IV, alpha 2
-3.51298	0.000472571	Col4a4	NM_007735, NP_031761	collagen, type IV, alpha 4	-4.61763	0.000627315	Col4a4	NM_007735, NP_031761	collagen, type IV, alpha 4
1.04317	0.00147909	Copg	NM_017477, NM_201244, NP_059505, NP_957696	coatomer protein complex, subunit gamma	1.04392	0.00155334	Copg	NM_017477, NM_201244, NP_059505, NP_957696	coatomer protein complex, subunit gamma
1.18725	0.00240751	Cops4	NM_012001, NP_036131	COP9 (constitutive photomorphogenic) homolog, subunit 4 (Arabidopsis thaliana)	1.48532	0.000958563	Cops4	NM_012001, NP_036131	COP9 (constitutive photomorphogenic) homolog, subunit 4 (Arabidopsis thaliana)
1.12527	0.00177255	Coq6	NM_172582, NP_766170	coenzyme Q6 homolog (yeast)	1.41614	0.000697854	Coq6	NM_172582, NP_766170	coenzyme Q6 homolog (yeast)
-1.5158	0.000525046	Corin	NM_001122756, NM_016869, NP_001116228, NP_058565	corin	-1.42195	0.000681067	Corin	NM_001122756, NM_016869, NP_001116228, NP_058565	corin
1.59352	0.00414242	Cort	NM_007745, NP_031771	cortistatin	1.01627	0.0294085	Cort	NM_007745, NP_031771	cortistatin
-1.89756	0.0005252	Cox7a1	NM_009944, NP_034074	cytochrome c oxidase, subunit VIIa 1	-1.71399	0.000801285	Cox7a1	NM_009944, NP_034074	cytochrome c oxidase, subunit VIIa 1
2.17866	0.000379651	Cpa2	NM_001024698, NP_001019869	carboxypeptidase A2, pancreatic	1.54334	0.00133085	Cpa2	NM_001024698, NP_001019869	carboxypeptidase A2, pancreatic
-2.57009	0.00061541	Cpeb3	NM_198300, NP_938042	cytoplasmic polyadenylation element binding protein 3	-4.09686	0.00139951	Cpeb3	NM_198300, NP_938042	cytoplasmic polyadenylation element binding protein 3
-1.23688	0.00477643	Cpn1	NM_030703, NP_109628	carboxypeptidase N, polypeptide 1	-1.27278	0.00411028	Cpn1	NM_030703, NP_109628	carboxypeptidase N, polypeptide 1
-2.77128	0.00117192	Cpsf4l	NM_026682, NM_029794, NP_080958, NP_084070	cleavage and polyadenylation specific factor 4-like	-2.59333	0.0016384	Cpsf4l	NM_026682, NM_029794, NP_080958, NP_084070	cleavage and polyadenylation specific factor 4-like
2.51735	0.000300853	Crabp1	NM_013496, NP_038524	cellular retinoic acid binding protein I	2.41123	0.000351892	Crabp1	NM_013496, NP_038524	cellular retinoic acid binding protein I
2.0598	0.000379897	Crabp2	NM_007759, NP_031785	cellular retinoic acid binding protein II	1.64866	0.000830139	Crabp2	NM_007759, NP_031785	cellular retinoic acid binding protein II
1.20898	0.0022089	Crls1	NM_001024385, NM_025646, NP_001019556, NP_079922	cardiolipin synthase 1	1.5666	0.000775022	Crls1	NM_001024385, NM_025646, NP_001019556, NP_079922	cardiolipin synthase 1
1.80094	0.000124085	Crtac1	NM_145123, NP_660105	cartilage acidic protein 1	1.28594	0.000391872	Crtac1	NM_145123, NP_660105	cartilage acidic protein 1
-1.48203	0.00220532	Cryab	NM_009964, NP_034094	crystallin, alpha B	-2.45939	0.000360256	Cryab	NM_009964, NP_034094	crystallin, alpha B
-2.0004	9.0004e-05	Cryl1	NM_030004, NP_084280	crystallin, lambda 1	-1.84457	0.000201053	Cryl1	NM_030004, NP_084280	crystallin, lambda 1
-1.73041	0.000560003	Csad	NM_144942, NP_659191	cysteine sulfinic acid decarboxylase	-1.1672	0.00278817	Csad	NM_144942, NP_659191	cysteine sulfinic acid decarboxylase
1.05456	0.00110035	Csda	NM_011733, NM_139117, NP_035863, NP_620817	cold shock domain protein A	1.18734	0.00510407	Csda	NM_011733, NM_139117, NP_035863, NP_620817	cold shock domain protein A
1.19077	0.00181553	Csnk1d	NM_027874, NM_139059, NP_082150, NP_620690	casein kinase 1, delta	1.52418	0.000679409	Csnk1d	NM_027874, NM_139059, NP_082150, NP_620690	casein kinase 1, delta
1.30431	0.000745996	Ctbp2	NM_009980, NP_034110	C-terminal binding protein 2	1.61624	0.000395068	Ctbp2	NM_009980, NP_034110	C-terminal binding protein 2
-1.89845	0.00241235	Ctgf	NM_010217, NP_034347	connective tissue growth factor	-2.39239	0.000934784	Ctgf	NM_010217, NP_034347	connective tissue growth factor
-1.74006	0.000254097	Ctsh	NM_007801, NP_031827	cathepsin H	-1.2194	0.000832672	Ctsh	NM_007801, NP_031827	cathepsin H
-4.29012	0.00147296	Cubn	NM_001081084, NP_001074553	cubilin (intrinsic factor-cobalamin receptor)	-3.85499	0.00235372	Cubn	NM_001081084, NP_001074553	cubilin (intrinsic factor-cobalamin receptor)
-1.57944	0.00477643	Cx3cl1	NM_009142, NP_033168	chemokine (C-X3-C motif) ligand 1	-1.2465	0.013525	Cx3cl1	NM_009142, NP_033168	chemokine (C-X3-C motif) ligand 1
-1.42917	0.00218693	Cxcl16	NM_023158, NP_075647	chemokine (C-X-C motif) ligand 16	-8.20065	0.000610984	Cxcl16	NM_023158, NP_075647	chemokine (C-X-C motif) ligand 16
-1.1868	0.00235795	Cyba	NM_007806, NP_031832	cytochrome b-245, alpha polypeptide	-1.27172	0.00178707	Cyba	NM_007806, NP_031832	cytochrome b-245, alpha polypeptide
-8.52036	0.00144465	Cyp27b1	NM_010009, NP_034139	cytochrome P450, family 27, subfamily b, polypeptide 1	-5.37411	0.00554273	Cyp27b1	NM_010009, NP_034139	cytochrome P450, family 27, subfamily b, polypeptide 1
-4.39091	0.000973626	Cyp2d11	NM_001104531, NP_001098001, XM_001479925, XM_905769, XP_001479975, XP_910862	cytochrome P450, family 2, subfamily d, polypeptide 11	-3.76408	0.00192531	Cyp2d11	NM_001104531, NP_001098001, XM_001479925, XM_905769, XP_001479975, XP_910862	cytochrome P450, family 2, subfamily d, polypeptide 11
-1.75768	0.0037594	Cyp4a10	NM_010011, NP_034141	cytochrome P450, family 4, subfamily a, polypeptide 10	-1.94877	0.00239887	Cyp4a10	NM_010011, NP_034141	cytochrome P450, family 4, subfamily a, polypeptide 10
-2.19272	0.00294988	Cyr61	NM_010516, NP_034646	cysteine rich protein 61	-2.34923	0.00220672	Cyr61	NM_010516, NP_034646	cysteine rich protein 61
1.62027	0.00138597	Cysltr1	NM_021476, NP_067451	cysteinyl leukotriene receptor 1	1.29987	0.00360941	Cysltr1	NM_021476, NP_067451	cysteinyl leukotriene receptor 1
-2.68787	0.000373762	Cytip	NM_139200, NP_631939	cytohesin 1 interacting protein	-2.87413	0.000330423	Cytip	NM_139200, NP_631939	cytohesin 1 interacting protein
-1.42707	0.000379897	D630004K10Rik	NA	RIKEN cDNA D630004K10 gene	-1.16198	0.000794597	D630004K10Rik	NA	RIKEN cDNA D630004K10 gene
1.00741	0.00177451	D6Wsu163e	NM_138594, NP_613060	DNA segment, Chr 6, Wayne State University 163, expressed	1.07593	0.00139951	D6Wsu163e	NM_138594, NP_613060	DNA segment, Chr 6, Wayne State University 163, expressed
-2.99682	0.000366345	Dab2	NM_001008702, NM_001037905, NM_001102400, NM_023118, NP_001008702, NP_001032994, NP_001095870, NP_075607	disabled homolog 2 (Drosophila)	-3.26328	0.000269048	Dab2	NM_001008702, NM_001037905, NM_001102400, NM_023118, NP_001008702, NP_001032994, NP_001095870, NP_075607	disabled homolog 2 (Drosophila)
-2.44895	0.000379651	Dak	NM_145496, NP_663471	dihydroxyacetone kinase 2 homolog (yeast)	-2.54549	0.000351892	Dak	NM_145496, NP_663471	dihydroxyacetone kinase 2 homolog (yeast)
2.24909	0.00100328	Dbc1	NM_019967, NP_064351	deleted in bladder cancer 1 (human)	1.5624	0.015161	Dbc1	NM_019967, NP_064351	deleted in bladder cancer 1 (human)
-1.82769	0.00107909	Dclk3	NM_172928, NP_766516	doublecortin-like kinase 3	-2.25413	0.000527437	Dclk3	NM_172928, NP_766516	doublecortin-like kinase 3
2.20907	0.00255078	Dctn1	NM_007835, NP_031861	dynactin 1	1.54494	0.012563	Dctn1	NM_007835, NP_031861	dynactin 1
-2.13116	0.000565957	Dcxr	NM_026428, NP_080704	dicarbonyl L-xylulose reductase	-1.48047	0.00250722	Dcxr	NM_026428, NP_080704	dicarbonyl L-xylulose reductase
-1.16226	0.000757237	Ddah1	NM_026993, NP_081269	dimethylarginine dimethylaminohydrolase 1	-1.0457	0.00119851	Ddah1	NM_026993, NP_081269	dimethylarginine dimethylaminohydrolase 1
-2.03672	0.00268139	Ddn	NM_001013741, NP_001013763, XM_001476216, XM_001480765, XM_619356, XP_001476266, XP_001480815, XP_619356	dendrin	-2.25823	0.00176589	Ddn	NM_001013741, NP_001013763, XM_001476216, XM_001480765, XM_619356, XP_001476266, XP_001480815, XP_619356	dendrin
-8.49907	0.000238872	Ddo	NM_027442, NP_081718	D-aspartate oxidase	-2.06873	0.0227626	Ddo	NM_027442, NP_081718	D-aspartate oxidase
1.4476	0.00208503	Ddx10	NM_029936, NP_084212, XM_001481328, XM_284494, XP_001481378, XP_284494	DEAD (Asp-Glu-Ala-Asp) box polypeptide 10	1.68606	0.00114128	Ddx10	NM_029936, NP_084212, XM_001481328, XM_284494, XP_001481378, XP_284494	DEAD (Asp-Glu-Ala-Asp) box polypeptide 10
1.305	0.000315652	Ddx25	NM_013932, NP_038960	DEAD (Asp-Glu-Ala-Asp) box polypeptide 25	1.00138	0.000701025	Ddx25	NM_013932, NP_038960	DEAD (Asp-Glu-Ala-Asp) box polypeptide 25
-5.52026	0.000415699	Defb19	NM_145157, NP_660139	defensin beta 19	-5.36671	0.000361518	Defb19	NM_145157, NP_660139	defensin beta 19
-3.21598	0.000366345	Defb29	NM_001001444, NP_001001444	defensin beta 29	-2.62057	0.000694563	Defb29	NM_001001444, NP_001001444	defensin beta 29
-1.18023	0.00272035	Dfnb59	NM_001080711, NP_001074180	deafness, autosomal recessive 59 (human)	-1.37384	0.00148833	Dfnb59	NM_001080711, NP_001074180	deafness, autosomal recessive 59 (human)
-1.8299	0.000317828	Dgat2	NM_026384, NP_080660	diacylglycerol O-acyltransferase 2	-1.51639	0.000558786	Dgat2	NM_026384, NP_080660	diacylglycerol O-acyltransferase 2
-3.26141	0.00114091	Dnajc6	NM_198412, NP_940804	DnaJ (Hsp40) homolog, subfamily C, member 6	-2.83695	0.00192632	Dnajc6	NM_198412, NP_940804	DnaJ (Hsp40) homolog, subfamily C, member 6
1.24749	0.00238685	Dnalc1	NM_028821, NP_083097	dynein, axonemal, light chain 1	1.36739	0.0305015	Dnalc1	NM_028821, NP_083097	dynein, axonemal, light chain 1
1.62699	0.000583766	Doc2b	NM_007873, NP_031899	double C2, beta	1.24042	0.00176208	Doc2b	NM_007873, NP_031899	double C2, beta
1.369	0.00191583	Dok1	NM_010070, NP_034200	docking protein 1	1.08647	0.00779103	Dok1	NM_010070, NP_034200	docking protein 1
1.18039	0.00123774	Donson	NM_021720, NP_068366	downstream neighbor of SON	1.14676	0.00284339	Donson	NM_021720, NP_068366	downstream neighbor of SON
-5.24779	0.000254097	Dpep1	NM_007876, NP_031902	dipeptidase 1 (renal)	-3.2171	0.00161777	Dpep1	NM_007876, NP_031902	dipeptidase 1 (renal)
-1.40015	0.00164948	Dpp4	NM_010074, NP_034204	dipeptidylpeptidase 4	-1.37537	0.00180528	Dpp4	NM_010074, NP_034204	dipeptidylpeptidase 4
1.09438	0.00254699	Drg1	NM_007879, NP_031905	developmentally regulated GTP binding protein 1	1.15277	0.00206439	Drg1	NM_007879, NP_031905	developmentally regulated GTP binding protein 1
1.82181	0.00022285	Drp2	NM_010078, NP_034208	dystrophin related protein 2	1.33947	0.000488146	Drp2	NM_010078, NP_034208	dystrophin related protein 2
1.0281	0.0048587	Dzip3	NM_001110017, NM_027341, NP_001103487, NP_081617	DAZ interacting protein 3, zinc finger	1.52488	0.000900981	Dzip3	NM_001110017, NM_027341, NP_001103487, NP_081617	DAZ interacting protein 3, zinc finger
3.24958	0.000250458	Ebf3	NM_001113414, NM_001113415, NM_010096, NP_001106885, NP_001106886, NP_034226	early B-cell factor 3	2.79536	0.000367717	Ebf3	NM_001113414, NM_001113415, NM_010096, NP_001106885, NP_001106886, NP_034226	early B-cell factor 3
-1.25463	0.00203303	Efcab4a	NM_001025103, NP_001020274	EF-hand calcium binding domain 4A	-1.36616	0.00184835	Efcab4a	NM_001025103, NP_001020274	EF-hand calcium binding domain 4A
-3.04992	0.000366345	Efhd1	NM_028889, NP_083165	EF hand domain containing 1	-2.51503	0.000678425	Efhd1	NM_028889, NP_083165	EF hand domain containing 1
-1.19718	0.000625006	EG240055	NM_001081656, NM_176995, NP_001075125, NP_795969	predicted gene, EG240055	-1.33962	0.000448049	EG240055	NM_001081656, NM_176995, NP_001075125, NP_795969	predicted gene, EG240055
1.52375	0.0034031	EG432730	XR_004738, XR_032194	predicted gene, EG432730	1.53079	0.0032915	EG432730	XR_004738, XR_032194	predicted gene, EG432730
1.02769	0.000797992	EG434858	NR_002883	predicted gene, EG434858	1.34031	0.000351892	EG434858	NR_002883	predicted gene, EG434858
1.27791	0.000520454	EG434907	XM_486849, XP_486849	predicted gene, EG434907	1.18373	0.000694563	EG434907	XM_486849, XP_486849	predicted gene, EG434907
1.52638	0.000383236	EG546090	XR_032463, XR_032776	predicted gene, EG546090	1.74126	0.00030479	EG546090	XR_032463, XR_032776	predicted gene, EG546090
1.10679	0.0033058	EG623133	XM_887570, XM_904990, XP_892663, XP_910083	predicted gene, EG623133	1.36028	0.0014061	EG623133	XM_887570, XM_904990, XP_892663, XP_910083	predicted gene, EG623133
1.17881	0.00102992	EG623867	XM_888379, XM_911643, XP_893472, XP_916736	predicted gene, EG623867	1.31919	0.000685426	EG623867	XM_888379, XM_911643, XP_893472, XP_916736	predicted gene, EG623867
-3.82666	0.000361409	EG632778	NM_001039243, NP_001034332	predicted gene, EG632778	-3.23353	0.000611494	EG632778	NM_001039243, NP_001034332	predicted gene, EG632778
1.38578	0.000402848	EG666976	XR_001954, XR_030501	predicted gene, EG666976	1.3713	0.000443179	EG666976	XR_001954, XR_030501	predicted gene, EG666976
1.54218	0.00074748	EG667005	XR_030797, XR_033681	predicted gene, EG667005	2.13188	0.00030479	EG667005	XR_030797, XR_033681	predicted gene, EG667005
3.89914	0.000448323	EG667727	XR_002065, XR_030998	predicted gene, EG667727	4.63729	0.000361518	EG667727	XR_002065, XR_030998	predicted gene, EG667727
1.48553	0.00110625	EG668183	XR_034278, XR_034650	predicted gene, EG668183	1.6739	0.000703749	EG668183	XR_034278, XR_034650	predicted gene, EG668183
-1.58057	0.00203173	Ehd1	NM_010119, NP_034249	EH-domain containing 1	-1.5988	0.00193443	Ehd1	NM_010119, NP_034249	EH-domain containing 1
-2.55908	0.00171058	Ehhadh	NM_023737, NP_076226	enoyl-Coenzyme A, hydratase/3-hydroxyacyl Coenzyme A dehydrogenase	-1.93708	0.00580285	Ehhadh	NM_023737, NP_076226	enoyl-Coenzyme A, hydratase/3-hydroxyacyl Coenzyme A dehydrogenase
-2.77811	3.2763e-05	Ela1	NM_033612, NP_291090	elastase 1, pancreatic	-2.31266	0.000195529	Ela1	NM_033612, NP_291090	elastase 1, pancreatic
1.82833	0.00140103	Elavl2	NM_010486, NM_207685, NM_207686, NP_034616, NP_997568, NP_997569	ELAV (embryonic lethal, abnormal vision, Drosophila)-like 2 (Hu antigen B)	1.54767	0.00287727	Elavl2	NM_010486, NM_207685, NM_207686, NP_034616, NP_997568, NP_997569	ELAV (embryonic lethal, abnormal vision, Drosophila)-like 2 (Hu antigen B)
-1.97832	0.00364598	Elf5	NM_010125, NP_034255	E74-like factor 5	-2.10158	0.0027674	Elf5	NM_010125, NP_034255	E74-like factor 5
1.16522	0.00415683	Enho	NM_027147, NP_081423, XM_001473388, XM_001478385, XM_912979, XP_001473438, XP_001478435, XP_918072	energy homeostasis associated	1.00687	0.00798111	Enho	NM_027147, NP_081423, XM_001473388, XM_001478385, XM_912979, XP_001473438, XP_001478435, XP_918072	energy homeostasis associated
-1.81732	0.00234622	Enpep	NM_007934, NP_031960	glutamyl aminopeptidase	-1.94201	0.0018015	Enpep	NM_007934, NP_031960	glutamyl aminopeptidase
-1.24731	0.00219734	Enpp1	NM_008813, NP_032839	ectonucleotide pyrophosphatase/phosphodiesterase 1	-2.17963	0.000323644	Enpp1	NM_008813, NP_032839	ectonucleotide pyrophosphatase/phosphodiesterase 1
-1.66205	0.000340393	Enpp2	NM_001136077, NM_015744, NP_001129549, NP_056559	ectonucleotide pyrophosphatase/phosphodiesterase 2	-1.3653	0.000638485	Enpp2	NM_001136077, NM_015744, NP_001129549, NP_056559	ectonucleotide pyrophosphatase/phosphodiesterase 2
-2.40809	0.0046266	Enpp6	NM_177304, NP_796278	ectonucleotide pyrophosphatase/phosphodiesterase 6	-1.92256	0.0124868	Enpp6	NM_177304, NP_796278	ectonucleotide pyrophosphatase/phosphodiesterase 6
1.19309	0.00309445	ENSMUSG00000057924	NA	predicted gene, ENSMUSG00000057924	1.64599	0.000816224	ENSMUSG00000057924	NA	predicted gene, ENSMUSG00000057924
-3.04023	0.00268465	ENSMUSG00000074380	XM_001480488, XM_001480492, XM_001480494, XP_001480538, XP_001480542, XP_001480544	predicted gene, ENSMUSG00000074380	-2.36525	0.00828235	ENSMUSG00000074380	XM_001480488, XM_001480492, XM_001480494, XP_001480538, XP_001480542, XP_001480544	predicted gene, ENSMUSG00000074380
-2.75716	0.000134102	Entpd5	NM_001026214, NM_007647, NP_001021385, NP_031673	ectonucleoside triphosphate diphosphohydrolase 5	-3.24719	0.000195529	Entpd5	NM_001026214, NM_007647, NP_001021385, NP_031673	ectonucleoside triphosphate diphosphohydrolase 5
-1.79743	0.000254097	Epb4.1l4b	NM_019427, NP_062300, XM_001476161, XM_001476174, XM_980440, XP_001476211, XP_001476224, XP_985534	erythrocyte protein band 4.1-like 4b	-1.99262	0.000222938	Epb4.1l4b	NM_019427, NP_062300, XM_001476161, XM_001476174, XM_980440, XP_001476211, XP_001476224, XP_985534	erythrocyte protein band 4.1-like 4b
-1.18538	0.000971903	Epb4.1l5	NM_001113416, NM_145506, NP_001106887, NP_663481	erythrocyte protein band 4.1-like 5	-1.61924	0.000361518	Epb4.1l5	NM_001113416, NM_145506, NP_001106887, NP_663481	erythrocyte protein band 4.1-like 5
-1.73273	0.000698905	Epb4.9	NM_013514, NP_038542	erythrocyte protein band 4.9	-1.60749	0.000952837	Epb4.9	NM_013514, NP_038542	erythrocyte protein band 4.9
2.51288	0.00173781	Epha5	NM_007937, NP_031963	Eph receptor A5	2.01151	0.00270574	Epha5	NM_007937, NP_031963	Eph receptor A5
-1.98329	0.000640015	Ephx1	NM_010145, NP_034275	epoxide hydrolase 1, microsomal	-2.16215	0.000490198	Ephx1	NM_010145, NP_034275	epoxide hydrolase 1, microsomal
1.43051	0.00182387	Eprs	NM_029735, NP_084011	glutamyl-prolyl-tRNA synthetase	1.88107	0.000618771	Eprs	NM_029735, NP_084011	glutamyl-prolyl-tRNA synthetase
-2.07094	0.00110852	Eps8l2	NM_133191, NP_573454	EPS8-like 2	-4.17259	0.000702729	Eps8l2	NM_133191, NP_573454	EPS8-like 2
1.12737	0.00218956	Eri3	NM_080469, NP_536717	exoribonuclease 3	1.25814	0.00141322	Eri3	NM_080469, NP_536717	exoribonuclease 3
-1.72058	0.000254097	Esrrg	NM_011935, NP_036065	estrogen-related receptor gamma	-1.2123	0.000455453	Esrrg	NM_011935, NP_036065	estrogen-related receptor gamma
1.39922	0.00413163	Exog	NM_172456, NP_766044	endo/exonuclease (5'-3'), endonuclease G-like	1.31978	0.00843784	Exog	NM_172456, NP_766044	endo/exonuclease (5'-3'), endonuclease G-like
2.4635	0.000258885	Eya1	NM_010164, NP_034294	eyes absent 1 homolog (Drosophila)	1.93944	0.000427619	Eya1	NM_010164, NP_034294	eyes absent 1 homolog (Drosophila)
1.04753	0.00276334	Ezh2	NM_007971, NP_031997	enhancer of zeste homolog 2 (Drosophila)	1.18115	0.00168791	Ezh2	NM_007971, NP_031997	enhancer of zeste homolog 2 (Drosophila)
-6.62925	0.00298426	F10	NM_007972, NP_031998	coagulation factor X	-4.10107	0.00497485	F10	NM_007972, NP_031998	coagulation factor X
-2.89288	0.00304571	F13b	NM_031164, NP_112441	coagulation factor XIII, beta subunit	-1.7986	0.0246502	F13b	NM_031164, NP_112441	coagulation factor XIII, beta subunit
1.15925	0.000741327	F730047E07Rik	NM_199467, NP_955761	RIKEN cDNA F730047E07 gene	1.84021	0.0203086	F730047E07Rik	NM_199467, NP_955761	RIKEN cDNA F730047E07 gene
-1.21521	0.00277967	Faah	NM_010173, NP_034303	fatty acid amide hydrolase	-1.273	0.00230846	Faah	NM_010173, NP_034303	fatty acid amide hydrolase
-1.3491	0.000673416	Fads3	NM_021890, NP_068690	fatty acid desaturase 3	-1.07045	0.00176208	Fads3	NM_021890, NP_068690	fatty acid desaturase 3
-3.11347	0.000286057	Fah	NM_010176, NP_034306	fumarylacetoacetate hydrolase	-2.53412	0.000527437	Fah	NM_010176, NP_034306	fumarylacetoacetate hydrolase
-1.36787	0.00354539	Fam134b	NM_001034851, NM_025459, NP_001030023, NP_079735	family with sequence similarity 134, member B	-1.57782	0.00192302	Fam134b	NM_001034851, NM_025459, NP_001030023, NP_079735	family with sequence similarity 134, member B
-1.51892	0.000523143	Fam135a	NM_026604, NP_080880	family with sequence similarity 135, member A	-1.47882	0.000604412	Fam135a	NM_026604, NP_080880	family with sequence similarity 135, member A
-1.34274	0.00385097	Fam13a	NM_153574, NP_705802	family with sequence similarity 13, member A	-1.47848	0.00252829	Fam13a	NM_153574, NP_705802	family with sequence similarity 13, member A
-2.20841	0.0043618	Fam13c	NM_001143776, NM_001143777, NM_024244, NP_001137248, NP_001137249, NP_077206	family with sequence similarity 13, member C	-2.69221	0.00185485	Fam13c	NM_001143776, NM_001143777, NM_024244, NP_001137248, NP_001137249, NP_077206	family with sequence similarity 13, member C
2.22421	0.00421578	Fam148a	XM_001004247, XM_001004252, XM_146937, XP_001004247, XP_001004252, XP_146937	family with sequence similarity 148, member A	1.9391	0.00777175	Fam148a	XM_001004247, XM_001004252, XM_146937, XP_001004247, XP_001004252, XP_146937	family with sequence similarity 148, member A
2.88552	0.000628648	Fam155a	NM_173446, NP_775622	family with sequence similarity 155, member A	2.48648	0.00117696	Fam155a	NM_173446, NP_775622	family with sequence similarity 155, member A
3.47621	0.000351972	Fam19a2	NM_182807, NP_877959	family with sequence similarity 19, member A2	1.97866	0.000890311	Fam19a2	NM_182807, NP_877959	family with sequence similarity 19, member A2
5.63425	0.00139663	Fam19a4	NM_177233, NP_796207	family with sequence similarity 19, member A4	3.4553	0.00658383	Fam19a4	NM_177233, NP_796207	family with sequence similarity 19, member A4
-1.32876	0.00163937	Fam65a	NM_001081241, NP_001074710	family with sequence similarity 65, member A	-1.33584	0.00164262	Fam65a	NM_001081241, NP_001074710	family with sequence similarity 65, member A
-5.08524	0.000250458	Fbp1	NM_019395, NP_062268	fructose bisphosphatase 1	-4.84998	0.000299259	Fbp1	NM_019395, NP_062268	fructose bisphosphatase 1
1.31251	0.000416836	Fbxl12	NM_001002846, NM_013911, NP_001002846, NP_038939	F-box and leucine-rich repeat protein 12	1.71602	0.000269048	Fbxl12	NM_001002846, NM_013911, NP_001002846, NP_038939	F-box and leucine-rich repeat protein 12
1.21618	0.00219734	Fbxo15	NM_015798, NP_056613	F-box protein 15	1.11518	0.00315187	Fbxo15	NM_015798, NP_056613	F-box protein 15
-2.34961	0.00154857	Fbxo40	NM_001037321, NP_001032398	F-box protein 40	-3.05611	0.00211429	Fbxo40	NM_001037321, NP_001032398	F-box protein 40
-1.87175	0.000803763	Fgf1	NM_010197, NP_034327	fibroblast growth factor 1	-1.47885	0.0351824	Fgf1	NM_010197, NP_034327	fibroblast growth factor 1
-1.05398	0.00108581	Fhl1	NM_001077361, NM_001077362, NM_010211, NP_001070829, NP_001070830, NP_034341	four and a half LIM domains 1	-1.06231	0.00113393	Fhl1	NM_001077361, NM_001077362, NM_010211, NP_001070829, NP_001070830, NP_034341	four and a half LIM domains 1
-1.08562	0.000797992	Fhod3	NM_175276, NP_780485	formin homology 2 domain containing 3	-1.18382	0.000603872	Fhod3	NM_175276, NP_780485	formin homology 2 domain containing 3
-2.38035	0.00185133	Fmo1	NM_010231, NP_034361	flavin containing monooxygenase 1	-2.32348	0.00206294	Fmo1	NM_010231, NP_034361	flavin containing monooxygenase 1
-1.82263	0.00197729	Folr1	NM_008034, NP_032060	folate receptor 1 (adult)	-2.24056	0.000844143	Folr1	NM_008034, NP_032060	folate receptor 1 (adult)
1.58713	0.000652924	Foxd1	NM_008242, NP_032268	forkhead box D1	1.08031	0.00318055	Foxd1	NM_008242, NP_032268	forkhead box D1
-4.43288	0.000565957	Foxi1	NM_023907, NP_076396	forkhead box I1	-5.19197	0.00149281	Foxi1	NM_023907, NP_076396	forkhead box I1
-4.66652	0.000652924	Fpr2	NM_008039, NP_032065	formyl peptide receptor 2	-3.4692	0.00179985	Fpr2	NM_008039, NP_032065	formyl peptide receptor 2
1.67637	0.00046061	Frmd5	NM_172673, NP_766261	FERM domain containing 5	1.7331	0.000445749	Frmd5	NM_172673, NP_766261	FERM domain containing 5
1.02868	0.00426719	Fry	XM_001477828, XM_488539, XM_976343, XP_001477878, XP_488539, XP_981437	furry homolog (Drosophila)	-1.43447	0.000620487	Fry	XM_001477828, XM_488539, XM_976343, XP_001477878, XP_488539, XP_981437	furry homolog (Drosophila)
1.28172	0.0011559	Fsd1	NM_183178, NP_899001	fibronectin type 3 and SPRY domain-containing protein	1.14799	0.00191058	Fsd1	NM_183178, NP_899001	fibronectin type 3 and SPRY domain-containing protein
1.26654	0.00127314	Fusip1	NM_001080387, NM_010178, NP_001073856, NP_034308	FUS interacting protein (serine-arginine rich) 1	1.28885	0.00126993	Fusip1	NM_001080387, NM_010178, NP_001073856, NP_034308	FUS interacting protein (serine-arginine rich) 1
-4.91228	0.00154714	Fxyd2	NM_007503, NM_052823, NP_031529, NP_439888	FXYD domain-containing ion transport regulator 2	-3.30917	0.00329434	Fxyd2	NM_007503, NM_052823, NP_031529, NP_439888	FXYD domain-containing ion transport regulator 2
-1.35799	0.00242771	Fxyd4	NM_033648, NP_387468	FXYD domain-containing ion transport regulator 4	-1.20316	0.00491411	Fxyd4	NM_033648, NP_387468	FXYD domain-containing ion transport regulator 4
-1.15578	0.0014448	Fzd5	NM_001042659, NM_022721, NP_001036124, NP_073558	frizzled homolog 5 (Drosophila)	-1.07901	0.00196072	Fzd5	NM_001042659, NM_022721, NP_001036124, NP_073558	frizzled homolog 5 (Drosophila)
-1.89289	0.000797992	G0s2	NM_008059, NP_032085	G0/G1 switch gene 2	-1.28543	0.00401943	G0s2	NM_008059, NP_032085	G0/G1 switch gene 2
1.28621	0.00462471	G3bp1	NM_013716, NP_038744	Ras-GTPase-activating protein SH3-domain binding protein 1	1.62043	0.00171447	G3bp1	NM_013716, NP_038744	Ras-GTPase-activating protein SH3-domain binding protein 1
1.03465	0.00125521	G3bp2	NM_001080794, NM_001080795, NM_001080796, NM_001080797, NM_011816, NP_001074263, NP_001074264, NP_001074265, NP_001074266, NP_035946	GTPase activating protein (SH3 domain) binding protein 2	1.13643	0.000890311	G3bp2	NM_001080794, NM_001080795, NM_001080796, NM_001080797, NM_011816, NP_001074263, NP_001074264, NP_001074265, NP_001074266, NP_035946	GTPase activating protein (SH3 domain) binding protein 2
-1.22152	0.000595609	Gabarapl1	NM_020590, NP_065615	gamma-aminobutyric acid (GABA(A)) receptor-associated protein-like 1	-1.03222	0.00119851	Gabarapl1	NM_020590, NP_065615	gamma-aminobutyric acid (GABA(A)) receptor-associated protein-like 1
-1.58654	0.000300853	Gal3st1	NM_016922, NP_058618	galactose-3-O-sulfotransferase 1	-1.36671	0.000467646	Gal3st1	NM_016922, NP_058618	galactose-3-O-sulfotransferase 1
-2.25356	0.000373762	Galnt11	NM_144908, NP_659157	UDP-N-acetyl-alpha-D-galactosamine:polypeptide N-acetylgalactosaminyltransferase 11	-1.37387	0.00237065	Galnt11	NM_144908, NP_659157	UDP-N-acetyl-alpha-D-galactosamine:polypeptide N-acetylgalactosaminyltransferase 11
-1.42805	0.00477362	Galnt14	NM_027864, NP_082140	UDP-N-acetyl-alpha-D-galactosamine:polypeptide N-acetylgalactosaminyltransferase 14	-1.37696	0.00555327	Galnt14	NM_027864, NP_082140	UDP-N-acetyl-alpha-D-galactosamine:polypeptide N-acetylgalactosaminyltransferase 14
-1.13097	0.00107131	Galnt3	NM_015736, NP_056551, XM_885274, XM_980400, XP_890367, XP_985494	UDP-N-acetyl-alpha-D-galactosamine:polypeptide N-acetylgalactosaminyltransferase 3	-1.58549	0.000361518	Galnt3	NM_015736, NP_056551, XM_885274, XM_980400, XP_890367, XP_985494	UDP-N-acetyl-alpha-D-galactosamine:polypeptide N-acetylgalactosaminyltransferase 3
-1.61406	0.00256596	Galntl4	NM_173739, NP_776100	UDP-N-acetyl-alpha-D-galactosamine:polypeptide N-acetylgalactosaminyltransferase-like 4	-1.80956	0.00279426	Galntl4	NM_173739, NP_776100	UDP-N-acetyl-alpha-D-galactosamine:polypeptide N-acetylgalactosaminyltransferase-like 4
-1.80865	0.000925048	Gas6	NM_019521, NP_062394	growth arrest specific 6	-1.81861	0.000926443	Gas6	NM_019521, NP_062394	growth arrest specific 6
-1.18715	0.000462318	Gats	NM_030719, NP_109644	opposite strand transcription unit to Stag3	-1.3399	0.000351892	Gats	NM_030719, NP_109644	opposite strand transcription unit to Stag3
-1.66817	0.000676542	Gclm	NM_008129, NP_032155	glutamate-cysteine ligase , modifier subunit	-1.47614	0.00115519	Gclm	NM_008129, NP_032155	glutamate-cysteine ligase , modifier subunit
-1.57937	0.0013937	Gcnt1	NM_001136484, NM_010265, NM_173442, NP_001129956, NP_034395, NP_775618	glucosaminyl (N-acetyl) transferase 1, core 2	-1.53787	0.00168791	Gcnt1	NM_001136484, NM_010265, NM_173442, NP_001129956, NP_034395, NP_775618	glucosaminyl (N-acetyl) transferase 1, core 2
-2.19509	0.000652924	Ggt1	NM_008116, NP_032142	gamma-glutamyltransferase 1	-1.91375	0.00117518	Ggt1	NM_008116, NP_032142	gamma-glutamyltransferase 1
1.74196	0.000184142	Gins2	NM_178856, NP_849187	GINS complex subunit 2 (Psf2 homolog)	1.52194	0.00027712	Gins2	NM_178856, NP_849187	GINS complex subunit 2 (Psf2 homolog)
-3.84258	0.00254122	Gjb2	NM_008125, NP_032151	gap junction protein, beta 2	-4.48864	0.000645434	Gjb2	NM_008125, NP_032151	gap junction protein, beta 2
-1.19293	0.000624687	Glb1l2	NM_153803, NP_722498	galactosidase, beta 1-like 2	-1.15585	0.000700796	Glb1l2	NM_153803, NP_722498	galactosidase, beta 1-like 2
-2.2711	0.00399444	Glt25d2	NM_177756, NP_808424	glycosyltransferase 25 domain containing 2	-6.22885	0.000962735	Glt25d2	NM_177756, NP_808424	glycosyltransferase 25 domain containing 2
-1.32474	0.000284614	Glud1	NM_008133, NP_032159	glutamate dehydrogenase 1	-1.24699	0.000349093	Glud1	NM_008133, NP_032159	glutamate dehydrogenase 1
-2.22771	0.00209343	Glyat	NM_145935, NP_666047	glycine-N-acyltransferase	-2.6741	0.000986658	Glyat	NM_145935, NP_666047	glycine-N-acyltransferase
-2.37116	0.00465455	Glyctk	NM_001039586, NM_174846, NP_001034675, NP_777271	glycerate kinase	-2.30919	0.00518209	Glyctk	NM_001039586, NM_174846, NP_001034675, NP_777271	glycerate kinase
1.11804	0.000523379	Gm1943	NR_002928	gene model 1943, (NCBI)	1.12424	0.000543777	Gm1943	NR_002928	gene model 1943, (NCBI)
-1.80322	0.00269645	Gm671	NA	gene model 671, (NCBI)	-1.27385	0.0127092	Gm671	NA	gene model 671, (NCBI)
1.04775	0.000437597	Gng10	NM_025277, NP_079553	guanine nucleotide binding protein (G protein), gamma 10	1.0803	0.000435847	Gng10	NM_025277, NP_079553	guanine nucleotide binding protein (G protein), gamma 10
1.06772	0.00102992	Gnl3	NM_153547, NM_178846, NP_705775, NP_849174	guanine nucleotide binding protein-like 3 (nucleolar)	1.30066	0.000527437	Gnl3	NM_153547, NM_178846, NP_705775, NP_849174	guanine nucleotide binding protein-like 3 (nucleolar)
1.27877	0.00126956	Golt1b	NM_025872, NP_080148	golgi transport 1 homolog B (S. cerevisiae)	1.1702	0.00192807	Golt1b	NM_025872, NP_080148	golgi transport 1 homolog B (S. cerevisiae)
1.02999	0.00275361	Gorasp2	NM_027352, NP_081628	golgi reassembly stacking protein 2	1.38877	0.000807355	Gorasp2	NM_027352, NP_081628	golgi reassembly stacking protein 2
-2.44354	0.00050734	Gpc4	NM_008150, NP_032176	glypican 4	-2.57486	0.000448345	Gpc4	NM_008150, NP_032176	glypican 4
-2.3164	0.000750176	Gpc5	NM_175500, NP_780709	glypican 5	-1.89824	0.00171973	Gpc5	NM_175500, NP_780709	glypican 5
-2.57289	0.000693697	Gpd1	NM_010271, NP_034401	glycerol-3-phosphate dehydrogenase 1 (soluble)	-1.99236	0.00197459	Gpd1	NM_010271, NP_034401	glycerol-3-phosphate dehydrogenase 1 (soluble)
-2.20332	0.000525046	Gpihbp1	NM_026730, NP_081006	GPI-anchored HDL-binding protein 1	-1.94996	0.000860475	Gpihbp1	NM_026730, NP_081006	GPI-anchored HDL-binding protein 1
-2.19977	0.000383329	Gpm6a	NM_153581, NP_705809	glycoprotein m6a	-2.05111	0.000505358	Gpm6a	NM_153581, NP_705809	glycoprotein m6a
-1.23946	0.00335394	Gpr137b	NM_031999, NP_114388	G protein-coupled receptor 137B	-1.29031	0.002775	Gpr137b	NM_031999, NP_114388	G protein-coupled receptor 137B
-1.56914	0.000895988	Gpr146	NM_001038703, NM_030258, NP_001033792, NP_084534	G protein-coupled receptor 146	-1.63486	0.000779956	Gpr146	NM_001038703, NM_030258, NP_001033792, NP_084534	G protein-coupled receptor 146
-1.35134	0.00383075	Gpr160	NM_001134385, NM_001134386, NM_027965, NP_001127857, NP_001127858, NP_082241, XM_130823, XM_896590, XM_921004, XM_921012, XM_977547, XM_980080, XP_130823, XP_901683, XP_926097, XP_926105, XP_982641, XP_985174	G protein-coupled receptor 160	-1.00179	0.0144928	Gpr160	NM_001134385, NM_001134386, NM_027965, NP_001127857, NP_001127858, NP_082241, XM_130823, XM_896590, XM_921004, XM_921012, XM_977547, XM_980080, XP_130823, XP_901683, XP_926097, XP_926105, XP_982641, XP_985174	G protein-coupled receptor 160
-3.68593	2.9795e-05	Gpx3	NM_001083929, NM_008161, NP_001077398, NP_032187	glutathione peroxidase 3	-3.12741	0.000195529	Gpx3	NM_001083929, NM_008161, NP_001077398, NP_032187	glutathione peroxidase 3
1.15152	0.000658629	Gramd3	NM_026240, NP_080516	GRAM domain containing 3	1.31966	0.000441108	Gramd3	NM_026240, NP_080516	GRAM domain containing 3
-1.89555	0.000448323	Gss	NM_008180, NP_032206	glutathione synthetase	-1.81529	0.000427619	Gss	NM_008180, NP_032206	glutathione synthetase
-5.8213	0.000437597	Gsta2	NM_008182, NP_032208	glutathione S-transferase, alpha 2 (Yc2)	-5.34947	0.000732566	Gsta2	NM_008182, NP_032208	glutathione S-transferase, alpha 2 (Yc2)
-5.0138	0.000830596	Guca2b	NM_008191, NP_032217	guanylate cyclase activator 2b (retina)	-4.29713	0.00159164	Guca2b	NM_008191, NP_032217	guanylate cyclase activator 2b (retina)
1.54507	0.00167871	H2afy2	NM_207000, NP_996883	H2A histone family, member Y2	1.6749	0.00124679	H2afy2	NM_207000, NP_996883	H2A histone family, member Y2
-1.25998	0.00490474	H2-D1	NM_010380, NP_034510	histocompatibility 2, D region locus 1	-2.22901	0.0326002	H2-D1	NM_010380, NP_034510	histocompatibility 2, D region locus 1
-3.60681	0.000863029	H2-T23	NM_010398, NP_034528	histocompatibility 2, T region locus 23	-1.70133	0.0112278	H2-T23	NM_010398, NP_034528	histocompatibility 2, T region locus 23
1.20927	0.00203783	H3f3a	NM_008210, NP_032236	H3 histone, family 3A	1.41191	0.00109751	H3f3a	NM_008210, NP_032236	H3 histone, family 3A
-1.65358	0.00045462	H6pd	NM_173371, NP_775547	hexose-6-phosphate dehydrogenase (glucose 1-dehydrogenase)	-1.89338	0.000347689	H6pd	NM_173371, NP_775547	hexose-6-phosphate dehydrogenase (glucose 1-dehydrogenase)
-1.35239	0.00276796	Habp2	NM_146101, NP_666213	hyaluronic acid binding protein 2	-1.14328	0.00698313	Habp2	NM_146101, NP_666213	hyaluronic acid binding protein 2
-3.69867	0.00117192	Hao3	NM_019545, NP_062418	hydroxyacid oxidase (glycolate oxidase) 3	-2.77758	0.00409644	Hao3	NM_019545, NP_062418	hydroxyacid oxidase (glycolate oxidase) 3
1.9385	0.000323375	Has2	NM_008216, NP_032242	hyaluronan synthase 2	1.78703	0.000430138	Has2	NM_008216, NP_032242	hyaluronan synthase 2
-2.70449	0.00392848	Havcr1	NM_134248, NP_599009	hepatitis A virus cellular receptor 1	-1.66863	0.0252493	Havcr1	NM_134248, NP_599009	hepatitis A virus cellular receptor 1
6.20386	0.000595609	Hba-x	NM_010405, NP_034535	hemoglobin X, alpha-like embryonic chain in Hba complex	5.11203	0.000807355	Hba-x	NM_010405, NP_034535	hemoglobin X, alpha-like embryonic chain in Hba complex
8.55896	9.0004e-05	Hbb-y	NM_008221, NP_032247	hemoglobin Y, beta-like embryonic chain	7.25308	0.000219265	Hbb-y	NM_008221, NP_032247	hemoglobin Y, beta-like embryonic chain
-3.20566	0.000814001	Hdc	NM_008230, NP_032256	histidine decarboxylase	-1.9603	0.00400265	Hdc	NM_008230, NP_032256	histidine decarboxylase
1.97025	0.00158841	Hdlbp	NM_133808, NP_598569	high density lipoprotein (HDL) binding protein	1.98091	0.00159756	Hdlbp	NM_133808, NP_598569	high density lipoprotein (HDL) binding protein
-1.75276	0.00415647	Hexb	NM_010422, NP_034552	hexosaminidase B	-1.22577	0.0203086	Hexb	NM_010422, NP_034552	hexosaminidase B
-4.78616	0.00022285	Hgd	NM_013547, NP_038575	homogentisate 1, 2-dioxygenase	-4.06386	0.000335169	Hgd	NM_013547, NP_038575	homogentisate 1, 2-dioxygenase
1.58263	0.00158841	Hgf	NM_010427, NP_034557	hepatocyte growth factor	1.91612	0.000742192	Hgf	NM_010427, NP_034557	hepatocyte growth factor
-2.93286	0.000945093	Hgfac	NM_019447, NP_062320	hepatocyte growth factor activator	-1.74469	0.00910595	Hgfac	NM_019447, NP_062320	hepatocyte growth factor activator
-1.10147	0.00184773	Hif3a	NM_016868, NP_058564	hypoxia inducible factor 3, alpha subunit	-1.16643	0.00150093	Hif3a	NM_016868, NP_058564	hypoxia inducible factor 3, alpha subunit
1.42074	0.00417002	Hist1h3c	NM_175653, NP_783584	histone cluster 1, H3c	1.02084	0.0180216	Hist1h3c	NM_175653, NP_783584	histone cluster 1, H3c
1.47391	0.00364619	Hist1h3h	NM_178206, NP_835513	histone cluster 1, H3h	1.04268	0.0114124	Hist1h3h	NM_178206, NP_835513	histone cluster 1, H3h
-1.78318	0.00179098	Hist2h2aa1	NM_013549, NP_038577	histone cluster 2, H2aa1	-2.01286	0.0068694	Hist2h2aa1	NM_013549, NP_038577	histone cluster 2, H2aa1
3.13641	0.00228402	Hmga2	NM_010441, NP_034571	high mobility group AT-hook 2	2.36329	0.0046134	Hmga2	NM_010441, NP_034571	high mobility group AT-hook 2
1.80016	0.000542478	Hmgxb4	NM_178017, NP_821136	HMG box domain containing 4	1.54976	0.000990105	Hmgxb4	NM_178017, NP_821136	HMG box domain containing 4
-1.52178	0.00252575	Hnf4a	NM_008261, NP_032287	hepatic nuclear factor 4, alpha	-1.53814	0.002411	Hnf4a	NM_008261, NP_032287	hepatic nuclear factor 4, alpha
-1.44548	0.00125887	Hopx	NM_175606, NP_783199	HOP homeobox	-1.16903	0.00318261	Hopx	NM_175606, NP_783199	HOP homeobox
1.82168	0.000520454	Hoxd12	NM_008274, NP_032300	homeo box D12	1.38439	0.00158499	Hoxd12	NM_008274, NP_032300	homeo box D12
-1.49381	0.00123774	Hrsp12	NM_008287, NP_032313	heat-responsive protein 12	-1.58633	0.00246469	Hrsp12	NM_008287, NP_032313	heat-responsive protein 12
-5.6058	0.000872118	Hsd17b2	NM_008290, NP_032316	hydroxysteroid (17-beta) dehydrogenase 2	-5.61604	0.000872857	Hsd17b2	NM_008290, NP_032316	hydroxysteroid (17-beta) dehydrogenase 2
-1.85249	0.00285087	Htra1	NM_019564, NP_062510	HtrA serine peptidase 1	-2.14603	0.00495156	Htra1	NM_019564, NP_062510	HtrA serine peptidase 1
-1.25469	0.00480206	Htra3	NM_001042615, NM_030127, NP_001036080, NP_084403	HtrA serine peptidase 3	-1.63735	0.00155334	Htra3	NM_001042615, NM_030127, NP_001036080, NP_084403	HtrA serine peptidase 3
-2.68072	0.000116704	Ier3	NM_133662, NP_598423	immediate early response 3	-2.29656	0.000269048	Ier3	NM_133662, NP_598423	immediate early response 3
-3.85499	0.000525046	Ifi44	NM_133871, NP_598632	interferon-induced protein 44	-2.61239	0.00195669	Ifi44	NM_133871, NP_598632	interferon-induced protein 44
-3.80229	0.000750176	Ifit3	NM_010501, NP_034631	interferon-induced protein with tetratricopeptide repeats 3	-3.62634	0.000903142	Ifit3	NM_010501, NP_034631	interferon-induced protein with tetratricopeptide repeats 3
-1.75893	0.000663905	Ifitm1	NM_001112715, NM_026820, NP_001106186, NP_081096	interferon induced transmembrane protein 1	-1.55838	0.0012485	Ifitm1	NM_001112715, NM_026820, NP_001106186, NP_081096	interferon induced transmembrane protein 1
1.28619	0.00128256	Ift74	NM_026319, NP_080595	intraflagellar transport 74 homolog (Chlamydomonas)	1.98259	0.000329086	Ift74	NM_026319, NP_080595	intraflagellar transport 74 homolog (Chlamydomonas)
2.74607	0.00133375	Igf2bp2	NM_183029, NP_898850	insulin-like growth factor 2 mRNA binding protein 2	2.35134	0.00111773	Igf2bp2	NM_183029, NP_898850	insulin-like growth factor 2 mRNA binding protein 2
-3.11194	0.000954479	Igfals	NM_008340, NP_032366	insulin-like growth factor binding protein, acid labile subunit	-2.04481	0.00593258	Igfals	NM_008340, NP_032366	insulin-like growth factor binding protein, acid labile subunit
-1.224	0.00255643	Igfbp3	NM_008343, NP_032369	insulin-like growth factor binding protein 3	-1.41152	0.00145431	Igfbp3	NM_008343, NP_032369	insulin-like growth factor binding protein 3
-1.99156	0.00376264	Igtp	NM_018738, NP_061208	interferon gamma induced GTPase	-1.16816	0.0378662	Igtp	NM_018738, NP_061208	interferon gamma induced GTPase
-4.14666	0.000379651	Ihh	NM_010544, NP_034674	Indian hedgehog	-4.20743	0.000347689	Ihh	NM_010544, NP_034674	Indian hedgehog
-1.19061	0.00232184	Il15	NM_008357, NP_032383	interleukin 15	-1.01902	0.00294819	Il15	NM_008357, NP_032383	interleukin 15
-1.18457	0.000839565	Il17rc	NM_134159, NP_598920	interleukin 17 receptor C	-1.79412	0.000274826	Il17rc	NM_134159, NP_598920	interleukin 17 receptor C
-1.80227	0.000300853	Ildr1	NM_134109, NP_598870	immunoglobulin-like domain containing receptor 1	-1.94374	0.000347689	Ildr1	NM_134109, NP_598870	immunoglobulin-like domain containing receptor 1
-1.34816	0.00335429	Ildr2	XM_001473525, XM_001479680, XP_001473575, XP_001479730	immunoglobulin-like domain containing receptor 2	-1.66405	0.00140209	Ildr2	XM_001473525, XM_001479680, XP_001473575, XP_001479730	immunoglobulin-like domain containing receptor 2
-1.38191	0.00279888	Inmt	NM_009349, NP_033375	indolethylamine N-methyltransferase	-1.03082	0.0292343	Inmt	NM_009349, NP_033375	indolethylamine N-methyltransferase
-1.0404	0.00103825	Irf8	NM_008320, NP_032346	interferon regulatory factor 8	-1.39972	0.000410492	Irf8	NM_008320, NP_032346	interferon regulatory factor 8
-2.24811	0.0023988	Irgm2	NM_019440, NP_062313	immunity-related GTPase family M member 2	-1.22724	0.033461	Irgm2	NM_019440, NP_062313	immunity-related GTPase family M member 2
-1.11393	0.00256257	Irx2	NM_010574, NP_034704	Iroquois related homeobox 2 (Drosophila)	-1.42945	0.0364889	Irx2	NM_010574, NP_034704	Iroquois related homeobox 2 (Drosophila)
-1.45777	0.00246101	Itga1	NM_001033228, NP_001028400	integrin alpha 1	-1.31711	0.00383384	Itga1	NM_001033228, NP_001028400	integrin alpha 1
-2.51132	0.000404995	Itgb6	NM_021359, NP_067334	integrin beta 6	-2.45412	0.000614404	Itgb6	NM_021359, NP_067334	integrin beta 6
-1.2155	0.00402083	Itpka	NM_146125, NP_666237	inositol 1,4,5-trisphosphate 3-kinase A	-1.21767	0.00394291	Itpka	NM_146125, NP_666237	inositol 1,4,5-trisphosphate 3-kinase A
-1.19878	0.000379897	Itpr1	NM_010585, NP_034715	inositol 1,4,5-triphosphate receptor 1	-1.0641	0.000578834	Itpr1	NM_010585, NP_034715	inositol 1,4,5-triphosphate receptor 1
-1.27513	0.000448323	Itpr2	NM_010586, NM_019923, NP_034716, NP_064307	inositol 1,4,5-triphosphate receptor 2	-1.33142	0.000430138	Itpr2	NM_010586, NM_019923, NP_034716, NP_064307	inositol 1,4,5-triphosphate receptor 2
-1.74702	0.000953245	Iyd	NM_027391, NP_081667	iodotyrosine deiodinase	-2.09904	0.000695336	Iyd	NM_027391, NP_081667	iodotyrosine deiodinase
-1.61716	0.00343471	Junb	NM_008416, NP_032442	Jun-B oncogene	-2.07392	0.00122947	Junb	NM_008416, NP_032442	Jun-B oncogene
1.50286	0.00208407	Kars	NM_001130868, NM_053092, NP_001124340, NP_444322	lysyl-tRNA synthetase	1.96135	0.000695527	Kars	NM_001130868, NM_053092, NP_001124340, NP_444322	lysyl-tRNA synthetase
1.44715	0.00371132	Kcnd2	NM_019697, NP_062671	potassium voltage-gated channel, Shal-related family, member 2	1.70194	0.00439325	Kcnd2	NM_019697, NP_062671	potassium voltage-gated channel, Shal-related family, member 2
-4.3266	0.00182131	Kcnj1	NM_019659, NP_062633	potassium inwardly-rectifying channel, subfamily J, member 1	-5.19897	0.00143144	Kcnj1	NM_019659, NP_062633	potassium inwardly-rectifying channel, subfamily J, member 1
-3.84431	0.000202451	Kcnj15	NM_001039056, NM_001039057, NM_019664, NP_001034145, NP_001034146, NP_062638	potassium inwardly-rectifying channel, subfamily J, member 15	-3.94856	0.000219265	Kcnj15	NM_001039056, NM_001039057, NM_019664, NP_001034145, NP_001034146, NP_062638	potassium inwardly-rectifying channel, subfamily J, member 15
-1.77973	0.000735227	Kcnj16	NM_010604, NP_034734	potassium inwardly-rectifying channel, subfamily J, member 16	-1.48512	0.00157369	Kcnj16	NM_010604, NP_034734	potassium inwardly-rectifying channel, subfamily J, member 16
-2.52977	0.00377669	Kcnq1	NM_008434, NP_032460	potassium voltage-gated channel, subfamily Q, member 1	-1.54046	0.0327196	Kcnq1	NM_008434, NP_032460	potassium voltage-gated channel, subfamily Q, member 1
2.37939	0.00457035	Kcnv2	NM_183179, NP_899002	potassium channel, subfamily V, member 2	2.45021	0.0039402	Kcnv2	NM_183179, NP_899002	potassium channel, subfamily V, member 2
-1.147	0.00346951	Kif21a	NM_001109040, NM_001109041, NM_001109042, NM_016705, NP_001102510, NP_001102511, NP_001102512, NP_057914	kinesin family member 21A	-1.07913	0.00454258	Kif21a	NM_001109040, NM_001109041, NM_001109042, NM_016705, NP_001102510, NP_001102511, NP_001102512, NP_057914	kinesin family member 21A
1.78681	0.00133375	Kirrel3	NM_026324, NP_080600	kin of IRRE like 3 (Drosophila)	1.30806	0.00530469	Kirrel3	NM_026324, NP_080600	kin of IRRE like 3 (Drosophila)
-2.78873	0.00172689	Kiss1	NM_178260, NP_839991	KiSS-1 metastasis-suppressor	-2.65931	0.00212346	Kiss1	NM_178260, NP_839991	KiSS-1 metastasis-suppressor
-1.78127	0.000623946	Klf9	NM_010638, NP_034768	Kruppel-like factor 9	-1.45466	0.00143137	Klf9	NM_010638, NP_034768	Kruppel-like factor 9
-5.46857	0.00365492	Klk1	NM_010639, NP_034769	kallikrein 1	-5.4784	0.00360941	Klk1	NM_010639, NP_034769	kallikrein 1
-6.84254	0.000559302	Klk1b26	NM_010644, NP_034774	kallikrein 1-related petidase b26	-6.68312	0.000448817	Klk1b26	NM_010644, NP_034774	kallikrein 1-related petidase b26
-5.7771	0.00129044	Klk1b5	NM_008456, NP_032482	kallikrein 1-related peptidase b5	-5.78677	0.00278817	Klk1b5	NM_008456, NP_032482	kallikrein 1-related peptidase b5
-4.04631	0.000520454	Kng1	NM_001102411, NM_001102412, NM_023125, NP_001095881, NP_001095882, NP_075614	kininogen 1	-2.37365	0.00476534	Kng1	NM_001102411, NM_001102412, NM_023125, NP_001095881, NP_001095882, NP_075614	kininogen 1
-4.35281	0.000379897	Kng2	NM_001102409, NM_001102410, NM_201375, NP_001095879, NP_001095880, NP_958763	kininogen 2	-3.42848	0.000892748	Kng2	NM_001102409, NM_001102410, NM_201375, NP_001095879, NP_001095880, NP_958763	kininogen 2
1.41198	0.00140003	Krr1	NM_178610, NP_848725	KRR1, small subunit (SSU) processome component, homolog (yeast)	1.87995	0.000489994	Krr1	NM_178610, NP_848725	KRR1, small subunit (SSU) processome component, homolog (yeast)
-4.37992	6.7473e-05	Krt14	NM_016958, NP_058654	keratin 14	-8.87976	5.9014e-05	Krt14	NM_016958, NP_058654	keratin 14
-1.07929	0.00499035	Lama5	NM_001081171, NP_001074640	laminin, alpha 5	-1.73572	0.000681067	Lama5	NM_001081171, NP_001074640	laminin, alpha 5
-1.51993	0.000323375	Lamp2	NM_001017959, NM_010685, NP_001017959, NP_034815	lysosomal-associated membrane protein 2	-1.25898	0.00061348	Lamp2	NM_001017959, NM_010685, NP_001017959, NP_034815	lysosomal-associated membrane protein 2
-1.39071	0.00317627	Larp2	NM_001040399, NP_001035489	La ribonucleoprotein domain family, member 2	-1.31931	0.00397472	Larp2	NM_001040399, NP_001035489	La ribonucleoprotein domain family, member 2
-4.992	0.00451121	Lcn2	NM_008491, NP_032517	lipocalin 2	-4.45377	0.00698635	Lcn2	NM_008491, NP_032517	lipocalin 2
-3.02642	0.00259659	Ldhd	NM_027570, NP_081846	lactate dehydrogenase D	-2.16978	0.0115101	Ldhd	NM_027570, NP_081846	lactate dehydrogenase D
-2.92424	0.0026003	Ldlrad3	NM_178886, NP_849217	low density lipoprotein receptor class A domain containing 3	-1.82205	0.0162926	Ldlrad3	NM_178886, NP_849217	low density lipoprotein receptor class A domain containing 3
2.34721	0.0016299	Ldoc1	NM_001018087, NP_001018097	leucine zipper, down-regulated in cancer 1	2.72989	0.000884329	Ldoc1	NM_001018087, NP_001018097	leucine zipper, down-regulated in cancer 1
-2.39656	0.000254097	Leprel1	NM_173379, NP_775555	leprecan-like 1	-2.37215	0.00027712	Leprel1	NM_173379, NP_775555	leprecan-like 1
-2.06596	0.00123774	Lgals3	NM_010705, NP_034835	lectin, galactose binding, soluble 3	-2.27094	0.00088287	Lgals3	NM_010705, NP_034835	lectin, galactose binding, soluble 3
-2.3038	0.000699969	Lgals3bp	NM_011150, NP_035280	lectin, galactoside-binding, soluble, 3 binding protein	-1.39484	0.00587853	Lgals3bp	NM_011150, NP_035280	lectin, galactoside-binding, soluble, 3 binding protein
-1.54227	0.000448323	Lgmn	NM_011175, NP_035305	legumain	-1.13068	0.00158499	Lgmn	NM_011175, NP_035305	legumain
1.16004	0.000415699	Lig1	NM_001083188, NM_010715, NP_001076657, NP_034845	ligase I, DNA, ATP-dependent	1.14302	0.000476159	Lig1	NM_001083188, NM_010715, NP_001076657, NP_034845	ligase I, DNA, ATP-dependent
3.27141	0.00188156	Lin28b	NM_001031772, NP_001026942	lin-28 homolog B (C. elegans)	2.13909	0.0122257	Lin28b	NM_001031772, NP_001026942	lin-28 homolog B (C. elegans)
1.69301	0.00197998	Lins2	NM_152815, NP_690028	lines homolog 2 (Drosophila)	2.51869	0.000448049	Lins2	NM_152815, NP_690028	lines homolog 2 (Drosophila)
-1.20844	0.00108958	Llgl2	NM_145438, NP_663413	lethal giant larvae homolog 2 (Drosophila)	-1.10062	0.00169823	Llgl2	NM_145438, NP_663413	lethal giant larvae homolog 2 (Drosophila)
-1.53889	0.00344809	Lmbr1	NM_020295, NP_064691	limb region 1	-1.7102	0.00217445	Lmbr1	NM_020295, NP_064691	limb region 1
-1.27213	0.00103338	Lmo7	NM_201529, NP_963287, XM_001472577, XM_001480973, XP_001472627, XP_001481023	LIM domain only 7	-1.6301	0.000448345	Lmo7	NM_201529, NP_963287, XM_001472577, XM_001480973, XP_001472627, XP_001481023	LIM domain only 7
-1.93495	0.00160186	LOC100043986	XR_031250	hypothetical protein LOC100043986	-1.77671	0.00232311	LOC100043986	XR_031250	hypothetical protein LOC100043986
8.487	9.0004e-05	LOC100044141	XM_001472678, XM_001472701, XP_001472728, XP_001472751	similar to beta-globin	7.23294	0.000219265	LOC100044141	XM_001472678, XM_001472701, XP_001472728, XP_001472751	similar to beta-globin
1.24341	0.00355313	LOC100044207	XM_001471641, XP_001471691	hypothetical protein LOC100044207	1.08093	0.00662741	LOC100044207	XM_001471641, XP_001471691	hypothetical protein LOC100044207
-3.71371	0.0013989	LOC100044817	XM_001473113, XP_001473163	hypothetical protein LOC100044817	-3.15483	0.00282727	LOC100044817	XM_001473113, XP_001473163	hypothetical protein LOC100044817
1.42935	0.000924604	LOC100044850	XM_001473190, XP_001473240	similar to AK129302 protein	1.881	0.000391872	LOC100044850	XM_001473190, XP_001473240	similar to AK129302 protein
-1.63582	0.00154094	LOC100045064	XR_031053	similar to Selenium-binding protein 2 (56 kDa acetaminophen-binding protein) (AP56)	-1.28224	0.00446639	LOC100045064	XR_031053	similar to Selenium-binding protein 2 (56 kDa acetaminophen-binding protein) (AP56)
-1.18374	0.000863029	LOC100045317	XM_001474286, XM_001474309, XP_001474336, XP_001474359	similar to TBC1 domain family, member 2	-1.39371	0.000488146	LOC100045317	XM_001474286, XM_001474309, XP_001474336, XP_001474359	similar to TBC1 domain family, member 2
1.03639	0.00189158	LOC100045696	XM_001475265, XP_001475315	similar to Hbs1l protein	1.05153	0.0018015	LOC100045696	XM_001475265, XP_001475315	similar to Hbs1l protein
-1.02326	0.00384132	LOC100046770	XM_001476780, XP_001476830	similar to histone macroH2A1.2	-1.02437	0.00380904	LOC100046770	XM_001476780, XP_001476830	similar to histone macroH2A1.2
2.84822	0.00260255	LOC100047187	XM_001476633, XP_001476683	similar to zinc finger, X-linked, duplicated B	2.32873	0.00644833	LOC100047187	XM_001476633, XP_001476683	similar to zinc finger, X-linked, duplicated B
1.18954	0.00275796	LOC100047360	XM_001476928, XP_001476978	similar to sex comb on midleg-like 2 (Drosophila)	1.13871	0.00334696	LOC100047360	XM_001476928, XP_001476978	similar to sex comb on midleg-like 2 (Drosophila)
-2.14212	0.000953245	LOC100047470	XM_001478214, XP_001478264	similar to complement component factor i	-1.72304	0.00241684	LOC100047470	XM_001478214, XP_001478264	similar to complement component factor i
-1.36445	0.000300853	LOC100047749	XM_001478817, XP_001478867	similar to cAMP-specific cyclic nucleotide phosphodiesterase PDE8; MMPDE8	-1.22856	0.000427896	LOC100047749	XM_001478817, XP_001478867	similar to cAMP-specific cyclic nucleotide phosphodiesterase PDE8; MMPDE8
-3.71283	0.00124595	LOC100047867	XM_001479852, XP_001479902	similar to mammary-derived growth inhibitor	-3.47367	0.0017364	LOC100047867	XM_001479852, XP_001479902	similar to mammary-derived growth inhibitor
-1.48913	0.00288	LOC632638	XR_031552	similar to Epidermal growth factor receptor kinase substrate 8	-1.07283	0.0124803	LOC632638	XR_031552	similar to Epidermal growth factor receptor kinase substrate 8
1.27346	0.00210288	LOC675809	XM_985306, XP_990400	similar to Homeobox protein SIX2 (Sine oculis homeobox homolog 2)	1.23047	0.00241684	LOC675809	XM_985306, XP_990400	similar to Homeobox protein SIX2 (Sine oculis homeobox homolog 2)
1.67488	0.00216981	LOC676436	XR_032057	similar to Fibronectin type-III domain-containing protein 3a	1.4407	0.00411354	LOC676436	XR_032057	similar to Fibronectin type-III domain-containing protein 3a
1.39086	0.000631709	LOC676870	XM_001003209, XP_001003209	region containing RIKEN cDNA 2310056B04 gene; pre B-cell leukemia transcription factor 1	1.71696	0.000350543	LOC676870	XM_001003209, XP_001003209	region containing RIKEN cDNA 2310056B04 gene; pre B-cell leukemia transcription factor 1
-2.23194	0.000238872	LOC677317	XM_001004685, XP_001004685	similar to NADP-dependent malic enzyme (NADP-ME) (Malic enzyme 1)	-2.59326	0.000201053	LOC677317	XM_001004685, XP_001004685	similar to NADP-dependent malic enzyme (NADP-ME) (Malic enzyme 1)
-3.01063	0.000258885	Lrp2	NM_001081088, NP_001074557	low density lipoprotein receptor-related protein 2	-3.00565	0.000289412	Lrp2	NM_001081088, NP_001074557	low density lipoprotein receptor-related protein 2
-1.37691	0.00480521	Lrrc15	NM_028973, NP_083249	leucine rich repeat containing 15	-1.49137	0.00331401	Lrrc15	NM_028973, NP_083249	leucine rich repeat containing 15
-1.0511	0.00403978	Lrrk2	NM_025730, NP_080006	leucine-rich repeat kinase 2	-2.04194	0.0158227	Lrrk2	NM_025730, NP_080006	leucine-rich repeat kinase 2
1.2363	0.000757237	Lsg1	NM_178069, NP_835170	large subunit GTPase 1 homolog (S. cerevisiae)	1.34995	0.000567058	Lsg1	NM_178069, NP_835170	large subunit GTPase 1 homolog (S. cerevisiae)
-1.23355	0.00493859	Ltbp4	NM_001113549, NM_175641, NP_001107021, NP_783572	latent transforming growth factor beta binding protein 4	-1.53346	0.00191427	Ltbp4	NM_001113549, NM_175641, NP_001107021, NP_783572	latent transforming growth factor beta binding protein 4
-3.33857	0.00249815	Ltf	NM_008522, NP_032548	lactotransferrin	-2.37716	0.0112629	Ltf	NM_008522, NP_032548	lactotransferrin
-2.56326	0.000595609	Ly6c1	NM_010741, NP_034871	lymphocyte antigen 6 complex, locus C1	-1.35147	0.00902746	Ly6c1	NM_010741, NP_034871	lymphocyte antigen 6 complex, locus C1
2.08182	0.000124085	Lyar	NM_025281, NP_079557	Ly1 antibody reactive clone	2.04637	0.000201053	Lyar	NM_025281, NP_079557	Ly1 antibody reactive clone
-2.08841	0.00207702	Macrod1	NM_134147, NP_598908	MACRO domain containing 1	-1.75093	0.00445233	Macrod1	NM_134147, NP_598908	MACRO domain containing 1
-3.73389	0.00144623	Macrod2	NM_001013802, NM_028387, NP_001013824, NP_082663	MACRO domain containing 2	-3.18785	0.00285633	Macrod2	NM_001013802, NM_028387, NP_001013824, NP_082663	MACRO domain containing 2
-1.40915	0.000373762	Manba	NM_027288, NP_081564	mannosidase, beta A, lysosomal	-1.66874	0.000763465	Manba	NM_027288, NP_081564	mannosidase, beta A, lysosomal
1.16301	0.000971903	Map2k6	NM_011943, NP_036073	mitogen-activated protein kinase kinase 6	1.15926	0.00104128	Map2k6	NM_011943, NP_036073	mitogen-activated protein kinase kinase 6
-1.29879	0.000403925	Mapkapk3	NM_178907, NP_849238	mitogen-activated protein kinase-activated protein kinase 3	-1.5089	0.000537001	Mapkapk3	NM_178907, NP_849238	mitogen-activated protein kinase-activated protein kinase 3
-2.03175	0.00197998	Mapt	NM_001038609, NM_010838, NP_001033698, NP_034968	microtubule-associated protein tau	-1.73321	0.00391566	Mapt	NM_001038609, NM_010838, NP_001033698, NP_034968	microtubule-associated protein tau
1.2684	0.000973626	Marcksl1	NM_010807, NP_034937	MARCKS-like 1	1.30509	0.000890311	Marcksl1	NM_010807, NP_034937	MARCKS-like 1
1.62112	0.000960976	Masp1	NM_008555, NP_032581	mannan-binding lectin serine peptidase 1	1.00636	0.00771395	Masp1	NM_008555, NP_032581	mannan-binding lectin serine peptidase 1
-4.58673	0.000325127	Mbp	NM_001025245, NM_001025251, NM_001025254, NM_001025255, NM_001025256, NM_001025258, NM_001025259, NM_010777, NP_001020416, NP_001020422, NP_001020425, NP_001020426, NP_001020427, NP_001020429, NP_001020430, NP_034907	myelin basic protein	-2.24575	0.00491988	Mbp	NM_001025245, NM_001025251, NM_001025254, NM_001025255, NM_001025256, NM_001025258, NM_001025259, NM_010777, NP_001020416, NP_001020422, NP_001020425, NP_001020426, NP_001020427, NP_001020429, NP_001020430, NP_034907	myelin basic protein
-1.62642	0.00066726	Mccc1	NM_023644, NP_076133	methylcrotonoyl-Coenzyme A carboxylase 1 (alpha)	-1.04229	0.00432376	Mccc1	NM_023644, NP_076133	methylcrotonoyl-Coenzyme A carboxylase 1 (alpha)
1.29587	0.000333318	Mcm10	NM_027290, NP_081566	minichromosome maintenance deficient 10 (S. cerevisiae)	2.4725	0.000694563	Mcm10	NM_027290, NP_081566	minichromosome maintenance deficient 10 (S. cerevisiae)
1.11744	0.00093498	Mcm3	NM_008563, NP_032589	minichromosome maintenance deficient 3 (S. cerevisiae)	1.14994	0.00085568	Mcm3	NM_008563, NP_032589	minichromosome maintenance deficient 3 (S. cerevisiae)
3.66844	0.00177451	Mcm4	NM_008565, NP_032591	minichromosome maintenance deficient 4 homolog (S. cerevisiae)	6.25013	0.000430464	Mcm4	NM_008565, NP_032591	minichromosome maintenance deficient 4 homolog (S. cerevisiae)
1.64647	0.00256886	Mcm7	NM_008568, NP_032594	minichromosome maintenance deficient 7 (S. cerevisiae)	2.11837	0.000963624	Mcm7	NM_008568, NP_032594	minichromosome maintenance deficient 7 (S. cerevisiae)
2.82956	0.00479825	Mcm8	NM_025676, NP_079952	minichromosome maintenance deficient 8 (S. cerevisiae)	2.27711	0.0186943	Mcm8	NM_025676, NP_079952	minichromosome maintenance deficient 8 (S. cerevisiae)
1.88626	0.000398617	Mdk	NM_001012335, NM_001012336, NM_010784, NP_001012335, NP_001012336, NP_034914	midkine	1.50026	0.000909851	Mdk	NM_001012335, NM_001012336, NM_010784, NP_001012335, NP_001012336, NP_034914	midkine
2.20394	0.0035508	Mdm1	NM_010785, NM_148922, NP_034915, NP_683724	transformed mouse 3T3 cell double minute 1	1.69785	0.0144988	Mdm1	NM_010785, NM_148922, NP_034915, NP_683724	transformed mouse 3T3 cell double minute 1
-2.08135	0.00136207	Me1	NM_008615, NP_032641	malic enzyme 1, NADP(+)-dependent, cytosolic	-2.04092	0.00156395	Me1	NM_008615, NP_032641	malic enzyme 1, NADP(+)-dependent, cytosolic
1.59556	0.00288	Me2	NM_145494, NP_663469	malic enzyme 2, NAD(+)-dependent, mitochondrial	2.12115	0.00474554	Me2	NM_145494, NP_663469	malic enzyme 2, NAD(+)-dependent, mitochondrial
1.57583	0.00150804	Melk	NM_010790, NP_034920	maternal embryonic leucine zipper kinase	2.19688	0.000448817	Melk	NM_010790, NP_034920	maternal embryonic leucine zipper kinase
1.82263	0.000317828	Meox2	NM_008584, NP_032610	mesenchyme homeobox 2	1.71713	0.000394437	Meox2	NM_008584, NP_032610	mesenchyme homeobox 2
-3.4792	0.00218775	Mep1a	NM_008585, NP_032611	meprin 1 alpha	-3.25104	0.00288639	Mep1a	NM_008585, NP_032611	meprin 1 alpha
-3.78597	0.00145915	Mep1b	NM_008586, NP_032612	meprin 1 beta	-2.66642	0.0068694	Mep1b	NM_008586, NP_032612	meprin 1 beta
-3.76777	0.000757237	Mettl7b	NM_027853, NP_082129	methyltransferase like 7B	-3.84174	0.000700887	Mettl7b	NM_027853, NP_082129	methyltransferase like 7B
1.0502	0.000327816	Mfap2	NM_008546, NP_032572	microfibrillar-associated protein 2	1.09891	0.000323644	Mfap2	NM_008546, NP_032572	microfibrillar-associated protein 2
-1.24242	0.000254097	Mfap3l	NM_027756, NP_082032	microfibrillar-associated protein 3-like	-1.31685	0.000269048	Mfap3l	NM_027756, NP_082032	microfibrillar-associated protein 3-like
-2.12849	0.000284614	Mfsd7c	NM_145447, NP_663422	major facilitator superfamily domain containing 7C	-1.84705	0.000430138	Mfsd7c	NM_145447, NP_663422	major facilitator superfamily domain containing 7C
-1.19888	0.00135951	Mgll	NM_011844, NP_035974	monoglyceride lipase	-1.65077	0.000443179	Mgll	NM_011844, NP_035974	monoglyceride lipase
1.34794	0.00110035	Mlf1	NM_001039543, NM_010801, NP_001034632, NP_034931	myeloid leukemia factor 1	1.29516	0.0241442	Mlf1	NM_001039543, NM_010801, NP_001034632, NP_034931	myeloid leukemia factor 1
1.11073	0.00286707	Mlf2	NM_145385, NP_663360	myeloid leukemia factor 2	1.00249	0.00455041	Mlf2	NM_145385, NP_663360	myeloid leukemia factor 2
-2.08215	0.00262595	Mlxipl	NM_021455, NP_067430	MLX interacting protein-like	-2.78188	0.000807355	Mlxipl	NM_021455, NP_067430	MLX interacting protein-like
1.15442	0.000559302	Mns1	NM_008613, NP_032639	meiosis-specific nuclear structural protein 1	1.14444	0.000605213	Mns1	NM_008613, NP_032639	meiosis-specific nuclear structural protein 1
-2.86326	0.000433735	Mocos	NM_026779, NP_081055	molybdenum cofactor sulfurase	-2.44782	0.000795654	Mocos	NM_026779, NP_081055	molybdenum cofactor sulfurase
-2.73591	0.000863029	Mogat1	NM_026713, NP_080989	monoacylglycerol O-acyltransferase 1	-2.62916	0.000990966	Mogat1	NM_026713, NP_080989	monoacylglycerol O-acyltransferase 1
-3.55574	0.000625006	Mogat2	NM_177448, NP_803231	monoacylglycerol O-acyltransferase 2	-2.97979	0.00491521	Mogat2	NM_177448, NP_803231	monoacylglycerol O-acyltransferase 2
1.35111	0.000514855	Moxd1	NM_021509, NP_067484	monooxygenase, DBH-like 1	1.77606	0.000276031	Moxd1	NM_021509, NP_067484	monooxygenase, DBH-like 1
-3.16297	0.00092227	Mro	NM_027741, NP_082017	maestro	-5.5896	0.000488146	Mro	NM_027741, NP_082017	maestro
1.53342	0.00088849	Mrpl3	NM_053159, NP_444389	mitochondrial ribosomal protein L3	1.48348	0.00104916	Mrpl3	NM_053159, NP_444389	mitochondrial ribosomal protein L3
1.10897	0.000941758	Mrpl49	NM_026246, NP_080522	mitochondrial ribosomal protein L49	1.15223	0.000830139	Mrpl49	NM_026246, NP_080522	mitochondrial ribosomal protein L49
-1.67756	0.00129044	Mtap7	NM_008635, NP_032661	microtubule-associated protein 7	-1.36331	0.00131489	Mtap7	NM_008635, NP_032661	microtubule-associated protein 7
1.62058	0.00386082	Mtfmt	NM_027134, NP_081410	mitochondrial methionyl-tRNA formyltransferase	1.7747	0.00417707	Mtfmt	NM_027134, NP_081410	mitochondrial methionyl-tRNA formyltransferase
1.13369	0.00394186	Mthfd2l	NM_026788, NP_081064	methylenetetrahydrofolate dehydrogenase (NADP+ dependent) 2-like	1.16656	0.00344655	Mthfd2l	NM_026788, NP_081064	methylenetetrahydrofolate dehydrogenase (NADP+ dependent) 2-like
1.0375	0.00193419	Mtmr14	NM_026849, NP_081125	myotubularin related protein 14	1.42571	0.000465993	Mtmr14	NM_026849, NP_081125	myotubularin related protein 14
-1.31879	0.00049793	Mtus1	NM_001005863, NM_001005864, NM_001005865, NP_001005863, NP_001005864, NP_001005865	mitochondrial tumor suppressor 1	-1.27418	0.000589117	Mtus1	NM_001005863, NM_001005864, NM_001005865, NP_001005863, NP_001005864, NP_001005865	mitochondrial tumor suppressor 1
-2.18449	0.000322446	Muc1	NM_013605, NP_038633	mucin 1, transmembrane	-2.28786	0.000350543	Muc1	NM_013605, NP_038633	mucin 1, transmembrane
-2.27862	0.00109831	Muc20	NM_146071, NP_666183	mucin 20	-3.12498	0.000330273	Muc20	NM_146071, NP_666183	mucin 20
-3.49797	0.00115146	Mupcdh	NM_001114322, NM_028069, NP_001107794, NP_082345	mucin-like protocadherin	-3.07373	0.00205248	Mupcdh	NM_001114322, NM_028069, NP_001107794, NP_082345	mucin-like protocadherin
-1.45206	0.00486066	Mylk	NM_139300, NP_647461	myosin, light polypeptide kinase	-1.43504	0.00509014	Mylk	NM_139300, NP_647461	myosin, light polypeptide kinase
-2.52101	0.000790152	Myo15b	XM_981684, XP_986778	myosin XVB	-3.40976	0.000329086	Myo15b	XM_981684, XP_986778	myosin XVB
-1.44408	0.000997298	Myo1c	NM_001080774, NM_001080775, NM_008659, NP_001074243, NP_001074244, NP_032685	myosin IC	-1.43324	0.000830139	Myo1c	NM_001080774, NM_001080775, NM_008659, NP_001074243, NP_001074244, NP_032685	myosin IC
-1.07973	0.000415699	Myo5b	NM_201600, NP_963894	myosin VB	-1.32094	0.00027712	Myo5b	NM_201600, NP_963894	myosin VB
-7.85597	1.0201e-05	NA	NA	NA	-7.42885	0.000290339	NA	NA	NA
-1.63266	0.000660781	Naga	NM_008669, NP_032695	N-acetyl galactosaminidase, alpha	-1.13005	0.00302059	Naga	NM_008669, NP_032695	N-acetyl galactosaminidase, alpha
1.4661	0.00214552	Nanos1	NM_178421, NP_848508	nanos homolog 1 (Drosophila)	1.0569	0.00905878	Nanos1	NM_178421, NP_848508	nanos homolog 1 (Drosophila)
-5.01715	0.000698841	Napsa	NM_008437, NP_032463	napsin A aspartic peptidase	-3.86548	0.00172237	Napsa	NM_008437, NP_032463	napsin A aspartic peptidase
1.26115	0.000718633	Nasp	NM_001081475, NM_016777, NP_001074944, NP_058057	nuclear autoantigenic sperm protein (histone-binding)	1.23883	0.00302059	Nasp	NM_001081475, NM_016777, NP_001074944, NP_058057	nuclear autoantigenic sperm protein (histone-binding)
-3.65156	0.00022285	Ndrg1	NM_008681, NP_032707	N-myc downstream regulated gene 1	-3.1037	0.000347689	Ndrg1	NM_008681, NP_032707	N-myc downstream regulated gene 1
-1.55381	0.000408825	Ndrg2	NM_013864, NP_038892	N-myc downstream regulated gene 2	-1.07905	0.002775	Ndrg2	NM_013864, NP_038892	N-myc downstream regulated gene 2
1.24978	0.00466562	Necap1	NM_026267, NP_080543	NECAP endocytosis associated 1	1.54542	0.00184835	Necap1	NM_026267, NP_080543	NECAP endocytosis associated 1
-1.16389	0.000660781	Nedd4l	NM_001114386, NM_031881, NP_001107858, NP_114087	neural precursor cell expressed, developmentally down-regulated gene 4-like	-1.06129	0.000963638	Nedd4l	NM_001114386, NM_031881, NP_001107858, NP_114087	neural precursor cell expressed, developmentally down-regulated gene 4-like
-8.27745	0.000957224	Nell2	NM_016743, NP_058023	NEL-like 2 (chicken)	-3.48122	0.00701135	Nell2	NM_016743, NP_058023	NEL-like 2 (chicken)
2.99384	0.000962513	Net1	NM_001047159, NM_019671, NP_001040624, NP_062645	neuroepithelial cell transforming gene 1	2.82484	0.00129462	Net1	NM_001047159, NM_019671, NP_001040624, NP_062645	neuroepithelial cell transforming gene 1
1.42858	0.00103644	Neto2	NM_001081324, NP_001074793	neuropilin (NRP) and tolloid (TLL)-like 2	1.69715	0.00181235	Neto2	NM_001081324, NP_001074793	neuropilin (NRP) and tolloid (TLL)-like 2
-1.64944	0.000379897	Neu1	NM_010893, NP_035023	neuraminidase 1	-1.27266	0.000979266	Neu1	NM_010893, NP_035023	neuraminidase 1
-1.94747	0.00192244	Ngef	NM_001111314, NM_019867, NP_001104784, NP_063920	neuronal guanine nucleotide exchange factor	-1.8174	0.00256343	Ngef	NM_001111314, NM_019867, NP_001104784, NP_063920	neuronal guanine nucleotide exchange factor
1.04179	0.00036443	Nhp2	NM_026631, NP_080907	NHP2 ribonucleoprotein homolog (yeast)	1.49751	0.000367001	Nhp2	NM_026631, NP_080907	NHP2 ribonucleoprotein homolog (yeast)
5.52818	2.3978e-05	Nkain1	NM_025998, NP_080274	Na+/K+ transporting ATPase interacting 1	1.18243	0.00363317	Nkain1	NM_025998, NP_080274	Na+/K+ transporting ATPase interacting 1
1.45481	0.0033993	Nkrf	NM_029891, NP_084167	NF-kappaB repressing factor	1.0529	0.014243	Nkrf	NM_029891, NP_084167	NF-kappaB repressing factor
1.43051	0.000116379	Nme4	NM_019731, NP_062705	non-metastatic cells 4, protein expressed in	1.26308	0.00023774	Nme4	NM_019731, NP_062705	non-metastatic cells 4, protein expressed in
1.25545	0.0038817	Nme7	NM_138314, NM_178071, NP_612187, NP_835172	non-metastatic cells 7, protein expressed in (nucleoside-diphosphate kinase)	4.09834	0.00235986	Nme7	NM_138314, NM_178071, NP_612187, NP_835172	non-metastatic cells 7, protein expressed in (nucleoside-diphosphate kinase)
1.14289	0.000341746	Nmral1	NM_026393, NP_080669	NmrA-like family domain containing 1	1.00614	0.000515394	Nmral1	NM_026393, NP_080669	NmrA-like family domain containing 1
2.15558	0.000184142	Nnat	NM_010923, NM_180960, NP_035053, NP_851291	neuronatin	1.75803	0.000330423	Nnat	NM_010923, NM_180960, NP_035053, NP_851291	neuronatin
1.1096	0.00174605	Nop56	NM_024193, NP_077155	NOP56 ribonucleoprotein homolog (yeast)	1.23022	0.0011884	Nop56	NM_024193, NP_077155	NOP56 ribonucleoprotein homolog (yeast)
1.02829	0.00449277	Notum	NM_175263, NP_780472	notum pectinacetylesterase homolog (Drosophila)	1.14631	0.00274563	Notum	NM_175263, NP_780472	notum pectinacetylesterase homolog (Drosophila)
-3.34401	0.0016153	Nr1h4	NM_009108, NP_033134	nuclear receptor subfamily 1, group H, member 4	-3.49799	0.00139456	Nr1h4	NM_009108, NP_033134	nuclear receptor subfamily 1, group H, member 4
-1.80193	0.00288801	Nr1i2	NM_001098404, NM_010936, NP_001091874, NP_035066	nuclear receptor subfamily 1, group I, member 2	-1.60716	0.00485181	Nr1i2	NM_001098404, NM_010936, NP_001091874, NP_035066	nuclear receptor subfamily 1, group I, member 2
1.14864	0.00153228	Nr2f2	NM_009697, NM_183261, NP_033827, NP_899084	nuclear receptor subfamily 2, group F, member 2	1.02723	0.00248209	Nr2f2	NM_009697, NM_183261, NP_033827, NP_899084	nuclear receptor subfamily 2, group F, member 2
1.81671	0.000184142	Nradd	NM_026012, NP_080288	neurotrophin receptor associated death domain	1.42489	0.000361518	Nradd	NM_026012, NP_080288	neurotrophin receptor associated death domain
-1.78323	0.00278091	Nsg2	NM_008741, NP_032767	neuron specific gene family member 2	-1.57714	0.00484671	Nsg2	NM_008741, NP_032767	neuron specific gene family member 2
1.38934	0.0021815	Nsl1	NM_198654, NP_941056	NSL1, MIND kinetochore complex component, homolog (S. cerevisiae)	1.16233	0.00476534	Nsl1	NM_198654, NP_941056	NSL1, MIND kinetochore complex component, homolog (S. cerevisiae)
-2.2837	0.000286057	Nuak2	NM_028778, NP_083054	NUAK family, SNF1-like kinase, 2	-1.91488	0.000478635	Nuak2	NM_028778, NP_083054	NUAK family, SNF1-like kinase, 2
1.07833	0.00424841	Nup37	NM_027191, NM_028334, NP_081467, NP_082610	nucleoporin 37	1.675	0.000679409	Nup37	NM_027191, NM_028334, NP_081467, NP_082610	nucleoporin 37
-4.73956	0.00187448	Oasl2	NM_011854, NP_035984	2'-5' oligoadenylate synthetase-like 2	-2.33685	0.0397454	Oasl2	NM_011854, NP_035984	2'-5' oligoadenylate synthetase-like 2
-1.17702	0.00189439	Ogdh	NM_010956, NP_035086, XM_001478677, XP_001478727	oxoglutarate dehydrogenase (lipoamide)	-1.2653	0.00144089	Ogdh	NM_010956, NP_035086, XM_001478677, XP_001478727	oxoglutarate dehydrogenase (lipoamide)
1.33765	0.000537197	Oip5	NM_001042653, NP_001036118	Opa interacting protein 5	1.2592	0.00191475	Oip5	NM_001042653, NP_001036118	Opa interacting protein 5
1.0445	0.000624687	Ola1	NM_025942, NM_030091, NP_080218, NP_084367	Obg-like ATPase 1	1.09365	0.000545896	Ola1	NM_025942, NM_030091, NP_080218, NP_084367	Obg-like ATPase 1
-1.09008	0.00401369	Oplah	NM_153122, NP_694762	5-oxoprolinase (ATP-hydrolysing)	-1.57591	0.000851858	Oplah	NM_153122, NP_694762	5-oxoprolinase (ATP-hydrolysing)
-1.41163	0.00318749	Optn	NM_181848, NP_862896	optineurin	-1.24909	0.00372839	Optn	NM_181848, NP_862896	optineurin
1.14191	0.00103644	Orc1l	NM_001014425, NM_011015, NP_001014425, NP_035145	origin recognition complex, subunit 1-like (S.cereviaiae)	1.03691	0.00164824	Orc1l	NM_001014425, NM_011015, NP_001014425, NP_035145	origin recognition complex, subunit 1-like (S.cereviaiae)
-2.88847	0.000415699	ORF63	NM_144854, NP_659103	open reading frame 63	-3.74087	0.000269048	ORF63	NM_144854, NP_659103	open reading frame 63
-8.72917	0.000882911	Osgin1	NM_027950, NP_082226	oxidative stress induced growth inhibitor 1	-4.20221	0.00431123	Osgin1	NM_027950, NP_082226	oxidative stress induced growth inhibitor 1
-1.06148	0.000262784	Ostm1	NM_172416, NP_766004	osteopetrosis associated transmembrane protein 1	-1.26047	0.000219265	Ostm1	NM_172416, NP_766004	osteopetrosis associated transmembrane protein 1
1.18291	0.00210389	OTTMUSG00000006882	XR_031609, XR_031787	predicted gene, OTTMUSG00000006882	1.62783	0.000603872	OTTMUSG00000006882	XR_031609, XR_031787	predicted gene, OTTMUSG00000006882
1.75195	0.00354539	OTTMUSG00000016658	XR_002276, XR_004709	predicted gene, OTTMUSG00000016658	1.36548	0.0106887	OTTMUSG00000016658	XR_002276, XR_004709	predicted gene, OTTMUSG00000016658
-3.40964	0.00022052	P2rx5	NM_033321, NP_201578	purinergic receptor P2X, ligand-gated ion channel, 5	-2.59784	0.000430138	P2rx5	NM_033321, NP_201578	purinergic receptor P2X, ligand-gated ion channel, 5
-4.43061	0.000415699	P2ry14	NM_001008497, NM_133200, NP_001008497, NP_573463	purinergic receptor P2Y, G-protein coupled, 14	-3.22749	0.00145357	P2ry14	NM_001008497, NM_133200, NP_001008497, NP_573463	purinergic receptor P2Y, G-protein coupled, 14
-1.69931	0.000415699	Pafah2	NM_133880, NP_598641	platelet-activating factor acetylhydrolase 2	-1.626	0.000505358	Pafah2	NM_133880, NP_598641	platelet-activating factor acetylhydrolase 2
-1.10401	0.00100753	Pam	NM_013626, NP_038654	peptidylglycine alpha-amidating monooxygenase	-1.02012	0.0014897	Pam	NM_013626, NP_038654	peptidylglycine alpha-amidating monooxygenase
1.42355	0.000586508	Papd4	NM_133905, NP_598666	PAP associated domain containing 4	1.7738	0.000330423	Papd4	NM_133905, NP_598666	PAP associated domain containing 4
-3.13269	0.00168396	Papln	NM_130887, NP_570957	papilin, proteoglycan-like sulfated glycoprotein	-2.37264	0.00566946	Papln	NM_130887, NP_570957	papilin, proteoglycan-like sulfated glycoprotein
-1.18517	0.000973626	Pappa2	NM_001085376, NP_001078845, XM_001472777, XM_916868, XP_001472827, XP_921961	pappalysin 2	-1.75505	0.00031089	Pappa2	NM_001085376, NP_001078845, XM_001472777, XM_916868, XP_001472827, XP_921961	pappalysin 2
-1.2655	0.000300853	Papss2	NM_011864, NP_035994	3'-phosphoadenosine 5'-phosphosulfate synthase 2	-1.16638	0.000409726	Papss2	NM_011864, NP_035994	3'-phosphoadenosine 5'-phosphosulfate synthase 2
-2.21624	0.00103338	Paqr5	NM_028748, NP_083024	progestin and adipoQ receptor family member V	-1.41729	0.00054844	Paqr5	NM_028748, NP_083024	progestin and adipoQ receptor family member V
-1.52931	0.00173694	Paqr9	NM_198414, NP_940806	progestin and adipoQ receptor family member IX	-1.51997	0.00181363	Paqr9	NM_198414, NP_940806	progestin and adipoQ receptor family member IX
1.22964	0.00331679	Parp1	NM_007415, NP_031441	poly (ADP-ribose) polymerase family, member 1	1.33545	0.00232106	Parp1	NM_007415, NP_031441	poly (ADP-ribose) polymerase family, member 1
-2.79387	0.00335569	Parp14	NM_001039530, NP_001034619	poly (ADP-ribose) polymerase family, member 14	-1.67519	0.0310714	Parp14	NM_001039530, NP_001034619	poly (ADP-ribose) polymerase family, member 14
-2.36104	0.00115187	Pbld	NM_026701, NP_080977	phenazine biosynthesis-like protein domain containing	-1.68163	0.00512364	Pbld	NM_026701, NP_080977	phenazine biosynthesis-like protein domain containing
-3.05885	0.00052777	Pcdh24	NM_001033364, NP_001028536	protocadherin 24	-4.63877	0.000500256	Pcdh24	NM_001033364, NP_001028536	protocadherin 24
-3.47652	0.00138266	Pck1	NM_011044, NP_035174	phosphoenolpyruvate carboxykinase 1, cytosolic	-2.94519	0.00254512	Pck1	NM_011044, NP_035174	phosphoenolpyruvate carboxykinase 1, cytosolic
1.43542	0.00140003	Pcolce2	NM_029620, NP_083896	procollagen C-endopeptidase enhancer 2	1.18844	0.00736005	Pcolce2	NM_029620, NP_083896	procollagen C-endopeptidase enhancer 2
-2.43687	0.000379651	Pcx	NM_008797, NP_032823	pyruvate carboxylase	-1.65536	0.00159737	Pcx	NM_008797, NP_032823	pyruvate carboxylase
-1.28967	0.00444621	Pde4b	NM_019840, NP_062814	phosphodiesterase 4B, cAMP specific	-2.43355	0.00798111	Pde4b	NM_019840, NP_062814	phosphodiesterase 4B, cAMP specific
1.15761	0.00317627	Pde7a	NM_001122759, NM_008802, NP_001116231, NP_032828	phosphodiesterase 7A	1.00856	0.00540769	Pde7a	NM_001122759, NM_008802, NP_001116231, NP_032828	phosphodiesterase 7A
-1.04709	0.00385037	Pdgfb	NM_011057, NP_035187	platelet derived growth factor, B polypeptide	-1.1279	0.0027634	Pdgfb	NM_011057, NP_035187	platelet derived growth factor, B polypeptide
-1.6717	0.00205459	Pdk4	NM_013743, NP_038771	pyruvate dehydrogenase kinase, isoenzyme 4	-1.94647	0.00112594	Pdk4	NM_013743, NP_038771	pyruvate dehydrogenase kinase, isoenzyme 4
-2.09624	0.00210288	Pdlim3	NM_016798, NP_058078	PDZ and LIM domain 3	-1.39719	0.0125603	Pdlim3	NM_016798, NP_058078	PDZ and LIM domain 3
-1.56637	0.000994654	Pdxk	NM_172134, NP_742146	pyridoxal (pyridoxine, vitamin B6) kinase	-2.05071	0.000427896	Pdxk	NM_172134, NP_742146	pyridoxal (pyridoxine, vitamin B6) kinase
-2.44199	0.00193751	Pdzd3	NM_133226, NP_573489	PDZ domain containing 3	-2.24111	0.0027674	Pdzd3	NM_133226, NP_573489	PDZ domain containing 3
-2.81975	0.000534832	Pdzk1	NM_021517, NP_067492	PDZ domain containing 1	-2.55011	0.000807355	Pdzk1	NM_021517, NP_067492	PDZ domain containing 1
-2.53187	0.000578028	Pdzk1ip1	NM_026018, NP_080294	PDZK1 interacting protein 1	-2.42692	0.000684417	Pdzk1ip1	NM_026018, NP_080294	PDZK1 interacting protein 1
-1.15049	0.00192393	Per1	NM_011065, NP_035195	period homolog 1 (Drosophila)	-1.38314	0.00131241	Per1	NM_011065, NP_035195	period homolog 1 (Drosophila)
-3.03705	0.000831174	Pgam2	NM_018870, NP_061358	phosphoglycerate mutase 2	-2.43489	0.00206905	Pgam2	NM_018870, NP_061358	phosphoglycerate mutase 2
1.33051	0.00258236	Phf20l1	NM_001081409, NP_001074878	PHD finger protein 20-like 1	1.44225	0.00188156	Phf20l1	NM_001081409, NP_001074878	PHD finger protein 20-like 1
-3.66891	2.954e-06	Picalm	NM_146194, NP_666306	phosphatidylinositol binding clathrin assembly protein	-1.25807	0.000349093	Picalm	NM_146194, NP_666306	phosphatidylinositol binding clathrin assembly protein
-1.54796	0.000415699	Pim3	NM_145478, NP_663453	proviral integration site 3	-1.33811	0.000720959	Pim3	NM_145478, NP_663453	proviral integration site 3
-4.85134	0.000924604	Pla1a	NM_134102, NP_598863	phospholipase A1 member A	-4.83893	0.000958563	Pla1a	NM_134102, NP_598863	phospholipase A1 member A
-3.32702	0.00334122	Plau	NM_008873, NP_032899	plasminogen activator, urokinase	-4.06646	0.00145357	Plau	NM_008873, NP_032899	plasminogen activator, urokinase
-1.16987	0.000953245	Pld1	NM_008875, NP_032901	phospholipase D1	-1.47319	0.000445359	Pld1	NM_008875, NP_032901	phospholipase D1
-2.2059	0.00162989	Plek2	NM_013738, NP_038766	pleckstrin 2	-3.20905	0.000427896	Plek2	NM_013738, NP_038766	pleckstrin 2
-1.17851	0.0037027	Plekhb2	NM_145516, NP_663491	pleckstrin homology domain containing, family B (evectins) member 2	-3.07615	0.00205685	Plekhb2	NM_145516, NP_663491	pleckstrin homology domain containing, family B (evectins) member 2
-1.63838	0.000351972	Plekhg3	NM_153804, NP_722499	pleckstrin homology domain containing, family G (with RhoGef domain) member 3	-1.69313	0.000430138	Plekhg3	NM_153804, NP_722499	pleckstrin homology domain containing, family G (with RhoGef domain) member 3
-1.41181	0.000250458	Pls1	NM_001033210, NP_001028382	plastin 1 (I-isoform)	-1.19078	0.000395068	Pls1	NM_001033210, NP_001028382	plastin 1 (I-isoform)
1.18336	0.00256257	Ppig	NM_001081086, NP_001074555	peptidyl-prolyl isomerase G (cyclophilin G)	1.16857	0.002732	Ppig	NM_001081086, NP_001074555	peptidyl-prolyl isomerase G (cyclophilin G)
-1.65289	0.00116943	Ppp1r3c	NM_016854, NP_058550	protein phosphatase 1, regulatory (inhibitor) subunit 3C	-1.01162	0.0102186	Ppp1r3c	NM_016854, NP_058550	protein phosphatase 1, regulatory (inhibitor) subunit 3C
1.05736	0.00177712	Ppp2r3c	NM_021529, NP_067504	protein phosphatase 2, regulatory subunit B'', gamma	-3.04482	0.000831174	Ppp2r3c	NM_021529, NP_067504	protein phosphatase 2, regulatory subunit B'', gamma
-1.95948	0.00103338	Prkaa2	NM_178143, NP_835279	protein kinase, AMP-activated, alpha 2 catalytic subunit	-2.76774	0.000350543	Prkaa2	NM_178143, NP_835279	protein kinase, AMP-activated, alpha 2 catalytic subunit
-1.35333	0.000967973	Prkcz	NM_001039079, NM_008860, NP_001034168, NP_032886	protein kinase C, zeta	-1.21118	0.00161042	Prkcz	NM_001039079, NM_008860, NP_001034168, NP_032886	protein kinase C, zeta
1.03041	0.00363605	Prkdc	NM_011159, NP_035289	protein kinase, DNA activated, catalytic polypeptide	1.21896	0.00376357	Prkdc	NM_011159, NP_035289	protein kinase, DNA activated, catalytic polypeptide
-2.37114	0.00250798	Prlr	NM_011169, NP_035299	prolactin receptor	-1.98647	0.0226937	Prlr	NM_011169, NP_035299	prolactin receptor
1.55415	0.000415699	Prmt5	NM_013768, NP_038796	protein arginine N-methyltransferase 5	1.98499	0.000269048	Prmt5	NM_013768, NP_038796	protein arginine N-methyltransferase 5
1.24234	0.00047886	Prmt7	NM_145404, NP_663379	protein arginine N-methyltransferase 7	1.44046	0.000347689	Prmt7	NM_145404, NP_663379	protein arginine N-methyltransferase 7
-4.36222	0.00357904	Prodh2	NM_019546, NP_062419	proline dehydrogenase (oxidase) 2	-2.37997	0.0300192	Prodh2	NM_019546, NP_062419	proline dehydrogenase (oxidase) 2
1.10234	0.000520454	Prpf3	NM_027541, NP_081817	PRP3 pre-mRNA processing factor 3 homolog (yeast)	1.29332	0.000350543	Prpf3	NM_027541, NP_081817	PRP3 pre-mRNA processing factor 3 homolog (yeast)
-1.4925	0.00150749	Prss8	NM_133351, NP_579929	protease, serine, 8 (prostasin)	-1.32722	0.00250722	Prss8	NM_133351, NP_579929	protease, serine, 8 (prostasin)
-5.31664	9.6535e-05	Psca	NM_028216, NP_082492	prostate stem cell antigen	-5.00252	0.000201053	Psca	NM_028216, NP_082492	prostate stem cell antigen
1.29476	0.00147421	Psmd7	NM_010817, NP_034947	proteasome (prosome, macropain) 26S subunit, non-ATPase, 7	1.32151	0.00141911	Psmd7	NM_010817, NP_034947	proteasome (prosome, macropain) 26S subunit, non-ATPase, 7
1.92203	0.000687606	Ptbp1	NM_001077363, NM_008956, NP_001070831, NP_032982	polypyrimidine tract binding protein 1	1.92925	0.000427619	Ptbp1	NM_001077363, NM_008956, NP_001070831, NP_032982	polypyrimidine tract binding protein 1
-1.84122	0.000667286	Pter	NM_008961, NP_032987	phosphotriesterase related	-1.75158	0.000830139	Pter	NM_008961, NP_032987	phosphotriesterase related
-2.45117	9.6535e-05	Pth1r	NM_001083935, NM_001083936, NM_011199, NP_001077404, NP_001077405, NP_035329	parathyroid hormone 1 receptor	-2.36113	0.000201053	Pth1r	NM_001083935, NM_001083936, NM_011199, NP_001077404, NP_001077405, NP_035329	parathyroid hormone 1 receptor
-1.46928	0.00477448	Ptpru	NM_001083119, NM_011214, NP_001076588, NP_035344	protein tyrosine phosphatase, receptor type, U	-1.13254	0.0150223	Ptpru	NM_001083119, NM_011214, NP_001076588, NP_035344	protein tyrosine phosphatase, receptor type, U
1.1387	0.00384132	Pus10	NM_001033654, NM_028304, NM_028956, NP_001028826, NP_082580, NP_083232	pseudouridylate synthase 10	1.23119	0.00272021	Pus10	NM_001033654, NM_028304, NM_028956, NP_001028826, NP_082580, NP_083232	pseudouridylate synthase 10
-6.90641	0.000322446	Pvalb	NM_013645, NP_038673	parvalbumin	-4.68611	0.000913766	Pvalb	NM_013645, NP_038673	parvalbumin
2.03708	0.000656758	Pwp2	NM_029546, NP_083822	PWP2 periodic tryptophan protein homolog (yeast)	1.39414	0.00439481	Pwp2	NM_029546, NP_083822	PWP2 periodic tryptophan protein homolog (yeast)
-1.54515	0.000300853	Pxmp2	NM_008993, NP_033019	peroxisomal membrane protein 2	-1.66857	0.000274826	Pxmp2	NM_008993, NP_033019	peroxisomal membrane protein 2
-2.36935	0.000284614	Rab11fip3	XM_001479926, XM_484616, XM_914406, XM_923228, XM_989054, XM_990883, XP_001479976, XP_484616, XP_919499, XP_928321, XP_994148, XP_995977	RAB11 family interacting protein 3 (class II)	-2.29961	0.000329098	Rab11fip3	XM_001479926, XM_484616, XM_914406, XM_923228, XM_989054, XM_990883, XP_001479976, XP_484616, XP_919499, XP_928321, XP_994148, XP_995977	RAB11 family interacting protein 3 (class II)
-1.13581	0.000803763	Rab11fip5	NM_001003955, NM_177466, NP_001003955, NP_803417	RAB11 family interacting protein 5 (class I)	-1.09913	0.00115692	Rab11fip5	NM_001003955, NM_177466, NP_001003955, NP_803417	RAB11 family interacting protein 5 (class I)
1.15385	0.00150757	Rab33a	NM_011228, NP_035358	RAB33A, member of RAS oncogene family	1.1313	0.00169244	Rab33a	NM_011228, NP_035358	RAB33A, member of RAS oncogene family
1.35102	0.00100753	Rad51	NM_011234, NP_035364	RAD51 homolog (S. cerevisiae)	1.46045	0.000779473	Rad51	NM_011234, NP_035364	RAD51 homolog (S. cerevisiae)
1.08833	0.000673322	Rad51ap1	NM_009013, NP_033039	RAD51 associated protein 1	1.08808	0.000830139	Rad51ap1	NM_009013, NP_033039	RAD51 associated protein 1
1.2829	0.00170173	Rad51c	NM_053269, NP_444499	RAD51 homolog c (S. cerevisiae)	1.12828	0.00292331	Rad51c	NM_053269, NP_444499	RAD51 homolog c (S. cerevisiae)
1.97079	0.000383236	Raet1b	NM_009017, NP_033043, XM_001006217, XP_001006217	retinoic acid early transcript beta	1.31085	0.00166091	Raet1b	NM_009017, NP_033043, XM_001006217, XP_001006217	retinoic acid early transcript beta
1.20178	0.000660781	Rai12	NM_018740, NP_061210	retinoic acid induced 12	1.32759	0.000488146	Rai12	NM_018740, NP_061210	retinoic acid induced 12
1.09083	0.000924604	Ranbp3	NM_027933, NP_082209	RAN binding protein 3	1.60893	0.000299259	Ranbp3	NM_027933, NP_082209	RAN binding protein 3
-3.8134	9.6535e-05	Ranbp3l	NM_198024, NP_932141, XM_001473207, XP_001473257	RAN binding protein 3-like	-3.49768	0.000201053	Ranbp3l	NM_198024, NP_932141, XM_001473207, XP_001473257	RAN binding protein 3-like
-2.14355	0.000415699	Rapgef3	NM_144850, NP_659099	Rap guanine nucleotide exchange factor (GEF) 3	-2.80342	0.000480328	Rapgef3	NM_144850, NP_659099	Rap guanine nucleotide exchange factor (GEF) 3
-1.19505	0.00348425	Rapgef4	NM_019688, NP_062662	Rap guanine nucleotide exchange factor (GEF) 4	-1.04211	0.00640089	Rapgef4	NM_019688, NP_062662	Rap guanine nucleotide exchange factor (GEF) 4
-2.50368	0.00162488	Rapsn	NM_009023, NP_033049	receptor-associated protein of the synapse	-2.85864	0.000410492	Rapsn	NM_009023, NP_033049	receptor-associated protein of the synapse
1.72473	0.00413163	Rarb	NM_011243, NP_035373	retinoic acid receptor, beta	1.27934	0.0155681	Rarb	NM_011243, NP_035373	retinoic acid receptor, beta
1.41504	0.000525046	Rasef	NM_001017427, NP_001017427	RAS and EF hand domain containing	1.92248	0.000274003	Rasef	NM_001017427, NP_001017427	RAS and EF hand domain containing
-1.50741	0.000918312	Rassf5	NM_018750, NP_061220	Ras association (RalGDS/AF-6) domain family member 5	-1.24081	0.00206905	Rassf5	NM_018750, NP_061220	Ras association (RalGDS/AF-6) domain family member 5
-1.86744	0.000795538	Rassf6	NM_028478, NP_082754	Ras association (RalGDS/AF-6) domain family member 6	-1.42672	0.002411	Rassf6	NM_028478, NP_082754	Ras association (RalGDS/AF-6) domain family member 6
-1.31754	0.000300853	Rb1	NM_009029, NP_033055	retinoblastoma 1	-1.16304	0.000349093	Rb1	NM_009029, NP_033055	retinoblastoma 1
1.66699	0.000260648	Rbm10	NM_145627, NP_663602	RNA binding motif protein 10	1.70338	0.00027712	Rbm10	NM_145627, NP_663602	RNA binding motif protein 10
-1.32028	0.00138691	Rbm35b	NM_176838, NP_789808	RNA binding motif protein 35b	-1.49663	0.000603872	Rbm35b	NM_176838, NP_789808	RNA binding motif protein 35b
-3.84479	0.000595431	Rbm47	NM_001127382, NM_139065, NM_178446, NP_001120854, NP_620704, NP_848541	RNA binding motif protein 47	-3.07784	0.000445439	Rbm47	NM_001127382, NM_139065, NM_178446, NP_001120854, NP_620704, NP_848541	RNA binding motif protein 47
-2.48278	0.000254097	Rcan2	NM_030598, NM_207649, NP_085101, NP_997532	regulator of calcineurin 2	-3.15242	0.00030479	Rcan2	NM_030598, NM_207649, NP_085101, NP_997532	regulator of calcineurin 2
1.45363	0.00136207	Rcl1	NM_021525, NP_067500	RNA terminal phosphate cyclase-like 1	1.72222	0.000700887	Rcl1	NM_021525, NP_067500	RNA terminal phosphate cyclase-like 1
-3.12234	3.2763e-05	Rdh16	NM_009040, NP_033066	retinol dehydrogenase 16	-2.23349	0.000219265	Rdh16	NM_009040, NP_033066	retinol dehydrogenase 16
1.04891	0.00094857	Rfc2	NM_020022, NP_064406	replication factor C (activator 1) 2	1.20335	0.000600509	Rfc2	NM_020022, NP_064406	replication factor C (activator 1) 2
-2.58288	0.0013937	Rgs11	NM_001081069, NP_001074538	regulator of G-protein signaling 11	-1.44617	0.0179825	Rgs11	NM_001081069, NP_001074538	regulator of G-protein signaling 11
-2.68054	0.00070629	Rhbg	NM_021375, NP_067350	Rhesus blood group-associated B glycoprotein	-1.88604	0.00302059	Rhbg	NM_021375, NP_067350	Rhesus blood group-associated B glycoprotein
-1.9585	0.00022285	Rhcg	NM_019799, NP_062773	Rhesus blood group-associated C glycoprotein	-1.3954	0.000545896	Rhcg	NM_019799, NP_062773	Rhesus blood group-associated C glycoprotein
-1.64284	0.000351972	Rhpn1	NM_008164, NP_032190	rhophilin, Rho GTPase binding protein 1	-1.37889	0.00061632	Rhpn1	NM_008164, NP_032190	rhophilin, Rho GTPase binding protein 1
-1.3683	0.0016153	Rilp	NM_001029938, NP_001025109	Rab interacting lysosomal protein	-1.10842	0.00399687	Rilp	NM_001029938, NP_001025109	Rab interacting lysosomal protein
1.30055	0.00202116	Rnf8	NM_021419, NP_067394	ring finger protein 8	1.8685	0.000500256	Rnf8	NM_021419, NP_067394	ring finger protein 8
1.05086	0.00219681	Rnmt	NM_026440, NP_080716	RNA (guanine-7-) methyltransferase	1.58338	0.000462887	Rnmt	NM_026440, NP_080716	RNA (guanine-7-) methyltransferase
-3.5009	0.000474488	Rorc	NM_011281, NP_035411	RAR-related orphan receptor gamma	-2.02513	0.00454911	Rorc	NM_011281, NP_035411	RAR-related orphan receptor gamma
-1.32239	0.000828452	RP23-100C5.8	NM_197945, NP_922936	ProSAPiP1 protein	-1.82248	0.000427619	RP23-100C5.8	NM_197945, NP_922936	ProSAPiP1 protein
1.14355	0.000520454	Rpa2	NM_011284, NP_035414	replication protein A2	1.18267	0.000851858	Rpa2	NM_011284, NP_035414	replication protein A2
1.15494	0.00316346	Rsrc2	NM_001005523, NM_001005525, NM_025438, NP_001005523, NP_001005525, NP_079714	arginine/serine-rich coiled-coil 2	1.24769	0.00226515	Rsrc2	NM_001005523, NM_001005525, NM_025438, NP_001005523, NP_001005525, NP_079714	arginine/serine-rich coiled-coil 2
1.6707	0.00219734	Rtn4	NM_024226, NM_194051, NM_194052, NM_194053, NM_194054, NP_077188, NP_918940, NP_918941, NP_918942, NP_918943	reticulon 4	1.24215	0.0081322	Rtn4	NM_024226, NM_194051, NM_194052, NM_194053, NM_194054, NP_077188, NP_918940, NP_918941, NP_918942, NP_918943	reticulon 4
1.11029	0.00126897	Ruvbl1	NM_019685, NP_062659	RuvB-like protein 1	1.34452	0.000625931	Ruvbl1	NM_019685, NP_062659	RuvB-like protein 1
7.04895	0.00163188	Rxfp2	NM_080468, NP_536716	relaxin/insulin-like family peptide receptor 2	4.62761	0.00555569	Rxfp2	NM_080468, NP_536716	relaxin/insulin-like family peptide receptor 2
-3.49764	0.00188715	S100a8	NM_013650, NP_038678	S100 calcium binding protein A8 (calgranulin A)	-2.9549	0.00388969	S100a8	NM_013650, NP_038678	S100 calcium binding protein A8 (calgranulin A)
-1.6726	0.00107358	Samd9l	XM_620286, XM_908922, XP_620286, XP_914015	sterile alpha motif domain containing 9-like	-1.49529	0.0018015	Samd9l	XM_620286, XM_908922, XP_620286, XP_914015	sterile alpha motif domain containing 9-like
1.07717	0.00211248	Sbno1	NM_001081203, NP_001074672	sno, strawberry notch homolog 1 (Drosophila)	1.42307	0.000681067	Sbno1	NM_001081203, NP_001074672	sno, strawberry notch homolog 1 (Drosophila)
-1.7688	0.000486699	Scin	NM_009132, NP_033158	scinderin	-1.57661	0.000762073	Scin	NM_009132, NP_033158	scinderin
1.55349	0.00207114	Sclt1	NM_001081411, NP_001074880	sodium channel and clathrin linker 1	1.90307	0.000890311	Sclt1	NM_001081411, NP_001074880	sodium channel and clathrin linker 1
-1.85978	0.000860372	Scnn1b	NM_011325, NP_035455	sodium channel, nonvoltage-gated 1 beta	-1.70855	0.00125128	Scnn1b	NM_011325, NP_035455	sodium channel, nonvoltage-gated 1 beta
-1.44604	0.000423434	Scnn1g	NM_011326, NP_035456	sodium channel, nonvoltage-gated 1 gamma	-1.07848	0.00138544	Scnn1g	NM_011326, NP_035456	sodium channel, nonvoltage-gated 1 gamma
1.20279	0.00170326	Sdc1	NM_011519, NP_035649	syndecan 1	1.37231	0.038035	Sdc1	NM_011519, NP_035649	syndecan 1
-1.51603	0.000379651	Selenbp1	NM_009150, NP_033176	selenium binding protein 1	-1.16362	0.00300181	Selenbp1	NM_009150, NP_033176	selenium binding protein 1
-1.20175	0.0028924	Sema3b	NM_001042779, NM_009153, NP_001036244, NP_033179	sema domain, immunoglobulin domain (Ig), short basic domain, secreted, (semaphorin) 3B	-1.15726	0.00191857	Sema3b	NM_001042779, NM_009153, NP_001036244, NP_033179	sema domain, immunoglobulin domain (Ig), short basic domain, secreted, (semaphorin) 3B
-1.24909	0.00254032	Sema3g	NM_001025379, NP_001020550	sema domain, immunoglobulin domain (Ig), short basic domain, secreted, (semaphorin) 3G	-1.66363	0.000792334	Sema3g	NM_001025379, NP_001020550	sema domain, immunoglobulin domain (Ig), short basic domain, secreted, (semaphorin) 3G
-1.98419	0.000317828	Sema4a	NM_013658, NP_038686	sema domain, immunoglobulin domain (Ig), transmembrane domain (TM) and short cytoplasmic domain, (semaphorin) 4A	-1.67742	0.000530914	Sema4a	NM_013658, NP_038686	sema domain, immunoglobulin domain (Ig), transmembrane domain (TM) and short cytoplasmic domain, (semaphorin) 4A
-1.22383	0.000448323	Serpina3g	NM_009251, NP_033277	serine (or cysteine) peptidase inhibitor, clade A, member 3G	-1.17032	0.00055613	Serpina3g	NM_009251, NP_033277	serine (or cysteine) peptidase inhibitor, clade A, member 3G
-5.91816	0.00108634	Serpinb3c	NM_201363, NP_958751	serine (or cysteine) peptidase inhibitor, clade B, member 3C	-2.37349	0.0167439	Serpinb3c	NM_201363, NP_958751	serine (or cysteine) peptidase inhibitor, clade B, member 3C
-1.56334	0.00294988	Serpinb6b	NM_011454, NP_035584	serine (or cysteine) peptidase inhibitor, clade B, member 6b	-1.81783	0.00159756	Serpinb6b	NM_011454, NP_035584	serine (or cysteine) peptidase inhibitor, clade B, member 6b
-2.87113	0.00072642	Serpinf2	NM_008878, NP_032904	serine (or cysteine) peptidase inhibitor, clade F, member 2	-2.32453	0.0017405	Serpinf2	NM_008878, NP_032904	serine (or cysteine) peptidase inhibitor, clade F, member 2
1.47205	0.0024758	Sf3a3	NM_029157, NP_083433	splicing factor 3a, subunit 3	1.34239	0.0037032	Sf3a3	NM_029157, NP_083433	splicing factor 3a, subunit 3
1.32439	0.00210115	Sfrs10	NM_009186, NP_033212	splicing factor, arginine/serine-rich 10 (transformer 2 homolog, Drosophila)	1.75214	0.000678425	Sfrs10	NM_009186, NP_033212	splicing factor, arginine/serine-rich 10 (transformer 2 homolog, Drosophila)
1.69352	0.00049793	Sfrs2	NM_011358, NP_035488	splicing factor, arginine/serine-rich 2 (SC-35)	1.54541	0.000694863	Sfrs2	NM_011358, NP_035488	splicing factor, arginine/serine-rich 2 (SC-35)
-2.55459	0.00476498	Sgk2	NM_013731, NP_038759	serum/glucocorticoid regulated kinase 2	-4.65277	0.0166506	Sgk2	NM_013731, NP_038759	serum/glucocorticoid regulated kinase 2
1.04757	0.00276587	Sgol1	NM_028232, NP_082508	shugoshin-like 1 (S. pombe)	1.06709	0.00257362	Sgol1	NM_028232, NP_082508	shugoshin-like 1 (S. pombe)
-1.4743	0.000238872	Sgpp1	NM_030750, NP_109675	sphingosine-1-phosphate phosphatase 1	-1.07356	0.000543777	Sgpp1	NM_030750, NP_109675	sphingosine-1-phosphate phosphatase 1
-1.34715	0.000437597	Sh3tc1	NM_194344, NP_919325	SH3 domain and tetratricopeptide repeats 1	-1.41112	0.000427896	Sh3tc1	NM_194344, NP_919325	SH3 domain and tetratricopeptide repeats 1
-1.3015	0.00100681	Sh3tc2	NM_172628, NP_766216	SH3 domain and tetratricopeptide repeats 2	-2.32236	0.000219265	Sh3tc2	NM_172628, NP_766216	SH3 domain and tetratricopeptide repeats 2
1.52618	0.00171583	Shcbp1	NM_011369, NP_035499	Shc SH2-domain binding protein 1	1.48047	0.00195762	Shcbp1	NM_011369, NP_035499	Shc SH2-domain binding protein 1
1.46376	0.00141695	Shisa3	NM_001033415, NP_001028587	shisa homolog 3 (Xenopus laevis)	1.80719	0.000627315	Shisa3	NM_001033415, NP_001028587	shisa homolog 3 (Xenopus laevis)
-1.25504	0.00125114	Sidt2	NM_172257, NP_758461	SID1 transmembrane family, member 2	-1.28664	0.000219265	Sidt2	NM_172257, NP_758461	SID1 transmembrane family, member 2
-1.34526	0.00279097	Sigirr	NM_023059, NP_075546	single immunoglobulin and toll-interleukin 1 receptor (TIR) domain	-1.0679	0.00787371	Sigirr	NM_023059, NP_075546	single immunoglobulin and toll-interleukin 1 receptor (TIR) domain
-1.86336	0.00437722	Sim2	NM_011377, NP_035507	single-minded homolog 2 (Drosophila)	-2.09638	0.00259039	Sim2	NM_011377, NP_035507	single-minded homolog 2 (Drosophila)
1.83754	0.000703633	Skp2	NM_013787, NM_145468, NP_038815, NP_663443	S-phase kinase-associated protein 2 (p45)	2.2184	0.000410492	Skp2	NM_013787, NM_145468, NP_038815, NP_663443	S-phase kinase-associated protein 2 (p45)
-3.55499	0.000595609	Slc12a1	NM_001079690, NM_183354, NP_001073158, NP_899197	solute carrier family 12, member 1	-2.19305	0.00148833	Slc12a1	NM_001079690, NM_183354, NP_001073158, NP_899197	solute carrier family 12, member 1
-6.18989	0.000258885	Slc12a3	NM_019415, NP_062288	solute carrier family 12, member 3	-8.5416	0.000425978	Slc12a3	NM_019415, NP_062288	solute carrier family 12, member 3
-2.41704	0.00196307	Slc15a2	NM_021301, NP_067276	solute carrier family 15 (H+/peptide transporter), member 2	-5.45097	0.00243031	Slc15a2	NM_021301, NP_067276	solute carrier family 15 (H+/peptide transporter), member 2
-3.10489	0.000840247	Slc16a4	NM_146136, NP_666248	solute carrier family 16 (monocarboxylic acid transporters), member 4	-1.88248	0.00715333	Slc16a4	NM_146136, NP_666248	solute carrier family 16 (monocarboxylic acid transporters), member 4
-1.02044	0.00117192	Slc17a5	NM_172773, NP_766361	solute carrier family 17 (anion/sugar transporter), member 5	-1.07785	0.000986658	Slc17a5	NM_172773, NP_766361	solute carrier family 17 (anion/sugar transporter), member 5
-3.73101	0.000379897	Slc1a1	NM_009199, NP_033225	solute carrier family 1 (neuronal/epithelial high affinity glutamate transporter, system Xag), member 1	-4.25176	0.00061632	Slc1a1	NM_009199, NP_033225	solute carrier family 1 (neuronal/epithelial high affinity glutamate transporter, system Xag), member 1
-5.41893	0.000663997	Slc22a1	NM_009202, NP_033228	solute carrier family 22 (organic cation transporter), member 1	-5.69528	0.000430138	Slc22a1	NM_009202, NP_033228	solute carrier family 22 (organic cation transporter), member 1
-2.58218	0.000383292	Slc22a12	NM_009203, NP_033229	solute carrier family 22 (organic anion/cation transporter), member 12	-2.04707	0.000890311	Slc22a12	NM_009203, NP_033229	solute carrier family 22 (organic anion/cation transporter), member 12
-5.01495	0.00341379	Slc22a13	NM_133980, NP_598741	solute carrier family 22 (organic cation transporter), member 13	-4.26252	0.00703257	Slc22a13	NM_133980, NP_598741	solute carrier family 22 (organic cation transporter), member 13
-3.96042	0.000565957	Slc22a14	NM_001037749, NP_001032838	solute carrier family 22 (organic cation transporter), member 14	-2.20249	0.00261641	Slc22a14	NM_001037749, NP_001032838	solute carrier family 22 (organic cation transporter), member 14
-1.83812	0.000351972	Slc22a18	NM_001042760, NM_008767, NP_001036225, NP_032793	solute carrier family 22 (organic cation transporter), member 18	1.00682	0.0309351	Slc22a18	NM_001042760, NM_008767, NP_001036225, NP_032793	solute carrier family 22 (organic cation transporter), member 18
-1.68206	0.000805652	Slc22a23	NM_001033167, NP_001028339	solute carrier family 22, member 23	-2.2586	0.000336918	Slc22a23	NM_001033167, NP_001028339	solute carrier family 22, member 23
-4.91863	0.000609225	Slc22a6	NM_008766, NP_032792	solute carrier family 22 (organic anion transporter), member 6	-4.28474	0.00145357	Slc22a6	NM_008766, NP_032792	solute carrier family 22 (organic anion transporter), member 6
-5.61593	0.000930573	Slc22a9	NM_144785, NP_659034	solute carrier family 22 (organic anion transporter), member 9	-5.63565	0.00288398	Slc22a9	NM_144785, NP_659034	solute carrier family 22 (organic anion transporter), member 9
-2.72838	0.00352772	Slc23a3	NM_194333, NP_919314	solute carrier family 23 (nucleobase transporters), member 3	-2.92648	0.00257577	Slc23a3	NM_194333, NP_919314	solute carrier family 23 (nucleobase transporters), member 3
-1.25289	0.000850155	Slc25a45	NM_134154, NP_598915	solute carrier family 25, member 45	-1.08303	0.00158499	Slc25a45	NM_134154, NP_598915	solute carrier family 25, member 45
-2.78862	0.00117192	Slc26a4	NM_011867, NP_035997	solute carrier family 26, member 4	-2.08801	0.00414877	Slc26a4	NM_011867, NP_035997	solute carrier family 26, member 4
-4.3139	0.000892548	Slc27a2	NM_011978, NP_036108	solute carrier family 27 (fatty acid transporter), member 2	-3.6156	0.00211066	Slc27a2	NM_011978, NP_036108	solute carrier family 27 (fatty acid transporter), member 2
-3.2175	0.000757003	Slc2a2	NM_031197, NP_112474	solute carrier family 2 (facilitated glucose transporter), member 2	-3.0086	0.00201846	Slc2a2	NM_031197, NP_112474	solute carrier family 2 (facilitated glucose transporter), member 2
-1.76392	0.00393224	Slc30a2	NM_001039677, NP_001034766	solute carrier family 30 (zinc transporter), member 2	-2.22048	0.00150224	Slc30a2	NM_001039677, NP_001034766	solute carrier family 30 (zinc transporter), member 2
2.34494	0.00348098	Slc32a1	NM_009508, NP_033534	solute carrier family 32 (GABA vesicular transporter), member 1	1.94595	0.00798111	Slc32a1	NM_009508, NP_033534	solute carrier family 32 (GABA vesicular transporter), member 1
-3.82093	0.00271246	Slc34a1	NM_011392, NP_035522	solute carrier family 34 (sodium phosphate), member 1	-3.16024	0.00637222	Slc34a1	NM_011392, NP_035522	solute carrier family 34 (sodium phosphate), member 1
-5.7517	0.000254097	Slc34a2	NM_011402, NP_035532	solute carrier family 34 (sodium phosphate), member 2	-6.29219	0.000350543	Slc34a2	NM_011402, NP_035532	solute carrier family 34 (sodium phosphate), member 2
-3.38191	0.00210115	Slc38a3	NM_023805, NP_076294	solute carrier family 38, member 3	-2.11601	0.00914125	Slc38a3	NM_023805, NP_076294	solute carrier family 38, member 3
-1.97926	0.00233392	Slc39a5	NM_001136237, NM_028051, NM_028092, NP_001129709, NP_082327, NP_082368	solute carrier family 39 (metal ion transporter), member 5	-1.75406	0.00454793	Slc39a5	NM_001136237, NM_028051, NM_028092, NP_001129709, NP_082327, NP_082368	solute carrier family 39 (metal ion transporter), member 5
-5.7554	0.000539036	Slc3a1	NM_009205, NP_033231	solute carrier family 3, member 1	-5.60015	0.000617732	Slc3a1	NM_009205, NP_033231	solute carrier family 3, member 1
1.48932	0.000325127	Slc43a1	NM_001081349, NM_001083809, NM_024497, NP_001074818, NP_001077278, NP_078773	solute carrier family 43, member 1	1.42382	0.000274826	Slc43a1	NM_001081349, NM_001083809, NM_024497, NP_001074818, NP_001077278, NP_078773	solute carrier family 43, member 1
-1.76216	0.000404995	Slc44a3	NM_145394, NP_663369	solute carrier family 44, member 3	-1.94353	0.000347689	Slc44a3	NM_145394, NP_663369	solute carrier family 44, member 3
-2.40564	0.000333318	Slc44a4	NM_023557, NP_076046	solute carrier family 44, member 4	-1.64004	0.00132698	Slc44a4	NM_023557, NP_076046	solute carrier family 44, member 4
-2.38119	0.00113787	Slc47a1	NM_026183, NP_080459	solute carrier family 47, member 1	-2.21821	0.00161042	Slc47a1	NM_026183, NP_080459	solute carrier family 47, member 1
-3.85154	0.000300853	Slc4a4	NM_001136260, NM_018760, NP_001129732, NP_061230	solute carrier family 4 (anion exchanger), member 4	-3.35483	0.000445439	Slc4a4	NM_001136260, NM_018760, NP_001129732, NP_061230	solute carrier family 4 (anion exchanger), member 4
-3.40807	0.00211125	Slc5a1	NM_019810, NP_062784	solute carrier family 5 (sodium/glucose cotransporter), member 1	-2.39387	0.0100275	Slc5a1	NM_019810, NP_062784	solute carrier family 5 (sodium/glucose cotransporter), member 1
-6.24694	0.000573454	Slc5a10	NM_001033227, NP_001028399	solute carrier family 5 (sodium/glucose cotransporter), member 10	-8.9303	0.000219265	Slc5a10	NM_001033227, NP_001028399	solute carrier family 5 (sodium/glucose cotransporter), member 10
-4.31453	0.00253821	Slc5a8	NM_145423, NP_663398	solute carrier family 5 (iodide transporter), member 8	-3.24734	0.00897434	Slc5a8	NM_145423, NP_663398	solute carrier family 5 (iodide transporter), member 8
-3.90238	0.00116943	Slc6a12	NM_133661, NP_598422	solute carrier family 6 (neurotransmitter transporter, betaine/GABA), member 12	-1.95777	0.0242179	Slc6a12	NM_133661, NP_598422	solute carrier family 6 (neurotransmitter transporter, betaine/GABA), member 12
-1.88842	0.000403925	Slc6a13	NM_144512, NP_653095	solute carrier family 6 (neurotransmitter transporter, GABA), member 13	-1.67942	0.00061632	Slc6a13	NM_144512, NP_653095	solute carrier family 6 (neurotransmitter transporter, GABA), member 13
-3.43184	0.000547972	Slc6a18	NM_001040692, NM_001136087, NP_001035782, NP_001129559	solute carrier family 6 (neurotransmitter transporter), member 18	-3.18034	0.00074748	Slc6a18	NM_001040692, NM_001136087, NP_001035782, NP_001129559	solute carrier family 6 (neurotransmitter transporter), member 18
-3.48184	0.00182387	Slc6a20b	NM_011731, NP_035861	solute carrier family 6 (neurotransmitter transporter), member 20B	-7.82599	0.000330273	Slc6a20b	NM_011731, NP_035861	solute carrier family 6 (neurotransmitter transporter), member 20B
-2.14016	0.000971903	Slc7a9	NM_021291, NP_067266	solute carrier family 7 (cationic amino acid transporter, y+ system), member 9	-2.26036	0.000963638	Slc7a9	NM_021291, NP_067266	solute carrier family 7 (cationic amino acid transporter, y+ system), member 9
-2.82359	0.00263402	Slc9a2	NM_001033289, NP_001028461	solute carrier family 9 (sodium/hydrogen exchanger), member 2	-2.90817	0.00235372	Slc9a2	NM_001033289, NP_001028461	solute carrier family 9 (sodium/hydrogen exchanger), member 2
-1.05394	0.00174605	Slc9a3r1	NM_012030, NP_036160	solute carrier family 9 (sodium/hydrogen exchanger), member 3 regulator 1	-1.28373	0.000795986	Slc9a3r1	NM_012030, NP_036160	solute carrier family 9 (sodium/hydrogen exchanger), member 3 regulator 1
-2.52374	0.000673416	Slco2a1	NM_033314, NP_201571	solute carrier organic anion transporter family, member 2a1	-3.00238	0.000430464	Slco2a1	NM_033314, NP_201571	solute carrier organic anion transporter family, member 2a1
-2.09382	0.000524646	Slco4a1	NM_148933, NP_683735	solute carrier organic anion transporter family, member 4a1	-2.09257	0.000556559	Slco4a1	NM_148933, NP_683735	solute carrier organic anion transporter family, member 4a1
3.22525	0.00125887	Slitrk5	NM_029273, NM_198865, NP_083549, NP_942565	SLIT and NTRK-like family, member 5	2.6954	0.0027674	Slitrk5	NM_029273, NM_198865, NP_083549, NP_942565	SLIT and NTRK-like family, member 5
1.10595	0.00261376	Smc2	NM_008017, NP_032043	structural maintenance of chromosomes 2	1.84699	0.000795654	Smc2	NM_008017, NP_032043	structural maintenance of chromosomes 2
-1.08239	0.00180318	Smpdl3a	NM_020561, NP_065586	sphingomyelin phosphodiesterase, acid-like 3A	-1.11802	0.00161392	Smpdl3a	NM_020561, NP_065586	sphingomyelin phosphodiesterase, acid-like 3A
1.1392	0.00140103	Smyd5	NM_144918, NP_659167	SET and MYND domain containing 5	1.82552	0.0016384	Smyd5	NM_144918, NP_659167	SET and MYND domain containing 5
1.05426	0.00158993	Sncg	NM_011430, NP_035560	synuclein, gamma	1.06855	0.00156715	Sncg	NM_011430, NP_035560	synuclein, gamma
1.07729	0.000520454	Snrpa	NM_001046637, NM_015782, NP_001040102, NP_056597	small nuclear ribonucleoprotein polypeptide A	1.31228	0.000329086	Snrpa	NM_001046637, NM_015782, NP_001040102, NP_056597	small nuclear ribonucleoprotein polypeptide A
1.41238	0.00208161	Snrpn	NM_001082961, NM_001082962, NM_013670, NP_001076430, NP_001076431, NP_038698	small nuclear ribonucleoprotein N	1.17515	0.00463077	Snrpn	NM_001082961, NM_001082962, NM_013670, NP_001076430, NP_001076431, NP_038698	small nuclear ribonucleoprotein N
-1.42054	0.000472776	Snta1	NM_009228, NP_033254	syntrophin, acidic 1	-1.54913	0.000410492	Snta1	NM_009228, NP_033254	syntrophin, acidic 1
-1.91963	0.000323375	Socs2	NM_007706, NP_031732	suppressor of cytokine signaling 2	-1.65279	0.000515394	Socs2	NM_007706, NP_031732	suppressor of cytokine signaling 2
-2.32614	0.00120676	Sod3	NM_011435, NP_035565	superoxide dismutase 3, extracellular	-3.02363	0.000487577	Sod3	NM_011435, NP_035565	superoxide dismutase 3, extracellular
-1.04264	0.00335923	Sorbs1	NM_001034962, NM_001034963, NM_001034964, NM_009166, NM_178362, NP_001030134, NP_001030135, NP_001030136, NP_033192, NP_848139	sorbin and SH3 domain containing 1	-1.10639	0.00257711	Sorbs1	NM_001034962, NM_001034963, NM_001034964, NM_009166, NM_178362, NP_001030134, NP_001030135, NP_001030136, NP_033192, NP_848139	sorbin and SH3 domain containing 1
-3.11311	0.00349181	Sp100	NM_013673, NP_038701	nuclear antigen Sp100	-1.89795	0.0301299	Sp100	NM_013673, NP_038701	nuclear antigen Sp100
1.37965	0.00110035	Spc24	NM_026282, NP_080558	SPC24, NDC80 kinetochore complex component, homolog (S. cerevisiae)	1.32211	0.00139951	Spc24	NM_026282, NP_080558	SPC24, NDC80 kinetochore complex component, homolog (S. cerevisiae)
1.11466	0.00384472	Spcs3	NM_029701, NP_083977	signal peptidase complex subunit 3 homolog (S. cerevisiae)	1.24228	0.00239887	Spcs3	NM_029701, NP_083977	signal peptidase complex subunit 3 homolog (S. cerevisiae)
1.08091	0.00139324	Spin1	NM_011462, NM_146043, NP_035592, NP_666155	spindlin 1	1.48745	0.0158351	Spin1	NM_011462, NM_146043, NP_035592, NP_666155	spindlin 1
1.42512	0.00092754	Spin2	NM_001005370, NP_001005370	spindlin family, member 2	1.31831	0.0013342	Spin2	NM_001005370, NP_001005370	spindlin family, member 2
-3.18369	0.000573221	Spink3	NM_009258, NP_033284	serine peptidase inhibitor, Kazal type 3	-3.07698	0.000670666	Spink3	NM_009258, NP_033284	serine peptidase inhibitor, Kazal type 3
-1.11494	0.00405352	Spire2	NM_172287, NP_758491	spire homolog 2 (Drosophila)	-1.23368	0.00259317	Spire2	NM_172287, NP_758491	spire homolog 2 (Drosophila)
-5.5672	0.000383292	Spp1	NM_009263, NP_033289	secreted phosphoprotein 1	-5.49641	0.000430138	Spp1	NM_009263, NP_033289	secreted phosphoprotein 1
-4.85264	0.0043147	Spp2	NM_029269, NP_083545	secreted phosphoprotein 2	-4.72289	0.00485913	Spp2	NM_029269, NP_083545	secreted phosphoprotein 2
-1.87885	0.00280265	Sprr1a	NM_009264, NP_033290	small proline-rich protein 1A	-2.04619	0.00196306	Sprr1a	NM_009264, NP_033290	small proline-rich protein 1A
-3.87313	0.000462318	Sprr2a	NM_011468, NP_035598	small proline-rich protein 2A	-2.40583	0.00430816	Sprr2a	NM_011468, NP_035598	small proline-rich protein 2A
1.15966	0.00165384	Srm	NM_009272, NP_033298	spermidine synthase	1.16376	0.00167009	Srm	NM_009272, NP_033298	spermidine synthase
-1.02726	0.00219681	Stard10	NM_019990, NP_064374	START domain containing 10	-1.41783	0.000610984	Stard10	NM_019990, NP_064374	START domain containing 10
-1.37058	0.000851111	Stard8	NM_199018, NP_950183	START domain containing 8	-1.48753	0.000626303	Stard8	NM_199018, NP_950183	START domain containing 8
1.54262	0.00402132	Stau2	NM_001111272, NM_025303, NP_001104742, NP_079579	staufen (RNA binding protein) homolog 2 (Drosophila)	1.53811	0.00402748	Stau2	NM_001111272, NM_025303, NP_001104742, NP_079579	staufen (RNA binding protein) homolog 2 (Drosophila)
-3.34656	0.000924604	Stfa2	NM_001082545, NP_001076014	stefin A2	-3.41156	0.000873417	Stfa2	NM_001082545, NP_001076014	stefin A2
-2.74196	0.00197729	Susd2	NM_027890, NP_082166	sushi domain containing 2	-2.82021	0.00177154	Susd2	NM_027890, NP_082166	sushi domain containing 2
-3.10914	0.00354539	Susd3	NM_025491, NP_079767	sushi domain containing 3	-2.36722	0.0118828	Susd3	NM_025491, NP_079767	sushi domain containing 3
2.34398	0.00211125	Svs2	NM_017390, NP_059086	seminal vesicle secretory protein 2	2.62229	0.00352719	Svs2	NM_017390, NP_059086	seminal vesicle secretory protein 2
1.28419	0.00209282	Syncrip	NM_019666, NM_019796, NP_062640, NP_062770	synaptotagmin binding, cytoplasmic RNA interacting protein	1.13076	0.00358787	Syncrip	NM_019666, NM_019796, NP_062640, NP_062770	synaptotagmin binding, cytoplasmic RNA interacting protein
-1.45548	0.00229495	Synpo	NM_001109975, NM_177340, NP_001103445, NP_796314, XM_001479956, XM_001479958, XM_981156, XP_001480006, XP_001480008, XP_986250	synaptopodin	-1.55029	0.00177563	Synpo	NM_001109975, NM_177340, NP_001103445, NP_796314, XM_001479956, XM_001479958, XM_981156, XP_001480006, XP_001480008, XP_986250	synaptopodin
-1.53934	0.000379897	Sypl2	NM_008596, NP_032622	synaptophysin-like 2	-1.75695	0.000302002	Sypl2	NM_008596, NP_032622	synaptophysin-like 2
1.58075	0.00242771	Syt4	NM_009308, NP_033334	synaptotagmin IV	1.46864	0.00334145	Syt4	NM_009308, NP_033334	synaptotagmin IV
-2.21243	0.000953245	Sytl1	NM_031393, NP_113570	synaptotagmin-like 1	-1.39792	0.00973458	Sytl1	NM_031393, NP_113570	synaptotagmin-like 1
1.52878	0.00380839	Tacr3	NM_021382, NP_067357	tachykinin receptor 3	4.44142	0.000448345	Tacr3	NM_021382, NP_067357	tachykinin receptor 3
1.02998	0.0022812	Taf9	NM_001015889, NM_027139, NM_027592, NP_001015889, NP_081415, NP_081868	TAF9 RNA polymerase II, TATA box binding protein (TBP)-associated factor	1.11881	0.0016384	Taf9	NM_001015889, NM_027139, NM_027592, NP_001015889, NP_081415, NP_081868	TAF9 RNA polymerase II, TATA box binding protein (TBP)-associated factor
-1.94811	0.00467356	Tagln	NM_011526, NP_035656	transgelin	-2.33108	0.00211429	Tagln	NM_011526, NP_035656	transgelin
-2.2653	0.00112398	Tap2	NM_011530, NP_035660	transporter 2, ATP-binding cassette, sub-family B (MDR/TAP)	-1.55394	0.00591524	Tap2	NM_011530, NP_035660	transporter 2, ATP-binding cassette, sub-family B (MDR/TAP)
-1.40426	0.000124085	Tbx10	NM_001001320, NM_011533, NP_001001320, NP_035663	T-box 10	-1.01693	0.000361518	Tbx10	NM_001001320, NM_011533, NP_001001320, NP_035663	T-box 10
-1.11919	0.00314741	Tcea3	NM_011542, NP_035672	transcription elongation factor A (SII), 3	-1.2149	0.00220698	Tcea3	NM_011542, NP_035672	transcription elongation factor A (SII), 3
-1.23683	0.000520454	Tcfap2b	NM_001025305, NM_009334, NP_001020476, NP_033360	transcription factor AP-2 beta	-1.24682	0.000537001	Tcfap2b	NM_001025305, NM_009334, NP_001020476, NP_033360	transcription factor AP-2 beta
-1.24033	0.000399115	Tcfcp2l1	NM_023755, NP_076244	transcription factor CP2-like 1	-1.10178	0.000610984	Tcfcp2l1	NM_023755, NP_076244	transcription factor CP2-like 1
-1.90771	0.000379897	Tcn2	NM_001130458, NM_001130459, NM_015749, NP_001123930, NP_001123931, NP_056564	transcobalamin 2	-1.29109	0.00167481	Tcn2	NM_001130458, NM_001130459, NM_015749, NP_001123930, NP_001123931, NP_056564	transcobalamin 2
1.73361	0.00140973	Tdrd3	NM_172605, NP_766193	tudor domain containing 3	2.16835	0.000610984	Tdrd3	NM_172605, NP_766193	tudor domain containing 3
1.28139	0.00224628	Tex9	NM_009359, NP_033385	testis expressed gene 9	1.30065	0.00211663	Tex9	NM_009359, NP_033385	testis expressed gene 9
2.22102	0.000520454	Tgif1	NM_009372, NP_033398	TGFB-induced factor homeobox 1	1.50662	0.00030479	Tgif1	NM_009372, NP_033398	TGFB-induced factor homeobox 1
-3.89002	1.1062e-05	Tgm1	NM_019984, NP_064368	transglutaminase 1, K polypeptide	-2.6215	0.000195529	Tgm1	NM_019984, NP_064368	transglutaminase 1, K polypeptide
2.72795	0.00188715	Tgm5	NM_028799, NP_083075	transglutaminase 5	1.676	0.00681109	Tgm5	NM_028799, NP_083075	transglutaminase 5
-1.88204	0.00112219	Thbd	NM_009378, NP_033404	thrombomodulin	-1.68107	0.00187215	Thbd	NM_009378, NP_033404	thrombomodulin
-1.13498	0.00360827	Them2	NM_025790, NP_080066	thioesterase superfamily member 2	-1.17695	0.00302908	Them2	NM_025790, NP_080066	thioesterase superfamily member 2
-2.2109	0.000389745	Thnsl2	NM_001033929, NM_178413, NP_001029101, NP_848500	threonine synthase-like 2 (bacterial)	-1.98639	0.000537001	Thnsl2	NM_001033929, NM_178413, NP_001029101, NP_848500	threonine synthase-like 2 (bacterial)
-1.64318	0.000607705	Timp3	NM_011595, NP_035725	tissue inhibitor of metalloproteinase 3	-1.43205	0.00107518	Timp3	NM_011595, NP_035725	tissue inhibitor of metalloproteinase 3
-2.05977	0.00182131	Tinag	NM_012033, NP_036163	tubulointerstitial nephritis antigen	-2.31793	0.00116813	Tinag	NM_012033, NP_036163	tubulointerstitial nephritis antigen
-1.95506	0.00196873	Tinagl1	NM_023476, NP_075965	tubulointerstitial nephritis antigen-like 1	-2.73275	0.000537729	Tinagl1	NM_023476, NP_075965	tubulointerstitial nephritis antigen-like 1
-3.29957	0.0014448	Tmem106a	NM_144830, NP_659079	transmembrane protein 106A	-2.82449	0.00282437	Tmem106a	NM_144830, NP_659079	transmembrane protein 106A
-2.17526	0.000361409	Tmem116	NM_029912, NP_084188	transmembrane protein 116	-1.98357	0.000481549	Tmem116	NM_029912, NP_084188	transmembrane protein 116
-2.47714	0.000184142	Tmem117	NM_178789, NP_848904	transmembrane protein 117	-1.72875	0.000490198	Tmem117	NM_178789, NP_848904	transmembrane protein 117
-1.80066	0.00325937	Tmem144	NM_027495, NP_081771	transmembrane protein 144	-2.00266	0.00206008	Tmem144	NM_027495, NP_081771	transmembrane protein 144
-2.2059	0.000601325	Tmem150	NM_144916, NP_659165	transmembrane protein 150	-1.52264	0.000873417	Tmem150	NM_144916, NP_659165	transmembrane protein 150
-3.23041	0.00415608	Tmem174	NM_026685, NP_080961	transmembrane protein 174	-3.34631	0.00352605	Tmem174	NM_026685, NP_080961	transmembrane protein 174
-1.06331	0.00100792	Tmem176a	NM_001098271, NM_025326, NP_001091741, NP_079602	transmembrane protein 176A	-1.75328	0.000269048	Tmem176a	NM_001098271, NM_025326, NP_001091741, NP_079602	transmembrane protein 176A
-1.01532	0.00103338	Tmem178	NM_026516, NP_080792	transmembrane protein 178	-1.26034	0.000490951	Tmem178	NM_026516, NP_080792	transmembrane protein 178
1.16323	0.00281681	Tmem188	NM_029074, NP_083350	transmembrane protein 188	1.30767	0.00175539	Tmem188	NM_029074, NP_083350	transmembrane protein 188
-2.63622	0.00157563	Tmem213	XM_885435, XM_914650, XP_890528, XP_919743	transmembrane protein 213	-1.94666	0.00593892	Tmem213	XM_885435, XM_914650, XP_890528, XP_919743	transmembrane protein 213
-2.26237	0.00254122	Tmem27	NM_020626, NP_065651	transmembrane protein 27	-2.06726	0.00377695	Tmem27	NM_020626, NP_065651	transmembrane protein 27
-2.76665	0.000502805	Tmem45b	NM_144936, NP_659185	transmembrane protein 45b	-2.37518	0.000896768	Tmem45b	NM_144936, NP_659185	transmembrane protein 45b
-2.07781	0.00156661	Tmem49	NM_029478, NP_083754	transmembrane protein 49	-1.29643	0.0125021	Tmem49	NM_029478, NP_083754	transmembrane protein 49
-1.20646	0.00279695	Tmem51	NM_145402, NP_663377	transmembrane protein 51	-1.00931	0.00626068	Tmem51	NM_145402, NP_663377	transmembrane protein 51
-2.07906	0.000612706	Tmem82	NM_145987, NP_666099	transmembrane protein 82	-2.57302	0.000347689	Tmem82	NM_145987, NP_666099	transmembrane protein 82
1.63632	0.00241235	Tmpo	NM_001080129, NM_001080130, NM_001080131, NM_001080132, NM_001080134, NM_011605, NP_001073598, NP_001073599, NP_001073600, NP_001073601, NP_001073603, NP_035735	thymopoietin	1.77613	0.00224803	Tmpo	NM_001080129, NM_001080130, NM_001080131, NM_001080132, NM_001080134, NM_011605, NP_001073598, NP_001073599, NP_001073600, NP_001073601, NP_001073603, NP_035735	thymopoietin
-1.70488	0.000830596	Tmprss2	NM_015775, NP_056590	transmembrane protease, serine 2	-1.79692	0.000681067	Tmprss2	NM_015775, NP_056590	transmembrane protease, serine 2
1.08087	0.00102992	Tmtc2	NM_177368, NP_796342	transmembrane and tetratricopeptide repeat containing 2	1.08093	0.00110326	Tmtc2	NM_177368, NP_796342	transmembrane and tetratricopeptide repeat containing 2
-1.24757	0.000404995	Tnfrsf21	NM_178589, NP_848704	tumor necrosis factor receptor superfamily, member 21	-1.10826	0.000623663	Tnfrsf21	NM_178589, NP_848704	tumor necrosis factor receptor superfamily, member 21
-1.34584	0.00084539	Tnfsf10	NM_009425, NP_033451	tumor necrosis factor (ligand) superfamily, member 10	-1.06365	0.00223095	Tnfsf10	NM_009425, NP_033451	tumor necrosis factor (ligand) superfamily, member 10
-1.12744	0.000504023	Tns1	XM_619639, XM_984786, XP_619639, XP_989880	tensin 1	-1.24426	0.000410492	Tns1	XM_619639, XM_984786, XP_619639, XP_989880	tensin 1
1.03025	0.000587479	Toe1	NM_026654, NP_080930	target of EGR1, member 1 (nuclear)	1.35111	0.000299259	Toe1	NM_026654, NP_080930	target of EGR1, member 1 (nuclear)
1.20007	0.00465715	Top1	NM_009408, NP_033434	topoisomerase (DNA) I	1.61244	0.0013342	Top1	NM_009408, NP_033434	topoisomerase (DNA) I
2.30257	0.00439436	Tpm2	NM_009416, NP_033442	tropomyosin 2, beta	3.08315	0.00211429	Tpm2	NM_009416, NP_033442	tropomyosin 2, beta
1.27308	0.0049912	Tpm4	NM_001001491, NP_001001491	tropomyosin 4	1.68995	0.00150211	Tpm4	NM_001001491, NP_001001491	tropomyosin 4
-4.75987	0.00245357	Tpsab1	NM_031187, NP_112464	tryptase alpha/beta 1	-2.74084	0.0275181	Tpsab1	NM_031187, NP_112464	tryptase alpha/beta 1
3.23511	0.000317828	Traf2	NM_009422, NP_033448	TNF receptor-associated factor 2	2.04659	0.00159756	Traf2	NM_009422, NP_033448	TNF receptor-associated factor 2
1.53436	0.00132335	Trappc3	NM_013718, NP_038746	trafficking protein particle complex 3	1.18867	0.00485912	Trappc3	NM_013718, NP_038746	trafficking protein particle complex 3
-1.43283	0.000882911	Trim25	NM_009546, NP_033572	tripartite motif-containing 25	-1.09136	0.00273358	Trim25	NM_009546, NP_033572	tripartite motif-containing 25
-1.93171	0.000322446	Trim47	NM_172570, NP_766158	tripartite motif-containing 47	-2.05657	0.000299259	Trim47	NM_172570, NP_766158	tripartite motif-containing 47
-1.47108	0.000427376	Trp53inp2	NM_178111, NP_835212	transformation related protein 53 inducible nuclear protein 2	-1.52623	0.000427896	Trp53inp2	NM_178111, NP_835212	transformation related protein 53 inducible nuclear protein 2
-2.00058	0.000379651	Trpc1	NM_011643, NP_035773	transient receptor potential cation channel, subfamily C, member 1	-2.36622	0.000807355	Trpc1	NM_011643, NP_035773	transient receptor potential cation channel, subfamily C, member 1
-2.30694	0.00196323	Trpm6	NM_153417, NP_700466	transient receptor potential cation channel, subfamily M, member 6	-2.17413	0.00250898	Trpm6	NM_153417, NP_700466	transient receptor potential cation channel, subfamily M, member 6
-1.76863	0.000260648	Trpv4	NM_022017, NP_071300	transient receptor potential cation channel, subfamily V, member 4	-1.82136	0.00027712	Trpv4	NM_022017, NP_071300	transient receptor potential cation channel, subfamily V, member 4
1.4065	0.000254097	Tsc22d1	NM_009366, NM_207652, NP_033392, NP_997535	TSC22 domain family, member 1	1.76291	0.000201053	Tsc22d1	NM_009366, NM_207652, NP_033392, NP_997535	TSC22 domain family, member 1
-1.61564	0.000419665	Tst	NM_009437, NP_033463	thiosulfate sulfurtransferase, mitochondrial	-1.35508	0.000830139	Tst	NM_009437, NP_033463	thiosulfate sulfurtransferase, mitochondrial
-6.48503	0.00134623	Ttr	NM_013697, NP_038725	transthyretin	-4.21325	0.00909045	Ttr	NM_013697, NP_038725	transthyretin
-1.3333	0.00150097	Ttyh2	NM_053273, NP_444503	tweety homolog 2 (Drosophila)	-1.24473	0.000957117	Ttyh2	NM_053273, NP_444503	tweety homolog 2 (Drosophila)
1.55353	0.00408487	Tube1	NM_028006, NP_082282	epsilon-tubulin 1	1.45471	0.00548964	Tube1	NM_028006, NP_082282	epsilon-tubulin 1
-1.14991	0.00158993	Uap1l1	NM_001033293, NP_001028465	UDP-N-acteylglucosamine pyrophosphorylase 1-like 1	-1.20685	0.00135596	Uap1l1	NM_001033293, NP_001028465	UDP-N-acteylglucosamine pyrophosphorylase 1-like 1
1.04439	0.00157377	Ube2e3	NM_009454, NP_033480	ubiquitin-conjugating enzyme E2E 3, UBC4/5 homolog (yeast)	1.12349	0.000505358	Ube2e3	NM_009454, NP_033480	ubiquitin-conjugating enzyme E2E 3, UBC4/5 homolog (yeast)
1.32836	0.000750176	Ube2v1	NM_023230, NP_075719	ubiquitin-conjugating enzyme E2 variant 1	1.20885	0.00113519	Ube2v1	NM_023230, NP_075719	ubiquitin-conjugating enzyme E2 variant 1
1.17445	0.00133375	Uchl5	NM_019562, NP_062508	ubiquitin carboxyl-terminal esterase L5	1.19907	0.00130595	Uchl5	NM_019562, NP_062508	ubiquitin carboxyl-terminal esterase L5
-3.51739	0.000254097	Ugt1a1	NM_201645, NP_964007	UDP glucuronosyltransferase 1 family, polypeptide A1	-4.01097	0.000201053	Ugt1a1	NM_201645, NP_964007	UDP glucuronosyltransferase 1 family, polypeptide A1
-3.5654	0.00254699	Ugt1a2	NM_013701, NP_038729	UDP glucuronosyltransferase 1 family, polypeptide A2	-4.30991	0.00102093	Ugt1a2	NM_013701, NP_038729	UDP glucuronosyltransferase 1 family, polypeptide A2
2.48409	0.00435372	Uhrf1	NM_001111078, NM_001111079, NM_001111080, NM_010931, NP_001104548, NP_001104549, NP_001104550, NP_035061	ubiquitin-like, containing PHD and RING finger domains, 1	2.50235	0.00966111	Uhrf1	NM_001111078, NM_001111079, NM_001111080, NM_010931, NP_001104548, NP_001104549, NP_001104550, NP_035061	ubiquitin-like, containing PHD and RING finger domains, 1
-5.84854	0.000260648	Umod	NM_009470, NP_033496	uromodulin	-4.50334	0.000580695	Umod	NM_009470, NP_033496	uromodulin
1.34979	0.00186529	Umps	NM_009471, NP_033497	uridine monophosphate synthetase	1.78244	0.000618771	Umps	NM_009471, NP_033497	uridine monophosphate synthetase
1.32551	0.0014448	Unc5c	NM_009472, NP_033498	unc-5 homolog C (C. elegans)	1.24586	0.00192418	Unc5c	NM_009472, NP_033498	unc-5 homolog C (C. elegans)
-8.83858	0.00329175	Upb1	NM_133995, NP_598756	ureidopropionase, beta	-5.05093	0.00443683	Upb1	NM_133995, NP_598756	ureidopropionase, beta
-1.50388	0.000573221	Upk1a	NM_026815, NP_081091	uroplakin 1A	-5.14753	0.00274443	Upk1a	NM_026815, NP_081091	uroplakin 1A
-2.90859	0.000924604	Ush1c	NM_023649, NM_153677, NP_076138, NP_710143	Usher syndrome 1C homolog (human)	-2.41785	0.00201054	Ush1c	NM_023649, NM_153677, NP_076138, NP_710143	Usher syndrome 1C homolog (human)
-1.9572	0.000396085	Usp2	NM_016808, NM_198091, NM_198092, NP_058088, NP_932759, NP_932760	ubiquitin specific peptidase 2	-1.93267	0.000441108	Usp2	NM_016808, NM_198091, NM_198092, NP_058088, NP_932759, NP_932760	ubiquitin specific peptidase 2
1.01389	0.00312782	Vat1l	NM_173016, NP_766604	vesicle amine transport protein 1 homolog-like (T. californica)	2.24925	0.0235778	Vat1l	NM_173016, NP_766604	vesicle amine transport protein 1 homolog-like (T. californica)
1.61434	0.000750176	Vcan	NM_001081249, NM_001134474, NM_001134475, NM_019389, NM_172955, NP_001074718, NP_001127946, NP_001127947, NP_062262, NP_766543	versican	1.95211	0.000276031	Vcan	NM_001081249, NM_001134474, NM_001134475, NM_019389, NM_172955, NP_001074718, NP_001127946, NP_001127947, NP_062262, NP_766543	versican
-3.27676	0.000238872	Vdr	NM_009504, NP_033530	vitamin D receptor	-3.14389	0.000427896	Vdr	NM_009504, NP_033530	vitamin D receptor
-1.73494	0.00134031	Veph1	NM_028357, NM_145820, NP_082633, NP_665819	ventricular zone expressed PH domain homolog 1 (zebrafish)	-1.94302	0.00139456	Veph1	NM_028357, NM_145820, NP_082633, NP_665819	ventricular zone expressed PH domain homolog 1 (zebrafish)
-1.04267	0.000745996	Vldlr	NM_013703, NP_038731	very low density lipoprotein receptor	-1.05524	0.000720959	Vldlr	NM_013703, NP_038731	very low density lipoprotein receptor
2.15559	0.00107992	Vsnl1	NM_012038, NP_036168	visinin-like 1	3.48352	0.000274826	Vsnl1	NM_012038, NP_036168	visinin-like 1
1.28359	0.00408487	Wdhd1	NM_172598, NP_766186	WD repeat and HMG-box DNA binding protein 1	1.19534	0.00562777	Wdhd1	NM_172598, NP_766186	WD repeat and HMG-box DNA binding protein 1
1.32656	0.00474493	Wdr4	NM_021322, NP_067297	WD repeat domain 4	1.49749	0.00273181	Wdr4	NM_021322, NP_067297	WD repeat domain 4
1.41145	0.00235795	Wdr45l	NM_025793, NP_080069	Wdr45 like	1.3474	0.00286496	Wdr45l	NM_025793, NP_080069	Wdr45 like
-1.09481	0.000966247	Wnk4	NM_175638, NP_783569	WNK lysine deficient protein kinase 4	-1.08945	0.00104026	Wnk4	NM_175638, NP_783569	WNK lysine deficient protein kinase 4
-1.42273	0.00342619	Wnt7b	NM_009528, NP_033554	wingless-related MMTV integration site 7B	-1.43894	0.00218882	Wnt7b	NM_009528, NP_033554	wingless-related MMTV integration site 7B
-1.24068	0.0013132	Wwc1	NM_170779, NP_740749	WW, C2 and coiled-coil domain containing 1	-1.31074	0.00112572	Wwc1	NM_170779, NP_740749	WW, C2 and coiled-coil domain containing 1
1.18035	0.000868267	Xpnpep1	NM_133216, NP_573479	X-prolyl aminopeptidase (aminopeptidase P) 1, soluble	1.92352	0.00027712	Xpnpep1	NM_133216, NP_573479	X-prolyl aminopeptidase (aminopeptidase P) 1, soluble
-1.97344	0.000994654	Xpnpep2	NM_133213, NP_573476	X-prolyl aminopeptidase (aminopeptidase P) 2, membrane-bound	-1.64803	0.00217894	Xpnpep2	NM_133213, NP_573476	X-prolyl aminopeptidase (aminopeptidase P) 2, membrane-bound
-1.97117	0.000309417	Xylb	NM_001033209, NP_001028381	xylulokinase homolog (H. influenzae)	-1.86475	0.000367717	Xylb	NM_001033209, NP_001028381	xylulokinase homolog (H. influenzae)
1.30592	0.00202129	Ythdf2	NM_145393, NP_663368	YTH domain family 2	1.44602	0.00135639	Ythdf2	NM_145393, NP_663368	YTH domain family 2
1.05191	0.002487	Ywhaq	NM_011739, NP_035869	tyrosine 3-monooxygenase/tryptophan 5-monooxygenase activation protein, theta polypeptide	1.67784	0.000430138	Ywhaq	NM_011739, NP_035869	tyrosine 3-monooxygenase/tryptophan 5-monooxygenase activation protein, theta polypeptide
-2.75348	0.00356434	Zap70	NM_009539, NP_033565	zeta-chain (TCR) associated protein kinase	1.72444	0.0209227	Zap70	NM_009539, NP_033565	zeta-chain (TCR) associated protein kinase
1.57401	0.000525046	Zc3hc1	NM_172735, NP_766323	zinc finger, C3HC type 1	1.71807	0.000430138	Zc3hc1	NM_172735, NP_766323	zinc finger, C3HC type 1
1.00343	0.00292522	Zc4h2	NM_001003916, NP_001003916	zinc finger, C4H2 domain containing	1.35972	0.000830139	Zc4h2	NM_001003916, NP_001003916	zinc finger, C4H2 domain containing
-1.22654	0.00228795	Zdhhc14	NM_146073, NP_666185	zinc finger, DHHC domain containing 14	-1.92237	0.000430138	Zdhhc14	NM_146073, NP_666185	zinc finger, DHHC domain containing 14
-1.14702	0.000882911	Zfp36	NM_011756, NP_035886	zinc finger protein 36	-1.29201	0.000588115	Zfp36	NM_011756, NP_035886	zinc finger protein 36
3.45632	0.00119731	Zfp711	NM_177747, NP_808415	zinc finger protein 711	1.5006	0.0471277	Zfp711	NM_177747, NP_808415	zinc finger protein 711
2.85351	0.00276207	Zfp819	NM_028913, NP_083189	zinc finger protein 819	1.74762	0.0330183	Zfp819	NM_028913, NP_083189	zinc finger protein 819
1.21203	0.00125114	Znhit3	NM_001005223, NP_001005223	zinc finger, HIT type 3	1.1089	0.00190348	Znhit3	NM_001005223, NP_001005223	zinc finger, HIT type 3
1.13633	0.000984367	Zzz3	NM_001080755, NM_198416, NP_001074224, NP_940808	zinc finger, ZZ domain containing 3	1.54812	0.000488146	Zzz3	NM_001080755, NM_198416, NP_001074224, NP_940808	zinc finger, ZZ domain containing 3
