# Supplementary material for: Systems biology approach to identify transcriptome reprogramming and candidate microRNA targets during the progression of polycystic kidney disease
Source: BMC Syst Biol. 2011 Apr 25;5:56. doi: 10.1186/1752-0509-5-56 (PMC3111376; doi:10.1186/1752-0509-5-56)
Supplement: Additional file 12 — Gene Ontology terms- overrepresented biological processes. This table shows the overrepresented Biological Processes from Gene ontology for significantly regulated genes. Sheets 1 through 3 show overrepresented biological processes for up- and down-regulated genes obtained for E14.5 mutant versus wild-type comparison, E17.5 mutant versus wild-type, and mutants at E14.5 versus E17.5. [file 1752-0509-5-56-S12.XLS]

## Sheet: GO_E14.5_MutvsWT
GO terms enrichment for up-regulated genes at E14.5: Biological Processes - over-represented
GOBPID	Pvalue	OddsRatio	ExpCount	Count	Size	Term
GO:0019882	0.001	7.716	1	5	54	antigen processing and presentation
GO:0045198	0.001	74.576	0	2	4	establishment of epithelial cell apical/basal polarity
GO:0002376	0.001	2.288	9	20	709	immune system process
GO:0002504	0.001	16.059	0	3	17	antigen processing and presentation of peptide or polysaccharide antigen via MHC class II
GO:0030859	0.002	49.713	0	2	5	polarized epithelial cell differentiation
GO:0035089	0.003	37.282	0	2	6	establishment of apical/basal cell polarity
GO:0006955	0.003	2.529	5	13	410	immune response
GO:0045197	0.004	29.823	0	2	7	establishment or maintenance of epithelial cell apical/basal polarity
GO:0006641	0.006	8.985	0	3	28	triglyceride metabolic process
GO:0051208	0.007	18.635	0	2	10	sequestering of calcium ion
GO:0051209	0.007	18.635	0	2	10	release of sequestered calcium ion into cytosol
GO:0051238	0.007	18.635	0	2	10	sequestering of metal ion
GO:0051282	0.007	18.635	0	2	10	regulation of sequestering of calcium ion
GO:0051283	0.007	18.635	0	2	10	negative regulation of sequestering of calcium ion
GO:0006006	0.009	4.188	1	5	95	glucose metabolic process
GO:0001738	0.009	16.563	0	2	11	morphogenesis of a polarized epithelium
GO:0042116	0.009	16.563	0	2	11	macrophage activation
GO:0048070	0.009	16.563	0	2	11	regulation of pigmentation during development
GO:0051650	0.009	16.563	0	2	11	establishment of vesicle localization
GO:0006639	0.01	7.485	0	3	33	acylglycerol metabolic process
GO:0048002	0.01	7.485	0	3	33	antigen processing and presentation of peptide antigen
GO:0046486	0.01	7.243	0	3	34	glycerolipid metabolic process
GO:0030010	0.011	14.906	0	2	12	establishment of cell polarity
GO:0035088	0.011	14.906	0	2	12	establishment or maintenance of apical/basal cell polarity
GO:0051648	0.011	14.906	0	2	12	vesicle localization
GO:0060401	0.011	14.906	0	2	12	cytosolic calcium ion transport
GO:0060402	0.011	14.906	0	2	12	calcium ion transport into cytosol
GO:0001568	0.011	2.788	3	8	226	blood vessel development
GO:0016052	0.011	4.925	1	4	65	carbohydrate catabolic process
GO:0006638	0.011	7.016	0	3	35	neutral lipid metabolic process
GO:0006662	0.011	7.016	0	3	35	glycerol ether metabolic process
GO:0001944	0.012	2.762	3	8	228	vasculature development
GO:0035295	0.012	2.979	2	7	185	tube development
GO:0005975	0.012	2.304	5	11	376	carbohydrate metabolic process
GO:0001701	0.013	2.962	2	7	186	in utero embryonic development
GO:0016079	0.013	13.55	0	2	13	synaptic vesicle exocytosis
GO:0021533	0.013	13.55	0	2	13	cell differentiation in hindbrain
GO:0001570	0.013	6.602	0	3	37	vasculogenesis
GO:0000072	0.013	Inf	0	1	1	M phase specific microtubule process
GO:0003097	0.013	Inf	0	1	1	renal water transport
GO:0006113	0.013	Inf	0	1	1	fermentation
GO:0006114	0.013	Inf	0	1	1	glycerol biosynthetic process
GO:0006198	0.013	Inf	0	1	1	cAMP catabolic process
GO:0009414	0.013	Inf	0	1	1	response to water deprivation
GO:0009415	0.013	Inf	0	1	1	response to water
GO:0014049	0.013	Inf	0	1	1	positive regulation of glutamate secretion
GO:0015822	0.013	Inf	0	1	1	ornithine transport
GO:0021506	0.013	Inf	0	1	1	anterior neuropore closure
GO:0021995	0.013	Inf	0	1	1	neuropore closure
GO:0032303	0.013	Inf	0	1	1	regulation of icosanoid secretion
GO:0032305	0.013	Inf	0	1	1	positive regulation of icosanoid secretion
GO:0032306	0.013	Inf	0	1	1	regulation of prostaglandin secretion
GO:0032308	0.013	Inf	0	1	1	positive regulation of prostaglandin secretion
GO:0032309	0.013	Inf	0	1	1	icosanoid secretion
GO:0032310	0.013	Inf	0	1	1	prostaglandin secretion
GO:0032731	0.013	Inf	0	1	1	positive regulation of interleukin-1 beta production
GO:0032732	0.013	Inf	0	1	1	positive regulation of interleukin-1 production
GO:0034405	0.013	Inf	0	1	1	response to fluid shear stress
GO:0035148	0.013	Inf	0	1	1	lumen formation
GO:0042631	0.013	Inf	0	1	1	cellular response to water deprivation
GO:0043056	0.013	Inf	0	1	1	forward locomotion
GO:0043132	0.013	Inf	0	1	1	NAD transport
GO:0044254	0.013	Inf	0	1	1	multicellular organismal protein catabolic process
GO:0044256	0.013	Inf	0	1	1	protein digestion
GO:0044266	0.013	Inf	0	1	1	multicellular organismal macromolecule catabolic process
GO:0045602	0.013	Inf	0	1	1	negative regulation of endothelial cell differentiation
GO:0046327	0.013	Inf	0	1	1	glycerol biosynthetic process from pyruvate
GO:0046931	0.013	Inf	0	1	1	pore complex biogenesis
GO:0051901	0.013	Inf	0	1	1	positive regulation of mitochondrial depolarization
GO:0030334	0.014	4.55	1	4	70	regulation of cell migration
GO:0006096	0.015	6.234	1	3	39	glycolysis
GO:0002495	0.017	11.463	0	2	15	antigen processing and presentation of peptide antigen via MHC class II
GO:0008543	0.017	11.463	0	2	15	fibroblast growth factor receptor signaling pathway
GO:0019886	0.017	11.463	0	2	15	antigen processing and presentation of exogenous peptide antigen via MHC class II
GO:0015674	0.017	3.081	2	6	153	di-, tri-valent inorganic cation transport
GO:0051606	0.019	4.169	1	4	76	detection of stimulus
GO:0044262	0.021	2.66	3	7	206	cellular carbohydrate metabolic process
GO:0055114	0.021	1.931	8	14	570	oxidation reduction
GO:0008610	0.021	2.465	3	8	254	lipid biosynthetic process
GO:0006809	0.021	9.933	0	2	17	nitric oxide biosynthetic process
GO:0043029	0.021	9.933	0	2	17	T cell homeostasis
GO:0046209	0.021	9.933	0	2	17	nitric oxide metabolic process
GO:0048535	0.021	9.933	0	2	17	lymph node development
GO:0019318	0.023	3.242	2	5	121	hexose metabolic process
GO:0015807	0.024	9.312	0	2	18	L-amino acid transport
GO:0005996	0.025	3.187	2	5	123	monosaccharide metabolic process
GO:0006007	0.025	5.098	1	3	47	glucose catabolic process
GO:0019320	0.025	5.098	1	3	47	hexose catabolic process
GO:0046365	0.025	5.098	1	3	47	monosaccharide catabolic process
GO:0006836	0.025	3.797	1	4	83	neurotransmitter transport
GO:0040012	0.025	3.797	1	4	83	regulation of locomotion
GO:0030001	0.025	2.054	6	11	419	metal ion transport
GO:0006936	0.026	3.75	1	4	84	muscle contraction
GO:0030148	0.026	8.763	0	2	19	sphingolipid biosynthetic process
GO:0001845	0.027	74.15	0	1	2	phagolysosome formation
GO:0001977	0.027	74.15	0	1	2	renal system process involved in regulation of blood volume
GO:0002537	0.027	74.15	0	1	2	production of nitric oxide during acute inflammatory response
GO:0006423	0.027	74.15	0	1	2	cysteinyl-tRNA aminoacylation
GO:0006649	0.027	74.15	0	1	2	phospholipid transfer to membrane
GO:0007529	0.027	74.15	0	1	2	establishment of synaptic specificity at neuromuscular junction
GO:0010771	0.027	74.15	0	1	2	negative regulation of cell morphogenesis involved in differentiation
GO:0014048	0.027	74.15	0	1	2	regulation of glutamate secretion
GO:0014052	0.027	74.15	0	1	2	regulation of gamma-aminobutyric acid secretion
GO:0014054	0.027	74.15	0	1	2	positive regulation of gamma-aminobutyric acid secretion
GO:0015732	0.027	74.15	0	1	2	prostaglandin transport
GO:0015819	0.027	74.15	0	1	2	lysine transport
GO:0032892	0.027	74.15	0	1	2	positive regulation of organic acid transport
GO:0043179	0.027	74.15	0	1	2	rhythmic excitation
GO:0044268	0.027	74.15	0	1	2	multicellular organismal protein metabolic process
GO:0045601	0.027	74.15	0	1	2	regulation of endothelial cell differentiation
GO:0048295	0.027	74.15	0	1	2	positive regulation of isotype switching to IgE isotypes
GO:0050703	0.027	74.15	0	1	2	interleukin-1 alpha secretion
GO:0050705	0.027	74.15	0	1	2	regulation of interleukin-1 alpha secretion
GO:0050717	0.027	74.15	0	1	2	positive regulation of interleukin-1 alpha secretion
GO:0051602	0.027	74.15	0	1	2	response to electrical stimulus
GO:0051957	0.027	74.15	0	1	2	positive regulation of amino acid transport
GO:0070307	0.027	74.15	0	1	2	lens fiber cell development
GO:0070309	0.027	74.15	0	1	2	lens fiber cell morphogenesis
GO:0006066	0.027	2.348	4	8	266	cellular alcohol metabolic process
GO:0006816	0.027	3.107	2	5	126	calcium ion transport
GO:0006811	0.028	1.815	9	15	649	ion transport
GO:0009887	0.028	1.851	8	14	593	organ morphogenesis
GO:0051270	0.028	3.658	1	4	86	regulation of cell motion
GO:0009056	0.029	1.685	12	19	889	catabolic process
GO:0000018	0.029	8.276	0	2	20	regulation of DNA recombination
GO:0006094	0.029	8.276	0	2	20	gluconeogenesis
GO:0009166	0.029	8.276	0	2	20	nucleotide catabolic process
GO:0044275	0.029	4.771	1	3	50	cellular carbohydrate catabolic process
GO:0003012	0.029	3.613	1	4	87	muscle system process
GO:0019226	0.03	2.459	3	7	222	transmission of nerve impulse
GO:0048513	0.03	1.545	19	27	1390	organ development
GO:0009615	0.031	4.671	1	3	51	response to virus
GO:0043473	0.031	4.671	1	3	51	pigmentation
GO:0030198	0.031	3.528	1	4	89	extracellular matrix organization
GO:0002478	0.032	7.84	0	2	21	antigen processing and presentation of exogenous peptide antigen
GO:0046164	0.034	4.484	1	3	53	alcohol catabolic process
GO:0043062	0.035	2.89	2	5	135	extracellular structure organization
GO:0006091	0.035	2.369	3	7	230	generation of precursor metabolites and energy
GO:0050896	0.037	1.447	26	35	1936	response to stimulus
GO:0007167	0.037	2.192	4	8	284	enzyme linked receptor protein signaling pathway
GO:0001569	0.037	7.092	0	2	23	patterning of blood vessels
GO:0006090	0.037	7.092	0	2	23	pyruvate metabolic process
GO:0006695	0.037	7.092	0	2	23	cholesterol biosynthetic process
GO:0009612	0.037	7.092	0	2	23	response to mechanical stimulus
GO:0051656	0.037	7.092	0	2	23	establishment of organelle localization
GO:0009790	0.039	1.806	8	13	562	embryonic development
GO:0006481	0.04	37.072	0	1	3	C-terminal protein amino acid methylation
GO:0006620	0.04	37.072	0	1	3	posttranslational protein targeting to membrane
GO:0006686	0.04	37.072	0	1	3	sphingomyelin biosynthetic process
GO:0007089	0.04	37.072	0	1	3	traversing start control point of mitotic cell cycle
GO:0009214	0.04	37.072	0	1	3	cyclic nucleotide catabolic process
GO:0010043	0.04	37.072	0	1	3	response to zinc ion
GO:0010742	0.04	37.072	0	1	3	foam cell differentiation
GO:0010743	0.04	37.072	0	1	3	regulation of foam cell differentiation
GO:0010744	0.04	37.072	0	1	3	positive regulation of foam cell differentiation
GO:0015809	0.04	37.072	0	1	3	arginine transport
GO:0016080	0.04	37.072	0	1	3	synaptic vesicle targeting
GO:0018401	0.04	37.072	0	1	3	peptidyl-proline hydroxylation to 4-hydroxy-L-proline
GO:0018410	0.04	37.072	0	1	3	peptide or protein carboxyl-terminal blocking
GO:0019471	0.04	37.072	0	1	3	4-hydroxyproline metabolic process
GO:0019511	0.04	37.072	0	1	3	peptidyl-proline hydroxylation
GO:0031398	0.04	37.072	0	1	3	positive regulation of protein ubiquitination
GO:0032402	0.04	37.072	0	1	3	melanosome transport
GO:0032890	0.04	37.072	0	1	3	regulation of organic acid transport
GO:0033058	0.04	37.072	0	1	3	directional locomotion
GO:0048739	0.04	37.072	0	1	3	cardiac muscle fiber development
GO:0050702	0.04	37.072	0	1	3	interleukin-1 beta secretion
GO:0050704	0.04	37.072	0	1	3	regulation of interleukin-1 secretion
GO:0050706	0.04	37.072	0	1	3	regulation of interleukin-1 beta secretion
GO:0050716	0.04	37.072	0	1	3	positive regulation of interleukin-1 secretion
GO:0050718	0.04	37.072	0	1	3	positive regulation of interleukin-1 beta secretion
GO:0051882	0.04	37.072	0	1	3	mitochondrial depolarization
GO:0051900	0.04	37.072	0	1	3	regulation of mitochondrial depolarization
GO:0051955	0.04	37.072	0	1	3	regulation of amino acid transport
GO:0006958	0.041	6.769	0	2	24	complement activation, classical pathway
GO:0007163	0.041	6.769	0	2	24	establishment or maintenance of cell polarity
GO:0019319	0.041	6.769	0	2	24	hexose biosynthetic process
GO:0007204	0.044	6.474	0	2	25	elevation of cytosolic calcium ion concentration
GO:0007628	0.044	6.474	0	2	25	adult walking behavior
GO:0048489	0.044	6.474	0	2	25	synaptic vesicle transport
GO:0048514	0.044	2.428	3	6	192	blood vessel morphogenesis
GO:0050906	0.046	3.931	1	3	60	detection of stimulus involved in sensory perception
GO:0007586	0.047	6.204	0	2	26	digestion
GO:0019884	0.047	6.204	0	2	26	antigen processing and presentation of exogenous antigen
GO:0046364	0.047	6.204	0	2	26	monosaccharide biosynthetic process
GO:0051480	0.047	6.204	0	2	26	cytosolic calcium ion homeostasis
GO:0002252	0.048	2.643	2	5	147	immune effector process
GO:0034637	0.048	3.863	1	3	61	cellular carbohydrate biosynthetic process
GO:0044255	0.049	1.778	7	12	525	cellular lipid metabolic process
GO terms enrichment for down-regulated genes at E14.5: Biological Processes - over-represented
GOBPID	Pvalue	OddsRatio	ExpCount	Count	Size	Term
GO:0048002	0	13.373	1	6	33	antigen processing and presentation of peptide antigen
GO:0044262	0	4.137	3	13	206	cellular carbohydrate metabolic process
GO:0006006	0	5.56	2	8	95	glucose metabolic process
GO:0005996	0	4.786	2	9	123	monosaccharide metabolic process
GO:0019882	0	7.51	1	6	54	antigen processing and presentation
GO:0006096	0	8.804	1	5	39	glycolysis
GO:0005975	0.001	2.734	6	16	376	carbohydrate metabolic process
GO:0016052	0.001	6.105	1	6	65	carbohydrate catabolic process
GO:0019318	0.001	4.272	2	8	121	hexose metabolic process
GO:0006007	0.001	7.122	1	5	47	glucose catabolic process
GO:0019320	0.001	7.122	1	5	47	hexose catabolic process
GO:0046365	0.001	7.122	1	5	47	monosaccharide catabolic process
GO:0044275	0.001	6.646	1	5	50	cellular carbohydrate catabolic process
GO:0002495	0.002	14.852	0	3	15	antigen processing and presentation of peptide antigen via MHC class II
GO:0019886	0.002	14.852	0	3	15	antigen processing and presentation of exogenous peptide antigen via MHC class II
GO:0046164	0.002	6.229	1	5	53	alcohol catabolic process
GO:0065008	0.002	1.91	16	28	944	regulation of biological quality
GO:0002474	0.003	12.729	0	3	17	antigen processing and presentation of peptide antigen via MHC class I
GO:0002504	0.003	12.729	0	3	17	antigen processing and presentation of peptide or polysaccharide antigen via MHC class II
GO:0042219	0.003	12.729	0	3	17	amino acid derivative catabolic process
GO:0002478	0.005	9.897	0	3	21	antigen processing and presentation of exogenous peptide antigen
GO:0001503	0.005	3.531	2	7	126	ossification
GO:0001501	0.006	2.58	5	11	269	skeletal system development
GO:0060348	0.007	3.36	2	7	132	bone development
GO:0005976	0.009	5.292	1	4	49	polysaccharide metabolic process
GO:0009109	0.009	7.742	0	3	26	coenzyme catabolic process
GO:0019884	0.009	7.742	0	3	26	antigen processing and presentation of exogenous antigen
GO:0042135	0.009	16.902	0	2	9	neurotransmitter catabolic process
GO:0051262	0.012	14.788	0	2	10	protein tetramerization
GO:0042446	0.012	6.847	0	3	29	hormone biosynthetic process
GO:0051187	0.012	6.847	0	3	29	cofactor catabolic process
GO:0019216	0.014	6.593	1	3	30	regulation of lipid metabolic process
GO:0009056	0.014	1.705	15	24	889	catabolic process
GO:0006066	0.014	2.353	4	10	266	cellular alcohol metabolic process
GO:0006091	0.016	2.448	4	9	230	generation of precursor metabolites and energy
GO:0051605	0.017	11.829	0	2	12	protein maturation via proteolysis
GO:0005513	0.017	Inf	0	1	1	detection of calcium ion
GO:0006581	0.017	Inf	0	1	1	acetylcholine catabolic process
GO:0009450	0.017	Inf	0	1	1	gamma-aminobutyric acid catabolic process
GO:0019067	0.017	Inf	0	1	1	viral assembly, maturation, egress, and release
GO:0019478	0.017	Inf	0	1	1	D-amino acid catabolic process
GO:0019566	0.017	Inf	0	1	1	arabinose metabolic process
GO:0019626	0.017	Inf	0	1	1	short-chain fatty acid catabolic process
GO:0019682	0.017	Inf	0	1	1	glyceraldehyde-3-phosphate metabolic process
GO:0031268	0.017	Inf	0	1	1	pseudopodium organization
GO:0031269	0.017	Inf	0	1	1	pseudopodium formation
GO:0031272	0.017	Inf	0	1	1	regulation of pseudopodium formation
GO:0031274	0.017	Inf	0	1	1	positive regulation of pseudopodium formation
GO:0032781	0.017	Inf	0	1	1	positive regulation of ATPase activity
GO:0033366	0.017	Inf	0	1	1	protein localization in secretory granule
GO:0033367	0.017	Inf	0	1	1	protein localization in mast cell secretory granule
GO:0033368	0.017	Inf	0	1	1	protease localization in mast cell secretory granule
GO:0033370	0.017	Inf	0	1	1	maintenance of protein location in mast cell secretory granule
GO:0033371	0.017	Inf	0	1	1	T cell secretory granule organization
GO:0033373	0.017	Inf	0	1	1	maintenance of protease location in mast cell secretory granule
GO:0033374	0.017	Inf	0	1	1	protein localization in T cell secretory granule
GO:0033375	0.017	Inf	0	1	1	protease localization in T cell secretory granule
GO:0033377	0.017	Inf	0	1	1	maintenance of protein location in T cell secretory granule
GO:0033379	0.017	Inf	0	1	1	maintenance of protease location in T cell secretory granule
GO:0033380	0.017	Inf	0	1	1	granzyme B localization in T cell secretory granule
GO:0033382	0.017	Inf	0	1	1	maintenance of granzyme B location in T cell secretory granule
GO:0046359	0.017	Inf	0	1	1	butyrate catabolic process
GO:0046373	0.017	Inf	0	1	1	L-arabinose metabolic process
GO:0051005	0.017	Inf	0	1	1	negative regulation of lipoprotein lipase activity
GO:0060215	0.017	Inf	0	1	1	primitive hemopoiesis
GO:0060319	0.017	Inf	0	1	1	primitive erythrocyte differentiation
GO:0044248	0.018	1.728	13	21	764	cellular catabolic process
GO:0051239	0.021	1.806	10	17	589	regulation of multicellular organismal process
GO:0007267	0.022	2.097	5	11	327	cell-cell signaling
GO:0006739	0.022	9.856	0	2	14	NADP metabolic process
GO:0016525	0.022	9.856	0	2	14	negative regulation of angiogenesis
GO:0042402	0.022	9.856	0	2	14	biogenic amine catabolic process
GO:0001505	0.023	3.899	1	4	65	regulation of neurotransmitter levels
GO:0048010	0.025	9.097	0	2	15	vascular endothelial growth factor receptor signaling pathway
GO:0042133	0.029	8.446	0	2	16	neurotransmitter metabolic process
GO:0043648	0.029	8.446	0	2	16	dicarboxylic acid metabolic process
GO:0051604	0.029	8.446	0	2	16	protein maturation
GO:0044264	0.031	4.681	1	3	41	cellular polysaccharide metabolic process
GO:0006002	0.033	58.912	0	1	2	fructose 6-phosphate metabolic process
GO:0006063	0.033	58.912	0	1	2	uronic acid metabolic process
GO:0006083	0.033	58.912	0	1	2	acetate metabolic process
GO:0006423	0.033	58.912	0	1	2	cysteinyl-tRNA aminoacylation
GO:0006424	0.033	58.912	0	1	2	glutamyl-tRNA aminoacylation
GO:0006678	0.033	58.912	0	1	2	glucosylceramide metabolic process
GO:0008291	0.033	58.912	0	1	2	acetylcholine metabolic process
GO:0009256	0.033	58.912	0	1	2	10-formyltetrahydrofolate metabolic process
GO:0009258	0.033	58.912	0	1	2	10-formyltetrahydrofolate catabolic process
GO:0009397	0.033	58.912	0	1	2	folic acid and derivative catabolic process
GO:0016242	0.033	58.912	0	1	2	negative regulation of macroautophagy
GO:0019585	0.033	58.912	0	1	2	glucuronate metabolic process
GO:0032800	0.033	58.912	0	1	2	receptor biosynthetic process
GO:0033364	0.033	58.912	0	1	2	mast cell secretory granule organization
GO:0042404	0.033	58.912	0	1	2	thyroid hormone catabolic process
GO:0042483	0.033	58.912	0	1	2	negative regulation of odontogenesis
GO:0043366	0.033	58.912	0	1	2	beta selection
GO:0045212	0.033	58.912	0	1	2	neurotransmitter receptor biosynthetic process
GO:0046416	0.033	58.912	0	1	2	D-amino acid metabolic process
GO:0050973	0.033	58.912	0	1	2	detection of mechanical stimulus involved in equilibrioception
GO:0051004	0.033	58.912	0	1	2	regulation of lipoprotein lipase activity
GO:0051988	0.033	58.912	0	1	2	regulation of attachment of spindle microtubules to kinetochore
GO:0060151	0.033	58.912	0	1	2	peroxisome localization
GO:0060152	0.033	58.912	0	1	2	microtubule-based peroxisome localization
GO:0060192	0.033	58.912	0	1	2	negative regulation of lipase activity
GO:0007423	0.035	2.217	4	8	224	sensory organ development
GO:0007223	0.036	7.389	0	2	18	Wnt receptor signaling pathway, calcium modulating pathway
GO:0009798	0.036	7.389	0	2	18	axis specification
GO:0033002	0.036	7.389	0	2	18	muscle cell proliferation
GO:0048168	0.036	7.389	0	2	18	regulation of neuronal synaptic plasticity
GO:0030218	0.037	4.337	1	3	44	erythrocyte differentiation
GO:0043038	0.037	4.337	1	3	44	amino acid activation
GO:0043039	0.037	4.337	1	3	44	tRNA aminoacylation
GO:0002053	0.04	6.954	0	2	19	positive regulation of mesenchymal cell proliferation
GO:0022904	0.04	6.954	0	2	19	respiratory electron transport chain
GO:0042462	0.04	6.954	0	2	19	eye photoreceptor cell development
GO:0001649	0.042	4.135	1	3	46	osteoblast differentiation
GO:0050673	0.042	4.135	1	3	46	epithelial cell proliferation
GO:0060341	0.042	3.211	1	4	78	regulation of cellular localization
GO:0010463	0.044	6.567	0	2	20	mesenchymal cell proliferation
GO:0010464	0.044	6.567	0	2	20	regulation of mesenchymal cell proliferation
GO:0045185	0.044	6.567	0	2	20	maintenance of protein location
GO:0051048	0.044	6.567	0	2	20	negative regulation of secretion
GO:0015674	0.044	2.433	3	6	153	di-, tri-valent inorganic cation transport
GO:0019752	0.046	1.799	7	12	413	carboxylic acid metabolic process
GO:0034101	0.046	3.95	1	3	48	erythrocyte homeostasis
GO:0006082	0.046	1.794	7	12	414	organic acid metabolic process
GO:0000082	0.048	6.221	0	2	21	G1/S transition of mitotic cell cycle
GO:0001754	0.048	6.221	0	2	21	eye photoreceptor cell differentiation
GO:0006769	0.048	6.221	0	2	21	nicotinamide metabolic process
GO:0045667	0.048	6.221	0	2	21	regulation of osteoblast differentiation
GO:0000394	0.049	29.454	0	1	3	RNA splicing, via endonucleolytic cleavage and ligation
GO:0001919	0.049	29.454	0	1	3	regulation of receptor recycling
GO:0006388	0.049	29.454	0	1	3	tRNA splicing, via endonucleolytic cleavage and ligation
GO:0006681	0.049	29.454	0	1	3	galactosylceramide metabolic process
GO:0006742	0.049	29.454	0	1	3	NADP catabolic process
GO:0008090	0.049	29.454	0	1	3	retrograde axon cargo transport
GO:0008608	0.049	29.454	0	1	3	attachment of spindle microtubules to kinetochore
GO:0009111	0.049	29.454	0	1	3	vitamin catabolic process
GO:0009448	0.049	29.454	0	1	3	gamma-aminobutyric acid metabolic process
GO:0010507	0.049	29.454	0	1	3	negative regulation of autophagy
GO:0016241	0.049	29.454	0	1	3	regulation of macroautophagy
GO:0016584	0.049	29.454	0	1	3	nucleosome positioning
GO:0019058	0.049	29.454	0	1	3	viral infectious cycle
GO:0019364	0.049	29.454	0	1	3	pyridine nucleotide catabolic process
GO:0019374	0.049	29.454	0	1	3	galactolipid metabolic process
GO:0019605	0.049	29.454	0	1	3	butyrate metabolic process
GO:0030049	0.049	29.454	0	1	3	muscle filament sliding
GO:0031112	0.049	29.454	0	1	3	positive regulation of microtubule polymerization or depolymerization
GO:0031116	0.049	29.454	0	1	3	positive regulation of microtubule polymerization
GO:0034453	0.049	29.454	0	1	3	microtubule anchoring
GO:0042255	0.049	29.454	0	1	3	ribosome assembly
GO:0042365	0.049	29.454	0	1	3	water-soluble vitamin catabolic process
GO:0043462	0.049	29.454	0	1	3	regulation of ATPase activity
GO:0050709	0.049	29.454	0	1	3	negative regulation of protein secretion
GO:0050710	0.049	29.454	0	1	3	negative regulation of cytokine secretion
GO:0050957	0.049	29.454	0	1	3	equilibrioception
GO:0051781	0.049	29.454	0	1	3	positive regulation of cell division
GO:0051983	0.049	29.454	0	1	3	regulation of chromosome segregation

## Sheet: GO_E17.5_MutvsWT
GO terms enrichment for up-regulated genes at E17.5: Biological Processes - over-represented
GOBPID	Pvalue	OddsRatio	ExpCount	Count	Size	Term
GO:0009653	0	1.701	94	144	1169	anatomical structure morphogenesis
GO:0032502	0	1.466	227	295	2819	developmental process
GO:0044237	0	1.394	468	548	5816	cellular metabolic process
GO:0048856	0	1.505	157	213	1948	anatomical structure development
GO:0008152	0	1.358	515	588	6391	metabolic process
GO:0048731	0	1.484	140	189	1734	system development
GO:0000902	0	1.904	38	66	474	cell morphogenesis
GO:0032989	0	1.904	38	66	474	cellular structure morphogenesis
GO:0044238	0	1.323	454	521	5639	primary metabolic process
GO:0048869	0	1.455	124	166	1537	cellular developmental process
GO:0006350	0	1.426	143	188	1779	transcription
GO:0007275	0	1.385	175	223	2177	multicellular organismal development
GO:0048513	0	1.458	112	151	1390	organ development
GO:0060255	0	1.379	169	215	2102	regulation of macromolecule metabolic process
GO:0034960	0	1.291	367	425	4562	cellular biopolymer metabolic process
GO:0048523	0	1.538	77	110	958	negative regulation of cellular process
GO:0019222	0	1.366	177	223	2200	regulation of metabolic process
GO:0030154	0	1.45	111	149	1377	cell differentiation
GO:0009058	0	1.324	236	286	2930	biosynthetic process
GO:0031323	0	1.369	168	212	2082	regulation of cellular metabolic process
GO:0045934	0	1.989	24	43	295	negative regulation of nucleobase, nucleoside, nucleotide and nucleic acid metabolic process
GO:0048534	0	2.006	23	42	286	hemopoietic or lymphoid organ development
GO:0044260	0	1.28	375	431	4656	cellular macromolecule metabolic process
GO:0043283	0	1.28	371	427	4610	biopolymer metabolic process
GO:0010468	0	1.379	149	191	1856	regulation of gene expression
GO:0044249	0	1.317	231	279	2864	cellular biosynthetic process
GO:0048646	0	2.079	20	37	244	anatomical structure formation
GO:0030097	0	2.017	21	39	264	hemopoiesis
GO:0010556	0	1.372	148	188	1833	regulation of macromolecule biosynthetic process
GO:0000904	0	2.153	17	33	211	cell morphogenesis involved in differentiation
GO:0031326	0	1.366	153	194	1901	regulation of cellular biosynthetic process
GO:0006084	0	5.75	2	9	27	acetyl-CoA metabolic process
GO:0006944	0	5.75	2	9	27	membrane fusion
GO:0002520	0	1.927	24	43	303	immune system development
GO:0043170	0	1.267	382	436	4743	macromolecule metabolic process
GO:0009889	0	1.362	153	194	1905	regulation of biosynthetic process
GO:0009059	0	1.329	190	234	2362	macromolecule biosynthetic process
GO:0006351	0	1.38	134	172	1663	transcription, DNA-dependent
GO:0032774	0	1.375	134	172	1667	RNA biosynthetic process
GO:0045449	0	1.37	139	177	1723	regulation of transcription
GO:0019219	0	1.362	146	185	1813	regulation of nucleobase, nucleoside, nucleotide and nucleic acid metabolic process
GO:0009880	0	3.949	4	12	47	embryonic pattern specification
GO:0031175	0	2.094	17	33	216	neurite development
GO:0048519	0	1.457	85	116	1058	negative regulation of biological process
GO:0030030	0	1.875	25	43	310	cell projection organization
GO:0034645	0	1.318	190	232	2356	cellular macromolecule biosynthetic process
GO:0007167	0	1.907	23	40	284	enzyme linked receptor protein signaling pathway
GO:0043284	0	1.322	176	216	2181	biopolymer biosynthetic process
GO:0031327	0	1.847	25	43	314	negative regulation of cellular biosynthetic process
GO:0010558	0	1.844	25	42	307	negative regulation of macromolecule biosynthetic process
GO:0009890	0	1.826	26	43	317	negative regulation of biosynthetic process
GO:0034961	0.001	1.314	176	215	2180	cellular biopolymer biosynthetic process
GO:0045785	0.001	4.261	3	10	37	positive regulation of cell adhesion
GO:0050793	0.001	1.477	70	97	870	regulation of developmental process
GO:0014902	0.001	11.469	1	5	10	myotube differentiation
GO:0007409	0.001	2.141	14	27	173	axonogenesis
GO:0012501	0.001	1.529	54	78	676	programmed cell death
GO:0016481	0.001	1.862	22	38	275	negative regulation of transcription
GO:0042127	0.001	1.698	32	51	401	regulation of cell proliferation
GO:0009109	0.001	5.107	2	8	26	coenzyme catabolic process
GO:0006355	0.001	1.34	133	167	1650	regulation of transcription, DNA-dependent
GO:0048812	0.001	2.078	15	28	184	neurite morphogenesis
GO:0008285	0.001	2.175	13	25	158	negative regulation of cell proliferation
GO:0045667	0.001	5.741	2	7	21	regulation of osteoblast differentiation
GO:0046356	0.001	5.741	2	7	21	acetyl-CoA catabolic process
GO:0048468	0.001	1.508	56	79	693	cell development
GO:0001654	0.001	2.27	11	22	134	eye development
GO:0048667	0.001	2.039	15	28	187	cell morphogenesis involved in neuron differentiation
GO:0006139	0.001	1.268	217	257	2698	nucleobase, nucleoside, nucleotide and nucleic acid metabolic process
GO:0051252	0.001	1.327	134	167	1663	regulation of RNA metabolic process
GO:0048666	0.001	1.808	23	38	282	neuron development
GO:0000768	0.001	15.28	1	4	7	syncytium formation by plasma membrane fusion
GO:0007520	0.001	15.28	1	4	7	myoblast fusion
GO:0007389	0.001	1.845	21	35	255	pattern specification process
GO:0007507	0.001	2	15	28	190	heart development
GO:0006928	0.001	1.693	29	46	362	cell motion
GO:0051674	0.001	1.693	29	46	362	localization of cell
GO:0010467	0.001	1.273	196	234	2439	gene expression
GO:0043412	0.001	1.365	99	128	1235	biopolymer modification
GO:0008219	0.001	1.482	57	79	703	cell death
GO:0032990	0.001	1.988	15	28	191	cell part morphogenesis
GO:0048858	0.001	1.988	15	28	191	cell projection morphogenesis
GO:0048771	0.001	2.598	7	16	87	tissue remodeling
GO:0030182	0.001	1.662	31	48	384	neuron differentiation
GO:0048522	0.002	1.408	78	103	963	positive regulation of cellular process
GO:0051187	0.002	4.376	2	8	29	cofactor catabolic process
GO:0009060	0.002	5.023	2	7	23	aerobic respiration
GO:0007242	0.002	1.406	76	101	945	intracellular signaling cascade
GO:0006464	0.002	1.361	96	124	1198	protein modification process
GO:0048518	0.002	1.376	88	114	1089	positive regulation of biological process
GO:0001763	0.002	2.733	6	14	73	morphogenesis of a branching structure
GO:0016265	0.002	1.465	57	79	710	death
GO:0006915	0.002	1.479	54	75	668	apoptosis
GO:0010629	0.002	1.749	23	38	290	negative regulation of gene expression
GO:0008283	0.002	1.52	45	65	564	cell proliferation
GO:0048754	0.002	2.824	5	13	66	branching morphogenesis of a tube
GO:0048546	0.002	5.737	1	6	18	digestive tract morphogenesis
GO:0055123	0.002	5.737	1	6	18	digestive system development
GO:0003002	0.002	1.916	16	28	197	regionalization
GO:0006949	0.002	11.459	1	4	8	syncytium formation
GO:0060216	0.002	11.459	1	4	8	definitive hemopoiesis
GO:0006732	0.002	2.198	10	20	125	coenzyme metabolic process
GO:0030155	0.002	2.643	6	14	75	regulation of cell adhesion
GO:0031324	0.002	1.612	32	48	394	negative regulation of cellular metabolic process
GO:0030278	0.003	3.284	4	10	45	regulation of ossification
GO:0051186	0.003	2.043	12	23	153	cofactor metabolic process
GO:0001944	0.003	1.821	18	31	228	vasculature development
GO:0042110	0.003	1.994	13	24	163	T cell activation
GO:0048489	0.003	4.464	2	7	25	synaptic vesicle transport
GO:0022008	0.003	1.555	37	54	458	neurogenesis
GO:0034103	0.003	3.012	4	11	53	regulation of tissue remodeling
GO:0001649	0.003	3.193	4	10	46	osteoblast differentiation
GO:0048514	0.003	1.892	15	27	192	blood vessel morphogenesis
GO:0045892	0.003	1.803	19	31	230	negative regulation of transcription, DNA-dependent
GO:0016070	0.003	1.263	166	198	2061	RNA metabolic process
GO:0007399	0.003	1.433	57	78	714	nervous system development
GO:0048699	0.003	1.564	35	51	430	generation of neurons
GO:0051253	0.003	1.793	19	31	231	negative regulation of RNA metabolic process
GO:0007219	0.003	2.942	4	11	54	Notch signaling pathway
GO:0007049	0.003	1.463	50	69	619	cell cycle
GO:0051093	0.003	1.616	29	44	360	negative regulation of developmental process
GO:0045595	0.004	1.662	25	39	311	regulation of cell differentiation
GO:0045664	0.004	2.399	7	15	87	regulation of neuron differentiation
GO:0002521	0.004	1.938	13	24	167	leukocyte differentiation
GO:0048332	0.004	3.675	3	8	33	mesoderm morphogenesis
GO:0006099	0.004	4.916	2	6	20	tricarboxylic acid cycle
GO:0043010	0.004	2.226	8	17	105	camera-type eye development
GO:0009887	0.004	1.459	48	66	593	organ morphogenesis
GO:0009790	0.004	1.47	45	63	562	embryonic development
GO:0060348	0.004	2.059	11	20	132	bone development
GO:0001568	0.005	1.77	18	30	226	blood vessel development
GO:0006366	0.005	1.486	42	59	521	transcription from RNA polymerase II promoter
GO:0006793	0.005	1.384	66	87	822	phosphorus metabolic process
GO:0006796	0.005	1.384	66	87	822	phosphate metabolic process
GO:0010605	0.005	1.559	32	47	397	negative regulation of macromolecule metabolic process
GO:0045026	0.005	5.732	1	5	15	plasma membrane fusion
GO:0048547	0.005	5.732	1	5	15	gut morphogenesis
GO:0043687	0.005	1.347	79	101	979	post-translational protein modification
GO:0015980	0.005	2.604	5	12	65	energy derivation by oxidation of organic compounds
GO:0022604	0.005	1.885	14	24	171	regulation of cell morphogenesis
GO:0048598	0.005	1.641	24	37	298	embryonic morphogenesis
GO:0045333	0.006	3.825	2	7	28	cellular respiration
GO:0001503	0.006	2.047	10	19	126	ossification
GO:0001501	0.006	1.674	22	34	269	skeletal system development
GO:0046850	0.006	2.873	4	10	50	regulation of bone remodeling
GO:0007178	0.006	2.272	7	15	91	transmembrane receptor protein serine/threonine kinase signaling pathway
GO:0007439	0.006	7.638	1	4	10	ectodermal gut development
GO:0008354	0.006	7.638	1	4	10	germ cell migration
GO:0010623	0.006	7.638	1	4	10	developmental programmed cell death
GO:0022612	0.006	7.638	1	4	10	gland morphogenesis
GO:0045732	0.006	7.638	1	4	10	positive regulation of protein catabolic process
GO:0048567	0.006	7.638	1	4	10	ectodermal gut morphogenesis
GO:0000085	0.006	Inf	0	2	2	G2 phase of mitotic cell cycle
GO:0006370	0.006	Inf	0	2	2	mRNA capping
GO:0007185	0.006	Inf	0	2	2	transmembrane receptor protein tyrosine phosphatase signaling pathway
GO:0009452	0.006	Inf	0	2	2	RNA capping
GO:0031338	0.006	Inf	0	2	2	regulation of vesicle fusion
GO:0031629	0.006	Inf	0	2	2	synaptic vesicle fusion to presynaptic membrane
GO:0031630	0.006	Inf	0	2	2	regulation of synaptic vesicle fusion to presynaptic membrane
GO:0042987	0.006	Inf	0	2	2	amyloid precursor protein catabolic process
GO:0051319	0.006	Inf	0	2	2	G2 phase
GO:0051563	0.006	Inf	0	2	2	smooth endoplasmic reticulum calcium ion homeostasis
GO:0007369	0.007	2.509	5	12	67	gastrulation
GO:0007179	0.007	2.301	7	14	84	transforming growth factor beta receptor signaling pathway
GO:0009896	0.007	5.211	1	5	16	positive regulation of catabolic process
GO:0045665	0.007	3.651	2	7	29	negative regulation of neuron differentiation
GO:0009892	0.007	1.513	33	48	416	negative regulation of metabolic process
GO:0048870	0.007	1.659	21	33	263	cell motility
GO:0001525	0.007	1.954	11	20	138	angiogenesis
GO:0016310	0.007	1.387	57	75	705	phosphorylation
GO:0030005	0.008	2.117	8	16	103	cellular di-, tri-valent inorganic cation homeostasis
GO:0030099	0.008	2.061	9	17	112	myeloid cell differentiation
GO:0001569	0.008	4.048	2	6	23	patterning of blood vessels
GO:0006874	0.008	2.42	6	12	69	cellular calcium ion homeostasis
GO:0022407	0.009	11.449	0	3	6	regulation of cell-cell adhesion
GO:0022409	0.009	11.449	0	3	6	positive regulation of cell-cell adhesion
GO:0031076	0.009	11.449	0	3	6	embryonic camera-type eye development
GO:0032469	0.009	11.449	0	3	6	endoplasmic reticulum calcium ion homeostasis
GO:0007050	0.009	2.871	4	9	45	cell cycle arrest
GO:0002244	0.009	6.547	1	4	11	hemopoietic progenitor cell differentiation
GO:0008088	0.009	6.547	1	4	11	axon cargo transport
GO:0002573	0.009	2.672	4	10	53	myeloid leukocyte differentiation
GO:0051128	0.009	1.58	25	37	308	regulation of cellular component organization
GO:0001822	0.009	2.206	7	14	87	kidney development
GO:0001558	0.01	2.793	4	9	46	regulation of cell growth
GO:0006357	0.01	1.444	39	54	488	regulation of transcription from RNA polymerase II promoter
GO:0035239	0.01	1.997	9	17	115	tube morphogenesis
GO:0016477	0.01	1.635	20	31	250	cell migration
GO:0050767	0.011	2.046	9	16	106	regulation of neurogenesis
GO:0045597	0.011	1.903	11	19	134	positive regulation of cell differentiation
GO:0030098	0.011	1.937	10	18	125	lymphocyte differentiation
GO:0001655	0.011	2.079	8	15	98	urogenital system development
GO:0055074	0.012	2.299	6	12	72	calcium ion homeostasis
GO:0007031	0.012	4.408	1	5	18	peroxisome organization
GO:0000122	0.012	1.741	15	24	183	negative regulation of transcription from RNA polymerase II promoter
GO:0001707	0.012	3.212	3	7	32	mesoderm formation
GO:0019748	0.012	3.212	3	7	32	secondary metabolic process
GO:0006270	0.012	5.728	1	4	12	DNA replication initiation
GO:0006305	0.012	5.728	1	4	12	DNA alkylation
GO:0006306	0.012	5.728	1	4	12	DNA methylation
GO:0007512	0.012	5.728	1	4	12	adult heart development
GO:0008038	0.012	5.728	1	4	12	neuron recognition
GO:0048284	0.012	5.728	1	4	12	organelle fusion
GO:0010647	0.012	1.957	9	17	117	positive regulation of cell communication
GO:0016049	0.012	2.385	5	11	64	cell growth
GO:0007423	0.013	1.649	18	28	224	sensory organ development
GO:0022603	0.013	1.649	18	28	224	regulation of anatomical structure morphogenesis
GO:0009791	0.013	2.261	6	12	73	post-embryonic development
GO:0016043	0.014	1.223	144	168	1784	cellular component organization
GO:0002011	0.014	8.586	1	3	7	morphogenesis of an epithelial sheet
GO:0002831	0.014	8.586	1	3	7	regulation of response to biotic stimulus
GO:0006906	0.014	8.586	1	3	7	vesicle fusion
GO:0007413	0.014	8.586	1	3	7	axonal fasciculation
GO:0032313	0.014	3.088	3	7	33	regulation of Rab GTPase activity
GO:0032482	0.014	3.088	3	7	33	Rab protein signal transduction
GO:0032483	0.014	3.088	3	7	33	regulation of Rab protein signal transduction
GO:0048538	0.015	4.093	2	5	19	thymus development
GO:0000209	0.017	5.091	1	4	13	protein polyubiquitination
GO:0006304	0.017	5.091	1	4	13	DNA modification
GO:0016079	0.017	5.091	1	4	13	synaptic vesicle exocytosis
GO:0002376	0.017	1.334	57	73	709	immune system process
GO:0007368	0.017	2.974	3	7	34	determination of left/right symmetry
GO:0009952	0.017	1.808	11	19	140	anterior/posterior pattern formation
GO:0030003	0.017	1.917	9	16	112	cellular cation homeostasis
GO:0055066	0.017	1.917	9	16	112	di-, tri-valent inorganic cation homeostasis
GO:0006875	0.018	2.154	6	12	76	cellular metal ion homeostasis
GO:0048565	0.018	3.276	2	6	27	gut development
GO:0000076	0.018	22.88	0	2	3	DNA replication checkpoint
GO:0006670	0.018	22.88	0	2	3	sphingosine metabolic process
GO:0007184	0.018	22.88	0	2	3	SMAD protein nuclear translocation
GO:0015871	0.018	22.88	0	2	3	choline transport
GO:0030174	0.018	22.88	0	2	3	regulation of DNA replication initiation
GO:0032297	0.018	22.88	0	2	3	negative regulation of DNA replication initiation
GO:0033032	0.018	22.88	0	2	3	regulation of myeloid cell apoptosis
GO:0033631	0.018	22.88	0	2	3	cell-cell adhesion mediated by integrin
GO:0046037	0.018	22.88	0	2	3	GMP metabolic process
GO:0048668	0.018	22.88	0	2	3	collateral sprouting
GO:0051983	0.018	22.88	0	2	3	regulation of chromosome segregation
GO:0051179	0.019	1.182	204	230	2530	localization
GO:0046649	0.019	1.578	19	29	241	lymphocyte activation
GO:0006665	0.019	2.46	4	9	51	sphingolipid metabolic process
GO:0007498	0.019	2.46	4	9	51	mesoderm development
GO:0009799	0.02	2.867	3	7	35	determination of symmetry
GO:0009855	0.02	2.867	3	7	35	determination of bilateral symmetry
GO:0010810	0.02	2.867	3	7	35	regulation of cell-substrate adhesion
GO:0048762	0.02	2.623	3	8	43	mesenchymal cell differentiation
GO:0040011	0.02	1.468	28	39	346	locomotion
GO:0006468	0.02	1.339	51	66	638	protein amino acid phosphorylation
GO:0046849	0.021	2.296	5	10	60	bone remodeling
GO:0007435	0.021	6.868	1	3	8	salivary gland morphogenesis
GO:0030511	0.021	6.868	1	3	8	positive regulation of transforming growth factor beta receptor signaling pathway
GO:0046339	0.021	6.868	1	3	8	diacylglycerol metabolic process
GO:0046460	0.021	6.868	1	3	8	neutral lipid biosynthetic process
GO:0046463	0.021	6.868	1	3	8	acylglycerol biosynthetic process
GO:0048488	0.021	6.868	1	3	8	synaptic vesicle endocytosis
GO:0043067	0.022	1.403	36	48	444	regulation of programmed cell death
GO:0010604	0.022	1.386	38	51	477	positive regulation of macromolecule metabolic process
GO:0009967	0.022	1.895	9	15	106	positive regulation of signal transduction
GO:0000003	0.023	1.393	37	49	456	reproduction
GO:0001704	0.023	2.768	3	7	36	formation of primary germ layer
GO:0006974	0.023	1.548	20	29	245	response to DNA damage stimulus
GO:0008361	0.024	2.057	6	12	79	regulation of cell size
GO:0051239	0.024	1.339	47	61	589	regulation of multicellular organismal process
GO:0009893	0.025	1.366	40	53	502	positive regulation of metabolic process
GO:0007411	0.025	1.965	7	13	89	axon guidance
GO:0035282	0.026	2.48	4	8	45	segmentation
GO:0055065	0.026	2.027	6	12	80	metal ion homeostasis
GO:0017015	0.026	2.676	3	7	37	regulation of transforming growth factor beta receptor signaling pathway
GO:0008543	0.028	4.165	1	4	15	fibroblast growth factor receptor signaling pathway
GO:0034104	0.028	4.165	1	4	15	negative regulation of tissue remodeling
GO:0009792	0.028	1.443	27	37	333	embryonic development ending in birth or egg hatching
GO:0007281	0.028	1.997	7	12	81	germ cell development
GO:0048592	0.028	2.07	6	11	72	eye morphogenesis
GO:0009966	0.03	1.376	36	47	442	regulation of signal transduction
GO:0022414	0.03	1.37	36	48	453	reproductive process
GO:0008156	0.03	5.723	1	3	9	negative regulation of DNA replication
GO:0015804	0.03	5.723	1	3	9	neutral amino acid transport
GO:0033044	0.03	5.723	1	3	9	regulation of chromosome organization
GO:0045017	0.03	5.723	1	3	9	glycerolipid biosynthetic process
GO:0045446	0.03	5.723	1	3	9	endothelial cell differentiation
GO:0045668	0.03	5.723	1	3	9	negative regulation of osteoblast differentiation
GO:0046504	0.03	5.723	1	3	9	glycerol ether biosynthetic process
GO:0046579	0.03	5.723	1	3	9	positive regulation of Ras protein signal transduction
GO:0010646	0.031	1.341	42	54	520	regulation of cell communication
GO:0016055	0.032	1.73	10	17	130	Wnt receptor signaling pathway
GO:0065009	0.032	1.394	31	42	390	regulation of molecular function
GO:0030217	0.032	1.89	7	13	92	T cell differentiation
GO:0051960	0.033	1.752	10	16	121	regulation of nervous system development
GO:0060284	0.033	1.752	10	16	121	regulation of cell development
GO:0051241	0.033	1.941	7	12	83	negative regulation of multicellular organismal process
GO:0051726	0.034	1.576	15	23	191	regulation of cell cycle
GO:0042692	0.034	2.004	6	11	74	muscle cell differentiation
GO:0051325	0.034	2.508	3	7	39	interphase
GO:0051329	0.034	2.508	3	7	39	interphase of mitotic cell cycle
GO:0006284	0.035	3.817	1	4	16	base-excision repair
GO:0030032	0.035	3.817	1	4	16	lamellipodium assembly
GO:0035272	0.035	3.817	1	4	16	exocrine system development
GO:0051924	0.035	3.817	1	4	16	regulation of calcium ion transport
GO:0001885	0.035	11.439	0	2	4	endothelial cell development
GO:0002318	0.035	11.439	0	2	4	myeloid progenitor cell differentiation
GO:0002418	0.035	11.439	0	2	4	immune response to tumor cell
GO:0002833	0.035	11.439	0	2	4	positive regulation of response to biotic stimulus
GO:0002834	0.035	11.439	0	2	4	regulation of response to tumor cell
GO:0002836	0.035	11.439	0	2	4	positive regulation of response to tumor cell
GO:0002837	0.035	11.439	0	2	4	regulation of immune response to tumor cell
GO:0002839	0.035	11.439	0	2	4	positive regulation of immune response to tumor cell
GO:0006101	0.035	11.439	0	2	4	citrate metabolic process
GO:0006651	0.035	11.439	0	2	4	diacylglycerol biosynthetic process
GO:0007351	0.035	11.439	0	2	4	tripartite regional subdivision
GO:0008595	0.035	11.439	0	2	4	determination of anterior/posterior axis, embryo
GO:0009404	0.035	11.439	0	2	4	toxin metabolic process
GO:0015816	0.035	11.439	0	2	4	glycine transport
GO:0030224	0.035	11.439	0	2	4	monocyte differentiation
GO:0031575	0.035	11.439	0	2	4	G1/S transition checkpoint
GO:0031623	0.035	11.439	0	2	4	receptor internalization
GO:0034109	0.035	11.439	0	2	4	homotypic cell-cell adhesion
GO:0035234	0.035	11.439	0	2	4	germ cell programmed cell death
GO:0042730	0.035	11.439	0	2	4	fibrinolysis
GO:0045600	0.035	11.439	0	2	4	positive regulation of fat cell differentiation
GO:0045636	0.035	11.439	0	2	4	positive regulation of melanocyte differentiation
GO:0048617	0.035	11.439	0	2	4	embryonic foregut morphogenesis
GO:0050942	0.035	11.439	0	2	4	positive regulation of pigment cell differentiation
GO:0050790	0.036	1.414	27	37	339	regulation of catalytic activity
GO:0045596	0.036	1.643	12	19	152	negative regulation of cell differentiation
GO:0001656	0.036	2.294	4	8	48	metanephros development
GO:0034984	0.038	1.523	17	25	214	cellular response to DNA damage stimulus
GO:0051338	0.038	1.656	12	18	143	regulation of transferase activity
GO:0001702	0.039	3.015	2	5	24	gastrulation with mouth forming second
GO:0009954	0.039	3.015	2	5	24	proximal/distal pattern formation
GO:0010811	0.039	3.015	2	5	24	positive regulation of cell-substrate adhesion
GO:0001775	0.04	1.446	22	31	278	cell activation
GO:0007155	0.04	1.303	46	58	573	cell adhesion
GO:0022610	0.04	1.303	46	58	573	biological adhesion
GO:0010628	0.041	1.378	30	40	375	positive regulation of gene expression
GO:0017145	0.041	4.905	1	3	10	stem cell division
GO:0030279	0.041	4.905	1	3	10	negative regulation of ossification
GO:0034329	0.041	4.905	1	3	10	cell junction assembly
GO:0051057	0.041	4.905	1	3	10	positive regulation of small GTPase mediated signal transduction
GO:0051180	0.041	4.905	1	3	10	vitamin transport
GO:0035295	0.042	1.553	15	22	185	tube development
GO:0048705	0.042	1.767	8	14	105	skeletal system morphogenesis
GO:0016337	0.042	1.569	14	21	175	cell-cell adhesion
GO:0001974	0.043	3.523	1	4	17	blood vessel remodeling
GO:0006637	0.043	3.523	1	4	17	acyl-CoA metabolic process
GO:0051053	0.043	3.523	1	4	17	negative regulation of DNA metabolic process
GO:0060350	0.043	3.523	1	4	17	endochondral bone morphogenesis
GO:0014031	0.043	2.36	3	7	41	mesenchymal cell development
GO:0033674	0.044	1.798	8	13	96	positive regulation of kinase activity
GO:0009725	0.045	2.065	5	9	59	response to hormone stimulus
GO:0043069	0.045	1.521	16	23	197	negative regulation of programmed cell death
GO:0009101	0.046	1.837	7	12	87	glycoprotein biosynthetic process
GO:0055080	0.046	1.642	11	17	136	cation homeostasis
GO:0007628	0.046	2.864	2	5	25	adult walking behavior
GO:0051347	0.047	1.777	8	13	97	positive regulation of transferase activity
GO:0018108	0.049	1.944	6	10	69	peptidyl-tyrosine phosphorylation
GO:0018212	0.049	1.944	6	10	69	peptidyl-tyrosine modification
GO:0048706	0.049	1.944	6	10	69	embryonic skeletal system development
GO:0006091	0.049	1.467	19	26	230	generation of precursor metabolites and energy
GO:0045321	0.05	1.433	21	29	262	leukocyte activation
GO:0031344	0.05	2.133	4	8	51	regulation of cell projection organization
GO:0048704	0.05	2.133	4	8	51	embryonic skeletal system morphogenesis
GO terms enrichment for down-regulated genes at E17.5: Biological Processes - over-represented
GOBPID	Pvalue	OddsRatio	ExpCount	Count	Size	Term
GO:0044237	0	1.481	295	356	5816	cellular metabolic process
GO:0044238	0	1.463	286	345	5639	primary metabolic process
GO:0048856	0	1.603	99	142	1948	anatomical structure development
GO:0032502	0	1.509	143	191	2819	developmental process
GO:0008152	0	1.435	324	380	6391	metabolic process
GO:0048731	0	1.612	88	128	1734	system development
GO:0044260	0	1.399	236	286	4656	cellular macromolecule metabolic process
GO:0034960	0	1.4	231	281	4562	cellular biopolymer metabolic process
GO:0007275	0	1.5	110	150	2177	multicellular organismal development
GO:0043170	0	1.393	240	290	4743	macromolecule metabolic process
GO:0043283	0	1.395	234	283	4610	biopolymer metabolic process
GO:0007242	0	1.694	48	75	945	intracellular signaling cascade
GO:0009058	0	1.42	148	190	2930	biosynthetic process
GO:0006139	0	1.419	137	176	2698	nucleobase, nucleoside, nucleotide and nucleic acid metabolic process
GO:0030538	0	Inf	0	3	3	embryonic genitalia morphogenesis
GO:0044249	0	1.397	145	184	2864	cellular biosynthetic process
GO:0002228	0	9.443	1	6	18	natural killer cell mediated immunity
GO:0042267	0	9.443	1	6	18	natural killer cell mediated cytotoxicity
GO:0007005	0	4.092	3	11	62	mitochondrion organization
GO:0002715	0	11.789	1	5	13	regulation of natural killer cell mediated immunity
GO:0042269	0	11.789	1	5	13	regulation of natural killer cell mediated cytotoxicity
GO:0043687	0	1.599	50	74	979	post-translational protein modification
GO:0007243	0	2.301	12	25	233	protein kinase cascade
GO:0006793	0	1.644	42	64	822	phosphorus metabolic process
GO:0006796	0	1.644	42	64	822	phosphate metabolic process
GO:0048513	0	1.494	70	98	1390	organ development
GO:0006260	0	2.767	7	17	134	DNA replication
GO:0001501	0.001	2.136	14	27	269	skeletal system development
GO:0009653	0.001	1.516	59	84	1169	anatomical structure morphogenesis
GO:0001906	0.001	5.751	2	7	30	cell killing
GO:0001909	0.001	5.751	2	7	30	leukocyte mediated cytotoxicity
GO:0031323	0.001	1.389	106	136	2082	regulation of cellular metabolic process
GO:0001910	0.001	6.663	1	6	23	regulation of leukocyte mediated cytotoxicity
GO:0031341	0.001	6.663	1	6	23	regulation of cell killing
GO:0006468	0.001	1.68	32	51	638	protein amino acid phosphorylation
GO:0006464	0.001	1.494	61	85	1198	protein modification process
GO:0034961	0.001	1.376	110	141	2180	cellular biopolymer biosynthetic process
GO:0016310	0.001	1.638	36	55	705	phosphorylation
GO:0043284	0.001	1.375	111	141	2181	biopolymer biosynthetic process
GO:0002717	0.001	12.558	1	4	10	positive regulation of natural killer cell mediated immunity
GO:0003016	0.001	12.558	1	4	10	respiratory system process
GO:0015671	0.001	12.558	1	4	10	oxygen transport
GO:0045954	0.001	12.558	1	4	10	positive regulation of natural killer cell mediated cytotoxicity
GO:0019222	0.001	1.36	111	141	2200	regulation of metabolic process
GO:0043412	0.001	1.462	63	86	1235	biopolymer modification
GO:0009889	0.002	1.375	97	124	1905	regulation of biosynthetic process
GO:0015669	0.002	10.763	1	4	11	gas transport
GO:0001912	0.002	7.252	1	5	18	positive regulation of leukocyte mediated cytotoxicity
GO:0031343	0.002	7.252	1	5	18	positive regulation of cell killing
GO:0006259	0.002	1.855	18	31	351	DNA metabolic process
GO:0031326	0.002	1.364	96	123	1901	regulation of cellular biosynthetic process
GO:0048518	0.002	1.458	55	76	1089	positive regulation of biological process
GO:0007210	0.003	Inf	0	2	2	serotonin receptor signaling pathway
GO:0043032	0.003	Inf	0	2	2	positive regulation of macrophage activation
GO:0048619	0.003	Inf	0	2	2	embryonic hindgut morphogenesis
GO:0050703	0.003	Inf	0	2	2	interleukin-1 alpha secretion
GO:0050705	0.003	Inf	0	2	2	regulation of interleukin-1 alpha secretion
GO:0050717	0.003	Inf	0	2	2	positive regulation of interleukin-1 alpha secretion
GO:0010467	0.003	1.318	124	152	2439	gene expression
GO:0048806	0.003	6.284	1	5	20	genitalia development
GO:0048522	0.003	1.472	49	68	963	positive regulation of cellular process
GO:0010468	0.003	1.346	94	119	1856	regulation of gene expression
GO:0051252	0.003	1.36	84	108	1663	regulation of RNA metabolic process
GO:0016070	0.004	1.325	104	130	2061	RNA metabolic process
GO:0010802	0.004	14.108	0	3	7	respiratory gaseous exchange by respiratory system
GO:0034645	0.004	1.305	119	146	2356	cellular macromolecule biosynthetic process
GO:0060255	0.004	1.319	107	132	2102	regulation of macromolecule metabolic process
GO:0006350	0.004	1.342	90	114	1779	transcription
GO:0009059	0.004	1.301	120	146	2362	macromolecule biosynthetic process
GO:0006917	0.005	2.295	7	15	139	induction of apoptosis
GO:0012502	0.005	2.295	7	15	139	induction of programmed cell death
GO:0007264	0.005	1.732	19	31	373	small GTPase mediated signal transduction
GO:0006351	0.005	1.344	84	107	1663	transcription, DNA-dependent
GO:0018193	0.005	2.277	7	15	140	peptidyl-amino acid modification
GO:0010608	0.005	2.554	5	12	101	posttranscriptional regulation of gene expression
GO:0008610	0.005	1.896	13	23	254	lipid biosynthetic process
GO:0032774	0.005	1.34	84	107	1667	RNA biosynthetic process
GO:0006355	0.005	1.341	84	106	1650	regulation of transcription, DNA-dependent
GO:0010556	0.006	1.322	93	116	1833	regulation of macromolecule biosynthetic process
GO:0005977	0.006	4.192	2	6	33	glycogen metabolic process
GO:0006073	0.006	4.192	2	6	33	cellular glucan metabolic process
GO:0044042	0.006	4.192	2	6	33	glucan metabolic process
GO:0002027	0.006	6.847	1	4	15	regulation of heart rate
GO:0007129	0.006	6.847	1	4	15	synapsis
GO:0070192	0.006	6.847	1	4	15	chromosome organization involved in meiosis
GO:0035112	0.006	11.286	0	3	8	genitalia morphogenesis
GO:0045429	0.006	11.286	0	3	8	positive regulation of nitric oxide biosynthetic process
GO:0045860	0.006	2.602	5	11	91	positive regulation of protein kinase activity
GO:0051239	0.006	1.549	30	44	589	regulation of multicellular organismal process
GO:0007155	0.006	1.556	29	43	573	cell adhesion
GO:0022610	0.006	1.556	29	43	573	biological adhesion
GO:0043085	0.007	2.023	9	18	187	positive regulation of catalytic activity
GO:0048705	0.007	2.443	5	12	105	skeletal system morphogenesis
GO:0007286	0.007	3.477	2	7	45	spermatid development
GO:0009887	0.007	1.537	30	44	593	organ morphogenesis
GO:0019219	0.007	1.311	92	114	1813	regulation of nucleobase, nucleoside, nucleotide and nucleic acid metabolic process
GO:0010742	0.007	37.574	0	2	3	foam cell differentiation
GO:0010743	0.007	37.574	0	2	3	regulation of foam cell differentiation
GO:0010744	0.007	37.574	0	2	3	positive regulation of foam cell differentiation
GO:0042271	0.007	37.574	0	2	3	susceptibility to natural killer cell mediated cytotoxicity
GO:0050702	0.007	37.574	0	2	3	interleukin-1 beta secretion
GO:0050704	0.007	37.574	0	2	3	regulation of interleukin-1 secretion
GO:0050706	0.007	37.574	0	2	3	regulation of interleukin-1 beta secretion
GO:0050716	0.007	37.574	0	2	3	positive regulation of interleukin-1 secretion
GO:0050718	0.007	37.574	0	2	3	positive regulation of interleukin-1 beta secretion
GO:0045088	0.008	4.711	1	5	25	regulation of innate immune response
GO:0007399	0.008	1.478	36	51	714	nervous system development
GO:0046520	0.009	9.404	0	3	9	sphingoid biosynthetic process
GO:0051173	0.009	9.404	0	3	9	positive regulation of nitrogen compound metabolic process
GO:0050793	0.009	1.426	44	60	870	regulation of developmental process
GO:0006112	0.009	3.772	2	6	36	energy reserve metabolic process
GO:0007548	0.009	2.448	5	11	96	sex differentiation
GO:0033674	0.009	2.448	5	11	96	positive regulation of kinase activity
GO:0006996	0.009	1.4	49	66	975	organelle organization
GO:0048598	0.009	1.744	15	25	298	embryonic morphogenesis
GO:0051347	0.01	2.42	5	11	97	positive regulation of transferase activity
GO:0006928	0.01	1.66	18	29	362	cell motion
GO:0051674	0.01	1.66	18	29	362	localization of cell
GO:0045449	0.01	1.302	87	108	1723	regulation of transcription
GO:0048562	0.011	4.282	1	5	27	embryonic organ morphogenesis
GO:0005976	0.011	3.145	2	7	49	polysaccharide metabolic process
GO:0048515	0.011	3.145	2	7	49	spermatid differentiation
GO:0051270	0.011	2.487	4	10	86	regulation of cell motion
GO:0032729	0.012	8.06	1	3	10	positive regulation of interferon-gamma production
GO:0045428	0.012	8.06	1	3	10	regulation of nitric oxide biosynthetic process
GO:0051716	0.012	1.664	17	27	336	cellular response to stimulus
GO:0002705	0.012	4.096	1	5	28	positive regulation of leukocyte mediated immunity
GO:0002708	0.012	4.096	1	5	28	positive regulation of lymphocyte mediated immunity
GO:0046467	0.013	2.423	4	10	88	membrane lipid biosynthetic process
GO:0002443	0.014	2.204	6	12	115	leukocyte mediated immunity
GO:0007049	0.014	1.464	31	44	619	cell cycle
GO:0002418	0.014	18.785	0	2	4	immune response to tumor cell
GO:0002833	0.014	18.785	0	2	4	positive regulation of response to biotic stimulus
GO:0002834	0.014	18.785	0	2	4	regulation of response to tumor cell
GO:0002836	0.014	18.785	0	2	4	positive regulation of response to tumor cell
GO:0002837	0.014	18.785	0	2	4	regulation of immune response to tumor cell
GO:0002839	0.014	18.785	0	2	4	positive regulation of immune response to tumor cell
GO:0006900	0.014	18.785	0	2	4	membrane budding
GO:0010765	0.014	18.785	0	2	4	positive regulation of sodium ion transport
GO:0043030	0.014	18.785	0	2	4	regulation of macrophage activation
GO:0043489	0.014	18.785	0	2	4	RNA stabilization
GO:0048255	0.014	18.785	0	2	4	mRNA stabilization
GO:0050701	0.014	18.785	0	2	4	interleukin-1 secretion
GO:0050715	0.014	18.785	0	2	4	positive regulation of cytokine secretion
GO:0008016	0.015	3.327	2	6	40	regulation of heart contraction
GO:0043065	0.016	1.874	10	17	189	positive regulation of apoptosis
GO:0043488	0.016	7.052	1	3	11	regulation of mRNA stability
GO:0048070	0.016	7.052	1	3	11	regulation of pigmentation during development
GO:0016337	0.016	1.907	9	16	175	cell-cell adhesion
GO:0044264	0.016	3.231	2	6	41	cellular polysaccharide metabolic process
GO:0007507	0.016	1.863	10	17	190	heart development
GO:0001505	0.016	2.649	3	8	65	regulation of neurotransmitter levels
GO:0045089	0.017	4.705	1	4	20	positive regulation of innate immune response
GO:0030029	0.017	1.895	9	16	176	actin filament-based process
GO:0032879	0.017	1.706	14	22	267	regulation of localization
GO:0002252	0.017	1.993	7	14	147	immune effector process
GO:0043068	0.017	1.852	10	17	191	positive regulation of programmed cell death
GO:0002449	0.017	2.212	5	11	105	lymphocyte mediated immunity
GO:0009987	0.018	1.252	528	549	10417	cellular process
GO:0030036	0.019	1.919	8	15	163	actin cytoskeleton organization
GO:0009790	0.019	1.463	28	40	562	embryonic development
GO:0007127	0.019	3.622	2	5	31	meiosis I
GO:0008637	0.02	4.428	1	4	21	apoptotic mitochondrial changes
GO:0001913	0.02	6.268	1	3	12	T cell mediated cytotoxicity
GO:0021795	0.02	6.268	1	3	12	cerebral cortex cell migration
GO:0031645	0.02	6.268	1	3	12	negative regulation of neurological system process
GO:0003006	0.021	2.143	5	11	108	reproductive developmental process
GO:0007281	0.021	2.36	4	9	81	germ cell development
GO:0006720	0.021	3.488	2	5	32	isoprenoid metabolic process
GO:0048066	0.021	3.488	2	5	32	pigmentation during development
GO:0009893	0.022	1.473	25	36	502	positive regulation of metabolic process
GO:0007268	0.023	1.825	9	16	182	synaptic transmission
GO:0031325	0.023	1.479	25	35	486	positive regulation of cellular metabolic process
GO:0018108	0.023	2.474	3	8	69	peptidyl-tyrosine phosphorylation
GO:0018212	0.023	2.474	3	8	69	peptidyl-tyrosine modification
GO:0009072	0.023	4.182	1	4	22	aromatic amino acid family metabolic process
GO:0006509	0.023	12.523	0	2	5	membrane protein ectodomain proteolysis
GO:0007442	0.023	12.523	0	2	5	hindgut morphogenesis
GO:0009083	0.023	12.523	0	2	5	branched chain family amino acid catabolic process
GO:0021520	0.023	12.523	0	2	5	spinal cord motor neuron cell fate specification
GO:0033619	0.023	12.523	0	2	5	membrane protein proteolysis
GO:0043666	0.023	12.523	0	2	5	regulation of phosphoprotein phosphatase activity
GO:0006357	0.024	1.472	25	35	488	regulation of transcription from RNA polymerase II promoter
GO:0002699	0.024	3.363	2	5	33	positive regulation of immune effector process
GO:0021510	0.024	3.363	2	5	33	spinal cord development
GO:0006974	0.024	1.686	12	20	245	response to DNA damage stimulus
GO:0030334	0.025	2.434	4	8	70	regulation of cell migration
GO:0065009	0.025	1.528	20	29	390	regulation of molecular function
GO:0031328	0.025	1.505	21	31	423	positive regulation of cellular biosynthetic process
GO:0006570	0.025	5.641	1	3	13	tyrosine metabolic process
GO:0008045	0.025	5.641	1	3	13	motor axon guidance
GO:0008299	0.025	5.641	1	3	13	isoprenoid biosynthetic process
GO:0014855	0.025	5.641	1	3	13	striated muscle cell proliferation
GO:0016079	0.025	5.641	1	3	13	synaptic vesicle exocytosis
GO:0060038	0.025	5.641	1	3	13	cardiac muscle cell proliferation
GO:0033554	0.026	1.593	16	24	310	cellular response to stress
GO:0010628	0.026	1.534	19	28	375	positive regulation of gene expression
GO:0009891	0.026	1.497	22	31	425	positive regulation of biosynthetic process
GO:0048675	0.027	3.961	1	4	23	axon extension
GO:0009056	0.027	1.337	45	58	889	catabolic process
GO:0043406	0.028	2.826	2	6	46	positive regulation of MAP kinase activity
GO:0016477	0.029	1.648	13	20	250	cell migration
GO:0030154	0.03	1.267	70	85	1377	cell differentiation
GO:0048699	0.03	1.478	22	31	430	generation of neurons
GO:0030335	0.031	3.763	1	4	24	positive regulation of cell migration
GO:0022029	0.031	5.127	1	3	14	telencephalon cell migration
GO:0043487	0.031	5.127	1	3	14	regulation of RNA stability
GO:0046851	0.031	5.127	1	3	14	negative regulation of bone remodeling
GO:0001764	0.031	2.49	3	7	60	neuron migration
GO:0035239	0.031	1.998	6	11	115	tube morphogenesis
GO:0045664	0.032	2.177	4	9	87	regulation of neuron differentiation
GO:0019226	0.033	1.671	11	18	222	transmission of nerve impulse
GO:0002087	0.034	9.391	0	2	6	regulation of respiratory gaseous exchange by neurological process
GO:0002347	0.034	9.391	0	2	6	response to tumor cell
GO:0031076	0.034	9.391	0	2	6	embryonic camera-type eye development
GO:0050714	0.034	9.391	0	2	6	positive regulation of protein secretion
GO:0030182	0.034	1.494	19	28	384	neuron differentiation
GO:0048489	0.035	3.584	1	4	25	synaptic vesicle transport
GO:0016265	0.036	1.353	36	47	710	death
GO:0007423	0.036	1.655	11	18	224	sensory organ development
GO:0007411	0.036	2.123	5	9	89	axon guidance
GO:0006366	0.036	1.413	26	36	521	transcription from RNA polymerase II promoter
GO:0002706	0.036	2.629	2	6	49	regulation of lymphocyte mediated immunity
GO:0045941	0.036	1.495	19	27	370	positive regulation of transcription
GO:0012501	0.036	1.36	34	45	676	programmed cell death
GO:0044248	0.037	1.337	39	50	764	cellular catabolic process
GO:0006807	0.037	1.547	15	23	305	nitrogen compound metabolic process
GO:0021885	0.037	4.7	1	3	15	forebrain cell migration
GO:0030101	0.037	4.7	1	3	15	natural killer cell activation
GO:0030516	0.037	4.7	1	3	15	regulation of axon extension
GO:0034104	0.037	4.7	1	3	15	negative regulation of tissue remodeling
GO:0048008	0.037	4.7	1	3	15	platelet-derived growth factor receptor signaling pathway
GO:0050790	0.039	1.511	17	25	339	regulation of catalytic activity
GO:0051094	0.039	1.511	17	25	339	positive regulation of developmental process
GO:0002697	0.039	2.356	3	7	63	regulation of immune effector process
GO:0043010	0.04	1.987	5	10	105	camera-type eye development
GO:0045087	0.04	1.987	5	10	105	innate immune response
GO:0022008	0.041	1.428	23	32	458	neurogenesis
GO:0045859	0.041	1.843	7	12	135	regulation of protein kinase activity
GO:0050767	0.042	1.966	5	10	106	regulation of neurogenesis
GO:0010604	0.043	1.413	24	33	477	positive regulation of macromolecule metabolic process
GO:0003015	0.043	2.511	3	6	51	heart process
GO:0048704	0.043	2.511	3	6	51	embryonic skeletal system morphogenesis
GO:0060047	0.043	2.511	3	6	51	heart contraction
GO:0043067	0.044	1.426	23	31	444	regulation of programmed cell death
GO:0048519	0.044	1.274	54	66	1058	negative regulation of biological process
GO:0006915	0.044	1.344	34	44	668	apoptosis
GO:0008219	0.044	1.335	36	46	703	cell death
GO:0042133	0.044	4.338	1	3	16	neurotransmitter metabolic process
GO:0050708	0.044	4.338	1	3	16	regulation of protein secretion
GO:0009408	0.045	3.271	1	4	27	response to heat
GO:0001667	0.045	7.512	0	2	7	ameboidal cell migration
GO:0002831	0.045	7.512	0	2	7	regulation of response to biotic stimulus
GO:0007413	0.045	7.512	0	2	7	axonal fasciculation
GO:0032814	0.045	7.512	0	2	7	regulation of natural killer cell activation
GO:0032816	0.045	7.512	0	2	7	positive regulation of natural killer cell activation
GO:0033198	0.045	7.512	0	2	7	response to ATP
GO:0045124	0.045	7.512	0	2	7	regulation of bone resorption
GO:0045651	0.045	7.512	0	2	7	positive regulation of macrophage differentiation
GO:0048557	0.045	7.512	0	2	7	embryonic digestive tract morphogenesis
GO:0050707	0.045	7.512	0	2	7	regulation of cytokine secretion
GO:0043405	0.046	2.274	3	7	65	regulation of MAP kinase activity
GO:0048870	0.046	1.559	13	20	263	cell motility
GO:0002703	0.047	2.456	3	6	52	regulation of leukocyte mediated immunity
GO:0044057	0.048	1.798	7	12	138	regulation of system process
GO:0044267	0.048	1.186	120	137	2373	cellular protein metabolic process
GO:0048869	0.048	1.224	78	92	1537	cellular developmental process
GO:0042325	0.048	1.997	5	9	94	regulation of phosphorylation
GO:0048754	0.049	2.235	3	7	66	branching morphogenesis of a tube
GO:0051240	0.05	1.906	6	10	109	positive regulation of multicellular organismal process
GO:0048584	0.05	1.837	6	11	124	positive regulation of response to stimulus

## Sheet: GO_Mut_E14.5vsE17.5
GO terms enrichment for up-regulated genes in mutants: Biological Processes - over-represented
GOBPID	Pvalue	OddsRatio	ExpCount	Count	Size	Term
GO:0006898	0	126.273	0	3	17	receptor-mediated endocytosis
GO:0050796	0.001	62.609	0	2	20	regulation of insulin secretion
GO:0002791	0.001	53.652	0	2	23	regulation of peptide secretion
GO:0046883	0.001	40.217	0	2	30	regulation of hormone secretion
GO:0003097	0.002	Inf	0	1	1	renal water transport
GO:0009414	0.002	Inf	0	1	1	response to water deprivation
GO:0009415	0.002	Inf	0	1	1	response to water
GO:0042631	0.002	Inf	0	1	1	cellular response to water deprivation
GO:0045226	0.002	Inf	0	1	1	extracellular polysaccharide biosynthetic process
GO:0046379	0.002	Inf	0	1	1	extracellular polysaccharide metabolic process
GO:0046952	0.002	Inf	0	1	1	ketone body catabolic process
GO:0030073	0.003	29.611	0	2	40	insulin secretion
GO:0030072	0.003	25.561	0	2	46	peptide hormone secretion
GO:0002790	0.004	24.446	0	2	48	peptide secretion
GO:0001977	0.004	540.708	0	1	2	renal system process involved in regulation of blood volume
GO:0046950	0.004	540.708	0	1	2	cellular ketone body metabolic process
GO:0006897	0.004	10.525	0	3	169	endocytosis
GO:0010324	0.004	10.525	0	3	169	membrane invagination
GO:0046879	0.005	20.812	0	2	56	hormone secretion
GO:0009914	0.005	20.065	0	2	58	hormone transport
GO:0015833	0.006	19.712	0	2	59	peptide transport
GO:0006901	0.006	270.333	0	1	3	vesicle coating
GO:0006907	0.006	270.333	0	1	3	pinocytosis
GO:0048012	0.006	270.333	0	1	3	hepatocyte growth factor receptor signaling pathway
GO:0048268	0.006	270.333	0	1	3	clathrin coat assembly
GO:0006900	0.008	180.208	0	1	4	membrane budding
GO:0006766	0.008	16.757	0	2	69	vitamin metabolic process
GO:0003071	0.01	135.146	0	1	5	renal system process involved in regulation of systemic arterial blood pressure
GO:0032024	0.01	135.146	0	1	5	positive regulation of insulin secretion
GO:0043666	0.01	135.146	0	1	5	regulation of phosphoprotein phosphatase activity
GO:0046903	0.01	7.558	0	3	233	secretion
GO:0016044	0.011	7.299	0	3	241	membrane organization
GO:0051046	0.011	13.51	0	2	85	regulation of secretion
GO:0006066	0.014	6.593	1	3	266	cellular alcohol metabolic process
GO:0002793	0.015	77.208	0	1	8	positive regulation of peptide secretion
GO:0006098	0.015	77.208	0	1	8	pentose-phosphate shunt
GO:0006740	0.015	77.208	0	1	8	NADPH regeneration
GO:0019932	0.016	11.429	0	2	100	second-messenger-mediated signaling
GO:0002076	0.017	67.552	0	1	9	osteoblast development
GO:0003001	0.018	10.661	0	2	107	generation of a signal involved in cell-cell signaling
GO:0002792	0.019	60.042	0	1	10	negative regulation of peptide secretion
GO:0006547	0.019	60.042	0	1	10	histidine metabolic process
GO:0006548	0.019	60.042	0	1	10	histidine catabolic process
GO:0009075	0.019	60.042	0	1	10	histidine family amino acid metabolic process
GO:0009077	0.019	60.042	0	1	10	histidine family amino acid catabolic process
GO:0009746	0.019	60.042	0	1	10	response to hexose stimulus
GO:0009749	0.019	60.042	0	1	10	response to glucose stimulus
GO:0034284	0.019	60.042	0	1	10	response to monosaccharide stimulus
GO:0046676	0.019	60.042	0	1	10	negative regulation of insulin secretion
GO:0046887	0.019	60.042	0	1	10	positive regulation of hormone secretion
GO:0006833	0.021	54.033	0	1	11	water transport
GO:0042044	0.021	54.033	0	1	11	fluid transport
GO:0055114	0.022	4.177	1	4	570	oxidation reduction
GO:0009743	0.023	49.117	0	1	12	response to carbohydrate stimulus
GO:0045576	0.025	45.021	0	1	13	mast cell activation
GO:0050790	0.026	5.131	1	3	339	regulation of catalytic activity
GO:0006739	0.027	41.554	0	1	14	NADP metabolic process
GO:0010817	0.028	8.272	0	2	137	regulation of hormone levels
GO:0046888	0.028	38.583	0	1	15	negative regulation of hormone secretion
GO:0007588	0.03	36.008	0	1	16	excretion
GO:0045453	0.03	36.008	0	1	16	bone resorption
GO:0051336	0.031	7.86	0	2	144	regulation of hydrolase activity
GO:0033692	0.032	33.755	0	1	17	cellular polysaccharide biosynthetic process
GO:0000271	0.034	31.767	0	1	18	polysaccharide biosynthetic process
GO:0003014	0.036	30	0	1	19	renal system process
GO:0007200	0.036	30	0	1	19	activation of phospholipase C activity by G-protein coupled receptor protein signaling pathway coupled to IP3 second messenger
GO:0007202	0.036	30	0	1	19	activation of phospholipase C activity
GO:0010518	0.036	30	0	1	19	positive regulation of phospholipase activity
GO:0010863	0.036	30	0	1	19	positive regulation of phospholipase C activity
GO:0065009	0.038	4.437	1	3	390	regulation of molecular function
GO:0010517	0.038	28.419	0	1	20	regulation of phospholipase activity
GO:0051048	0.038	28.419	0	1	20	negative regulation of secretion
GO:0060193	0.038	28.419	0	1	20	positive regulation of lipase activity
GO:0006769	0.04	26.996	0	1	21	nicotinamide metabolic process
GO:0016192	0.04	4.344	1	3	398	vesicle-mediated transport
GO:0006520	0.041	6.671	0	2	169	amino acid metabolic process
GO:0019722	0.041	25.708	0	1	22	calcium-mediated signaling
GO:0006461	0.042	6.63	0	2	170	protein complex assembly
GO:0070271	0.042	6.63	0	2	170	protein complex biogenesis
GO:0006695	0.043	24.538	0	1	23	cholesterol biosynthetic process
GO:0060191	0.043	24.538	0	1	23	regulation of lipase activity
GO:0019752	0.044	4.18	1	3	413	carboxylic acid metabolic process
GO:0006082	0.044	4.17	1	3	414	organic acid metabolic process
GO:0051049	0.045	6.325	0	2	178	regulation of transport
GO:0006810	0.046	2.346	4	8	2176	transport
GO:0051234	0.047	2.331	4	8	2188	establishment of localization
GO:0003073	0.047	22.49	0	1	25	regulation of systemic arterial blood pressure
GO:0019362	0.049	21.588	0	1	26	pyridine nucleotide metabolic process
GO:0051047	0.049	21.588	0	1	26	positive regulation of secretion
GO:0051260	0.049	21.588	0	1	26	protein homooligomerization
GO:0043085	0.05	6.013	0	2	187	positive regulation of catalytic activity
GO terms enrichment for down-regulated genes in mutants: Biological Processes - over-represented
GOBPID	Pvalue	OddsRatio	ExpCount	Count	Size	Term
GO:0007231	0.003	Inf	0	1	1	osmosensory signaling pathway
GO:0030103	0.003	Inf	0	1	1	vasopressin secretion
GO:0042538	0.003	Inf	0	1	1	hyperosmotic salinity response
GO:0048385	0.003	Inf	0	1	1	regulation of retinoic acid receptor signaling pathway
GO:0048387	0.003	Inf	0	1	1	negative regulation of retinoic acid receptor signaling pathway
GO:0047484	0.006	370.457	0	1	2	regulation of response to osmotic stress
GO:0016539	0.008	185.214	0	1	3	intein-mediated protein splicing
GO:0030908	0.008	185.214	0	1	3	protein splicing
GO:0006972	0.011	123.467	0	1	4	hyperosmotic response
GO:0006572	0.014	92.593	0	1	5	tyrosine catabolic process
GO:0045599	0.014	92.593	0	1	5	negative regulation of fat cell differentiation
GO:0006559	0.017	74.069	0	1	6	L-phenylalanine catabolic process
GO:0006573	0.017	74.069	0	1	6	valine metabolic process
GO:0009651	0.017	74.069	0	1	6	response to salt stress
GO:0048384	0.017	74.069	0	1	6	retinoic acid receptor signaling pathway
GO:0006558	0.019	61.719	0	1	7	L-phenylalanine metabolic process
GO:0048146	0.019	61.719	0	1	7	positive regulation of fibroblast proliferation
GO:0006397	0.024	5.219	1	3	225	mRNA processing
GO:0009074	0.025	46.282	0	1	9	aromatic amino acid family catabolic process
GO:0008152	0.026	2.073	18	24	6391	metabolic process
GO:0030279	0.027	41.137	0	1	10	negative regulation of ossification
GO:0007205	0.03	37.02	0	1	11	activation of protein kinase C activity by G-protein coupled receptor protein signaling pathway
GO:0006508	0.03	2.809	2	6	868	proteolysis
GO:0006811	0.032	3.086	2	5	649	ion transport
GO:0006805	0.033	33.652	0	1	12	xenobiotic metabolic process
GO:0009081	0.033	33.652	0	1	12	branched chain family amino acid metabolic process
GO:0019439	0.033	33.652	0	1	12	aromatic compound catabolic process
GO:0016071	0.034	4.55	1	3	257	mRNA metabolic process
GO:0006570	0.035	30.845	0	1	13	tyrosine metabolic process
GO:0045598	0.035	30.845	0	1	13	regulation of fat cell differentiation
GO:0018149	0.038	28.47	0	1	14	peptide cross-linking
GO:0046851	0.038	28.47	0	1	14	negative regulation of bone remodeling
GO:0048144	0.038	28.47	0	1	14	fibroblast proliferation
GO:0048145	0.038	28.47	0	1	14	regulation of fibroblast proliferation
GO:0035239	0.04	6.691	0	2	115	tube morphogenesis
GO:0006970	0.041	26.435	0	1	15	response to osmotic stress
GO:0009410	0.041	26.435	0	1	15	response to xenobiotic stimulus
GO:0034104	0.041	26.435	0	1	15	negative regulation of tissue remodeling
GO:0045666	0.041	26.435	0	1	15	positive regulation of neuron differentiation
GO:0009968	0.047	6.143	0	2	125	negative regulation of signal transduction
GO:0001503	0.047	6.093	0	2	126	ossification
GO:0015807	0.049	21.765	0	1	18	L-amino acid transport
