# Supplementary material for: Systems biology approach to identify transcriptome reprogramming and candidate microRNA targets during the progression of polycystic kidney disease
Source: BMC Syst Biol. 2011 Apr 25;5:56. doi: 10.1186/1752-0509-5-56 (PMC3111376; doi:10.1186/1752-0509-5-56)
Supplement: Additional file 13 — Gene Set Enrichment Analysis- overrepresented gene sets or pathways. This table shows the overrepresented gene-sets/pathways obtained from Gene Set Enrichment Analysis for significantly regulated genes. Sheets 1 through 3 show overrepresented gene-sets for up- and down-regulated genes obtained for E14.5 mutant versus wild-type comparison, E17.5 mutant versus wild-type, and mutants at E14.5 versus E17.5. [file 1752-0509-5-56-S13.XLS]

## Sheet: GSEA_E14.5
Enriched up-regulated gene sets at E14.5
NAME	SIZE	ES	NES	NOM p-val
ADIP_HUMAN_UP	41	0.650845	1.72466	0
POD1_KO_DN	391	0.198375	1.65464	0
POD1_KO_MOST_DN	16	0.694264	1.64281	0
GLYCOLYSIS_AND_GLUCONEOGENESIS	29	0.588305	1.56267	0
LVAD_HEARTFAILURE_DN	26	0.835528	1.52665	0
HDACI_COLON_CUR_UP	65	0.369753	1.52069	0
VANASSE_BCL2_TARGETS	69	0.416063	1.51081	0
GPCRDB_CLASS_A_RHODOPSIN_LIKE	118	0.244513	1.46987	0
FRUCTOSE_AND_MANNOSE_METABOLISM	18	0.747349	1.45907	0
IDX_TSA_UP_CLUSTER6	109	0.308679	1.45802	0
GPCRS_CLASS_A_RHODOPSIN_LIKE	100	0.268171	1.44569	0
STANELLE_E2F1_UP	15	0.487366	1.43141	0
AGED_MOUSE_HYPOTH_UP	31	0.456858	1.40397	0
WERNERONLY_FIBRO_UP	19	0.503671	1.38268	0
HSA04630_JAK_STAT_SIGNALING_PATHWAY	102	0.208875	1.33597	0
ASTON_DEPRESSION_DN	88	0.231014	1.32505	0
NGUYEN_KERATO_DN	50	0.29352	1.32471	0
TAKEDA_NUP8_HOXA9_16D_UP	80	0.381466	1.31918	0
SHEPARD_BMYB_MORPHOLINO_UP	105	0.254279	1.31688	0
HSA04920_ADIPOCYTOKINE_SIGNALING_PATHWAY	47	0.270316	1.30235	0
ZHAN_MMPC_SIM_BC_AND_MM	29	0.432615	1.26649	0
DIAB_NEPH_DN	225	0.181663	1.25439	0
CANCER_NEOPLASTIC_META_UP	48	0.451707	1.23398	0
PASSERINI_ADHESION	25	0.359778	1.21759	0
BASSO_GERMINAL_CENTER_CD40_UP	64	0.325155	1.21189	0
FLECHNER_KIDNEY_TRANSPLANT_WELL_DN	15	0.770128	1.20131	0
WALKER_MM_SNP_DIFF	27	0.490966	1.19579	0
LINDSTEDT_DEND_8H_VS_48H_DN	45	0.335543	1.1948	0
ADIP_VS_PREADIP_DN	28	0.567182	1.18573	0
BRENTANI_REPAIR	26	0.324651	1.1553	0
HDACI_COLON_SUL_UP	72	0.219674	1.15284	0
HSA04210_APOPTOSIS	57	0.194295	1.12993	0
ST_B_CELL_ANTIGEN_RECEPTOR	31	0.267852	1.1294	0
5FU_RESIST_GASTRIC_UP	17	0.552197	1.12119	0
HSA00564_GLYCEROPHOSPHOLIPID_METABOLISM	37	0.382179	1.11014	0
HSA00251_GLUTAMATE_METABOLISM	16	0.824606	1.09982	0
ZHANG_EFT_EWSFLI1_UP	54	0.213473	1.0989	0
LEE_TCELLS4_UP	24	0.31876	1.06083	0
HSA00980_METABOLISM_OF_XENOBIOTICS_BY_CYTOCHROME_P450	32	0.448772	1.03506	0
MARCINIAK_CHOP_DIFF	19	0.326076	1.03274	0
ZHAN_MM_CD138_HP_VS_REST	21	0.378979	1.02323	0
ZUCCHI_EPITHELIAL_UP	29	0.352083	1.00076	0
BLEO_HUMAN_LYMPH_HIGH_24HRS_UP	58	0.122522	1	0
CHEMICALPATHWAY	17	0.680728	1.35563	0.0443407
WANG_HOXA9_VS_MEIS1_UP	23	0.426737	1.16922	0.048
SANA_IFNG_ENDOTHELIAL_DN	56	0.346603	1.21413	0.049
Enriched down-regulated gene sets at E14.5
NAME	SIZE	ES	NES	NOM p-val
LVAD_HEARTFAILURE_DN	26	-0.82862	-1.98424	0
LYSINE_DEGRADATION	20	-0.588086	-1.76291	0
PROPANOATE_METABOLISM	23	-0.519983	-1.6436	0
FLECHNER_KIDNEY_TRANSPLANT_REJECTION_UP	50	-0.344425	-1.61107	0
GPCRDB_CLASS_A_RHODOPSIN_LIKE	118	-0.300112	-1.60159	0
HSC_STHSC_SHARED	18	-0.60056	-1.59012	0
HSC_STHSC_FETAL	18	-0.60056	-1.59012	0
HSA04080_NEUROACTIVE_LIGAND_RECEPTOR_INTERACTION	161	-0.347445	-1.56005	0
RUTELLA_HEPATGFSNDCS_UP	84	-0.526001	-1.54279	0
IRITANI_ADPROX_DN	36	-0.396525	-1.54038	0
XPB_TTD-CS_DN	21	-0.571846	-1.52673	0
ADIP_HUMAN_UP	41	-0.57408	-1.49299	0
ROS_MOUSE_AORTA_DN	50	-0.461275	-1.48423	0
UVC_HIGH_D6_DN	23	-0.716572	-1.44784	0
CROONQUIST_IL6_RAS_DN	19	-0.464321	-1.44111	0
AGED_MOUSE_CORTEX_UP	19	-0.379965	-1.42982	0
UVC_HIGH_D4_DN	29	-0.427414	-1.40017	0
GPCRS_CLASS_A_RHODOPSIN_LIKE	100	-0.363189	-1.39896	0
BCNU_GLIOMA_MGMT_48HRS_DN	116	-0.383542	-1.38716	0
YU_CMYC_UP	23	-0.318285	-1.37004	0
BRENTANI_PROTEIN_MODIFICATION	96	-0.325116	-1.35137	0
NING_COPD_UP	91	-0.195095	-1.34152	0
ZHAN_MM_MOLECULAR_CLASSI_DN	30	-0.274085	-1.33292	0
HSC_STHSC_ADULT	22	-0.470439	-1.31541	0
SIG_CHEMOTAXIS	35	-0.43089	-1.31387	0
REOVIRUS_HEK293_DN	144	-0.304256	-1.31317	0
ADIP_DIFF_CLUSTER4	22	-0.463946	-1.30107	0
IDX_TSA_UP_CLUSTER5	51	-0.41193	-1.29857	0
IDX_TSA_DN_CLUSTER5	28	-0.311597	-1.28839	0
ST_TUMOR_NECROSIS_FACTOR_PATHWAY	22	-0.3407	-1.28479	0
VERHAAK_AML_NPM1_MUT_VS_WT_UP	95	-0.264244	-1.28423	0
HSA00330_ARGININE_AND_PROLINE_METABOLISM	20	-0.584759	-1.27295	0
HSA00620_PYRUVATE_METABOLISM	23	-0.367809	-1.24673	0
HPV31_DN	26	-0.425057	-1.24097	0
XPB_TTD-CS_UP	19	-0.614961	-1.23717	0
CARIES_PULP_DN	48	-0.312135	-1.23457	0
TCELL_ANERGIC_UP	59	-0.428748	-1.23354	0
INFLAMPATHWAY	16	-0.341344	-1.23347	0
LEE_DENA_DN	47	-0.335814	-1.23253	0
GLUCONEOGENESIS	37	-0.317622	-1.20761	0
GLYCOLYSIS	37	-0.317622	-1.20761	0
HADDAD_HSC_CD7_DN	41	-0.438328	-1.20318	0
HADDAD_CD45CD7_PLUS_VS_MINUS_DN	41	-0.438328	-1.20318	0
AGUIRRE_PANCREAS_CHR12	29	-0.231451	-1.17879	0
GPCRPATHWAY	21	-0.387469	-1.17852	0
HYPOXIA_REVIEW	56	-0.444457	-1.17577	0
CELL_ADHESION_RECEPTOR_ACTIVITY	20	-0.573824	-1.1747	0
MCALPAINPATHWAY	19	-0.536874	-1.17193	0
BETA_ALANINE_METABOLISM	22	-0.674285	-1.17125	0
ZHAN_MULTIPLE_MYELOMA_VS_NORMAL_DN	26	-0.371069	-1.17042	0
LEE_MYC_E2F1_DN	39	-0.339745	-1.16099	0
STRESS_TPA_SPECIFIC_UP	25	-0.426631	-1.15972	0
AS3_FIBRO_UP	29	-0.288627	-1.15637	0
AS3_FIBRO_C3	29	-0.288627	-1.15637	0
ABRAHAM_AL_VS_MM_UP	20	-0.397244	-1.14717	0
ABRAHAM_MM_VS_AL_DN	19	-0.399909	-1.14716	0
IRS1_KO_ADIP_DN	74	-0.266168	-1.13118	0
ADIP_DIFF_CLUSTER5	29	-0.256537	-1.11596	0
GLYCEROLIPID_METABOLISM	24	-0.444886	-1.10452	0
G_PROTEIN_SIGNALING	59	-0.232782	-1.09781	0
TAKEDA_NUP8_HOXA9_10D_UP	91	-0.155703	-1.06681	0
METPATHWAY	24	-0.244434	-1.06177	0
FLECHNER_KIDNEY_TRANSPLANT_REJECTION_PBL_DN	30	-0.237011	-1.06128	0
BECKER_TAMOXIFEN_RESISTANT_DN	28	-0.250841	-1.04955	0
LEE_MYC_UP	34	-0.177809	-1.012	0
IRS_KO_ADIP_UP	16	-0.288643	-1.00749	0
IFNA_HCMV_6HRS_UP	28	-0.1633	-1	0
HYPOXIA_NORMAL_UP	122	-0.203874	-1	0
HSA00970_AMINOACYL_TRNA_BIOSYNTHESIS	16	-0.52183	-1.24121	0.0403826
STEFFEN_AML_PML_PLZF_TRGT	25	-0.625275	-1.19658	0.042
IL1RPATHWAY	19	-0.477359	-1.11984	0.043

## Sheet: GSEA_E17.5
Enriched up-regulated gene sets at E17.5
NAME	SIZE	ES	NES	NOM p-val
EGF_HDMEC_UP	29	0.549377	1.75838	0
CMV_HCMV_TIMECOURSE_6HRS_DN	30	0.731795	1.74419	0
AGED_MOUSE_NEOCORTEX_UP	45	0.373023	1.58415	0
KUROKAWA_5FU_IFN_SENSITIVE_VS_RESISTANT_DN	21	0.445215	1.55875	0
HDACI_COLON_BUT12HRS_DN	44	0.384095	1.55815	0
ZHAN_TONSIL_PCBC	30	0.451527	1.55076	0
NF90_DN	24	0.464874	1.53929	0
UVC_LOW_ALL_DN	36	0.322311	1.48925	0
CHESLER_BRAIN_ONLY_SUBSET	19	0.47548	1.47759	0
UVB_NHEK2_DN	59	0.37113	1.45955	0
GH_GHRHR_KO_24HRS_UP	81	0.293271	1.45334	0
ZHAN_MMPC_SIM_BC_AND_MM	29	0.506969	1.43727	0
MOREAUX_TACI_HI_VS_LOW_DN	90	0.311431	1.43296	0
HUMAN_TISSUE_TESTIS	33	0.360193	1.42805	0
G1_TO_S_CELL_CYCLE_REACTOME	49	0.518262	1.42615	0
BYSTROM_IL5_UP	35	0.349665	1.37731	0
UVB_SCC_UP	59	0.348131	1.36865	0
WNTPATHWAY	19	0.496903	1.34684	0
ET743_SARCOMA_DN	141	0.258008	1.337	0
POD1_KO_MOST_DN	16	0.484333	1.33277	0
BRENTANI_TRANSCRIPTION_FACTORS	49	0.331554	1.33119	0
UVC_HIGH_D2_DN	18	0.41576	1.31628	0
CROONQUIST_IL6_RAS_DN	19	0.404937	1.3078	0
LU_IL4BCELL	46	0.484803	1.23871	0
HSA04540_GAP_JUNCTION	55	0.294313	1.23092	0
HSA04010_MAPK_SIGNALING_PATHWAY	171	0.234445	1.22866	0
MOREAUX_TACI_HI_VS_LOW_UP	220	0.180864	1.22214	0
HDACI_COLON_BUT_DN	135	0.268926	1.2043	0
HSA01430_CELL_COMMUNICATION	61	0.468541	1.2032	0
ZUCCHI_EPITHELIAL_UP	29	0.477183	1.18184	0
HOGERKORP_CD44_DN	16	0.318885	1.17954	0
YAO_P4_KO_VS_WT_DN	15	0.392178	1.17047	0
BASSO_REGULATORY_HUBS	78	0.239301	1.16417	0
HDACI_COLON_BUT48HRS_DN	65	0.296007	1.16257	0
FALT_BCLL_IG_MUTATED_VS_WT_UP	31	0.243845	1.15477	0
HDACI_COLON_SUL16HRS_UP	22	0.464288	1.14674	0
ZMPSTE24_KO_UP	23	0.516037	1.14661	0
SHEPARD_BMYB_MORPHOLINO_UP	105	0.275011	1.14083	0
HSA04520_ADHERENS_JUNCTION	49	0.196561	1.13308	0
BRCA2_BRCA1_UP	28	0.313383	1.1304	0
PASSERINI_OXIDATION	15	0.560498	1.1299	0
IDX_TSA_UP_CLUSTER5	51	0.160339	1.10475	0
HSA00310_LYSINE_DEGRADATION	31	0.304016	1.04446	0
P38MAPKPATHWAY	30	0.251226	1.02284	0
ZHAN_MM_CD138_CD2_VS_REST	18	0.180319	1.00604	0
SHIPP_DLBCL_CURED_UP	17	0.251529	1	0
HSA00512_O_GLYCAN_BIOSYNTHESIS	16	0.278384	1	0
TPA_SENS_MIDDLE_DN	182	0.297113	1.2747	0.0400471
IDX_TSA_DN_CLUSTER5	28	0.357017	1.38709	0.042
FSH_OVARY_MCV152_UP	39	0.41973	1.3643	0.0474183
VEGF_HUVEC_2HRS_UP	17	0.4941	1.50984	0.04772
APOPTOSIS_KEGG	33	0.39265	1.10715	0.0482269
Enriched down-regulated gene sets at E17.5
NAME	SIZE	ES	NES	NOM p-val
TRYPTOPHAN_METABOLISM	31	-0.369607	-1.72451	0
CMV_HCMV_TIMECOURSE_6HRS_DN	30	-0.610474	-1.65192	0
ZHAN_MMPC_PC	15	-0.578535	-1.44874	0
GAMMA-UV_FIBRO_UP	24	-0.631366	-1.41231	0
PROPANOATE_METABOLISM	23	-0.460451	-1.37827	0
WERNERONLY_FIBRO_DN	42	-0.328717	-1.37765	0
AGED_MOUSE_HIPPOCAMPUS_ANY_UP	30	-0.404297	-1.36293	0
IGF_VS_PDGF_UP	47	-0.501504	-1.31539	0
UV-CMV_UNIQUE_HCMV_6HRS_DN	50	-0.32815	-1.2934	0
PENG_LEUCINE_DN	104	-0.330259	-1.27251	0
HDACI_COLON_SUL24HRS_DN	80	-0.353727	-1.249	0
HSA00970_AMINOACYL_TRNA_BIOSYNTHESIS	16	-0.600446	-1.22632	0
LEI_MYB_REGULATED_GENES	187	-0.200799	-1.2075	0
JISON_SICKLE_CELL	18	-0.334392	-1.19228	0
ABBUD_LIF_DN	20	-0.312779	-1.1916	0
VALINE_LEUCINE_AND_ISOLEUCINE_DEGRADATION	26	-0.322917	-1.13829	0
AGED_MOUSE_CEREBELLUM_DN	35	-0.302549	-1.1194	0
GH_AUTOCRINE_UP	97	-0.188163	-1.04196	0
EDG1PATHWAY	19	-0.240873	-1.03868	0
FLECHNER_KIDNEY_TRANSPLANT_WELL_UP	317	-0.126262	-1.01173	0
LINDSTEDT_DEND_DN	37	-0.216046	-1.00373	0
DORSAM_HOXA9_DN	17	-0.449446	-1.43884	0.049
UVC_HIGH_D8_DN	15	-0.515544	-1.27758	0.049

## Sheet: GSEA_Mutants
Enriched up-regulated gene sets in mutants across time points E14.5 and E17.5
NAME	SIZE	ES	NES	NOM p-val
HSA04916_MELANOGENESIS	70	0.379104	1.77258	0
HSA04742_TASTE_TRANSDUCTION	21	0.661958	1.48812	0
HOGERKORP_CD44_DN	16	0.508036	1.45685	0
INTRINSICPATHWAY	18	0.561047	1.44206	0
WILLERT_WNT_NCCIT_ALL_UP	16	0.441949	1.42571	0
HIF1_TARGETS	25	0.400378	1.40401	0
CMV_ALL_UP	63	0.335804	1.39802	0
GH_AUTOCRINE_UP	97	0.312289	1.35169	0
HOFMANN_MANTEL_LYMPHOMA_VS_LYMPH_NODES_UP	32	0.492388	1.33679	0
RADAEVA_IFNA_UP	28	0.498483	1.33302	0
IFNALPHA_HCC_UP	20	0.508379	1.31373	0
G_PROTEIN_SIGNALING	59	0.310194	1.31174	0
H2O2_CSBDIFF_C2	21	0.489019	1.23862	0
MONOAMINE_GPCRS	19	0.370983	1.23735	0
CALRES_MOUSE_UP	20	0.24791	1.22232	0
ZHAN_MMPC_SIM_BC_AND_MM	29	0.484898	1.20657	0
HDACI_COLON_CLUSTER10	18	0.344116	1.15154	0
DRUG_RESISTANCE_AND_METABOLISM	68	0.187424	1.13137	0
NUCLEAR_RECEPTORS	31	0.416038	1.11657	0
BRENTANI_REPAIR	26	0.239732	1.11165	0
HSA03022_BASAL_TRANSCRIPTION_FACTORS	21	0.658639	1.10015	0
HSA02010_ABC_TRANSPORTERS_GENERAL	30	0.821911	1.06881	0
UVC_HIGH_D4_DN	29	0.216312	1.02403	0
ZHAN_MM_CD138_HP_VS_REST	21	0.374631	1.02326	0
CMV_HCMV_TIMECOURSE_4HRS_DN	23	0.195032	1.01026	0
UVB_NHEK2_UP	40	0.330095	1.00265	0
ATP_SYNTHESIS	16	0.674262	1.01199	0.046
TYPE_III_SECRETION_SYSTEM	16	0.674262	1.01199	0.046
FLAGELLAR_ASSEMBLY	16	0.674262	1.01199	0.046
PHOTOSYNTHESIS	17	0.674364	1.01194	0.046
Enriched down-regulated gene sets in mutants across time points E14.5 and E17.5
NAME	SIZE	ES	NES	NOM p-val
HSA05215_PROSTATE_CANCER	66	-0.364206	-1.89711	0
HDACI_COLON_BUT_UP	100	-0.304028	-1.57503	0
ST_B_CELL_ANTIGEN_RECEPTOR	31	-0.410945	-1.54675	0
BRCA_BRCA1_NEG	73	-0.276954	-1.46786	0
HDACI_COLON_BUT30MIN_DN	20	-0.429355	-1.41967	0
GILDEA_BLADDER_UP	17	-0.403803	-1.40379	0
ST_ADRENERGIC	25	-0.331974	-1.38191	0
CHANG_SERUM_RESPONSE_DN	82	-0.317936	-1.3732	0
HDACI_COLON_BUT48HRS_UP	56	-0.326312	-1.37055	0
SHIPP_FL_VS_DLBCL_UP	17	-0.380483	-1.30874	0
HSA04670_LEUKOCYTE_TRANSENDOTHELIAL_MIGRATION	68	-0.248962	-1.30293	0
WILLERT_WNT_NCCIT_ALL_UP	16	-0.432999	-1.2986	0
CALRES_MOUSE_NEOCORTEX_UP	40	-0.226286	-1.24445	0
HSA00564_GLYCEROPHOSPHOLIPID_METABOLISM	37	-0.326696	-1.18273	0
WANG_HOXA9_VS_MEIS1_UP	23	-0.281957	-1.13905	0
ZHAN_MMPC_PC	15	-0.297312	-1.13084	0
GLUCONEOGENESIS	37	-0.264042	-1.11349	0
GLYCOLYSIS	37	-0.264042	-1.11349	0
HDACI_COLON_SUL48HRS_UP	50	-0.352239	-1.10654	0
GENOTOXINS_24HRS_DISCR	27	-0.20328	-1.08711	0
APPEL_IMATINIB_UP	23	-0.314544	-1.02663	0
SIG_BCR_SIGNALING_PATHWAY	37	-0.215394	-1	0
