# Supplementary material for: Systems biology approach to identify transcriptome reprogramming and candidate microRNA targets during the progression of polycystic kidney disease
Source: BMC Syst Biol. 2011 Apr 25;5:56. doi: 10.1186/1752-0509-5-56 (PMC3111376; doi:10.1186/1752-0509-5-56)
Supplement: Additional file 15 — Common genes in Pkd1L3/L3 and Pkd1-/- mouse models. This table shows the common genes and pathways obtained from comparing the Pkd1L3/L3 and Pkd1-/- mouse models. [file 1752-0509-5-56-S15.XLS]

## Sheet: Common_Pkd1l3_Pkd1nullE14.5
Systematic ID	Gene Symbol	Fold change1	P-value1	Raw1	Control1	Fold change2	P-value2	Raw2	Control2	Fold change3	P-value3	Raw3	Control3	Fold change3.5	P-value3.5	Raw3.5	Control3.5	LogFC E14	Fold change E14	P-value E14	Gene	Detail	Pathways
M200007520	Havcr1	0.99	0.86	106.67	107.65	1.15	0.26	163	148.76	4.17	0.06	353	82.61	3.56	0.01	429.67	113.74	-1.267	2.40661	0.026804	Havcr1	hepatitis A virus cellular receptor 1
M200001249	Frzb	1.19	0.04	440	370.67	1.82	0	710.75	387.24	4.95	0.01	1851.33	360.02	3.45	0.01	1040.33	305.21	-3.27777	9.69856	0.0479698	Frzb	frizzled-related protein	DAVIES_MGUS_MM;TARTE_MATURE_PC;ZHAN_MMPC_SIMAL;ZHAN_MM_CD138_HP_VS_REST;GAMMA_UNIQUE_FIBRO_DN;AGED_RHESUS_UP;BRCA_ER_POS
M300012004	Tekt5	1.21	0.16	795.33	666.75	1.39	0	1777.25	1278.99	0.99	0.93	525.67	471.49	2.65	0	1670.67	630.04	2.46435	0.181199	0.00748905	Tekt5	tektin 5
M200005576	Usp18	1.2	0.22	794.67	674.11	1.39	0	1078	770.52	1.25	0.09	693.33	541.24	2.33	0.01	1547.33	662.38	-3.43848	10.8414	0.00439317	Usp18	ubiquitin specific peptidase 18
M300007910	Jak3	1.18	0.32	506.67	436.9	1.26	0.06	805.5	653.01	1.5	0.16	465.67	282.14	2.29	0.01	939	403.08	-1.01152	2.01604	0.0300004	Jak3	Janus kinase 3	BRENTANI_SIGNALING;IL22BPPATHWAY;SIG_IL4RECEPTOR_IN_B_LYPHOCYTES;IL7PATHWAY;ST_JAK_STAT_PATHWAY;IL2RBPATHWAY;ST_STAT3_PATHWAY;CELL_GROWTH_AND_OR_MAINTENANCE;IL6PATHWAY;ST_INTERLEUKIN_4_PATHWAY;IL2PATHWAY;IL4PATHWAY;SASAKI_TCELL_LYMPHOMA_VS_CD4_UP;STAT3PATHWAY;SASAKI_ATL_UP;TCELL_ANERGIC_UP;HSA04630_JAK_STAT_SIGNALING_PATHWAY;HSA04920_ADIPOCYTOKINE_SIGNALING_PATHWAY
M300008477	Abcc10	1.34	0.09	1652.33	1234.17	1.2	0.1	2577.25	2190.01	1.34	0.47	1244	672.45	2.17	0.01	2681	1217.06	1.50097	0.353316	0.00669167	Abcc10	ATP-binding cassette, sub-family C (CFTR/MRP), member 10	LEE_MYC_DN;LEE_TCELLS10_UP;LEE_TCELLS8_UP;LEE_TCELLS1_UP;REOVIRUS_HEK293_DN;CMV_HCMV_TIMECOURSE_4HRS_DN;CMV_HCMV_TIMECOURSE_ALL_DN;E2F3_ONCOGENIC_SIGNATURE;SRC_ONCOGENIC_SIGNATURE;HSA02010_ABC_TRANSPORTERS_GENERAL
M200002115	Ptprj	1.15	0.16	560.33	495.16	1.18	0.15	913.5	796.98	1.79	0.04	1354.67	732.09	1.96	0.01	1038.33	529.67	-3.17904	9.05703	0.0042286	Ptprj	protein tyrosine phosphatase, receptor type, J	BYSTROM_IL5_DN;SASAKI_TCELL_LYMPHOMA_VS_CD4_UP;SASAKI_ATL_UP;MATSUDA_VALPHAINKT_DIFF;HSC_LATEPROGENITORS_SHARED;STEMCELL_NEURAL_UP;POD1_KO_DN;HSC_LATEPROGENITORS_ADULT;HSC_LATEPROGENITORS_FETAL;HSA04520_ADHERENS_JUNCTION
M300005848	Tpm3	1.13	0.17	7464.33	6649.84	1.24	0.01	8426.75	6827.57	1.94	0.01	7377.67	3946.34	1.83	0.01	8606.33	4658.98	3.37152	0.0966209	0.0246998	Tpm3	tropomyosin 3, gamma	STRIATED_MUSCLE_CONTRACTION;HDACI_COLON_TSA_UP;NOVA2_KO_SPLICING;HDACI_COLON_TSA12HRS_UP;HDACI_COLON_TSABUT_UP;HSA05216_THYROID_CANCER
M300010610	Trpv5	0.83	0.04	515	623.46	0.99	0.85	655	649.52	1.91	0	1195.67	625.12	1.8	0.01	1648.33	915.62	2.27767	0.206231	0.0216243	Trpv5	transient receptor potential cation channel, subfamily V, member 5
M200014509	Cxcl16	0.97	0.34	443	456.19	1.08	0.28	685.75	629.41	1.91	0.04	2067.67	1063.28	1.77	0	1339.33	758.99	6.20419	0.0135629	0.000178339	Cxcl16	chemokine (C-X-C motif) ligand 16
M200016060	Gpr34	0.87	0	90.67	103.82	1.02	0.72	172.75	168.13	2.55	0.01	185.67	75.61	1.61	0.07	239.33	148.53	1.00249	0.499138	0.0135509	Gpr34	G protein-coupled receptor 34	GPCRDB_CLASS_A_RHODOPSIN_LIKE2;GPCRS_CLASS_A_RHODOPSIN_LIKE_2;MATSUDA_VALPHAINKT_DIFF;TAKEDA_NUP8_HOXA9_8D_DN
M200001848	Icam5	0.97	0.76	23	22.9	0.9	0.02	43	47.55	0.8	0.22	28	35.67	1.56	0.04	21.33	13.78	4.5839	0.0416972	0.039858	Icam5	intercellular adhesion molecule 5, telencephalin	CELL_ADHESION_MOLECULE_ACTIVITY;BCNU_GLIOMA_MGMT_24HRS_DN
M300002929	4930452B06Rik	0.85	0.12	74	86.41	1.08	0.19	100	93.1	1.41	0.15	93.67	62.91	1.52	0	67.67	44.38	3.84816	0.0694365	0.0286454	4930452B06Rik	RIKEN cDNA 4930452B06 gene
M200000461	Irf1	1.29	0.26	379.67	293.05	1.2	0.17	575.75	482.13	2.25	0.04	1396	613.16	1.49	0.05	739.33	493.36	-2.91277	7.53061	0.0364949	Irf1	interferon regulatory factor 1	GRANDVAUX_IFN_NOT_IRF3_UP;HEMATOPOESIS_RELATED_TRANSCRIPTION_FACTORS;DER_IFNA_UP;HINATA_NFKB_UP;RADAEVA_IFNA_UP;APOPTOSIS;DER_IFNB_UP;BROCKE_IL6;TUMOR_SUPRESSOR;DER_IFNG_UP;FERRARI_4HPR_UP;PARK_RARALPHA_UP;LIAN_MYELOID_DIFF_TF;ABBUD_LIF_UP;ZHAN_MMPC_SIM;KRETZSCHMAR_IL6_DIFF;IFN_BETA_GLIOMA_UP;IFNALPHA_NL_HCC_UP;VHL_RCC_UP;IFN_ALL_UP;IFNALPHA_HCC_UP;IFN_BETA_UP;DSRNA_UP;IFN_ANY_UP;IDX_TSA_DN_CLUST…
M300011914	Ak5	1.12	0.19	314.33	281.85	1.2	0.04	456.5	379.68	1.79	0.01	419	235.79	1.46	0.04	369.33	249.39	1.29098	0.408675	0.014393	Ak5	adenylate kinase 5	PURINE_METABOLISM;ALZHEIMERS_DISEASE_DN;HSA00230_PURINE_METABOLISM
M300003580	Cd86	0.99	0.93	199.67	200.95	0.97	0.72	373.25	380.97	1.58	0.02	575.67	363.62	1.28	0.06	277.67	216.57	1.62599	0.323987	0.0451152	Cd86	CD86 antigen	CTLA4PATHWAY;CROONQUIST_RAS_STROMA_UP;TH1TH2PATHWAY;CROONQUIST_IL6_RAS_UP;LU_IL4BCELL;INFLAMMATORY_RESPONSE_PATHWAY;HOHENKIRK_MONOCYTE_DEND_UP;VERHAAK_AML_NPM1_MUT_VS_WT_UP;LINDSTEDT_DEND_8H_VS_48H_DN;ALZHEIMERS_DISEASE_UP;BRCA_ER_NEG;HPV31_UP;HSA04514_CELL_ADHESION_MOLECULES;HSA04620_TOLL_LIKE_RECEPTOR_SIGNALING_PATHWAY;HSA04940_TYPE_I_DIABETES_MELLITUS
M200001683	Pigr	1.05	0.51	756.67	726.02	0.95	0.17	1656	1712.46	0.65	0.03	356.67	540.17	1.11	0.23	1134.33	995.28	-1.15685	2.2297	0.00964042	Pigr	polymeric immunoglobulin receptor	AGEING_KIDNEY_SPECIFIC_UP
M300012636	Casc1	0.96	0.56	312.33	322.28	0.92	0.07	446.5	478.89	0.6	0.05	193	306.52	0.89	0.32	242.33	277.32	2.75144	0.148503	0.0476053	Casc1	cancer susceptibility candidate 1	GH_EXOGENOUS_LATE_UP
M200006998	Ifi44	1.09	0.66	528.67	486.29	0.91	0.07	634	692.34	0.53	0.04	318.67	559.6	0.72	0.02	455.33	631.25	-1.03299	2.04626	0.0247984	Ifi44	interferon-induced protein 44	DER_IFNA_UP;TARTE_MATURE_PC;BECKER_TAMOXIFEN_RESISTANT_UP;RADAEVA_IFNA_UP;BECKER_IFN_INDUCIBLE_SUBSET_1;DER_IFNB_UP;GRANDVAUX_IRF3_UP;LEE_MYC_E2F1_UP;LEE_E2F1_UP;TAKEDA_NUP8_HOXA9_8D_UP;TAKEDA_NUP8_HOXA9_16D_UP;CHIARETTI_T_ALL_DIFF;TAKEDA_NUP8_HOXA9_3D_UP;TAKEDA_NUP8_HOXA9_10D_UP;ROTH_HTERT_UP;VERHAAK_AML_NPM1_MUT_VS_WT_DN;JISON_SICKLECELL_DIFF;HSC_HSC_ADULT;HSC_HSC_SHARED;BRCA_ER_NEG;HSC_HSC_FET…
M200004172	Rtn3	0.83	0.04	2060.67	2473.8	0.95	0.35	2330.25	2424.07	0.81	0	4369	5395.83	0.67	0.02	2274.33	3368.94	-1.01854	2.02586	0.0427203	Rtn3	reticulon 3	ZHAN_MM_MOLECULAR_CLASSI_UP;VHL_NORMAL_UP;STEMCELL_COMMON_DN;RCC_NL_UP;IDX_TSA_UP_CLUSTER6
M300013078	Pklr	0.91	0.02	1132.67	1237.28	0.8	0.01	1622	1992.36	0.62	0.03	783	1279.14	0.66	0.04	930.67	1402.89	-5.55133	46.8938	0.000211452	Pklr	pyruvate kinase liver and red blood cell	GLUCONEOGENESIS;FETAL_LIVER_VS_ADULT_LIVER_GNF2;ST_INTEGRIN_SIGNALING_PATHWAY;GLYCOLYSIS;HCC_SURVIVAL_GOOD_VS_POOR_UP;MITOCHONDRIA;PURINE_METABOLISM;CARBON_FIXATION;GLYCOLYSISPATHWAY;PYRUVATE_METABOLISM;INSULIN_SIGNALING;GLYCOLYSIS_AND_GLUCONEOGENESIS;HSA00010_GLYCOLYSIS_AND_GLUCONEOGENESIS;HSA00230_PURINE_METABOLISM;HSA00620_PYRUVATE_METABOLISM;HSA00710_CARBON_FIXATION;HSA04910_INSULIN_SIGNALING…
M300011704	Scube3	1.12	0.1	1939	1749.37	0.84	0.06	2614.5	3144.1	0.95	0.2	1936.67	2056.94	0.65	0.02	1475.67	2284.9	-1.51726	2.86246	0.00534524	Scube3	signal peptide, CUB domain, EGF-like 3
M300009342	Mapk15	1.03	0.77	189.67	186.12	0.9	0.01	239.25	267.56	0.61	0.04	173.67	271.99	0.65	0.06	160	247.75	-1.63965	3.11589	0.0237797	Mapk15	mitogen-activated protein kinase 15
M300006130	Prkaa2	0.9	0.24	456	510.2	0.83	0.01	597.5	724.25	0.52	0	583.33	1119.31	0.65	0.02	542.67	836.24	1.17294	0.443515	0.00127657	Prkaa2	protein kinase, AMP-activated, alpha 2 catalytic subunit	LEPTINPATHWAY;CHREBPPATHWAY;FATTY_ACID_SYNTHESIS;HOFMANN_MANTEL_LYMPHOMA_VS_LYMPH_NODES_DN;AGEING_KIDNEY_SPECIFIC_DN;CMV_HCMV_TIMECOURSE_ALL_UP;AGEING_KIDNEY_DN;CMV_HCMV_TIMECOURSE_48HRS_UP;HSA04140_REGULATION_OF_AUTOPHAGY;HSA04150_MTOR_SIGNALING_PATHWAY;HSA04910_INSULIN_SIGNALING_PATHWAY;HSA04920_ADIPOCYTOKINE_SIGNALING_PATHWAY
M200009495	Tmem8	0.95	0.42	1064.67	1117.02	0.82	0.11	1632.5	1907.86	0.51	0.02	885	1702.87	0.65	0	1286.67	1974.65	1.14176	0.453207	0.00865615	Tmem8	transmembrane protein 8 (five membrane-spanning domains)	ALZHEIMERS_DISEASE_UP
M300018699	Rnf183	0.92	0.21	398.33	434.54	0.82	0	546.75	669.87	0.69	0.03	413	599.2	0.63	0.05	491	770.19	3.63229	0.0806437	0.0320251	Rnf183	ring finger protein 183
M300004687	Clybl	0.9	0.21	727.67	800.3	0.88	0.02	830.75	937.13	0.59	0.02	675.33	1147.75	0.62	0.02	734.67	1196.82	1.94287	0.260099	0.00769469	Clybl	citrate lyase beta like	HSC_HSC_ADULT;HSC_HSC_SHARED;ELONGINA_KO_DN;HSC_HSC_FETAL;HSA00020_CITRATE_CYCLE
M200008980	Mro	0.93	0.38	122.67	130.71	0.9	0.01	144.5	159.66	0.63	0	188.67	300.24	0.59	0	94.33	159.54	2.70755	0.15309	0.000544565	Mro	maestro
M300019992	Gdap10	0.96	0.31	181.33	187.41	0.91	0.23	307.25	332.9	0.49	0.05	205.33	379.15	0.58	0.01	380.33	659.05	-1.02597	2.03633	0.00219154	Gdap10	ganglioside-induced differentiation-associated-protein 10
M200007666	Fmo2	0.85	0.05	2102	2493.51	0.64	0.03	2748.5	4103.94	0.26	0.02	1526.33	5343.92	0.47	0	2451	5216.5	1.51607	0.349637	0.0284306	Fmo2	flavin containing monooxygenase 2	MOREAUX_TACI_HI_VS_LOW_UP;MOREAUX_TACI_HI_IN_BMPC;ALZHEIMERS_DISEASE_UP
M200005590	Ddo	0.98	0.84	317.33	325.8	0.82	0	470.75	576.1	0.57	0.01	235	410.33	0.47	0.01	289	613.65	-6.30049	78.8202	6.721e-06	Ddo	D-aspartate oxidase	ELECTRON_TRANSPORTER_ACTIVITY;CALRES_RHESUS_DN
M300012284	Cpeb3	0.93	0.13	125	135.64	0.82	0.01	226.5	278.29	0.67	0.14	136.67	208.32	0.43	0.02	149.67	353.01	4.31371	0.0502858	0.00954906	Cpeb3	cytoplasmic polyadenylation element binding protein 3
M200005633	Papss2	0.93	0.55	613.33	676.6	0.88	0.02	846.25	959.12	0.29	0	867.33	2951.18	0.4	0	696.67	1732.18	1.19684	0.436229	0.00540679	Papss2	3'-phosphoadenosine 5'-phosphosulfate synthase 2	ICHIBA_GVHD;SULFUR_METABOLISM;PURINE_METABOLISM;SELENOAMINO_ACID_METABOLISM;STEMCELL_COMMON_DN;CMV_HCMV_TIMECOURSE_48HRS_DN;POD1_KO_UP;CMV_HCMV_TIMECOURSE_ALL_DN;HSA00230_PURINE_METABOLISM;HSA00450_SELENOAMINO_ACID_METABOLISM;HSA00920_SULFUR_METABOLISM
M200013944	Pck1	0.95	0.75	15866	16380.6	0.47	0.01	15966.8	32274.2	0.12	0.02	7967.33	60787.2	0.38	0	15989.7	40856.1	1.18184	0.440789	0.031426	Pck1	phosphoenolpyruvate carboxykinase 1, cytosolic	LE_MYELIN_DN;CITRATE_CYCLE_TCA_CYCLE;LEE_CIP_DN;LEE_MYC_TGFA_DN;SHEPARD_BMYB_MORPHOLINO_DN;PGC;TARTE_MATURE_PC;FETAL_LIVER_VS_ADULT_LIVER_GNF2;SHEPARD_BMYB_MORPHOLINO_UP;LEE_MYC_E2F1_DN;HCC_SURVIVAL_GOOD_VS_POOR_UP;LEE_DENA_DN;LEE_MYC_DN;PYRUVATE_METABOLISM;FLECHNER_KIDNEY_TRANSPLANT_REJECTION_DN;LEE_E2F1_DN;GLYCOLYSIS_AND_GLUCONEOGENESIS;NADLER_OBESITY_DN;REOVIRUS_HEK293_UP;HSA00020_CITRATE_CYCL…
M300003302	Nell2	0.99	0.85	186.67	190.34	0.65	0	318.25	479.2	0.53	0.05	143	255.33	0.34	0.01	177.67	507.91	-4.94218	30.7429	0.000239855	Nell2	NEL-like 2 (chicken)	TARTE_MATURE_PC;SHEPARD_CRASH_AND_BURN_MUT_VS_WT_DN;FRASOR_ER_DN;ZHANG_EFT_EWSFLI1_UP;LI_FETAL_VS_WT_KIDNEY_DN;JISON_SICKLECELL_DIFF;LEE_TCELLS4_UP;ALZHEIMERS_DISEASE_DN;COCAINE_BRAIN_5D_UP;AGED_MOUSE_HIPPOCAMPUS_ANY_DN;BRCA_ER_POS;COCAINE_BRAIN_4WKS_UP
M200001215	Mdh1	0.72	0.03	14490	20298.5	0.77	0.01	10149	13618.2	0.35	0	15945	45954.8	0.3	0	11303	37728.4	1.92988	0.262451	0.0207774	Mdh1	malate dehydrogenase 1, NAD (soluble)	CITRATE_CYCLE_TCA_CYCLE;KREBPATHWAY;KREBS_TCA_CYCLE;REDUCTIVE_CARBOXYLATE_CYCLE_CO2_FIXATION;GLYOXYLATE_AND_DICARBOXYLATE_METABOLISM;MALATEXPATHWAY;CARBON_FIXATION;BYSTRYKH_HSC_TRANS_GLOCUS;PYRUVATE_METABOLISM;FLECHNER_KIDNEY_TRANSPLANT_REJECTION_DN;LEE_E2F1_DN;GLYCOLYSIS_AND_GLUCONEOGENESIS;RUTELLA_HEMATOGFSNDCS_DIFF;ALZHEIMERS_DISEASE_DN;CALRES_RHESUS_DN;TPA_RESIST_EARLY_DN;TPA_RESIST_MIDDLE_DN…
																		neg= up in mutant

## Sheet: Common_Pkd1l3_Pkd1null_E17.5
Systematic ID	Gene Symbol	Fold change1	P-value1	Raw1	Control1	Fold change2	P-value2	Raw2	Control2	Fold change3	P-value3	Raw3	Control3	Fold change3.5	P-value3.5	Raw3.5	Control3.5	LogFC E17	Fold change E17	P-value E17	Gene	Detail	Pathways
M300003170	1110020G09Rik	0.85	0.29	579.67	690.15	0.73	0.01	542.5	741.87	0.54	0.02	573	1039.95	0.53	0	385	728.61	-1.12134	2.17549	0.00798836	1110020G09Rik	RIKEN cDNA 1110020G09 gene
M300008055	1600029D21Rik	1.31	0.05	714.67	546.69	1.46	0.04	1405.5	1006.35	2.77	0.07	3033	1141.08	2.23	0.02	2997	1332.14	-1.67206	3.1867	0.0202962	1600029D21Rik	RIKEN cDNA 1600029D21 gene
M200006747	1600029D21Rik	1.31	0.01	1581	1209.94	1.26	0.14	4170	3543.41	2.99	0.02	4759.33	1700.99	1.91	0	5509.67	2882.96	-1.67206	3.1867	0.0202962	1600029D21Rik	RIKEN cDNA 1600029D21 gene
M200011786	1810022C23Rik	0.86	0.05	444	518.08	0.8	0	604.5	751.36	0.29	0.01	534.67	1847.92	0.31	0.01	598.67	1957.05	1.50573	0.352153	0.000782159	1810022C23Rik	RIKEN cDNA 1810022C23 gene
M200015481	4930434E21Rik	1.32	0.21	1230.33	935	1.37	0.01	1949.75	1394.86	0.87	0.63	749.33	646.53	2.82	0	2956.67	1048.99	-1.53284	2.89355	0.000631183	4930434E21Rik	RIKEN cDNA 4930434E21 gene
M200009871	9930023K05Rik	1.03	0.39	667.67	650.42	0.7	0.02	1203	1653.42	0.62	0.07	437.67	794.39	0.43	0.01	795	1886.34	-1.25051	2.37926	0.000752239	9930023K05Rik	RIKEN cDNA 9930023K05 gene
M300002637	Acot2	1.12	0.02	1022.67	915.66	1	0.98	1142.25	1153.94	1.69	0.01	1226	724.06	1.37	0.02	841.33	612.21	2.26493	0.20806	0.00299732	Acot2	acyl-CoA thioesterase 2	FLECHNER_KIDNEY_TRANSPLANT_REJECTION_DN;HOHENKIRK_MONOCYTE_DEND_UP;LI_FETAL_VS_WT_KIDNEY_UP
M200006134	Acox2	1.11	0.33	977.67	881.54	0.94	0.01	1815.25	1928.07	0.41	0.05	834.67	1835.25	0.61	0.16	1283	1963.5	1.43154	0.370735	0.00129064	Acox2	acyl-Coenzyme A oxidase 2, branched chain	FATTY_ACID_METABOLISM;HCC_SURVIVAL_GOOD_VS_POOR_UP;BOQUEST_CD31PLUS_VS_CD31MINUS_DN;STOSSI_ER_UP;HEARTFAILURE_ATRIA_DN;BRCA1_OVEREXP_PROSTATE_UP;BRCA_BRCA1_NEG;HSA03320_PPAR_SIGNALING_PATHWAY
M200006043	Adhfe1	0.83	0.02	900.33	1084.07	0.66	0.01	998	1493.86	0.28	0.01	656.67	2097.48	0.34	0	948.67	2778.3	1.5152	0.349849	0.000416373	Adhfe1	alcohol dehydrogenase, iron containing, 1	GLUCONEOGENESIS;BILE_ACID_BIOSYNTHESIS;GLYCEROLIPID_METABOLISM;FATTY_ACID_METABOLISM;GLYCOLYSIS;1_AND_2_METHYLNAPHTHALENE_DEGRADATION;TYROSINE_METABOLISM;HSA00010_GLYCOLYSIS_AND_GLUCONEOGENESIS;HSA00071_FATTY_ACID_METABOLISM;HSA00120_BILE_ACID_BIOSYNTHESIS;HSA00350_TYROSINE_METABOLISM;HSA00561_GLYCEROLIPID_METABOLISM;HSA00624_1_AND_2_METHYLNAPHTHALENE_DEGRADATION;HSA00641_3_CHLOROACRYLIC_ACID_DEG…
M300011330	Aof1	0.79	0.02	304.33	388.18	0.87	0.04	425	486.97	0.78	0.07	529.33	661.43	0.63	0.02	321	508.23	-1.51329	2.85461	0.0474782	Aof1	amine oxidase, flavin containing 1	ELECTRON_TRANSPORT
M200000822	Apom	0.93	0.36	438.67	471.04	0.65	0.06	394	570.64	0.33	0	426.67	1250.85	0.33	0	193.33	592.15	1.14939	0.450816	0.00159991	Apom	apolipoprotein M	FLECHNER_KIDNEY_TRANSPLANT_REJECTION_DN;LI_FETAL_VS_WT_KIDNEY_UP;CMV_HCMV_TIMECOURSE_ALL_UP;HEARTFAILURE_ATRIA_UP;CMV_HCMV_TIMECOURSE_48HRS_UP;GH_EXOGENOUS_ANY_DN;GH_EXOGENOUS_LATE_DN
M200001028	Atf3	1.27	0.08	89	69.39	1.13	0.13	134.75	121.53	1.35	0.23	151.33	106.79	1.81	0	155.67	85.64	-1.28241	2.43245	0.00295647	Atf3	activating transcription factor 3	SHEPARD_CRASH_AND_BURN_MUT_VS_WT_UP;SMITH_HTERT_UP;KANNAN_P53_UP;HYPERTROPHY_MODEL;JECHLINGER_EMT_DN;LE_MYELIN_UP;CHIARETTI_T_ALL;SMOOTH_MUSCLE_CONTRACTION;HOFMANN_MDS_CD34_LOW_RISK;FERRARI_4HPR_UP;NEMETH_TNF_UP;CHIARETTI_T_ALL_DIFF;CHEN_HOXA5_TARGETS_UP;GERY_CEBP_TARGETS;LINDSTEDT_DEND_8H_VS_48H_DN;MENSE_HYPOXIA_UP;ADIPOCYTE_BRCA_UP;BRCA1_OVEREXP_PROSTATE_UP;REOVIRUS_HEK293_UP;ET743_SARCOMA_24HR…
M300012583	Bach2	1.18	0.13	154.67	129.66	1.01	0.57	157.75	155.24	1.04	0.59	128.33	123.4	1.52	0.03	91.33	62.07	-1.05297	2.07479	0.0426999	Bach2	BTB and CNC homology 2	HADDAD_HSC_CD10_UP;HADDAD_HPCLYMPHO_ENRICHED;ALZHEIMERS_DISEASE_UP;POD1_KO_UP
M300020782	Bex1	1.1	0.29	650	589.14	1.59	0.03	1041.5	674.53	3.27	0.05	1743.67	491.52	1.84	0.06	838	439.72	-1.2512	2.3804	0.0149075	Bex1	brain expressed gene 1	CORDERO_KRAS_KD_VS_CONTROL_DN;HADDAD_HSC_CD7_DN;ROSS_AML1_ETO;MOREAUX_TACI_HI_VS_LOW_UP;HADDAD_CD45CD7_PLUS_VS_MINUS_DN;MOREAUX_TACI_HI_IN_BMPC;ALZHEIMERS_DISEASE_DN;LAL_KO_6MO_UP;STEMCELL_HEMATOPOIETIC_UP
M200006760	Bhmt2	0.89	0.16	171	192.14	0.94	0.56	192.75	205.46	0.45	0.01	180	386.59	0.49	0.01	123	249.51	1.17872	0.441744	0.0421381	Bhmt2	betaine-homocysteine methyltransferase 2	NING_COPD_DN;BOQUEST_CD31PLUS_VS_CD31MINUS_DN;ALZHEIMERS_DISEASE_UP
M200013773	Bmyc	1.08	0.33	590	545.18	1.32	0.05	649.75	496.9	2.58	0.03	1184	479.65	1.79	0	729.33	409.07	-1.42617	2.68732	0.0235154	Bmyc	brain expressed myelocytomatosis oncogene	GOLDRATH_MEMORY
M200003738	C3	1.01	0.87	453	448.41	0.93	0.21	726.75	773.35	3.63	0.02	1359.67	377.26	1.8	0.04	1378.33	758.45	1.90305	0.267378	0.0334734	C3	complement component 3	ALTERNATIVEPATHWAY;SHEPARD_BMYB_MORPHOLINO_DN;COMPPATHWAY;PASSERINI_SIGNAL;COMPLEMENT_ACTIVATION_CLASSICAL;BREAST_CANCER_ESTROGEN_SIGNALING;LAIRPATHWAY;CLASSICPATHWAY;PASSERINI_IMMUNE;BROWN_GRAN_MONO_DIFFERENTIATION;BOQUEST_CD31PLUS_VS_CD31MINUS_DN;HSIAO_LIVER_SPECIFIC_GENES;GERY_CEBP_TARGETS;KANG_TERT_UP;IGLESIAS_E2FMINUS_UP;RUTELLA_HEMATOGFSNDCS_DIFF;RUTELLA_HEPATGFSNDCS_UP;DAC_BLADDER_UP;HSC_M…
M300011158	Cacnb2	1.17	0.03	127.67	109.46	1.25	0.04	165	133.51	1.86	0.06	267.67	142.79	2.01	0.04	200.67	99.73	2.6835	0.155663	0.00194373	Cacnb2	calcium channel, voltage-dependent, beta 2 subunit	HADDAD_HSC_CD7_DN;HADDAD_CD45CD7_PLUS_VS_MINUS_DN;MENSE_HYPOXIA_TRANSPORTER_GENES;ALZHEIMERS_DISEASE_DN;LVAD_HEARTFAILURE_DN;AGEING_KIDNEY_DN;POD1_KO_UP;DIAB_NEPH_DN;HSA04010_MAPK_SIGNALING_PATHWAY
M200007371	Car15	0.61	0.05	1184.67	1942.68	1.38	0.16	5228.75	3515.98	1.35	0.49	9615.33	6162.15	1.2	0.26	6658	5301.82	1.2326	0.425549	0.0217795	Car15	carbonic anhydrase 15
M300012636	Casc1	0.96	0.56	312.33	322.28	0.92	0.07	446.5	478.89	0.6	0.05	193	306.52	0.89	0.32	242.33	277.32	3.45089	0.0914491	0.0358937	Casc1	cancer susceptibility candidate 1	GH_EXOGENOUS_LATE_UP
M300009870	Ccl12	1.09	0.62	92	84.1	1.87	0.11	138.25	70.34	5.27	0.01	579.67	105.14	3.51	0.03	250.67	69.87	1.07626	0.474258	0.00727972	Ccl12	chemokine (C-C motif) ligand 12
M300003442	Cd200	0.71	0.01	638.67	890.04	0.78	0.02	735.5	937.19	0.78	0.1	1214	1601.51	0.53	0.01	874.33	1642.12	3.52541	0.086845	0.026723	Cd200	CD200 antigen	OKUMURA_MC_LPS;CHIARETTI_T_ALL;CHIARETTI_T_ALL_DIFF;IRITANI_ADPROX_LYMPH;ALCALAY_AML_NPMC_DN;LINDSTEDT_DEND_8H_VS_48H_DN;CHIARETTI_ZAP70_DIFF;VERHAAK_AML_NPM1_MUT_VS_WT_DN;YAGI_AML_PROG_FAB;ALZHEIMERS_DISEASE_DN;DAC_PANC_UP;BAF57_BT549_UP
M300015923	Cdkl2	0.92	0.65	2297.33	2508.07	1.23	0.01	2106.25	1710.12	1.71	0.03	3915.33	2238.03	1.05	0.75	2043	1898.24	-1.06434	2.09121	0.00879752	Cdkl2	cyclin-dependent kinase-like 2 (CDC2-related kinase)	PHOSPHATIDYLINOSITOL_SIGNALING_SYSTEM;POD1_KO_DN;NI2_MOUSE_DN
M300007865	Ces3	1.06	0.49	188	179.49	1.01	0.42	382.5	376.8	0.37	0.04	311.33	849.97	0.45	0.02	399	906.62	1.00382	0.498679	0.0398308	Ces3	carboxylesterase 3	UEDA_MOUSE_LIVER;UEDA_MOUSE_LIVER;HCC_SURVIVAL_GOOD_VS_POOR_UP;HCC_SURVIVAL_GOOD_VS_POOR_UP;IGLESIAS_E2FMINUS_UP;IGLESIAS_E2FMINUS_UP
M300007868	Ces3	1.08	0.62	301	283.11	1.05	0.77	457.75	431.82	0.29	0.02	682.33	2487.03	0.27	0.01	1237.67	4545	1.00382	0.498679	0.0398308	Ces3	carboxylesterase 3	UEDA_MOUSE_LIVER;UEDA_MOUSE_LIVER;HCC_SURVIVAL_GOOD_VS_POOR_UP;HCC_SURVIVAL_GOOD_VS_POOR_UP;IGLESIAS_E2FMINUS_UP;IGLESIAS_E2FMINUS_UP
M300014445	Chchd2	0.79	0.04	8933	11308.9	0.87	0.01	8794.5	10039.2	0.71	0.01	19492	27818	0.5	0	8581.67	16985.6	1.8713	0.273326	0.0161606	Chchd2	coiled-coil-helix-coiled-coil-helix domain containing 2	MATSUDA_VALPHAINKT_DIFF;MATSUDA_VALPHAINKT_DIFF;ALZHEIMERS_DISEASE_DN;ALZHEIMERS_DISEASE_DN;GH_AUTOCRINE_UP;GH_AUTOCRINE_UP
M300021286	Chchd2	0.78	0.15	23883.3	30696.7	0.91	0.03	23623	25935.6	0.78	0.07	32127.7	42938.3	0.47	0.01	22496	47204.3	1.8713	0.273326	0.0161606	Chchd2	coiled-coil-helix-coiled-coil-helix domain containing 2	MATSUDA_VALPHAINKT_DIFF;MATSUDA_VALPHAINKT_DIFF;ALZHEIMERS_DISEASE_DN;ALZHEIMERS_DISEASE_DN;GH_AUTOCRINE_UP;GH_AUTOCRINE_UP
M300006428	Clcn6	1.05	0.59	717.67	663.55	1.24	0.03	1006.75	825.12	0.97	0.94	751.33	537.93	1.62	0	996.67	615.51	-1.89226	3.71217	0.0166251	Clcn6	chloride channel 6	PENG_LEUCINE_UP;PENG_GLUCOSE_UP;FERNANDEZ_MYC_TARGETS;CHANG_SERUM_RESPONSE_DN;TPA_RESIST_LATE_UP;SERUM_FIBROBLAST_CORE_DN;TPA_RESIST_EARLY_UP;TPA_RESIST_MIDDLE_UP
M200012513	Cldn10	0.77	0.14	496.67	644.82	0.86	0	501	581.34	0.33	0	748	2253.96	0.42	0	481.67	1127.75	1.17203	0.443797	0.0108871	Cldn10	claudin 10	CELL_ADHESION;CELL_ADHESION;MOREAUX_TACI_HI_VS_LOW_UP;MOREAUX_TACI_HI_VS_LOW_UP;WERNER_FIBRO_DN;WERNER_FIBRO_DN;ALZHEIMERS_INCIPIENT_DN;ALZHEIMERS_INCIPIENT_DN;OLDWERNER_FIBRO_DN;OLDWERNER_FIBRO_DN;OLD_FIBRO_DN;OLD_FIBRO_DN;HSA04514_CELL_ADHESION_MOLECULES;HSA04514_CELL_ADHESION_MOLECULES;HSA04530_TIGHT_JUNCTION;HSA04530_TIGHT_JUNCTION;HSA04670_LEUKOCYTE_TRANSENDOTHELIAL_MIGRATION;HSA04670_LEUKOC…
M300003106	Cldn10	0.67	0.09	2479.33	3736.79	0.66	0.02	1709.25	2601.38	0.28	0.01	2422.33	8529.84	0.27	0.01	1321	4698.46	1.17203	0.443797	0.0108871	Cldn10	claudin 10	CELL_ADHESION;CELL_ADHESION;MOREAUX_TACI_HI_VS_LOW_UP;MOREAUX_TACI_HI_VS_LOW_UP;WERNER_FIBRO_DN;WERNER_FIBRO_DN;ALZHEIMERS_INCIPIENT_DN;ALZHEIMERS_INCIPIENT_DN;OLDWERNER_FIBRO_DN;OLDWERNER_FIBRO_DN;OLD_FIBRO_DN;OLD_FIBRO_DN;HSA04514_CELL_ADHESION_MOLECULES;HSA04514_CELL_ADHESION_MOLECULES;HSA04530_TIGHT_JUNCTION;HSA04530_TIGHT_JUNCTION;HSA04670_LEUKOCYTE_TRANSENDOTHELIAL_MIGRATION;HSA04670_LEUKOC…
M200006230	Cldn3	1.17	0.3	397.67	348.65	1.34	0.05	591.75	449.2	2.4	0.05	911	423.87	2.83	0.02	729.33	248.53	-1.06086	2.08618	0.00116829	Cldn3	claudin 3	LEI_MYB_REGULATED_GENES;LI_FETAL_VS_WT_KIDNEY_UP;AGEING_KIDNEY_SPECIFIC_UP;AGEING_KIDNEY_UP;HSA04514_CELL_ADHESION_MOLECULES;HSA04530_TIGHT_JUNCTION;HSA04670_LEUKOCYTE_TRANSENDOTHELIAL_MIGRATION
M200003225	Cml1	0.82	0.12	1185.33	1449.53	0.81	0.01	1236	1523.65	0.27	0.03	1228.33	4507.35	0.25	0.01	1302	5123.88	1.35125	0.391951	0.00811355	Cml1	camello-like 1
M200002026	Cntn1	0.92	0.39	372	414.12	0.69	0.03	777.75	1064.71	0.41	0.03	184.33	423.68	0.41	0	469.33	1133.76	1.03163	0.489158	0.00257444	Cntn1	contactin 1	PASSERINI_ADHESION;BRENTANI_CELL_ADHESION;CELL_ADHESION;CELL_ADHESION_MOLECULE_ACTIVITY;NGUYEN_KERATO_UP;HSA04514_CELL_ADHESION_MOLECULES
M300009607	Cobll1	1.01	0.84	2949.67	2918.27	0.84	0.03	3648	4348.84	0.52	0.01	2370.33	4404.36	0.68	0	4046.33	5936	-1.64849	3.13505	0.0493178	Cobll1	Cobl-like 1	LIZUKA_G2_GR_G3;LIZUKA_G2_GR_G3;FLECHNER_KIDNEY_TRANSPLANT_REJECTION_DN;FLECHNER_KIDNEY_TRANSPLANT_REJECTION_DN;HSC_HSC_ADULT;HSC_HSC_ADULT;ELONGINA_KO_UP;ELONGINA_KO_UP;HSC_HSC_SHARED;HSC_HSC_SHARED;HSC_HSC_FETAL;HSC_HSC_FETAL
M300009608	Cobll1	0.96	0.47	419.67	432.47	0.92	0.17	742	827.64	0.61	0.05	508.33	854.83	0.64	0.02	628.33	984.23	-1.64849	3.13505	0.0493178	Cobll1	Cobl-like 1	LIZUKA_G2_GR_G3;LIZUKA_G2_GR_G3;FLECHNER_KIDNEY_TRANSPLANT_REJECTION_DN;FLECHNER_KIDNEY_TRANSPLANT_REJECTION_DN;HSC_HSC_ADULT;HSC_HSC_ADULT;ELONGINA_KO_UP;ELONGINA_KO_UP;HSC_HSC_SHARED;HSC_HSC_SHARED;HSC_HSC_FETAL;HSC_HSC_FETAL
M300012284	Cpeb3	0.93	0.13	125	135.64	0.82	0.01	226.5	278.29	0.67	0.14	136.67	208.32	0.43	0.02	149.67	353.01	2.69544	0.15438	0.0256746	Cpeb3	cytoplasmic polyadenylation element binding protein 3	LIZUKA_L1_GR_G1;ZHAN_MM_CD1_VS_CD2_UP;REOVIRUS_HEK293_UP;AGEING_KIDNEY_SPECIFIC_DN;MYOD_NIH3T3_UP;AGEING_KIDNEY_DN;CMV-UV_HCMV_6HRS_UP;UV-CMV_UNIQUE_HCMV_6HRS_UP
M200003880	Crat	0.89	0.07	530	596.58	0.83	0.03	603.25	727.08	0.48	0.01	653	1361.82	0.56	0.01	576	1036.96	-1.92799	3.80524	0.015574	Crat	carnitine acetyltransferase	HUMAN_MITODB_6_2002;PGC;FATTY_ACID_DEGRADATION;HCC_SURVIVAL_GOOD_VS_POOR_UP;MITOCHONDRIA;TESTIS_EXPRESSED_GENES;PASSERINI_OXIDATION;PENG_RAPAMYCIN_UP;IDX_TSA_UP_CLUSTER5;BRCA_ER_POS;BREASTCA_TWO_CLASSES;BCNU_GLIOMA_MGMT_48HRS_DN;ADIP_VS_PREADIP_UP;ADIP_VS_FIBRO_UP
M300003330	Crebbp	1.12	0.04	1032	918.09	1.09	0.05	1625.25	1494.63	1.13	0.3	1198.67	1038.1	1.54	0.01	1953.33	1265.6	-1.05952	2.08424	0.00759031	Crebbp	CREB binding protein	TGF_BETA_SIGNALING_PATHWAY;PMLPATHWAY;ST_DIFFERENTIATION_PATHWAY_IN_PC12_CELLS;TGFBPATHWAY;NTHIPATHWAY;HEMATOPOESIS_RELATED_TRANSCRIPTION_FACTORS;SMITH_HTERT_UP;IL7PATHWAY;AMIPATHWAY;CARM1PATHWAY;TUMOR_SUPRESSOR;SETPATHWAY;PPARAPATHWAY;PELP1PATHWAY;RELAPATHWAY;CSKPATHWAY;P53_SIGNALING;WNTPATHWAY;NFATPATHWAY;PITX2PATHWAY;CALCINEURIN_NF_AT_SIGNALING;CARM_ERPATHWAY;PPARGPATHWAY;KNUDSEN_PMNS_DN;HDACI…
M200005934	Cth	0.72	0.02	591	819.18	0.76	0.01	760	1011.76	0.31	0	588	1890.52	0.3	0	512.33	1680.03	1.02678	0.490805	0.00124172	Cth	cystathionase (cystathionine gamma-lyase)	NITROGEN_METABOLISM;SHEPARD_CRASH_AND_BURN_MUT_VS_WT_UP;METHIONINEPATHWAY;CYSTEINE_METABOLISM;SMITH_HTERT_UP;DORSAM_HOXA9_UP;METHIONINE_METABOLISM;SELENOAMINO_ACID_METABOLISM;GLYCINE_SERINE_AND_THREONINE_METABOLISM;ZHAN_MM_CD138_CD1_VS_REST;RORIE_ES_PNET_UP;CHEN_HOXA5_TARGETS_UP;UVC_XPCS_ALL_UP;TIS7_OVEREXP_DN;UVC_XPCS_8HR_UP;AGEING_KIDNEY_DN;STRESS_ARSENIC_SPECIFIC_UP;HUMAN_TISSUE_LIVER;HSA00260…
M200014509	Cxcl16	0.97	0.34	443	456.19	1.08	0.28	685.75	629.41	1.91	0.04	2067.67	1063.28	1.77	0	1339.33	758.99	-1.1794	2.26483	0.0256602	Cxcl16	chemokine (C-X-C motif) ligand 16	AGEING_KIDNEY_UP;HSA04060_CYTOKINE_CYTOKINE_RECEPTOR_INTERACTION
M200000752	Dcn	0.93	0.02	4725	5103.5	1.07	0.35	5406	4977.7	2.01	0.09	6074.33	2963.87	2.64	0.02	7859.33	2905.44	1.0811	0.472669	0.0251009	Dcn	decorin	SLRPPATHWAY;JECHLINGER_EMT_UP;PASSERINI_EM;ABRAHAM_MM_VS_AL_DN;NING_COPD_UP;BOQUEST_CD31PLUS_VS_CD31MINUS_DN;ABBUD_LIF_GH3_UP;ABRAHAM_AL_VS_MM_UP;GERY_CEBP_TARGETS;IGLESIAS_E2FMINUS_UP;TNFALPHA_ADIP_UP;POD1_KO_MOST_UP;HYPOPHYSECTOMY_RAT_UP;PARP_KO_UP;HYPOPHYSECTOMY_RAT_DN;EMT_UP;POD1_KO_UP;ADIP_DIFF_UP;ADIP_HUMAN_DN;HSA04350_TGF_BETA_SIGNALING_PATHWAY
M300019095	Dleu7	0.71	0.06	254.33	356.56	0.81	0.05	266.5	324.78	0.64	0.05	337.67	531.63	0.34	0	218.67	646.02	2.64409	0.159974	0.0396345	Dleu7	deleted in lymphocytic leukemia, 7
M200006433	Dnmbp	1.16	0.07	140	119.91	1.33	0.01	183.25	139.87	1.58	0.04	352.67	219.74	1.6	0.02	177.33	110.43	1.99077	0.251604	0.0280666	Dnmbp	dynamin binding protein	LEE_TCELLS6_UP;UVC_XPCS_ALL_DN;CMV_UV-CMV_COMMON_HCMV_6HRS_DN;CMV_HCMV_TIMECOURSE_10HRS_DN;UVC_TTD_4HR_DN;UVC_TTD_ALL_DN;UVC_XPCS_8HR_DN;CMV_HCMV_6HRS_DN;CMV-UV_HCMV_6HRS_DN;CMV_HCMV_TIMECOURSE_ALL_DN
M200003878	Dpep1	0.73	0.01	641	873.38	0.65	0.04	1100	1584.28	0.3	0.03	443	1469.99	0.42	0	570	1368.45	2.88076	0.13577	5.8667e-05	Dpep1	dipeptidase 1 (renal)	EICOSANOID_SYNTHESIS;SANSOM_APC_5_DN;TFF2_KO_UP;IDX_TSA_UP_CLUSTER4
M300018588	F730047E07Rik	1.03	0.55	93.33	91.11	1.24	0.08	141.75	115.94	1.53	0.01	94	60.7	1.31	0.12	65.33	48.92	1.26721	0.415463	0.0233657	F730047E07Rik	RIKEN cDNA F730047E07 gene
M200001470	Flot2	1.02	0.65	449.33	433.1	1.19	0.02	618	525.29	1.68	0.02	1493.67	891.21	1.68	0.01	725	431.57	3.48923	0.0890506	0.0200232	Flot2	flotillin 2	LIN_WNT_UP;SIG_INSULIN_RECEPTOR_PATHWAY_IN_CARDIAC_MYOCYTES;CELL_ADHESION;SIG_PIP3_SIGNALING_IN_B_LYMPHOCYTES;SIG_BCR_SIGNALING_PATHWAY;CELL_ADHESION_MOLECULE_ACTIVITY;KNUDSEN_PMNS_DN;HSA04910_INSULIN_SIGNALING_PATHWAY
M200007666	Fmo2	0.85	0.05	2102	2493.51	0.64	0.03	2748.5	4103.94	0.26	0.02	1526.33	5343.92	0.47	0	2451	5216.5	2.74428	0.149242	0.00060583	Fmo2	flavin containing monooxygenase 2	MOREAUX_TACI_HI_VS_LOW_UP;MOREAUX_TACI_HI_IN_BMPC;ALZHEIMERS_DISEASE_UP
M300014985	Gimap7	1.26	0.14	346.67	278.71	1.07	0.32	503.75	478.27	1.77	0.01	365	208.91	1.71	0.02	380.67	219.34	-1.35299	2.5544	0.0415377	Gimap7	GTPase, IMAP family member 7	LEE_TCELLS4_UP
M200005403	Gprasp1	1.01	0.92	482.67	476.72	1.17	0.02	502.5	435.77	1.94	0.06	869.67	452.02	1.97	0.01	416.67	213.03	5.90258	0.0167165	0.000334202	Gprasp1	G protein-coupled receptor associated sorting protein 1
M300004128	H2-T10	1.15	0.03	1635.67	1429.62	1.16	0.04	2087	1801.46	1.02	0.88	1563.67	1388.83	1.61	0.01	3036	1869.32	1.21081	0.432027	0.00128651	H2-T10	histocompatibility 2, T region locus 10	ICHIBA_GVHD
M200009925	Hgd	0.83	0.14	484.33	582.93	0.62	0	536.75	863.27	0.26	0	672.33	2603.66	0.27	0	741.33	2716.46	1.35537	0.390835	0.00490367	Hgd	homogentisate 1, 2-dioxygenase	LEE_ACOX1_DN;HCC_SURVIVAL_GOOD_VS_POOR_UP;TYROSINE_METABOLISM;HSIAO_LIVER_SPECIFIC_GENES;HSA00643_STYRENE_DEGRADATION
M200000430	Igj	1.23	0.56	51.67	39.01	0.76	0.05	51.25	70.79	0.65	0.02	56.33	85.12	0.71	0.05	37.33	53.99	-4.57766	23.8788	0.0109586	Igj	immunoglobulin joining chain	CHIARETTI_T_ALL;NING_COPD_UP;HADDAD_HSC_CD7_UP;TAKEDA_NUP8_HOXA9_8D_UP;HADDAD_CD45CD7_PLUS_VS_MINUS_UP;MATSUDA_VALPHAINKT_DIFF;CHIARETTI_T_ALL_DIFF;TAKEDA_NUP8_HOXA9_3D_UP;HASLINGER_B_CLL_12;BASSO_GERMINAL_CENTER_CD40_DN;TAKEDA_NUP8_HOXA9_6H_UP;CHIARETTI_ZAP70_DIFF;VANASSE_BCL2_TARGETS;LEE_TCELLS5_UP
M300007564	Igsf1	0.85	0.05	498.67	594.53	0.82	0.02	564.5	681.21	0.69	0.18	343.33	508.58	0.63	0.02	365	594.35	1.49479	0.354833	0.00765713	Igsf1	immunoglobulin superfamily, member 1	CELL_ADHESION;CELL_ADHESION_MOLECULE_ACTIVITY;HDACI_COLON_TSA_DN;HDACI_COLON_TSA2HRS_DN
M200001721	Il15	0.76	0.09	228.33	300.52	0.91	0.03	421	458.02	0.63	0.04	376.67	614.3	0.57	0.02	282.67	497.43	2.79612	0.143974	0.0300111	Il15	interleukin 15	JISON_SICKLE_CELL;BRENTANI_IMMUNE_FUNCTION;BRENTANI_SIGNALING;HINATA_NFKB_UP;INFLAMPATHWAY;CYTOKINEPATHWAY;SHEPARD_POS_REG_OF_CELL_PROLIFERATION;TAKEDA_NUP8_HOXA9_10D_UP;IFNA_HCMV_6HRS_UP;ALZHEIMERS_DISEASE_UP;RIBAVIRIN_RSV_DN;STEMCELL_HEMATOPOIETIC_UP;HSA04060_CYTOKINE_CYTOKINE_RECEPTOR_INTERACTION;HSA04630_JAK_STAT_SIGNALING_PATHWAY
M200001722	Kit	0.94	0.45	354.67	376.55	1.08	0.5	501.5	483.57	1.7	0.09	607.67	357.14	1.92	0	702.67	365.07	1.17313	0.443459	0.00830407	Kit	kit oncogene	BADPATHWAY;PASSERINI_SIGNAL;TENEDINI_MEGAKARYOCYTIC_GENES;BREAST_CANCER_ESTROGEN_SIGNALING;CHANG_SERUM_RESPONSE_DN;BRENTANI_PROTEIN_MODIFICATION;RADAEVA_IFNA_DN;PASSERINI_GROWTH;NAKAJIMA_MCS_UP;HEDVAT_ELF_UP;PARK_MSCS_LIN2;NAKAJIMA_MCSMBP_MAST;VERHAAK_AML_NPM1_MUT_VS_WT_DN;H2O2_CSBDIFF_C1;TNFALPHA_4HRS_UP;ALZHEIMERS_DISEASE_DN;SERUM_FIBROBLAST_CORE_DN;SARCOMAS_GISTROMAL_UP;ELONGINA_KO_UP;TNFALPHA…
M300006538	Klhl5	1.07	0.39	892.33	841.18	1.14	0	1309.75	1148.08	0.98	0.85	842	846.93	1.67	0.01	1195	720.77	1.25519	0.418937	0.0371327	Klhl5	kelch-like 5 (Drosophila)	CHANG_SERUM_RESPONSE_DN;SERUM_FIBROBLAST_CORE_DN;POD1_KO_DN;HDACI_COLON_CUR24HRS_DN;MYOD_NIH3T3_UP;HDACI_COLON_CUR_DN
M300003565	Kng1	0.92	0.1	116.67	125.8	0.85	0.07	178.75	204.21	0.53	0.01	147.67	278.37	0.66	0.01	154.67	235.08	1.42344	0.372822	0.00998403	Kng1	kininogen 1	ACE_INHIBITOR_PATHWAY_PHARMGKB;ACE_INHIBITOR_PATHWAY_PHARMGKB;FLECHNER_KIDNEY_TRANSPLANT_REJECTION_DN;FLECHNER_KIDNEY_TRANSPLANT_REJECTION_DN;ABBUD_LIF_UP;ABBUD_LIF_UP;GERY_CEBP_TARGETS;GERY_CEBP_TARGETS;VANASSE_BCL2_TARGETS;VANASSE_BCL2_TARGETS;AGEING_KIDNEY_SPECIFIC_DN;AGEING_KIDNEY_SPECIFIC_DN;AGEING_KIDNEY_DN;AGEING_KIDNEY_DN;UVB_NHEK1_UP;UVB_NHEK1_UP;HSA04610_COMPLEMENT_AND_COAGULATION_CASCA…
M200000821	Kng1	0.76	0.02	979.33	1286.43	0.72	0.01	1127.75	1541.76	0.36	0	1625.67	4494.53	0.57	0.01	988.67	1770.89	1.42344	0.372822	0.00998403	Kng1	kininogen 1	ACE_INHIBITOR_PATHWAY_PHARMGKB;ACE_INHIBITOR_PATHWAY_PHARMGKB;FLECHNER_KIDNEY_TRANSPLANT_REJECTION_DN;FLECHNER_KIDNEY_TRANSPLANT_REJECTION_DN;ABBUD_LIF_UP;ABBUD_LIF_UP;GERY_CEBP_TARGETS;GERY_CEBP_TARGETS;VANASSE_BCL2_TARGETS;VANASSE_BCL2_TARGETS;AGEING_KIDNEY_SPECIFIC_DN;AGEING_KIDNEY_SPECIFIC_DN;AGEING_KIDNEY_DN;AGEING_KIDNEY_DN;UVB_NHEK1_UP;UVB_NHEK1_UP;HSA04610_COMPLEMENT_AND_COAGULATION_CASCA…
M300003566	Kng2	0.82	0.13	69.33	84.28	0.75	0.07	114.25	144.08	0.29	0.04	51	152.03	0.48	0.02	62.33	132.2	1.29755	0.406816	0.0095259	Kng2	kininogen 2
M300008780	Kng2	0.76	0.02	2404.67	3174.81	0.66	0	2639.75	3993.32	0.29	0.01	2309	7549.16	0.47	0.02	2245.33	4919.43	1.29755	0.406816	0.0095259	Kng2	kininogen 2
M300002471	Krt36	1.13	0.02	367	325.23	1.11	0.12	506	444.64	1.08	0.66	381	338.27	1.55	0.05	583.67	370.9	-1.02727	2.03816	0.00101172	Krt36	keratin 36	TSADAC_HYPERMETH_OVCA_UP;HSA01430_CELL_COMMUNICATION
M300014957	Krtap8-2	0.79	0.09	685.33	876.74	1.12	0.02	797.25	706.26	0.92	0.19	1608.33	1765.42	0.66	0	806.67	1232.68	3.19475	0.109215	0.00229929	Krtap8-2	keratin associated protein 8-2
M300001425	Lpl	0.9	0.32	1572.33	1782.87	0.75	0.16	1872.75	2419.06	0.34	0.03	1488.67	4209.09	0.33	0	1298.67	3949.93	1.08275	0.472127	0.000148047	Lpl	lipoprotein lipase	LE_MYELIN_DN;LE_MYELIN_DN;LEE_MYC_UP;LEE_MYC_UP;LEE_MYC_TGFA_UP;LEE_MYC_TGFA_UP;GLYCEROLIPID_METABOLISM;GLYCEROLIPID_METABOLISM;FATTY_ACID_METABOLISM;FATTY_ACID_METABOLISM;LEE_ACOX1_UP;LEE_ACOX1_UP;FATTY_ACID_DEGRADATION;FATTY_ACID_DEGRADATION;VOBESITYPATHWAY;VOBESITYPATHWAY;LEE_MYC_E2F1_UP;LEE_MYC_E2F1_UP;PPARAPATHWAY;PPARAPATHWAY;LDLPATHWAY;LDLPATHWAY;LEE_CIP_UP;LEE_CIP_UP;STATIN_PATHWAY_PHARMG…
M300001423	Lpl	0.86	0.29	2158	2541.25	0.75	0.18	2335.75	3020.18	0.33	0.01	1756.67	5033.72	0.31	0	1945	6400.51	1.08275	0.472127	0.000148047	Lpl	lipoprotein lipase	LE_MYELIN_DN;LE_MYELIN_DN;LEE_MYC_UP;LEE_MYC_UP;LEE_MYC_TGFA_UP;LEE_MYC_TGFA_UP;GLYCEROLIPID_METABOLISM;GLYCEROLIPID_METABOLISM;FATTY_ACID_METABOLISM;FATTY_ACID_METABOLISM;LEE_ACOX1_UP;LEE_ACOX1_UP;FATTY_ACID_DEGRADATION;FATTY_ACID_DEGRADATION;VOBESITYPATHWAY;VOBESITYPATHWAY;LEE_MYC_E2F1_UP;LEE_MYC_E2F1_UP;PPARAPATHWAY;PPARAPATHWAY;LDLPATHWAY;LDLPATHWAY;LEE_CIP_UP;LEE_CIP_UP;STATIN_PATHWAY_PHARMG…
M300003448	Mcm4	1	0.97	1439	1455.84	1.32	0	2164.5	1641.49	2.11	0.04	2037	934.35	1.17	0.17	1198	1025.2	2.80206	0.143382	0.00100025	Mcm4	minichromosome maintenance deficient 4 homolog (S. cerevisiae)	UNDERHILL_PROLIFERATION;SHEPARD_BMYB_MORPHOLINO_DN;CELL_CYCLE_KEGG;PENG_LEUCINE_DN;CELL_CYCLE_CHECKPOINT;MANALO_HYPOXIA_DN;LE_MYELIN_UP;BRENTANI_DNA_METHYLATION_AND_MODIFICATION;CELL_CYCLE;G1_TO_S_CELL_CYCLE_REACTOME;HADDAD_HSC_CD7_UP;RUIZ_TENASCIN_TARGETS;HADDAD_CD45CD7_PLUS_VS_MINUS_UP;VERNELL_PRB_CLSTR1;ALCALAY_AML_NPMC_DN;LEE_TCELLS3_UP;INOS_ALL_UP;OXSTRESS_RPETHREE_DN;PRMT5_KD_UP;BRCA_BRCA1_…
M200010044	Miox	0.74	0.1	3472.33	4704.72	0.6	0.01	3887.25	6448.96	0.14	0.01	3353.33	23236.2	0.12	0	2758.67	21698.6	4.82141	0.0353681	0.00351579	Miox	myo-inositol oxygenase	INOSITOL_PHOSPHATE_METABOLISM;GH_GHRHR_KO_24HRS_UP;MOUSE_TISSUE_KIDNEY;HSA00053_ASCORBATE_AND_ALDARATE_METABOLISM;HSA00562_INOSITOL_PHOSPHATE_METABOLISM
M300004676	Muc2	1.15	0.46	459.67	407.34	1.12	0.33	525.75	473.44	1.17	0.11	225	188.04	2.02	0.02	489.67	240.55	-1.671	3.18435	0.0121524	Muc2	mucin 2	TPA_RESIST_MIDDLE_DN;AGED_RHESUS_DN;TPA_RESIST_LATE_DN;BCNU_GLIOMA_MGMT_48HRS_DN
M200002799	Napsa	1.15	0.15	2734.67	2364.54	0.88	0.09	2764	3162.82	0.35	0.01	6694.33	19224.5	0.62	0.04	4708	7433.69	1.84721	0.277929	0.0242448	Napsa	napsin A aspartic peptidase
M300008161	Nnmt	1.13	0.21	289.33	253.5	1.11	0.09	539.25	488.39	1.72	0	425.67	245.93	1.22	0.01	411.33	336.16	-5.63222	49.5983	0.00698245	Nnmt	nicotinamide N-methyltransferase	ICHIBA_GVHD;FETAL_LIVER_VS_ADULT_LIVER_GNF2;ZUCCHI_EPITHELIAL_UP;CROONQUIST_IL6_STROMA_UP;YEN_MYC_MUT;HSIAO_LIVER_SPECIFIC_GENES;LEI_MYB_REGULATED_GENES;IRITANI_ADPROX_VASC;IRITANI_ADPROX_DN;VEGF_MMMEC_6HRS_UP;VEGF_MMMEC_12HRS_UP;CMV_HCMV_TIMECOURSE_20HRS_DN;TNFALPHA_ADIP_DN;ALZHEIMERS_DISEASE_UP;HTERT_DN;CARIES_PULP_HIGH_UP;AGEING_KIDNEY_SPECIFIC_UP;AGEING_KIDNEY_UP;XPB_TTD-CS_DN;GAMMA-UV_FIBRO_…
M300007807	Nrg1	1.09	0.66	59	53.04	1.26	0.11	88.5	72.56	1.69	0.02	112.67	65.65	1.92	0.02	109.33	58.73	-1.75154	3.36717	0.00308767	Nrg1	neuregulin 1	AGUIRRE_PANCREAS_CHR8;ERBB3PATHWAY;RUIZ_TENASCIN_TARGETS;MOREAUX_TACI_HI_VS_LOW_UP;RUTELLA_HEMATOGFSNDCS_DIFF;UVC_XPCS_ALL_DN;UVC_TTD_8HR_DN;UVC_TTD_ALL_DN;AGED_RHESUS_UP;CIS_XPC_DN;UVC_XPCS_8HR_DN;BRCA1_OVEREXP_PROSTATE_DN;HSA04012_ERBB_SIGNALING_PATHWAY
M200013944	Pck1	0.95	0.75	15866	16380.6	0.47	0.01	15966.8	32274.2	0.12	0.02	7967.33	60787.2	0.38	0	15989.7	40856.1	1.71317	0.304989	0.00195132	Pck1	phosphoenolpyruvate carboxykinase 1, cytosolic	LE_MYELIN_DN;CITRATE_CYCLE_TCA_CYCLE;LEE_CIP_DN;LEE_MYC_TGFA_DN;SHEPARD_BMYB_MORPHOLINO_DN;PGC;TARTE_MATURE_PC;FETAL_LIVER_VS_ADULT_LIVER_GNF2;SHEPARD_BMYB_MORPHOLINO_UP;LEE_MYC_E2F1_DN;HCC_SURVIVAL_GOOD_VS_POOR_UP;LEE_DENA_DN;LEE_MYC_DN;PYRUVATE_METABOLISM;FLECHNER_KIDNEY_TRANSPLANT_REJECTION_DN;LEE_E2F1_DN;GLYCOLYSIS_AND_GLUCONEOGENESIS;NADLER_OBESITY_DN;REOVIRUS_HEK293_UP;HSA00020_CITRATE_CYCL…
M200000713	Pcx	0.9	0.11	2021.33	2231.01	0.59	0.01	1939	3211.81	0.26	0	1744.33	6827.79	0.39	0	914	2340.05	1.04724	0.483893	0.0015915	Pcx	pyruvate carboxylase
M200013533	Pex6	1.08	0.24	1096.67	1014.76	1.14	0.13	1122.5	996.37	1.04	0.9	1186.33	1085.93	1.5	0.01	1645.33	1090.3	-1.21304	2.31825	0.0147767	Pex6	peroxisomal biogenesis factor 6	YAGI_AML_PROG_ASSOC;ROS_MOUSE_AORTA_UP
M300012114	Picalm	0.87	0.33	16638.7	19421	0.82	0.01	13789	16889.6	0.68	0.09	6990	9631.49	0.52	0.02	11496	22423.2	2.30214	0.202762	7e-09	Picalm	phosphatidylinositol binding clathrin assembly protein	ZUCCHI_EPITHELIAL_DN;PENG_GLUCOSE_DN;PENG_RAPAMYCIN_DN;NDKDYNAMINPATHWAY;HASLINGER_B_CLL_11Q23;HSC_MATURE_SHARED;UVC_XPCS_ALL_DN;HSC_MATURE_FETAL;AGEING_BRAIN_UP;BRCA1_OVEREXP_UP;RCC_NL_UP;HSC_MATURE_ADULT;UVC_XPCS_8HR_DN;CIS_XPC_UP;OLDONLY_FIBRO_DN;OLD_FIBRO_DN
M200001683	Pigr	1.05	0.51	756.67	726.02	0.95	0.17	1656	1712.46	0.65	0.03	356.67	540.17	1.11	0.23	1134.33	995.28	-2.5615	5.90322	0.000348991	Pigr	polymeric immunoglobulin receptor	AGEING_KIDNEY_SPECIFIC_UP
M300013078	Pklr	0.91	0.02	1132.67	1237.28	0.8	0.01	1622	1992.36	0.62	0.03	783	1279.14	0.66	0.04	930.67	1402.89	1.01161	0.495992	0.0270158	Pklr	pyruvate kinase liver and red blood cell	GLUCONEOGENESIS;FETAL_LIVER_VS_ADULT_LIVER_GNF2;ST_INTEGRIN_SIGNALING_PATHWAY;GLYCOLYSIS;HCC_SURVIVAL_GOOD_VS_POOR_UP;MITOCHONDRIA;PURINE_METABOLISM;CARBON_FIXATION;GLYCOLYSISPATHWAY;PYRUVATE_METABOLISM;INSULIN_SIGNALING;GLYCOLYSIS_AND_GLUCONEOGENESIS;HSA00010_GLYCOLYSIS_AND_GLUCONEOGENESIS;HSA00230_PURINE_METABOLISM;HSA00620_PYRUVATE_METABOLISM;HSA00710_CARBON_FIXATION;HSA04910_INSULIN_SIGNALING…
M300006845	Pon3	0.9	0.08	211.33	236.89	0.93	0.3	233	249.72	0.78	0.25	272.67	331.68	0.61	0	164	266.67	6.32436	0.0124789	0.0421621	Pon3	paraoxonase 3	AGUIRRE_PANCREAS_CHR7;HSIAO_LIVER_SPECIFIC_GENES;VANASSE_BCL2_TARGETS;HSA00361_GAMMA_HEXACHLOROCYCLOHEXANE_DEGRADATION;HSA00363_BISPHENOL_A_DEGRADATION
M200002901	Ppl	1.15	0.13	457	400.89	1.21	0.08	667.25	563.53	1.67	0.02	687.33	405.07	1.79	0.01	807	447.9	-1.12451	2.18028	0.000585596	Ppl	periplakin	LEE_MYC_TGFA_UP;LEE_MYC_TGFA_UP;LEE_MYC_E2F1_UP;LEE_MYC_E2F1_UP;HINATA_NFKB_DN;HINATA_NFKB_DN;LEE_E2F1_UP;LEE_E2F1_UP;BOQUEST_CD31PLUS_VS_CD31MINUS_DN;BOQUEST_CD31PLUS_VS_CD31MINUS_DN;LEI_MYB_REGULATED_GENES;LEI_MYB_REGULATED_GENES;LI_FETAL_VS_WT_KIDNEY_UP;LI_FETAL_VS_WT_KIDNEY_UP;VEGF_HUVEC_2HRS_UP;VEGF_HUVEC_2HRS_UP;IL6_SCAR_FIBRO_UP;IL6_SCAR_FIBRO_UP
M300012181	Ppl	0.95	0.19	59.67	63.35	1.3	0.17	156.25	130.04	2.44	0.03	294	120.03	1.41	0.12	163.33	113.78	-1.12451	2.18028	0.000585596	Ppl	periplakin	LEE_MYC_TGFA_UP;LEE_MYC_TGFA_UP;LEE_MYC_E2F1_UP;LEE_MYC_E2F1_UP;HINATA_NFKB_DN;HINATA_NFKB_DN;LEE_E2F1_UP;LEE_E2F1_UP;BOQUEST_CD31PLUS_VS_CD31MINUS_DN;BOQUEST_CD31PLUS_VS_CD31MINUS_DN;LEI_MYB_REGULATED_GENES;LEI_MYB_REGULATED_GENES;LI_FETAL_VS_WT_KIDNEY_UP;LI_FETAL_VS_WT_KIDNEY_UP;VEGF_HUVEC_2HRS_UP;VEGF_HUVEC_2HRS_UP;IL6_SCAR_FIBRO_UP;IL6_SCAR_FIBRO_UP
M300011423	Prkce	0.94	0.05	1075	1136.04	1.14	0.26	1357.5	1159.82	1.75	0.03	2198	1223.1	1.88	0.08	2678.67	1416.98	1.93777	0.261019	0.0230632	Prkce	protein kinase C, epsilon	KERATINOCYTEPATHWAY;BYSTRYKH_HSC_BRAIN_CIS_GLOCUS;WNT_SIGNALING;CHESLER_HIGHEST_FOLD_RANGE_GENES;G_PROTEIN_SIGNALING;FLUMAZENILPATHWAY;PHOSPHATIDYLINOSITOL_SIGNALING_SYSTEM;PTDINSPATHWAY;AKAPCENTROSOMEPATHWAY;CALCIUM_REGULATION_IN_CARDIAC_CELLS;GOLDRATH_MEMORY;SMOOTH_MUSCLE_CONTRACTION;HSC_HSC_ADULT;HSC_HSC_SHARED;IDX_TSA_UP_CLUSTER2;STEMCELL_HEMATOPOIETIC_UP;HSC_HSC_FETAL;HSA04530_TIGHT_JUNCTION…
M200001040	Prlr	0.93	0.26	423.33	455.42	0.71	0.01	574.75	819.91	0.25	0.01	368	1400.64	0.26	0.05	431.33	1542.8	1.21001	0.432266	0.0424893	Prlr	prolactin receptor	OVARIAN_INFERTILITY_GENES;YAGI_AML_PROG_ASSOC;GAMMA-UV_FIBRO_DN;ALZHEIMERS_DISEASE_UP;INSULIN_NIH3T3_UP;HSA04060_CYTOKINE_CYTOKINE_RECEPTOR_INTERACTION;HSA04080_NEUROACTIVE_LIGAND_RECEPTOR_INTERACTION;HSA04630_JAK_STAT_SIGNALING_PATHWAY
M300010606	Prodh2	0.93	0.34	978	1050.44	0.88	0.13	1241.25	1381.4	0.55	0.02	911.67	1624.35	0.68	0.01	1057.33	1560.11	2.41655	0.187303	0.00781528	Prodh2	proline dehydrogenase (oxidase) 2	SHEPARD_BMYB_MORPHOLINO_DN;FLECHNER_KIDNEY_TRANSPLANT_REJECTION_DN
M200002115	Ptprj	1.15	0.16	560.33	495.16	1.18	0.15	913.5	796.98	1.79	0.04	1354.67	732.09	1.96	0.01	1038.33	529.67	2.38845	0.190987	0.0109703	Ptprj	protein tyrosine phosphatase, receptor type, J	BYSTROM_IL5_DN;SASAKI_TCELL_LYMPHOMA_VS_CD4_UP;SASAKI_ATL_UP;MATSUDA_VALPHAINKT_DIFF;HSC_LATEPROGENITORS_SHARED;STEMCELL_NEURAL_UP;POD1_KO_DN;HSC_LATEPROGENITORS_ADULT;HSC_LATEPROGENITORS_FETAL;HSA04520_ADHERENS_JUNCTION
M300014087	Rasef	1.08	0.39	33	30.89	1	0.98	69.75	66.51	1.84	0.03	68.33	37.54	1.24	0.38	57.33	48.38	-4.05363	16.6059	0.0276413	Rasef	RAS and EF hand domain containing	TAKEDA_NUP8_HOXA9_16D_DN;E2F3_ONCOGENIC_SIGNATURE
M200006879	Rassf6	0.85	0.13	193.33	229.06	0.96	0.53	273	290.43	0.73	0.11	289	413.86	0.65	0.04	202	316.11	3.42797	0.0929134	0.0433286	Rassf6	Ras association (RalGDS/AF-6) domain family member 6
M300006027	Rngtt	0.85	0.2	124.33	146.52	0.94	0.34	151.5	160.5	0.9	0.44	201	216.97	0.63	0.01	117.33	184.63	1.57115	0.33654	0.0101624	Rngtt	RNA guanylyltransferase and 5'-phosphatase	MRNA_PROCESSING_REACTOME;ZHAN_MM_MOLECULAR_CLASSI_DN;UVC_TTD_8HR_DN;UVC_TTD_4HR_DN;UVC_TTD_ALL_DN
M200000338	Serpinf2	1.03	0.27	740	718.83	0.94	0.12	974.75	1046.89	0.46	0.04	608.33	1274.97	0.65	0.1	815.67	1262.93	1.1119	0.462684	0.0120539	Serpinf2	serine (or cysteine) peptidase inhibitor, clade F, member 2	STANELLE_E2F1_UP;BLOOD_CLOTTING_CASCADE;UEDA_MOUSE_LIVER;BYSTRYKH_HSC_TRANS_GLOCUS;HSIAO_LIVER_SPECIFIC_GENES;HSC_HSC_ADULT;HSC_HSC_SHARED;STEMCELL_HEMATOPOIETIC_UP;HSC_HSC_FETAL;HSA04610_COMPLEMENT_AND_COAGULATION_CASCADES
M200007848	Sfxn3	0.98	0.59	495.67	502.25	1.14	0.12	846.75	755.76	1.83	0.03	1103	624.98	1.47	0	1246.67	848.06	-3.8356	14.2768	0.0314503	Sfxn3	sideroflexin 3	YAGI_AML_PROG_FAB;ALZHEIMERS_DISEASE_UP
M300019117	Slitrk3	0.82	0.15	219.67	269.5	0.89	0.1	210.5	235.8	0.71	0.14	195	295.37	0.54	0.01	112.67	205.44	-2.50015	5.65742	0.0257523	Slitrk3	SLIT and NTRK-like family, member 3
M200007490	Sorcs2	1.17	0.02	151.33	129.94	1.25	0.04	277.75	226.5	2.73	0.05	200.67	68.54	2.47	0.01	151.33	63.67	-1.1018	2.14622	0.0236068	Sorcs2	sortilin-related VPS10 domain containing receptor 2	HSC_HSC_FETAL
M300009954	Syn3	1.21	0.2	1016	848.25	1.34	0.01	2127.75	1601.47	0.94	0.69	598.33	557.34	2.5	0	2084.33	825.73	-1.1554	2.22747	0.0341027	Syn3	synapsin III
M300003757	Synj2	1.11	0.24	123	111.41	1.15	0.02	180	153.83	1.41	0.57	154	74.3	1.79	0.01	129.33	72.06	-4.76487	27.1875	0.0448609	Synj2	synaptojanin 2	NDKDYNAMINPATHWAY;TAKEDA_NUP8_HOXA9_16D_DN;UVC_TTD_4HR_DN;UVC_TTD_ALL_DN;INSULIN_ADIP_INSENS_UP;DAC_PANC_UP;BRCA1_OVEREXP_PROSTATE_DN;HSA00562_INOSITOL_PHOSPHATE_METABOLISM;HSA04070_PHOSPHATIDYLINOSITOL_SIGNALING_SYSTEM
M200014169	Syt12	1.2	0.13	9789.67	8141.03	1.17	0.02	10341	8762.85	1.53	0.05	6498.33	4047.54	1.9	0.02	11221.3	5829.36	-2.76017	6.77478	0.00135996	Syt12	synaptotagmin XII	MOREAUX_TACI_HI_VS_LOW_UP;MOREAUX_TACI_HI_IN_BMPC
M200008655	Tacr3	1.13	0.17	651	577.98	1.11	0.01	813.5	734.54	1.05	0.52	660	605.44	1.69	0.04	1044	615.1	1.00996	0.496561	0.00441742	Tacr3	tachykinin receptor 3	CELL_SURFACE_RECEPTOR_LINKED_SIGNAL_TRANSDUCTION;PEPTIDE_GPCRS;TARTE_MATURE_PC;HSA04020_CALCIUM_SIGNALING_PATHWAY;HSA04080_NEUROACTIVE_LIGAND_RECEPTOR_INTERACTION
M200009721	Tacstd2	1.48	0.04	602.67	406.63	2.23	0.01	1056.5	481.69	5.71	0.03	4068.33	675.93	4.32	0.01	1830	419.53	-1.14055	2.20465	3.7021e-05	Tacstd2	tumor-associated calcium signal transducer 2	ZUCCHI_EPITHELIAL_DN;CELL_SURFACE_RECEPTOR_LINKED_SIGNAL_TRANSDUCTION;PASSERINI_SIGNAL;CELL_PROLIFERATION;BYSTROM_IL5_UP;SHEPARD_CELL_PROLIFERATION;PASSERINI_PROLIFERATION;GILDEA_BLADDER_UP;HOFFMANN_BIVSBII_BI;TAKEDA_NUP8_HOXA9_16D_DN;IRITANI_ADPROX_VASC;LI_FETAL_VS_WT_KIDNEY_UP;TAKEDA_NUP8_HOXA9_10D_DN;RADMACHER_AMLNORMALKARYTYPE_SIG;VERHAAK_AML_NPM1_MUT_VS_WT_DN;HSC_LATEPROGENITORS_SHARED;UVB_N…
M200000802	Ttr	0.87	0.05	3807.33	4378.02	0.63	0.05	4359	6558.82	0.34	0.06	2154	6878.51	0.57	0.03	1822	3106.29	2.70563	0.153293	0.0147674	Ttr	transthyretin	ASTON_DEPRESSION_UP;BYSTRYKH_HSC_TRANS_GLOCUS;WONG_IFNA_HCC_RESISTANT_VS_SENSITIVE_DN;ELONGINA_KO_UP
M300007511	Umod	0.72	0.01	3500	4880.41	0.67	0.01	5550.5	8106.92	0.37	0.01	8950.33	24507.1	0.48	0.02	8725.67	17999.7	1.77074	0.293058	0.0109541	Umod	uromodulin	SHEPARD_NEG_REG_OF_CELL_PROLIFERATION;HALMOS_CEBP_DN;POD1_KO_DN;POD1_KO_MOST_DN;CIS_XPC_DN
M200005576	Usp18	1.2	0.22	794.67	674.11	1.39	0	1078	770.52	1.25	0.09	693.33	541.24	2.33	0.01	1547.33	662.38	1.57765	0.335028	0.0116007	Usp18	ubiquitin specific peptidase 18	ICHIBA_GVHD;LEE_MYC_TGFA_UP;LEE_MYC_E2F1_UP;LEE_E2F1_UP;TAKEDA_NUP8_HOXA9_3D_UP;BRCA_ER_NEG;GH_EXOGENOUS_ANY_UP;GH_EXOGENOUS_MIDDLE_UP
M200009281	Usp43	1.17	0.13	158	137.55	1.09	0.1	297	276.52	1.62	0.04	219.33	131.66	1.18	0.08	223.33	188.97	-1.00429	2.00595	0.000175243	Usp43	ubiquitin specific peptidase 43
M200000420	Zfp185	0.97	0.64	173.67	178.65	1.13	0.17	220	200.64	1.64	0.02	299.33	185.4	1.59	0.01	221.67	139.64	-1.23104	2.34736	4.8749e-05	Zfp185	zinc finger protein 185
M300004680	Zfp711	0.88	0.01	159.67	181.38	1.24	0.04	232.75	187.48	1.56	0	282	180.65	1.85	0	186.67	100.94	-1.67829	3.20047	0.00910166	Zfp711	zinc finger protein 711
M200007794	Zmat3	1.08	0.27	229.67	211.89	1.28	0.01	318.75	251.07	1.51	0.02	421	278.93	1.29	0.05	297	229.36	2.72768	0.150969	0.0481216	Zmat3	zinc finger matrin type 3	GOLDRATH_MEMORY;NEMETH_TNF_DN;ALZHEIMERS_DISEASE_DN;P53_BRCA1_UP;STEMCELL_COMMON_UP;STEMCELL_NEURAL_UP;ALZHEIMERS_INCIPIENT_DN;STEMCELL_HEMATOPOIETIC_UP;HSA04115_P53_SIGNALING_PATHWAY
