# Supplementary material for: Systems biology approach to identify transcriptome reprogramming and candidate microRNA targets during the progression of polycystic kidney disease
Source: BMC Syst Biol. 2011 Apr 25;5:56. doi: 10.1186/1752-0509-5-56 (PMC3111376; doi:10.1186/1752-0509-5-56)
Supplement: Additional file 16 — Common genes in Pkd1-/- mouse model and human ADPKD. This table shows the common genes and pathways obtained from comparing the Pkd1-/- mouse model and human ADPKD. [file 1752-0509-5-56-S16.XLS]

## Sheet: Up_reg_genes
UP-REGULATED GENES
Genes	Fold_change_Pkd1null	Fold_change_human_ADPKD	Pathways
Abl1	1.75738	2.08461	BRENTANI_SIGNALING;CELL_CYCLE_KEGG;FLECHNER_KIDNEY_TRANSPLANT_WELL_PBL_DN;CELL_CYCLE_CHECKPOINT;ST_INTEGRIN_SIGNALING_PATHWAY;G1PATHWAY;ATMPATHWAY;CELL_CYCLE;BRENTANI_PROTEIN_MODIFICATION;ARFPATHWAY;ROTH_HTERT_DIFF;RAY_P210_DIFF;BCRABL_HL60_CDNA_UP;TPA_RESIST_EARLY_DN;TPA_RESIST_MIDDLE_DN;ALZHEIMERS_DISEASE_UP;CMV_24HRS_DN;CMV_ALL_DN;TPA_RESIST_LATE_DN;HSA04012_ERBB_SIGNALING_PATHWAY;HSA04110_CEL…
Adcy3	1.50928	4.4123	G_PROTEIN_SIGNALING;PURINE_METABOLISM;CALCIUM_REGULATION_IN_CARDIAC_CELLS;PENG_GLUTAMINE_DN;SMOOTH_MUSCLE_CONTRACTION;WANG_MLL_CBP_VS_GMP_UP;VERHAAK_AML_NPM1_MUT_VS_WT_DN;OXSTRESS_BREASTCA_DN;REFRACTORY_GASTRIC_UP;RCC_NL_UP;E2F3_ONCOGENIC_SIGNATURE;HSA00230_PURINE_METABOLISM;HSA04020_CALCIUM_SIGNALING_PATHWAY;HSA04540_GAP_JUNCTION;HSA04740_OLFACTORY_TRANSDUCTION;HSA04912_GNRH_SIGNALING_PATHWAY;HS…
Adcy7	2.63178	2.38387	ROSS_CBF;LOTEM_LEUKEMIA_UP;G_PROTEIN_SIGNALING;ROSS_CBF_LEUKEMIA;CORDERO_KRAS_KD_VS_CONTROL_UP;PURINE_METABOLISM;CALCIUM_REGULATION_IN_CARDIAC_CELLS;SMOOTH_MUSCLE_CONTRACTION;BOQUEST_CD31PLUS_VS_CD31MINUS_DN;GAY_YY1_DN;LINDSTEDT_DEND_DN;ALZHEIMERS_INCIPIENT_UP;LH_GRANULOSA_DN;WERNER_FIBRO_DN;FSH_GRANULOSA_DN;WERNERONLY_FIBRO_DN;HSA00230_PURINE_METABOLISM;HSA04020_CALCIUM_SIGNALING_PATHWAY;HSA0454…
Akap12	1.59807	2.57531	HADDAD_HSC_CD10_UP;NELSON_ANDROGEN_UP;G_PROTEIN_SIGNALING;GUO_HEX_UP;HADDAD_HPCLYMPHO_ENRICHED;DORSEY_DOXYCYCLINE_UP;TAVOR_CEBP_UP;RETT_UP;ET743_RESIST_UP;NI2_MOUSE_UP;STEMCELL_NEURAL_UP;HDACI_COLON_SUL_UP;LH_GRANULOSA_DN;HTERT_DN;HDACI_COLON_TSA24HRS_DN;GN_CAMP_GRANULOSA_DN;FSH_GRANULOSA_DN;HYPOXIA_NORMAL_UP;HDACI_COLON_TSA_DN;HDACI_COLON_SUL48HRS_UP;ESR_FIBROBLAST_UP;IDX_TSA_DN_CLUSTER3;MYC_ONC…
Akna	1.68914	1.64323	AGEING_KIDNEY_UP
Akt3	1.52714	3.20984	SA_PTEN_PATHWAY;SIG_PIP3_SIGNALING_IN_CARDIAC_MYOCTES;ST_G_ALPHA_I_PATHWAY;SIG_CHEMOTAXIS;SIG_IL4RECEPTOR_IN_B_LYPHOCYTES;SHIPP_DLBCL_CURED_UP;S1P_SIGNALING;PASSERINI_SIGNAL;ST_INTEGRIN_SIGNALING_PATHWAY;ST_GAQ_PATHWAY;ST_GA13_PATHWAY;SIG_INSULIN_RECEPTOR_PATHWAY_IN_CARDIAC_MYOCYTES;OKUMURA_MC_LPS;INTEGRIN_MEDIATED_CELL_ADHESION_KEGG;SIG_PIP3_SIGNALING_IN_B_LYMPHOCYTES;SIG_BCR_SIGNALING_PATHWAY;S…
Amotl2	1.53304	7.54419	BYSTRYKH_HSC_TRANS_GLOCUS;LI_FETAL_VS_WT_KIDNEY_UP;VHL_NORMAL_UP;ELONGINA_KO_UP;ALZHEIMERS_DISEASE_UP;AGEING_BRAIN_UP;CMV_HCMV_TIMECOURSE_6HRS_DN;CMV_HCMV_6HRS_DN;CMV_HCMV_TIMECOURSE_ALL_DN
Amph	218.83	2.33563	CROONQUIST_RAS_STROMA_UP;NDKDYNAMINPATHWAY;MOREAUX_TACI_HI_VS_LOW_UP;OXSTRESS_RPETHREE_DN;UVC_TTD_8HR_DN;UVC_TTD_ALL_DN
Ankrd17	2.46029	1.67005	XU_CBP_DN;UVC_TTD_4HR_DN;STEMCELL_COMMON_UP;UVC_TTD_ALL_DN;TPA_SKIN_DN
Antxr1	1.53843	2.94038	SANA_TNFA_ENDOTHELIAL_DN;SANA_IFNG_ENDOTHELIAL_DN;TAKEDA_NUP8_HOXA9_8D_DN;HTERT_DN;AGEING_KIDNEY_SPECIFIC_UP;POD1_KO_UP;NI2_MOUSE_DN
Arhgap10	2.60741	2.42741
Arsi	2.11909	1.63217
Asph	3.96099	2.83588	ELECTRON_TRANSPORTER_ACTIVITY;HIFPATHWAY;FRASOR_ER_DN;YE_INTRAMETASTATIC_HCC_UP;NING_COPD_UP;ALCALAY_AML_NPMC_UP;MENSE_HYPOXIA_UP;CITED1_KO_HET_DN
Atf3	2.43245	4.83236	SHEPARD_CRASH_AND_BURN_MUT_VS_WT_UP;SMITH_HTERT_UP;KANNAN_P53_UP;HYPERTROPHY_MODEL;JECHLINGER_EMT_DN;LE_MYELIN_UP;CHIARETTI_T_ALL;SMOOTH_MUSCLE_CONTRACTION;HOFMANN_MDS_CD34_LOW_RISK;FERRARI_4HPR_UP;NEMETH_TNF_UP;CHIARETTI_T_ALL_DIFF;CHEN_HOXA5_TARGETS_UP;GERY_CEBP_TARGETS;LINDSTEDT_DEND_8H_VS_48H_DN;MENSE_HYPOXIA_UP;ADIPOCYTE_BRCA_UP;BRCA1_OVEREXP_PROSTATE_UP;REOVIRUS_HEK293_UP;ET743_SARCOMA_24HR…
Auts2	1.56588	2.27787	HADDAD_HSC_CD10_UP;FLECHNER_KIDNEY_TRANSPLANT_REJECTION_DN;TAKEDA_NUP8_HOXA9_8D_UP;TAKEDA_NUP8_HOXA9_3D_UP;HADDAD_HPCLYMPHO_ENRICHED;AGEING_KIDNEY_SPECIFIC_DN;CMV_HCMV_TIMECOURSE_ALL_UP;AGEING_KIDNEY_DN;CMV-UV_HCMV_6HRS_UP;UVC_HIGH_D2_DN;CMV_HCMV_TIMECOURSE_18HRS_UP;POD1_KO_UP;UV-CMV_UNIQUE_HCMV_6HRS_UP
Bcam	1.80852	1.66235	ALZHEIMERS_DISEASE_UP;BRG1_SW13_UP;ET743_RESIST_DN
Bcat1	15.0834	4.94921	PANTOTHENATE_AND_COA_BIOSYNTHESIS;VALINE_LEUCINE_AND_ISOLEUCINE_DEGRADATION;PEART_HISTONE_DN;VALINE_LEUCINE_AND_ISOLEUCINE_BIOSYNTHESIS;HESS_HOXAANMEIS1_DN;GAY_YY1_DN;HESS_HOXAANMEIS1_UP;YAGI_AML_PROG_ASSOC;IDX_TSA_UP_CLUSTER2;CREB_BRAIN_8WKS_UP;HSA00280_VALINE_LEUCINE_AND_ISOLEUCINE_DEGRADATION;HSA00290_VALINE_LEUCINE_AND_ISOLEUCINE_BIOSYNTHESIS;HSA00770_PANTOTHENATE_AND_COA_BIOSYNTHESIS
Calcoco1	1.62448	1.53266	HDACI_COLON_TSA_UP;SERUM_FIBROBLAST_CORE_DN;HDACI_COLON_TSA2HRS_UP;HDACI_COLON_BUT16HRS_UP;HDACI_COLON_BUT12HRS_UP;HDACI_COLON_TSABUT_UP;HDACI_COLON_BUT24HRS_UP
Camsap1l1	10.9647	2.20592	ZHAN_MM_CD1_VS_CD2_DN;UVC_XPCS_ALL_DN;UVC_TTD_4HR_DN;HDACI_COLON_SUL_DN;UVC_TTD_ALL_DN;UVC_XPCS_8HR_DN;DIAB_NEPH_DN;UVC_XPCS_4HR_DN
Cblb	1.63609	4.69209	SMITH_HTERT_UP;PENG_GLUTAMINE_UP;TARTE_MATURE_PC;PENG_RAPAMYCIN_UP;FERRANDO_MLL_T_ALL_UP;CMV_HCMV_TIMECOURSE_16HRS_UP;UVC_TTD_8HR_DN;UVC_TTD_4HR_DN;CMV_HCMV_TIMECOURSE_ALL_UP;POD1_KO_DN;UVC_TTD_ALL_DN;AGED_RHESUS_UP;DIAB_NEPH_DN;BAF57_BT549_UP;ET743_RESIST_DN;HSA04012_ERBB_SIGNALING_PATHWAY;HSA04630_JAK_STAT_SIGNALING_PATHWAY;HSA04660_T_CELL_RECEPTOR_SIGNALING_PATHWAY;HSA04910_INSULIN_SIGNALING_P…
Cbln4	1.72046	7.16917
Ccdc109b	4.48456	3.16765	HSC_MATURE_SHARED;HSC_MATURE_FETAL;BRCA_ER_NEG;HSC_MATURE_ADULT
Cdc26	1.54968	1.51131	HSA04110_CELL_CYCLE;HSA04120_UBIQUITIN_MEDIATED_PROTEOLYSIS
Cdc42bpa	2.70371	1.57311	PASSERINI_SIGNAL;FLECHNER_KIDNEY_TRANSPLANT_REJECTION_DN;FLECHNER_KIDNEY_TRANSPLANT_WELL_UP;YAGI_AML_PROG_FAB;UVC_XPCS_ALL_DN;UVC_TTD_8HR_DN;BRCA_BRCA1_NEG;HBX_HCC_DN;BRCA_PROGNOSIS_NEG;UVC_TTD_ALL_DN;GH_EXOGENOUS_LATE_UP;GH_EXOGENOUS_ANY_UP;UVC_XPCS_8HR_DN;GH_AUTOCRINE_DN;HBX_NL_UP;ET743_SARCOMA_DN;ET743_SARCOMA_48HRS_DN
Cep164	1.51199	1.96374	SASAKI_TCELL_LYMPHOMA_VS_CD4_UP;SASAKI_ATL_UP
Cfd	2.20379	13.8448	ROSS_PML_RAR;FLECHNER_KIDNEY_TRANSPLANT_REJECTION_UP;GOLUB_ALL_VS_AML_DN;HADDAD_HSC_CD7_UP;YAO_P4_KO_VS_WT_UP;NAKAJIMA_MCSMBP_EOS;HADDAD_CD45CD7_PLUS_VS_MINUS_UP;BOQUEST_CD31PLUS_VS_CD31MINUS_DN;TAKEDA_NUP8_HOXA9_16D_UP;NADLER_OBESITY_DN;TAKEDA_NUP8_HOXA9_10D_UP;IGLESIAS_E2FMINUS_UP;RUTELLA_HEMATOGFSNDCS_DIFF;H2O2_CSBRESCUED_C2_UP;ET743_HELA_UP;CMV_24HRS_DN;CMV_ALL_DN;RCC_NL_UP;HYPOXIA_NORMAL_UP;…
Ch25h	1.62708	4.69657	TAKEDA_NUP8_HOXA9_3D_UP;IRITANI_ADPROX_LYMPH;IRITANI_ADPROX_UP;CMV_HCMV_TIMECOURSE_ALL_UP;ALZHEIMERS_DISEASE_UP;CMV-UV_HCMV_6HRS_UP;UV-CMV_UNIQUE_HCMV_6HRS_UP;CMV_HCMV_TIMECOURSE_12HRS_UP;IRS1_KO_ADIP_UP;IRS_KO_ADIP_UP
Chst7	1.76986	1.70976	OKUMURA_MC_LPS;HSA00532_CHONDROITIN_SULFATE_BIOSYNTHESIS;HSA01030_GLYCAN_STRUCTURES_BIOSYNTHESIS_1
Clec16a	1.73592	1.60448
Col12a1	1.61112	18.9516	PASSERINI_EM;BYSTRYKH_HSC_TRANS_GLOCUS;GH_EXOGENOUS_EARLY_UP;GH_EXOGENOUS_ANY_UP;GH_AUTOCRINE_DN;BAF57_BT549_UP;RAS_ONCOGENIC_SIGNATURE
Col15a1	1.69673	3.03482	PASSERINI_EM;YAO_P4_KO_VS_WT_DN;IGLESIAS_E2FMINUS_UP;HEARTFAILURE_ATRIA_DN;TNFALPHA_ADIP_DN;FSH_GRANULOSA_UP;GN_CAMP_GRANULOSA_UP;TNFALPHA_TGZ_ADIP_UP;CMV-UV_HCMV_6HRS_UP;ADIPOGENESIS_HMSC_CLASS8_DN;AGEING_KIDNEY_SPECIFIC_UP;AGEING_KIDNEY_UP;UV-CMV_UNIQUE_HCMV_6HRS_UP;MIDDLEAGE_UP;LH_GRANULOSA_UP;ADIP_DIFF_UP;CARIES_PULP_UP;IDX_TSA_UP_CLUSTER6
Col5a2	1.87342	6.90288	CELL_GROWTH_AND_OR_MAINTENANCE;LEE_E2F1_UP;BOQUEST_CD31PLUS_VS_CD31MINUS_DN;GILDEA_BLADDER_UP;IGLESIAS_E2FMINUS_UP;UVB_NHEK3_C8;UVC_TTD_8HR_DN;ALZHEIMERS_DISEASE_DN;UVC_TTD_ALL_DN;DFOSB_BRAIN_2WKS_UP;UVB_NHEK3_ALL;CMV_24HRS_DN;CMV_ALL_DN;ALZHEIMERS_INCIPIENT_DN;HSA01430_CELL_COMMUNICATION;HSA04510_FOCAL_ADHESION;HSA04512_ECM_RECEPTOR_INTERACTION
Col8a1	1.74361	5.36757	KANG_TERT_UP;IRITANI_ADPROX_VASC;TGFBETA_ALL_UP;BRCA1_SW480_DN;TGFBETA_LATE_UP
Col8a2	1.86077	9.69905	POD1_KO_MOST_UP;AGEING_KIDNEY_UP;POD1_KO_UP;SRC_ONCOGENIC_SIGNATURE;CTNNB1_oncogenic_signature
Crebbp	2.08424	1.51818	TGF_BETA_SIGNALING_PATHWAY;PMLPATHWAY;ST_DIFFERENTIATION_PATHWAY_IN_PC12_CELLS;TGFBPATHWAY;NTHIPATHWAY;HEMATOPOESIS_RELATED_TRANSCRIPTION_FACTORS;SMITH_HTERT_UP;IL7PATHWAY;AMIPATHWAY;CARM1PATHWAY;TUMOR_SUPRESSOR;SETPATHWAY;PPARAPATHWAY;PELP1PATHWAY;RELAPATHWAY;CSKPATHWAY;P53_SIGNALING;WNTPATHWAY;NFATPATHWAY;PITX2PATHWAY;CALCINEURIN_NF_AT_SIGNALING;CARM_ERPATHWAY;PPARGPATHWAY;KNUDSEN_PMNS_DN;HDACI…
Crim1	1.52739	2.25146	HADDAD_HSC_CD10_UP;LEI_MYB_REGULATED_GENES;ROTH_HTERT_DN;HADDAD_HPCLYMPHO_ENRICHED;TAKEDA_NUP8_HOXA9_6H_UP;LI_FETAL_VS_WT_KIDNEY_UP;POD1_KO_DN
Csda	1.71423	3.46847	HCC_SURVIVAL_GOOD_VS_POOR_DN;CHIARETTI_T_ALL;YU_CMYC_UP;FERRANDO_MLL_T_ALL_UP;HESS_HOXAANMEIS1_DN;CHIARETTI_T_ALL_DIFF;HESS_HOXAANMEIS1_UP;BREASTCA_THREE_CLASSES;VHL_NORMAL_UP;STEMCELL_NEURAL_UP;IGF1_NIH3T3_UP;OXSTRESS_RPETWO_DN;CIS_XPC_DN;BRCA_ER_NEG;OXSTRESS_RPE_HNETBH_DN;BRCA1_OVEREXP_UP;BREASTCA_TWO_CLASSES;HSA04530_TIGHT_JUNCTION
Cxcl1	2.19546	6.27206	ICHIBA_GVHD;ZUCCHI_EPITHELIAL_DN;BRENTANI_SIGNALING;JECHLINGER_EMT_UP;HINATA_NFKB_UP;TENEDINI_MEGAKARYOCYTIC_GENES;CELL_GROWTH_AND_OR_MAINTENANCE;SHEPARD_NEG_REG_OF_CELL_PROLIFERATION;MOREAUX_TACI_BAFF_DN;TAKEDA_NUP8_HOXA9_16D_DN;GERY_CEBP_TARGETS;IRITANI_ADPROX_VASC;YANG_OSTECLASTS_SIG;MOREAUX_TACI_HI_VS_LOW_UP;LINDSTEDT_DEND_8H_VS_48H_UP;TAKEDA_NUP8_HOXA9_10D_DN;TAKEDA_NUP8_HOXA9_8D_DN;TNFALPHA…
Cyp1b1	1.54029	6.6547	ELECTRON_TRANSPORTER_ACTIVITY;HOUSTIS_ROS;JECHLINGER_EMT_UP;ELECTRON_TRANSPORT;FLECHNER_KIDNEY_TRANSPLANT_WELL_UP;LEI_MYB_REGULATED_GENES;BOQUEST_CD31PLUS_VS_CD31MINUS_UP;VERHAAK_AML_NPM1_MUT_VS_WT_UP;NAKAJIMA_MCSMBP_MAST;RUTELLA_HEMATOGFSNDCS_DIFF;RUTELLA_HEPATGFSNDCS_UP;BAF57_BT549_DN;PRMT5_KD_UP;CMV_HCMV_TIMECOURSE_24HRS_DN;OXSTRESS_BREASTCA_UP;HDACI_COLON_BUT_UP;CIS_XPC_DN;IDX_TSA_DN_CLUSTER6…
Dab1	1.56285	5.25056	REELINPATHWAY;LEE_CIP_UP;STEMCELL_NEURAL_UP;GH_EXOGENOUS_ALL_UP
Dapl1	1.50547	22.5637
Ddb2	1.62431	1.76765	BASSO_REGULATORY_HUBS;BRENTANI_REPAIR;DNA_DAMAGE_SIGNALING;KANNAN_P53_UP;ZHAN_MMPC_SIMAL;CROMER_HYPOPHARYNGEAL_MET_VS_NON_DN;BLEO_HUMAN_LYMPH_HIGH_24HRS_UP;5FU_RESIST_GASTRIC_UP;BLEO_HUMAN_LYMPH_HIGH_4HRS_UP;STRESS_P53_SPECIFIC_UP;REOVIRUS_HEK293_DN;STRESS_GENOTOXIC_SPECIFIC_UP;MMS_HUMAN_LYMPH_HIGH_24HRS_UP;HSA04115_P53_SIGNALING_PATHWAY
Ddhd1	1.8661	3.57027	HSA00650_BUTANOATE_METABOLISM
Dusp8	1.86487	1.97777	KIM_TH_CELLS_DN;ST_JNK_MAPK_PATHWAY;HASLINGER_B_CLL_13Q14;CHEN_HOXA5_TARGETS_UP;MOREAUX_TACI_HI_VS_LOW_UP;MOREAUX_TACI_HI_IN_BMPC;REOVIRUS_HEK293_UP;CMV_HCMV_TIMECOURSE_ALL_UP;CMV_HCMV_TIMECOURSE_14HRS_UP;HSA04010_MAPK_SIGNALING_PATHWAY
Dvl2	2.4389	1.62177	WNT_SIGNALING;GENOTOXINS_4HRS_DISCR;HSA04310_WNT_SIGNALING_PATHWAY;HSA04330_NOTCH_SIGNALING_PATHWAY;HSA04916_MELANOGENESIS;HSA05210_COLORECTAL_CANCER;HSA05217_BASAL_CELL_CARCINOMA
Eapp	1.56655	1.55697
Egr1	1.52337	8.19246	ST_DIFFERENTIATION_PATHWAY_IN_PC12_CELLS;OVARIAN_INFERTILITY_GENES;SHEPARD_CRASH_AND_BURN_MUT_VS_WT_UP;CDK5PATHWAY;HEMATOPOESIS_RELATED_TRANSCRIPTION_FACTORS;TARTE_MATURE_PC;JECHLINGER_EMT_DN;BRENTANI_TRANSCRIPTION_FACTORS;LU_IL4BCELL;NING_COPD_UP;FETAL_LIVER_ENRICHED_TRANSCRIPTION_FACTORS;SANSOM_APC_LOSS4_UP;ADDYA_K562_HEMIN_TREATMENT;CHEN_HOXA5_TARGETS_UP;VERNELL_PRB_CLSTR1;UVB_NHEK4_6HRS_DN;OX…
Egr3	1.83473	7.98934	ST_DIFFERENTIATION_PATHWAY_IN_PC12_CELLS;ZHAN_TONSIL_PCBC;FRASOR_ER_UP;KUROKAWA_5FU_IFN_SENSITIVE_VS_RESISTANT_DN;BRENTANI_TRANSCRIPTION_FACTORS;FETAL_LIVER_ENRICHED_TRANSCRIPTION_FACTORS;VIPPATHWAY;CALCINEURIN_NF_AT_SIGNALING;FALT_BCLL_IG_MUTATED_VS_WT_UP;ZHAN_MMPC_EARLYVS;KNUDSEN_PMNS_UP;KANG_TERT_DN;LEE_TCELLS7_UP;REOVIRUS_HEK293_UP;CIS_XPC_DN;CMV-UV_HCMV_6HRS_UP;TPA_SENS_EARLY_UP;UV-CMV_UNIQU…
Eif3a	98.6926	2.14196
Emilin1	4.05804	4.7849	CELL_ADHESION;CELL_ADHESION_MOLECULE_ACTIVITY;RUTELLA_HEMATOGFSNDCS_DIFF;RUTELLA_HEPATGFSNDCS_UP;HSC_EARLYPROGENITORS_SHARED;HSC_EARLYPROGENITORS_FETAL;HSC_EARLYPROGENITORS_ADULT
Epha2	1.51786	1.88387	SMITH_HTERT_UP;GAY_YY1_UP;AD12_ANY_DN;GH_GHRHR_KO_24HRS_UP;AD12_24HRS_DN;BAF57_BT549_DN;GH_GHRHR_KO_6HRS_UP;CMV_HCMV_TIMECOURSE_ALL_UP;TGFBETA_ALL_UP;BRCA_ER_NEG;TGFBETA_C5_UP;TGFBETA_LATE_UP;PDGF_ES_UP;DNMT1_KO_UP;AD12_32HRS_DN;AD12_48HRS_DN;CMV_HCMV_TIMECOURSE_24HRS_UP;E2F3_ONCOGENIC_SIGNATURE;HSA04360_AXON_GUIDANCE
Ezh1	3.44697	1.79614	HOX_GENES;AGUIRRE_PANCREAS_CHR17;STEMCELL_HEMATOPOIETIC_UP;CALRES_MOUSE_DN
Fads1	1.55093	3.70512	LE_MYELIN_DN;ELECTRON_TRANSPORT;CHANG_SERUM_RESPONSE_DN;ZHANG_EFT_EWSFLI1_UP;CROMER_HYPOPHARYNGEAL_MET_VS_NON_UP;LEI_MYB_REGULATED_GENES;RUTELLA_HEMATOGFSNDCS_DIFF;GAMMA_UNIQUE_FIBRO_DN;SERUM_FIBROBLAST_CORE_DN;BRCA_ER_NEG;AGEING_BRAIN_UP;REOVIRUS_HEK293_DN;CIS_XPC_UP;IDX_TSA_DN_CLUSTER3;HSA01040_POLYUNSATURATED_FATTY_ACID_BIOSYNTHESIS
Faf2	1.53071	1.71688
Fam102b	2.24031	1.68327	HDACI_COLON_CUR24HRS_DN;HDACI_COLON_CUR_DN;HDACI_COLON_BUT12HRS_UP
Fam168a	1.81035	2.27732
Fam181b	2.02677	2.11731
Fam98b	352.242	1.63175	MOREAUX_TACI_HI_IN_PPC_UP
Fat4	1.80392	4.5806
Fbln1	1.7421	26.5942	BYSTRYKH_HSC_TRANS_GLOCUS;BOQUEST_CD31PLUS_VS_CD31MINUS_DN;GAMMA_UNIQUE_FIBRO_DN;RETT_UP;ALZHEIMERS_DISEASE_UP;HEARTFAILURE_ATRIA_UP;CMV_8HRS_DN;CMV_ALL_DN;BRCA1_OVEREXP_PROSTATE_DN
Fbxl16	1.51971	3.36694
Fbxl7	1.65975	6.79783	UVC_TTD_8HR_DN;UVC_TTD_4HR_DN;UVC_TTD_ALL_DN;ALZHEIMERS_DISEASE_UP;ET743_SARCOMA_72HRS_DN;ET743_SARCOMA_24HRS_DN;ET743_SARCOMA_DN;ET743_SARCOMA_48HRS_DN
Fbxo42	1.6025	2.32365
Fgfr2	1.65879	3.01081	ASTON_DEPRESSION_DN;GREENBAUM_E2A_UP;AGED_RHESUS_UP;AGEING_BRAIN_UP;WERNER_FIBRO_DN;WERNERONLY_FIBRO_DN;STEMCELL_HEMATOPOIETIC_UP;HSA04010_MAPK_SIGNALING_PATHWAY;HSA04810_REGULATION_OF_ACTIN_CYTOSKELETON;HSA05215_PROSTATE_CANCER
Fosb	2.24996	12.5734	FOSBPATHWAY;TARTE_MATURE_PC;JECHLINGER_EMT_DN;SMITH_HTERT_DN;BRENTANI_TRANSCRIPTION_FACTORS;CHIARETTI_T_ALL;CROONQUIST_IL6_STROMA_UP;FETAL_LIVER_ENRICHED_TRANSCRIPTION_FACTORS;SCHURINGA_STAT5A_UP;CHIARETTI_T_ALL_DIFF;BOQUEST_CD31PLUS_VS_CD31MINUS_UP;CHEN_HOXA5_TARGETS_UP;HSC_HSC_ADULT;HDACI_COLON_TSA_UP;CMV_HCMV_TIMECOURSE_ALL_UP;TSA_HEPATOMA_CANCER_UP;HDACI_COLON_TSA2HRS_UP;HDACI_COLON_CUR24HRS_…
Foxo1	2.51738	1.91121	HSA04910_INSULIN_SIGNALING_PATHWAY;HSA05215_PROSTATE_CANCER
Foxp2	26.8736	3.75125	POD1_KO_DN
Frmd4a	1.51217	3.23731	TAKEDA_NUP8_HOXA9_16D_DN;TAKEDA_NUP8_HOXA9_10D_DN;HTERT_UP
Frmd6	1.77366	5.56341	HOFFMANN_BIVSBII_BI;TAKEDA_NUP8_HOXA9_6H_UP;AGED_MOUSE_HIPPOCAMPUS_MULTI_UP;POD1_KO_DN;IRS1_KO_ADIP_DN;INSULIN_ADIP_SENS_UP;AGED_MOUSE_HIPPOCAMPUS_ANY_UP
Gadd45b	1.75245	5.81738	JISON_SICKLE_CELL;SHEPARD_CRASH_AND_BURN_MUT_VS_WT_UP;ZUCCHI_EPITHELIAL_DN;PASSERINI_APOPTOSIS;UEDA_MOUSE_SCN;DNA_DAMAGE_SIGNALING;FLECHNER_KIDNEY_TRANSPLANT_WELL_PBL_DN;BRENTANI_CELL_CYCLE;PASSERINI_SIGNAL;BROCKE_IL6;CORDERO_KRAS_KD_VS_CONTROL_UP;MANALO_HYPOXIA_UP;NAKAJIMA_MCS_UP;RORIE_ES_PNET_UP;CHEN_HOXA5_TARGETS_UP;GERY_CEBP_TARGETS;NGUYEN_KERATO_DN;MOREAUX_TACI_HI_VS_LOW_UP;IGLESIAS_E2FMINUS…
Gatad2b	1.59339	1.61181	VHL_RCC_UP
Gli2	4.39078	4.28637	SHHPATHWAY;STURLA_SONIC_HEDGEHOG;BRENTANI_TRANSCRIPTION_FACTORS;ALZHEIMERS_DISEASE_UP;HSA04340_HEDGEHOG_SIGNALING_PATHWAY;HSA05217_BASAL_CELL_CARCINOMA
Glis2	1.60564	2.05637
Glul	1.58045	1.95039	ICHIBA_GVHD;NITROGEN_METABOLISM;DAVIES_MGUS_MM;GOLDRATH_HP;LEE_MYC_UP;FLECHNER_KIDNEY_TRANSPLANT_REJECTION_UP;PASSERINI_SIGNAL;BYSTRYKH_HSC_TRANS_GLOCUS;BYSTRYKH_HSC_TRANS_GLOCUS;CHAUVIN_ANDROGEN_REGULATED_GENES;SANSOM_APC_LOSS4_UP;PARK_RARALPHA_MOD;FERRANDO_MLL_T_ALL_DN;KANG_TERT_DN;RADMACHER_AMLNORMALKARYTYPE_SIG;LEE_TCELLS2_UP;ADIP_HUMAN_UP;ET743_RESIST_UP;ALZHEIMERS_DISEASE_DN;UVC_XPCS_ALL_UP…
Gnpda2	1.57151	2.2647	AMINOSUGARS_METABOLISM;HSA00530_AMINOSUGARS_METABOLISM
Gpr124	1.62931	3.08952	AGUIRRE_PANCREAS_CHR8;CHANG_SERUM_RESPONSE_DN;TAKEDA_NUP8_HOXA9_8D_UP;TAKEDA_NUP8_HOXA9_16D_UP;TAKEDA_NUP8_HOXA9_10D_UP;POD1_KO_DN;MYOD_NIH3T3_DN
Gramd1a	6.83564	1.91691
Grem1	2.98462	37.7313	SCHRAETS_MLL_UP;BRCA_BRCA1_NEG;CMV_HCMV_TIMECOURSE_24HRS_DN;IGF_VS_PDGF_DN;UVC_HIGH_D1_DN
Heatr6	1.78572	1.81537
Hnrnpa0	1.73549	2.32634
Hnrnpd	1.57419	2.30356
Hspg2	1.77064	1.82562	LAMB_CYCLIN_D1_UP;VERHAAK_AML_NPM1_MUT_VS_WT_DN;BRCA1_OVEREXP_PROSTATE_UP;NAB_LUNG_DN;AGED_RHESUS_UP;TGFBETA_ALL_UP;ELONGINA_KO_UP;HTERT_DN;TGFBETA_C1_UP;TGFBETA_EARLY_UP;CALRES_RHESUS_UP;HSA04512_ECM_RECEPTOR_INTERACTION
Htra3	1.6544	1.52525	TAKEDA_NUP8_HOXA9_6H_DN;IRS1_KO_ADIP_DN
Ick	2.04128	2.22278	PASSERINI_SIGNAL;CMV_HCMV_TIMECOURSE_14HRS_DN;GH_EXOGENOUS_MIDDLE_UP;CMV_HCMV_TIMECOURSE_ALL_DN
Ier2	2.66786	3.24897	BROCKE_IL6;ROSS_AML1_ETO;NEMETH_TNF_UP;CHEN_HOXA5_TARGETS_UP;GERY_CEBP_TARGETS;KRETZSCHMAR_IL6_DIFF;UVB_NHEK2_UP;INOS_ALL_UP;AGED_RHESUS_UP;UVB_NHEK3_ALL;ALZHEIMERS_DISEASE_UP;UVB_NHEK1_UP;CMV-UV_HCMV_6HRS_UP;ADIPOGENESIS_HMSC_CLASS8_DN;INSULIN_ADIP_INSENS_UP;TNFALPHA_ALL_UP;TNFALPHA_30MIN_UP;UV-CMV_UNIQUE_HCMV_6HRS_UP;UVB_NHEK3_C1;STRESS_GENOTOXIC_SPECIFIC_UP;CALRES_RHESUS_UP;STEMCELL_HEMATOPOIE…
Igfbp2	1.6289	4.4903	SHEPARD_BMYB_MORPHOLINO_DN;LEE_ACOX1_UP;LEE_MYC_E2F1_DN;BREAST_CANCER_ESTROGEN_SIGNALING;LEE_MYC_DN;LEE_CIP_UP;BYSTRYKH_HSC_TRANS_GLOCUS;SMOOTH_MUSCLE_CONTRACTION;FERRANDO_MLL_T_ALL_DN;IRITANI_ADPROX_LYMPH;ADIP_HUMAN_UP;OXSTRESS_RPETHREE_DN;BRCA_BRCA1_NEG;HYPOXIA_REVIEW;POD1_KO_MOST_UP;TSA_HEPATOMA_CANCER_UP;TGFBETA_ALL_UP;HYPOPHYSECTOMY_RAT_UP;5FU_RESIST_GASTRIC_UP;BRCA1_SW480_UP;EGF_HDMEC_UP;CM…
Igfbp3	1.55486	8.46177	BRENTANI_SIGNALING;ABRAHAM_MM_VS_AL_DN;CROONQUIST_RAS_STROMA_DN;RADIATION_SENSITIVITY;LIZUKA_L1_GR_G1;CROONQUIST_IL6_STROMA_UP;MANALO_HYPOXIA_UP;P53HYPOXIAPATHWAY;SMOOTH_MUSCLE_CONTRACTION;YAO_P4_KO_VS_WT_UP;BOQUEST_CD31PLUS_VS_CD31MINUS_DN;HALMOS_CEBP_UP;ABRAHAM_AL_VS_MM_UP;BASSO_HCL_DIFF;HYPOXIA_FIBRO_UP;BRCA1_OVEREXP_PROSTATE_UP;WERNER_FIBRO_UP;VEGF_MMMEC_6HRS_UP;HYPOXIA_REVIEW;WERNERONLY_FIBR…
Inhbb	1.69184	6.12376	CORDERO_KRAS_KD_VS_CONTROL_DN;FRASOR_ER_DN;HALMOS_CEBP_DN;MAMMARY_DEV_UP;ET743_SARCOMA_UP;AGEING_BRAIN_UP;ET743_SARCOMA_72HRS_UP;ET743_SARCOMA_6HRS_UP;E2F3_ONCOGENIC_SIGNATURE;HSA04060_CYTOKINE_CYTOKINE_RECEPTOR_INTERACTION;HSA04350_TGF_BETA_SIGNALING_PATHWAY
Itga3	1.6762	2.07115	BRENTANI_SIGNALING;TARTE_MATURE_PC;ST_INTEGRIN_SIGNALING_PATHWAY;BRENTANI_CELL_ADHESION;INTEGRIN_MEDIATED_CELL_ADHESION_KEGG;CELL_ADHESION_RECEPTOR_ACTIVITY;AGUIRRE_PANCREAS_CHR17;GRAEBER_BETA2_INTEGRINS;CROMER_HYPOPHARYNGEAL_MET_VS_NON_DN;UVB_NHEK3_C8;HSC_HSC_ADULT;BRCA1_OVEREXP_PROSTATE_UP;BRG1_ALAB_UP;TSA_HEPATOMA_CANCER_UP;TGFBETA_ALL_UP;UVB_NHEK3_ALL;LH_GRANULOSA_DN;HSC_HSC_SHARED;TGFBETA_C1…
Jag1	1.61544	3.28658	ROSS_PML_RAR;BRENTANI_SIGNALING;SHEPARD_CRASH_AND_BURN_MUT_VS_WT_DN;PASSERINI_SIGNAL;ZHAN_TONSIL_BONEMARROW;CHANG_SERUM_RESPONSE_DN;ALCALAY_AML_NPMC_UP;VERHAAK_AML_NPM1_MUT_VS_WT_UP;ZHAN_MMPC_LATEVS;RUTELLA_HEMATOGFSNDCS_DIFF;UVB_NHEK3_C2;UVB_NHEK3_ALL;ET743_SARCOMA_72HRS_DN;UVB_NHEK3_C5;ET743_SARCOMA_DN;HSA04330_NOTCH_SIGNALING_PATHWAY
Jph2	39.2438	1.84947
Jund	1.65512	1.92411	ZUCCHI_EPITHELIAL_DN;HYPERTROPHY_MODEL;FOSBPATHWAY;TARTE_MATURE_PC;TENEDINI_MEGAKARYOCYTIC_GENES;FLECHNER_KIDNEY_TRANSPLANT_WELL_PBL_UP;BRENTANI_TRANSCRIPTION_FACTORS;ASTIER_BCELL;PENG_RAPAMYCIN_UP;PARK_RARALPHA_UP;HOFMANN_MDS_CD34_LOW_AND_HIGH_RISK;ASTIER_FN_DIFF;OXSTRESS_RPETHREE_DN;UVB_NHEK3_C6;ELONGINA_KO_UP;UVB_NHEK3_ALL;UVB_NHEK1_UP;UVC_HIGH_D7_DN;CIS_RESIST_LUNG_DN;UVB_NHEK1_C2;HSA04010_MA…
Kirrel	1.83603	3.35774	UV-CMV_UNIQUE_HCMV_6HRS_DN;CMV-UV_HCMV_6HRS_DN
Klf4	1.55557	5.38022	PASSERINI_TRANSCRIPTION;PASSERINI_SIGNAL;NELSON_ANDROGEN_UP;SHEPARD_NEG_REG_OF_CELL_PROLIFERATION;PASSERINI_PROLIFERATION;ZHAN_MM_MOLECULAR_CLASSI_UP;MATSUDA_VALPHAINKT_DIFF;HASLINGER_B_CLL_13Q14;GERY_CEBP_TARGETS;NGUYEN_KERATO_DN;MENSE_HYPOXIA_UP;BRCA1_OVEREXP_PROSTATE_UP;MAMMARY_DEV_UP;POD1_KO_DN;TPA_SENS_EARLY_UP;ADIP_DIFF_CLUSTER2;COCAINE_BRAIN_4WKS_UP;DNMT1_KO_UP;DSRNA_UP;IDX_TSA_DN_CLUSTER3
Klf5	1.55001	3.39775	SMITH_HTERT_UP;PASSERINI_TRANSCRIPTION;HCC_SURVIVAL_GOOD_VS_POOR_DN;BREAST_CANCER_ESTROGEN_SIGNALING;TAKEDA_NUP8_HOXA9_3D_UP;CHEN_HOXA5_TARGETS_UP;HALMOS_CEBP_UP;TAKEDA_NUP8_HOXA9_6H_UP;NGUYEN_KERATO_DN;LINDSTEDT_DEND_UP;CROMER_HYPOPHARYNGEAL_MET_VS_NON_DN;TAVOR_CEBP_UP;RETT_DN;CIS_XPC_DN;ALZHEIMERS_DISEASE_UP;BRCA_ER_NEG;IDX_TSA_UP_CLUSTER3;UVB_NHEK2_DN;COCAINE_BRAIN_4WKS_UP;POD1_KO_UP;ADIP_DIFF…
Klhl28	4.93918	1.7789
Lass6	1.58005	1.73313	HSC_LATEPROGENITORS_SHARED;UVC_TTD_8HR_DN;POD1_KO_DN;UVC_TTD_ALL_DN;UVC_TTD-XPCS_COMMON_DN;GH_GHRHR_KO_24HRS_DN;HSC_LATEPROGENITORS_ADULT;HSC_LATEPROGENITORS_FETAL;CMV_HCMV_TIMECOURSE_24HRS_UP
Lin7c	1.56697	1.6174	GOLDRATH_HP;CHESLER_HIGHEST_FOLD_RANGE_GENES;STEMCELL_NEURAL_UP;CITED1_KO_HET_DN
Lpp	1.6339	4.31431	ET743PT650_COLONCA_DN;POD1_KO_DN;ELONGINA_KO_UP;AGEING_BRAIN_UP;WERNER_FIBRO_DN;WERNERONLY_FIBRO_DN
Lrch2	1.67157	7.51731	RETT_UP
Ltbp1	36.3865	5.32939	TGF_BETA_SIGNALING_PATHWAY;BROCKE_IL6;ASTON_DEPRESSION_UP;PASSERINI_GROWTH;ALCALAY_AML_NPMC_UP;TAKEDA_NUP8_HOXA9_16D_UP;VERHAAK_AML_NPM1_MUT_VS_WT_UP;KRETZSCHMAR_IL6_DIFF;UVB_NHEK3_C8;RETT_UP;HSC_LTHSC_SHARED;CMV_HCMV_TIMECOURSE_20HRS_DN;UVB_NHEK3_ALL;BRCA_ER_NEG;IL6_SCAR_FIBRO_UP;AGEING_BRAIN_UP;WERNER_FIBRO_DN;HSC_LTHSC_ADULT;HSC_LTHSC_FETAL;CARIES_PULP_DN;HPV31_UP;OLDWERNER_FIBRO_DN;POD1_KO_UP…
Ltbp3	1.69977	4.20113	TAKEDA_NUP8_HOXA9_8D_UP;ALZHEIMERS_DISEASE_UP;STEMCELL_HEMATOPOIETIC_UP
Ltbp4	1.56474	1.97587	MAGRANGEAS_MULTIPLE_MYELOMA_IGL_VS_IGK_UP;SANSOM_APC_5_DN;BOQUEST_CD31PLUS_VS_CD31MINUS_UP;MOREAUX_TACI_HI_VS_LOW_UP;ELONGINA_KO_DN;NI2_MOUSE_DN
Maff	1.78976	7.6584	ARENRF2PATHWAY;WELCH_GATA1;BROCKE_IL6;MANALO_HYPOXIA_UP;SMOOTH_MUSCLE_CONTRACTION;CHEN_HOXA5_TARGETS_UP;NICK_RHAPC_UP;MENSE_HYPOXIA_UP;KRETZSCHMAR_IL6_DIFF;HSC_HSC_ADULT;CALRES_MOUSE_NEOCORTEX_UP;HSC_HSC_SHARED;STRESS_ARSENIC_SPECIFIC_UP;HSC_HSC_FETAL
Magohb	1.72512	1.59442
Man2a2	1.56155	1.72494	DORSAM_HOXA9_UP;FERNANDEZ_MYC_TARGETS;FLECHNER_KIDNEY_TRANSPLANT_WELL_PBL_UP;FLECHNER_KIDNEY_TRANSPLANT_REJECTION_PBL_DN;DORSAM_HOXA9_DN;ZHANG_EFT_EWSFLI1_UP;RUTELLA_HEMATOGFSNDCS_DIFF;CMV_HCMV_TIMECOURSE_ALL_UP;CIS_XPC_DN;ALZHEIMERS_DISEASE_UP;AGED_RHESUS_DN;CMV_HCMV_TIMECOURSE_18HRS_UP
Mid1	2.59001	2.51235	REOVIRUS_HEK293_UP;UVC_XPCS_ALL_DN;UVC_TTD_8HR_DN;UVC_TTD_4HR_DN;BAF57_BT549_DN;UVC_TTD_ALL_DN;CMV_HCMV_TIMECOURSE_14HRS_DN;ELONGINA_KO_UP;BRCA_ER_NEG;HSC_STHSC_SHARED;UVC_XPCS_8HR_DN;HSC_STHSC_ADULT;HSC_STHSC_FETAL;CMV_HCMV_TIMECOURSE_ALL_DN
Mier1	1.53053	2.47995
Mllt10	2.35663	2.09815	BYSTRYKH_HSC_BRAIN_TRANS_GLOCUS;MANALO_HYPOXIA_DN;HOGERKORP_ANTI_CD44_DN;HOFMANN_MANTEL_LYMPHOMA_VS_LYMPH_NODES_UP;HOGERKORP_CD44_TEMPORALLY_DN;STEMCELL_HEMATOPOIETIC_UP
Mnt	1.59549	1.7929	BYSTRYKH_HSC_BRAIN_TRANS_GLOCUS;MENSSEN_MYC_UP;CELL_PROLIFERATION;SHEPARD_NEG_REG_OF_CELL_PROLIFERATION;SHEPARD_CELL_PROLIFERATION;FALT_BCLL_IG_MUTATED_VS_WT_UP;ADIP_VS_PREADIP_UP;TZD_ADIP_DN
Mobkl2c	1.55608	2.18612
Ncam1	1.72558	5.58256	LEI_HOXC8_DN;PGC;TARTE_MATURE_PC;BRENTANI_CELL_ADHESION;CELL_ADHESION;CELL_ADHESION_MOLECULE_ACTIVITY;YAO_P4_KO_VS_WT_UP;WANG_MLL_CBP_VS_GMP_UP;STEMCELL_COMMON_DN;POD1_KO_MOST_UP;PRMT5_KD_UP;HIPPOCAMPUS_DEVELOPMENT_NEONATAL;AGED_RHESUS_UP;REFRACTORY_GASTRIC_UP;GH_EXOGENOUS_LATE_UP;IDX_TSA_DN_CLUSTER2;UVB_NHEK2_DN;IGF_VS_PDGF_UP;POD1_KO_UP;TSADAC_HYPOMETH_HYPERAC_OVCA_UP;PARP_KO_DN;TSADAC_HYPOMETH…
Nfasc	1.77217	2.07317	ALZHEIMERS_DISEASE_UP;HTERT_DN;HSA04514_CELL_ADHESION_MOLECULES
Nfix	1.55466	2.49855	HEMATOPOESIS_RELATED_TRANSCRIPTION_FACTORS;PGC;PARK_HSC_VS_MPP_UP;PARK_MSCS_DIFF;OXSTRESS_RPETHREE_DN;CREB_BRAIN_2WKS_UP;AGEING_KIDNEY_SPECIFIC_UP;POD1_KO_UP;IDX_TSA_DN_CLUSTER5;NI2_MOUSE_DN
Nnmt	49.5983	1.95684	ICHIBA_GVHD;FETAL_LIVER_VS_ADULT_LIVER_GNF2;ZUCCHI_EPITHELIAL_UP;CROONQUIST_IL6_STROMA_UP;YEN_MYC_MUT;HSIAO_LIVER_SPECIFIC_GENES;LEI_MYB_REGULATED_GENES;IRITANI_ADPROX_VASC;IRITANI_ADPROX_DN;VEGF_MMMEC_6HRS_UP;VEGF_MMMEC_12HRS_UP;CMV_HCMV_TIMECOURSE_20HRS_DN;TNFALPHA_ADIP_DN;ALZHEIMERS_DISEASE_UP;HTERT_DN;CARIES_PULP_HIGH_UP;AGEING_KIDNEY_SPECIFIC_UP;AGEING_KIDNEY_UP;XPB_TTD-CS_DN;GAMMA-UV_FIBRO_…
Npal2	1.56308	1.79868	MOREAUX_TACI_HI_VS_LOW_UP;MOREAUX_TACI_HI_IN_BMPC;REFRACTORY_GASTRIC_UP
Nufip2	1.61531	1.67232	BRCA_BRCA1_NEG
Obsl1	1.51358	1.89559	WALLACE_JAK2_DIFF;VHL_NORMAL_UP;REOVIRUS_HEK293_DN;HYPOXIA_NORMAL_UP
Odf3b	13.1254	1.56429
Odz3	1.59578	3.92924	LE_MYELIN_UP;HDACI_COLON_TSA_UP;HDACI_COLON_TSA48HRS_UP;IRS1_KO_ADIP_UP
Osr2	1.76486	14.7629	BOQUEST_CD31PLUS_VS_CD31MINUS_DN;UVC_XPCS_ALL_UP;UVC_TTD_ALL_UP;UVC_TTD_4HR_UP;UVC_XPCS_8HR_UP;CMV_HCMV_TIMECOURSE_48HRS_DN;UVC_XPCS_4HR_UP;UVC_TTD_8HR_UP;CMV_HCMV_6HRS_DN;CMV_HCMV_TIMECOURSE_ALL_DN
Palld	1.9278	6.66784	CHIARETTI_T_ALL;HADDAD_HSC_CD7_UP;HADDAD_CD45CD7_PLUS_VS_MINUS_UP;LEI_MYB_REGULATED_GENES;CHIARETTI_T_ALL_DIFF;LEE_TCELLS3_UP;BRCA_BRCA1_NEG;POD1_KO_DN;ALZHEIMERS_DISEASE_UP;AGEING_BRAIN_UP
Pcdh7	3.17654	10.9998	GALINDO_ACT_UP;KANG_TERT_UP;NGUYEN_KERATO_DN;ALZHEIMERS_DISEASE_DN;PRMT5_KD_UP;VENTRICLES_UP;XPB_TTD-CS_DN;REOVIRUS_HEK293_DN
Pcdh9	40.7147	4.89545	HADDAD_HSC_CD10_UP;LIN_WNT_UP;ROSS_FAB_M7;CHIARETTI_T_ALL;HASLINGER_B_CLL_MUTATED;BOQUEST_CD31PLUS_VS_CD31MINUS_DN;ALCALAY_AML_NPMC_UP;CHIARETTI_T_ALL_DIFF;TAKEDA_NUP8_HOXA9_3D_UP;HADDAD_HPCLYMPHO_ENRICHED;BASSO_HCL_DIFF;TAKEDA_NUP8_HOXA9_6H_UP;CMV_HCMV_TIMECOURSE_20HRS_UP;UVC_XPCS_ALL_UP;CMV_HCMV_TIMECOURSE_ALL_UP;UVC_XPCS_8HR_UP;ALZHEIMERS_DISEASE_UP;CMV-UV_HCMV_6HRS_UP;HEMATOP_STEM_ALL_UP;POD1…
Pdcl	75.3809	1.71074	SHEPARD_BMYB_MORPHOLINO_DN
Pdzrn3	1.67532	2.93929	FLECHNER_KIDNEY_TRANSPLANT_REJECTION_DN;LI_FETAL_VS_WT_KIDNEY_UP;SERUM_FIBROBLAST_CORE_DN;VENTRICLES_UP;POD1_KO_UP
Phactr2	1.51744	3.03889	KIM_TH_CELLS_UP;BRCA_ER_NEG;RCC_NL_UP;CTNNB1_oncogenic_signature
Phf12	1.9963	1.76526	IDX_TSA_DN_CLUSTER6;STEMCELL_HEMATOPOIETIC_UP
Pi4kb	2.90122	1.75145	HSA00562_INOSITOL_PHOSPHATE_METABOLISM;HSA04070_PHOSPHATIDYLINOSITOL_SIGNALING_SYSTEM
Pigt	1.72372	1.88586	BRCA_BRCA1_NEG;HDACI_COLON_TSA_DN;HDACI_COLON_TSA2HRS_DN;HSA00563_GLYCOSYLPHOSPHATIDYLINOSITOL_ANCHOR_BIOSYNTHESIS;HSA01031_GLYCAN_STRUCTURES_BIOSYNTHESIS_2
Pkn1	1.57004	2.13015	KENNY_WNT_UP;G13_SIGNALING_PATHWAY;PARK_RARALPHA_UP;ALZHEIMERS_DISEASE_UP;ET743_RESIST_DN
Pknox2	7.27627	2.83552	MOREAUX_TACI_HI_VS_LOW_UP
Plekha2	1.56135	2.53793
Pml	5.68877	1.65053	PMLPATHWAY;DER_IFNA_UP;DER_IFNB_UP;SMITH_HTERT_DN;P53_SIGNALING;BRENTANI_TRANSCRIPTION_FACTORS;DER_IFNG_UP;LIAN_MYELOID_DIFF_TF;NEMETH_TNF_UP;MOREAUX_TACI_HI_VS_LOW_UP;HUMAN_TISSUE_PANCREAS;REOVIRUS_HEK293_UP;CMV_HCMV_TIMECOURSE_ALL_UP;IFNA_HCMV_6HRS_UP;IFN_ALL_UP;CMV_HCMV_TIMECOURSE_14HRS_UP;CMV_ALL_UP;IFN_BETA_UP;IRS1_KO_ADIP_DN;IFN_ANY_UP;DAC_PANC_UP;AS3_FIBRO_DN;IFN_GAMMA_UP;CMV_8HRS_UP;IFN_A…
Polr2a	1.94777	1.66234	MRNA_PROCESSING_REACTOME;RARRXRPATHWAY;PYRIMIDINE_METABOLISM;TELPATHWAY;FLECHNER_KIDNEY_TRANSPLANT_REJECTION_UP;RNA_POLYMERASE;LIN_WNT_UP;RNA_TRANSCRIPTION_REACTOME;PURINE_METABOLISM;DREAMPATHWAY;CARM_ERPATHWAY;BRCA2_BRCA1_DN;GAMMA-UV_FIBRO_DN;REFRACTORY_GASTRIC_UP;WERNER_FIBRO_DN;DNMT1_KO_UP;OLDWERNER_FIBRO_DN;REOVIRUS_HEK293_DN;OLD_FIBRO_DN;HSA00230_PURINE_METABOLISM;HSA00240_PYRIMIDINE_METABOL…
Ppl	2.18028	3.78421	LEE_MYC_TGFA_UP;LEE_MYC_E2F1_UP;HINATA_NFKB_DN;LEE_E2F1_UP;BOQUEST_CD31PLUS_VS_CD31MINUS_DN;LEI_MYB_REGULATED_GENES;LI_FETAL_VS_WT_KIDNEY_UP;VEGF_HUVEC_2HRS_UP;IL6_SCAR_FIBRO_UP
Pprc1	6.17408	1.77259	HDACI_COLON_TSA_DN;HDACI_COLON_TSA2HRS_DN
Prss23	1.65837	2.45876	SANA_IFNG_ENDOTHELIAL_DN;MATSUDA_VALPHAINKT_DIFF;LEI_MYB_REGULATED_GENES;TAKEDA_NUP8_HOXA9_3D_UP;BASSO_HCL_DIFF;IDX_TSA_DN_CLUSTER2;IRS1_KO_ADIP_UP;IRS_KO_ADIP_UP
Ptpn21	1.53983	1.68332	NELSON_ANDROGEN_UP;CMV_HCMV_TIMECOURSE_20HRS_UP;ADIP_HUMAN_UP;HSC_LTHSC_SHARED;CMV_HCMV_TIMECOURSE_ALL_UP;FSH_GRANULOSA_UP;GN_CAMP_GRANULOSA_UP;HSC_LTHSC_ADULT;HSC_LTHSC_FETAL;LH_GRANULOSA_UP
Ptprz1	2.19314	10.4914	BRENTANI_PROTEIN_MODIFICATION;UVB_NHEK3_C8;ADIP_HUMAN_UP;IFN_BETA_GLIOMA_UP;STEMCELL_NEURAL_UP;UVB_NHEK3_ALL;IL1_CORNEA_UP;HSA05120_EPITHELIAL_CELL_SIGNALING_IN_HELICOBACTER_PYLORI_INFECTION
Purb	1.63606	1.52224	POD1_KO_DN
Rab11fip1	1.99726	3.24978	MOREAUX_TACI_HI_VS_LOW_UP
Rab31	1.62349	2.51163	PGC;FRASOR_ER_UP;DORSAM_HOXA9_UP;FLECHNER_KIDNEY_TRANSPLANT_REJECTION_UP;WIELAND_HEPATITIS_B_INDUCED;BRENTANI_TRANSPORT_OF_VESICLES;OKUMURA_MC_LPS;HADDAD_HSC_CD7_UP;ZHAN_MM_CD138_CD1_VS_REST;HADDAD_CD45CD7_PLUS_VS_MINUS_UP;FALT_BCLL_IG_MUTATED_VS_WT_UP;ZHAN_MM_MOLECULAR_CLASSI_UP;PARK_RARALPHA_MOD;IRITANI_ADPROX_LYMPH;CROMER_HYPOPHARYNGEAL_MET_VS_NON_DN;TAVOR_CEBP_UP;FALT_BCLL_DN;LINDSTEDT_DEND_D…
Rab9b	55.2328	2.42353
Radil	2.91819	2.17795
Rai2	1.54382	2.90387	VANTVEER_BREAST_OUTCOME_GOOD_VS_POOR_UP;AGED_MOUSE_MUSCLE_DN
Rbbp4	1.66739	1.73486	GOLUB_ALL_VS_AML_UP;DER_IFNA_UP;DER_IFNB_UP;BYSTROM_IL5_UP;SHEPARD_NEG_REG_OF_CELL_PROLIFERATION;SASAKI_TCELL_LYMPHOMA_VS_CD4_UP;DER_IFNG_UP;SASAKI_ATL_UP;GAY_YY1_DN;HDACI_COLON_TSABUT_DN;HDACI_COLON_CURSUL_UP;HDACI_COLON_CUR48HRS_UP;IFN_ALL_UP;IFN_BETA_UP;IFN_ANY_UP;BRCA2_BRCA1_UP;DIAB_NEPH_DN;HDACI_COLON_BUT12HRS_DN;HDACI_COLON_CUR_UP;HDACI_COLON_CUR24HRS_UP;IFN_GAMMA_UP;IFN_ALPHA_UP
Rhoj	2.372	1.69676	SANA_TNFA_ENDOTHELIAL_DN;HESS_HOXAANMEIS1_DN;WANG_HOXA9_VS_MEIS1_UP;HESS_HOXAANMEIS1_UP;PRMT5_KD_UP;IDX_TSA_UP_CLUSTER2;ADIP_DIFF_CLUSTER2;IDX_TSA_DN_CLUSTER1
Rims3	1.76008	1.82201	HADDAD_HSC_CD10_UP;HADDAD_HPCLYMPHO_ENRICHED;BASSO_GERMINAL_CENTER_CD40_DN;LEE_TCELLS5_UP;BRCA_ER_NEG;REOVIRUS_HEK293_DN
Rnd3	1.79008	3.38676	POMEROY_DESMOPLASIC_VS_CLASSIC_MD_UP;GAY_YY1_UP;MMC_RES_XENOGRAFTS_UP;GH_GHRHR_KO_24HRS_UP;BRCA1_OVEREXP_PROSTATE_UP;REOVIRUS_HEK293_UP;CMV_UV-CMV_COMMON_HCMV_6HRS_DN;GH_GHRHR_KO_6HRS_UP;TGFBETA_ALL_UP;UVB_NHEK4_6HRS_UP;UVB_NHEK3_ALL;BRCA_ER_NEG;LVAD_HEARTFAILURE_UP;CMV_HCMV_TIMECOURSE_8HRS_DN;WERNER_FIBRO_DN;TGFBETA_EARLY_UP;OLDWERNER_FIBRO_DN;UVC_HIGH_D1_DN;OLD_FIBRO_DN;UVB_NHEK3_C3;CMV_HCMV_6H…
Rpl23	1.67369	2.20548	RIBOSOMAL_PROTEINS;FLECHNER_KIDNEY_TRANSPLANT_WELL_PBL_UP;MYC_TARGETS
Rpl37	3.292	3.04167	RIBOSOMAL_PROTEINS;ZHAN_MM_CD138_HP_VS_REST;SERUM_FIBROBLAST_CORE_DN;UVB_NHEK1_UP;HIPPOCAMPUS_DEVELOPMENT_PRENATAL;UVB_NHEK1_C1;GH_AUTOCRINE_DN;HYPOXIA_RCC_UP;HSA03010_RIBOSOME
Sash1	1.84453	2.18793	SANA_TNFA_ENDOTHELIAL_DN;SHEPARD_BMYB_MORPHOLINO_UP;PENG_RAPAMYCIN_UP;MOREAUX_TACI_HI_VS_LOW_UP;HSC_HSC_ADULT;STEMCELL_NEURAL_UP;HSC_HSC_SHARED;IDX_TSA_UP_CLUSTER2;POD1_KO_UP;STEMCELL_HEMATOPOIETIC_UP;HSC_HSC_FETAL
Sema3c	2.31836	3.17569	BECKER_CANCER_ASSOCIATED_SUBSET_2;CELL_GROWTH_AND_OR_MAINTENANCE;BECKER_TAMOXIFEN_RESISTANT_DN;BOQUEST_CD31PLUS_VS_CD31MINUS_DN;FERRARI_4HPR_UP;HALMOS_CEBP_UP;HOHENKIRK_MONOCYTE_DEND_UP;TAKEDA_NUP8_HOXA9_6H_UP;LI_FETAL_VS_WT_KIDNEY_UP;MARTINELLI_IFNS_DIFF;SANSOM_APC_LOSS5_UP;UVB_NHEK3_C8;UVC_TTD_8HR_DN;UVC_TTD_4HR_DN;BAF57_BT549_DN;UVC_TTD_ALL_DN;UVB_NHEK3_ALL;ALZHEIMERS_DISEASE_UP;ADIP_DIFF_CLUS…
Sema4c	3.12616	1.62893	LEE_TCELLS4_UP;HSC_HSC_ADULT;HSC_HSC_SHARED;HSC_HSC_FETAL;HSA04360_AXON_GUIDANCE
Sept7	3.12458	2.87304
Setd7	21.0899	2.57386	ZHAN_MM_MOLECULAR_CLASSI_UP;POD1_KO_DN;AGEING_KIDNEY_SPECIFIC_UP;HYPOXIA_RCC_UP;HSA00310_LYSINE_DEGRADATION
Sfi1	4.63351	1.67302	AGUIRRE_PANCREAS_CHR22;CHIARETTI_ZAP70_DIFF;UVB_NHEK1_UP;UVC_HIGH_ALL_UP
Sfrp1	1.55555	2.45678	SHEPARD_BMYB_MORPHOLINO_DN;SHEPARD_GENES_COMMON_BW_CB_MO;SHEPARD_CRASH_AND_BURN_MUT_VS_WT_DN;ST_WNT_BETA_CATENIN_PATHWAY;LEI_MYB_REGULATED_GENES;RORIE_ES_PNET_DN;TSADAC_RKOSILENT_UP;ATRIA_UP;DAC_PANC50_UP;BRCA_ER_NEG;AGEING_BRAIN_UP;DNMT1_KO_UP;REOVIRUS_HEK293_DN;DAC_PANC_UP;HSA04310_WNT_SIGNALING_PATHWAY
Sfxn3	14.2768	2.59689	YAGI_AML_PROG_FAB;ALZHEIMERS_DISEASE_UP
Sh3pxd2a	1.54127	2.68885	BRG1_SW13_UP;OLDONLY_FIBRO_DN;OLD_FIBRO_DN
Slc7a6os	1.65991	1.60697
Slit2	1.76836	4.26185	FRASOR_ER_DN;BOQUEST_CD31PLUS_VS_CD31MINUS_DN;HSC_HSC_ADULT;CMV_HCMV_TIMECOURSE_24HRS_DN;MYOD_NIH3T3_DN;HSC_HSC_SHARED;POD1_KO_UP;HSC_HSC_FETAL;HSA04360_AXON_GUIDANCE
Slitrk5	7.01792	14.3322	BASSO_HCL_DIFF;REOVIRUS_HEK293_DN
Slmap	1.63128	3.48885
Smurf1	2.90173	1.7056	AGUIRRE_PANCREAS_CHR7;MYC_ONCOGENIC_SIGNATURE;HSA04120_UBIQUITIN_MEDIATED_PROTEOLYSIS;HSA04350_TGF_BETA_SIGNALING_PATHWAY
Sntb2	1.69345	2.68008	HADDAD_HSC_CD10_UP;HADDAD_HPCLYMPHO_ENRICHED;VERNELL_PRB_CLSTR1
Sorbs1	1.5966	7.08196	KENNY_WNT_UP;SIG_INSULIN_RECEPTOR_PATHWAY_IN_CARDIAC_MYOCYTES;INTEGRIN_MEDIATED_CELL_ADHESION_KEGG;BYSTRYKH_HSC_TRANS_GLOCUS;INSULIN_SIGNALING;GOLDRATH_MEMORY;TGZ_ADIP_UP;POD1_KO_DN;TNFALPHA_ADIP_DN;ALZHEIMERS_DISEASE_UP;IDX_TSA_UP_CLUSTER5;ADIP_DIFF_UP;HSA03320_PPAR_SIGNALING_PATHWAY;HSA04520_ADHERENS_JUNCTION;HSA04910_INSULIN_SIGNALING_PATHWAY
Sorcs2	2.14622	1.66217	HSC_HSC_FETAL
Spag9	1.55631	1.74956	PENG_LEUCINE_UP;PENG_GLUTAMINE_UP;SANA_TNFA_ENDOTHELIAL_UP;AGUIRRE_PANCREAS_CHR17;PARK_MSCS_LIN2;UVC_TTD_8HR_DN;UVC_TTD_ALL_DN;ALZHEIMERS_DISEASE_UP
Srgap3	1.56825	1.81906	LEI_MYB_REGULATED_GENES;VHL_NORMAL_UP;VENTRICLES_UP;HSA04360_AXON_GUIDANCE
St5	2.54266	1.61832	POD1_KO_DN;CMV_HCMV_TIMECOURSE_14HRS_DN;CMV_HCMV_TIMECOURSE_48HRS_DN;CMV_HCMV_6HRS_DN
St8sia1	1.70258	2.14854	GANGLIOSIDE_BIOSYNTHESIS;GLOBOSIDE_METABOLISM;BLOOD_GROUP_GLYCOLIPID_BIOSYNTHESIS_NEOLACTOSERIES;TAKEDA_NUP8_HOXA9_8D_DN;RUTELLA_HEMATOGFSNDCS_DIFF;ALZHEIMERS_DISEASE_UP;BRCA_ER_NEG;BCNU_GLIOMA_NOMGMT_48HRS_UP;HSA00602_GLYCOSPHINGOLIPID_BIOSYNTHESIS_NEO_LACTOSERIES;HSA00603_GLYCOSPHINGOLIPID_BIOSYNTHESIS_GLOBOSERIES;HSA00604_GLYCOSPHINGOLIPID_BIOSYNTHESIS_GANGLIOSERIES;HSA01031_GLYCAN_STRUCTURES_…
St8sia4	1.57822	2.36609	SANA_IFNG_ENDOTHELIAL_UP;NEMETH_TNF_DN;KNUDSEN_PMNS_DN;VANASSE_BCL2_TARGETS;POD1_KO_DN;MMS_MOUSE_LYMPH_HIGH_24HRS_UP;AGEING_KIDNEY_UP;STRESS_GENOTOXIC_SPECIFIC_DN
Syne1	6.02483	3.12182	KENNY_WNT_UP;NAKAJIMA_MCSMBP_EOS;CMV_HCMV_TIMECOURSE_14HRS_DN;ET743_SARCOMA_DN;CMV_HCMV_TIMECOURSE_ALL_DN
Syngr3	1.73736	2.2537	LINDSTEDT_DEND_8H_VS_48H_DN;RUTELLA_HEMATOGFSNDCS_DIFF;ALZHEIMERS_DISEASE_DN;BRCA1_OVEREXP_PROSTATE_DN
Synj2	27.1875	3.22942	NDKDYNAMINPATHWAY;TAKEDA_NUP8_HOXA9_16D_DN;UVC_TTD_4HR_DN;UVC_TTD_ALL_DN;INSULIN_ADIP_INSENS_UP;DAC_PANC_UP;BRCA1_OVEREXP_PROSTATE_DN;HSA00562_INOSITOL_PHOSPHATE_METABOLISM;HSA04070_PHOSPHATIDYLINOSITOL_SIGNALING_SYSTEM
Tceal3	1.71898	2.19727
Tcf7l2	1.58904	4.20582	BRENTANI_TRANSCRIPTION_FACTORS;BASSO_HCL_DIFF;UV-CMV_UNIQUE_HCMV_6HRS_DN;UVC_TTD_8HR_DN;UVC_TTD_4HR_DN;UVC_TTD_ALL_DN;TGFBETA_ALL_UP;TGFBETA_C1_UP;TGFBETA_EARLY_UP;CMV_8HRS_DN;CMV_ALL_DN;CMV-UV_HCMV_6HRS_DN;HSA04310_WNT_SIGNALING_PATHWAY;HSA04520_ADHERENS_JUNCTION;HSA04916_MELANOGENESIS;HSA05210_COLORECTAL_CANCER;HSA05213_ENDOMETRIAL_CANCER;HSA05215_PROSTATE_CANCER;HSA05216_THYROID_CANCER;HSA0521…
Tgif1	1.87654	2.79155
Thg1l	2.91402	1.68845	ZHAN_MM_CD138_HP_VS_REST
Tkt	2.04905	2.00487	LE_MYELIN_DN;PENTOSE_PHOSPHATE_PATHWAY;YAGI_AML_PROGNOSIS;TARTE_PLASMA_BLASTIC;CARBON_FIXATION;LEE_TCELLS10_UP;LEE_TCELLS8_UP;MATSUDA_VALPHAINKT_DIFF;KNUDSEN_PMNS_DN;YAGI_AML_PROG_ASSOC;LEE_TCELLS1_UP;STEMCELL_NEURAL_UP;CALRES_MOUSE_UP;HYPOPHYSECTOMY_RAT_DN;CANTHARIDIN_DN;AGEING_KIDNEY_UP;GH_HYPOPHYSECTOMY_RAT_UP;GH_HYPOPHYSECTOMY_RAT_DN;IDX_TSA_UP_CLUSTER6;HSA00030_PENTOSE_PHOSPHATE_PATHWAY;HSA0…
Tmem173	1.55056	2.57031
Tmem56	1.53744	2.44702	LE_MYELIN_DN;GUO_HEX_DN
Tnpo2	1.51861	1.50909
Tnrc6b	1.5183	1.8515
Tns1	2.65894	1.74651	INTEGRIN_MEDIATED_CELL_ADHESION_KEGG;TAKEDA_NUP8_HOXA9_16D_DN
Tomm22	1.86152	1.8138	HUMAN_MITODB_6_2002;MITOCHONDRIA;AGUIRRE_PANCREAS_CHR22;CHEN_HOXA5_TARGETS_DN;HSC_LATEPROGENITORS_SHARED;HSC_LATEPROGENITORS_ADULT;HSC_LATEPROGENITORS_FETAL
Trmt11	1.60886	1.81773
Tslp	2.3693	4.7453	TAKEDA_NUP8_HOXA9_3D_UP;HANSON_NFKAPPB_IND;HSA04060_CYTOKINE_CYTOKINE_RECEPTOR_INTERACTION;HSA04630_JAK_STAT_SIGNALING_PATHWAY
Usp10	1.74292	1.61344	ROSS_AML1_ETO;FERRANDO_MLL_T_ALL_DN;ALZHEIMERS_DISEASE_DN;UVC_HIGH_D4_DN;STEMCELL_COMMON_UP;STEMCELL_NEURAL_UP;UVB_NHEK3_ALL;ALZHEIMERS_DISEASE_UP;BRCA_ER_NEG;GH_GHRHR_KO_6HRS_DN;UVB_NHEK2_DN;IGFR_IR_UP;UVB_NHEK3_C0;STEMCELL_HEMATOPOIETIC_UP
Vapb	1.61144	1.63373	PENG_GLUTAMINE_UP;HEARTFAILURE_ATRIA_DN;VHL_NORMAL_UP;VHL_RCC_UP;CMV_HCMV_TIMECOURSE_48HRS_DN;RCC_NL_UP;HYPOXIA_NORMAL_UP;HYPOXIA_RCC_NOVHL_UP;CMV_HCMV_TIMECOURSE_ALL_DN;HSA01510_NEURODEGENERATIVE_DISEASES
Vegfb	1.53016	3.98063	ICHIBA_GVHD;STANELLE_E2F1_UP;BRENTANI_ANGIOGENESIS;BYSTRYKH_HSC_TRANS_GLOCUS;SHEPARD_POS_REG_OF_CELL_PROLIFERATION;HOFFMANN_BIVSBII_LGBII;NAB_LUNG_DN;HDACI_COLON_SUL_DN;ROS_MOUSE_AORTA_UP;ALZHEIMERS_DISEASE_UP;HDACI_COLON_SUL24HRS_DN;HDACI_COLON_BUT48HRS_DN;AGEING_BRAIN_UP;HDACI_COLON_BUT24HRS_DN;HDACI_COLON_BUT16HRS_DN;ADIP_VS_PREADIP_UP;STEMCELL_HEMATOPOIETIC_UP;HDACI_COLON_BUT_DN;ADIP_VS_FIBRO…
Vgll3	1.72687	26.1285	MOREAUX_TACI_HI_VS_LOW_UP;POD1_KO_DN
Vps13b	6.39493	1.75835	FALT_BCLL_IG_MUTATED_VS_WT_DN;UVC_XPCS_ALL_DN;UVC_TTD-XPCS_COMMON_DN;BRCA_ER_POS;UVB_NHEK1_DN;UVC_XPCS_8HR_DN;UVB_NHEK1_C6;UVC_XPCS_4HR_DN;CMV_HCMV_TIMECOURSE_ALL_DN;SRC_ONCOGENIC_SIGNATURE
Wdr22	1.59436	1.77901	POD1_KO_DN
Wfdc3	145.614	1.66085
Xylt1	2.18248	8.71149	HEPARAN_SULFATE_BIOSYNTHESIS;CHONDROITIN;HSA00532_CHONDROITIN_SULFATE_BIOSYNTHESIS;HSA01030_GLYCAN_STRUCTURES_BIOSYNTHESIS_1
Yy1	3.47526	1.71864	HOX_GENES;KNUDSEN_PMNS_DN;FALT_BCLL_IG_MUTATED_VS_WT_DN;UVB_NHEK3_C2;UVB_NHEK3_ALL;HDACI_COLON_CLUSTER10;UVC_HIGH_ALL_DN;BRG1_ALAB_DN;UVC_HIGH_D8_DN
Zbtb10	4.06309	1.61686	HADDAD_HSC_CD10_UP;HADDAD_HPCLYMPHO_ENRICHED;ALZHEIMERS_DISEASE_UP
Zfhx3	1.61474	1.64577
Zfhx4	2.87427	4.19122	ALZHEIMERS_DISEASE_UP
Zmat3	1.83566	1.82853	GOLDRATH_MEMORY;NEMETH_TNF_DN;ALZHEIMERS_DISEASE_DN;P53_BRCA1_UP;STEMCELL_COMMON_UP;STEMCELL_NEURAL_UP;ALZHEIMERS_INCIPIENT_DN;STEMCELL_HEMATOPOIETIC_UP;HSA04115_P53_SIGNALING_PATHWAY

## Sheet: Down_reg_genes
DOWN-REGULATION GENES
Genes	Fold_change_Pkd1null	Fold_change_human_ADPKD	Pathways
Abcb4	371.512	1.89785	UEDA_MOUSE_LIVER;MRPPATHWAY;VERHAAK_AML_NPM1_MUT_VS_WT_DN;HSC_LATEPROGENITORS_SHARED;AGED_MOUSE_MUSCLE_DN;HSC_LATEPROGENITORS_ADULT;HSC_LATEPROGENITORS_FETAL;HSA02010_ABC_TRANSPORTERS_GENERAL
Acad8	1.78722	3.43855	HUMAN_MITODB_6_2002;MITOCHONDRIA;ALZHEIMERS_DISEASE_DN;ALZHEIMERS_INCIPIENT_DN;HSA00120_BILE_ACID_BIOSYNTHESIS;HSA00624_1_AND_2_METHYLNAPHTHALENE_DEGRADATION
Acot2	4.80631	1.80658	FLECHNER_KIDNEY_TRANSPLANT_REJECTION_DN;HOHENKIRK_MONOCYTE_DEND_UP;LI_FETAL_VS_WT_KIDNEY_UP
Acox2	2.69734	1.96978	FATTY_ACID_METABOLISM;HCC_SURVIVAL_GOOD_VS_POOR_UP;BOQUEST_CD31PLUS_VS_CD31MINUS_DN;STOSSI_ER_UP;HEARTFAILURE_ATRIA_DN;BRCA1_OVEREXP_PROSTATE_UP;BRCA_BRCA1_NEG;HSA03320_PPAR_SIGNALING_PATHWAY
Acsl1	1.55848	1.93791	ICHIBA_GVHD;MITOCHONDRIAL_FATTY_ACID_BETAOXIDATION;LIZUKA_G2_GR_G3;FATTY_ACID_METABOLISM;FATTY_ACID_DEGRADATION;LEE_MYC_E2F1_DN;SCHUMACHER_MYC_UP;OKUMURA_MC_LPS;LEE_DENA_DN;CHIARETTI_T_ALL;LEE_E2F1_DN;HSIAO_LIVER_SPECIFIC_GENES;CHIARETTI_T_ALL_DIFF;ZHAN_MM_CD1_VS_CD2_UP;GERY_CEBP_TARGETS;VERHAAK_AML_NPM1_MUT_VS_WT_UP;LI_FETAL_VS_WT_KIDNEY_UP;TAVOR_CEBP_UP;H2O2_CSBDIFF_C1;ADIP_HUMAN_UP;HSC_MATURE_…
Acy1	1.61383	10.7139	FETAL_LIVER_VS_ADULT_LIVER_GNF2;UREA_CYCLE_AND_METABOLISM_OF_AMINO_GROUPS;HOFFMANN_BIVSBII_LGBII;HOFFMANN_BIVSBII_IMVM;HOFFMANN_BIVSBII_BI_TABLE2;HSC_HSC_ADULT;UVB_NHEK3_C6;DIAB_NEPH_UP;UVB_NHEK3_ALL
Acy3	1.70547	3.43537	HSA00340_HISTIDINE_METABOLISM
Agxt2	1.95773	50.7967	GLYCINE_SERINE_AND_THREONINE_METABOLISM;HSA00260_GLYCINE_SERINE_AND_THREONINE_METABOLISM
Ajap1	2.06084	2.15164	CHIARETTI_T_ALL;CHIARETTI_T_ALL_DIFF;UVB_NHEK1_C6
Ak3l1	1.6335	2.52739	SHEPARD_CRASH_AND_BURN_MUT_VS_WT_UP;PYRIMIDINE_METABOLISM;PYRIMIDINE_METABOLISM;UEDA_MOUSE_LIVER;FLECHNER_KIDNEY_TRANSPLANT_REJECTION_DN;ZHANG_EFT_EWSFLI1_UP;VERHAAK_AML_NPM1_MUT_VS_WT_DN;BRUNO_IL3_DN;E2F3_ONCOGENIC_SIGNATURE;HSA00230_PURINE_METABOLISM
Ak7	2.03946	2.83737	HSA00230_PURINE_METABOLISM
Aldh1l1	1.90044	6.38804	ONE_CARBON_POOL_BY_FOLATE;KLEIN_PEL_UP;VENTRICLES_UP;HSA00670_ONE_CARBON_POOL_BY_FOLATE
Aldh8a1	2.3708	91.2884	UV_UNIQUE_FIBRO_DN;HPV31_UP
Anxa9	1.58573	1.68434	HCC_SURVIVAL_GOOD_VS_POOR_UP;BRCA_ER_POS
Apoe	1.75281	14.1649	SHEPARD_BMYB_MORPHOLINO_DN;TARTE_MATURE_PC;ABRAHAM_MM_VS_AL_DN;ROSS_FAB_M7;NING_COPD_UP;STATIN_PATHWAY_PHARMGKB;YAO_P4_KO_VS_WT_UP;BOQUEST_CD31PLUS_VS_CD31MINUS_DN;NADLER_OBESITY_DN;TAKEDA_NUP8_HOXA9_16D_DN;ABRAHAM_AL_VS_MM_UP;HOFFMANN_BIVSBII_IMVM;LI_FETAL_VS_WT_KIDNEY_UP;TAKEDA_NUP8_HOXA9_10D_DN;APPEL_IMATINIB_UP;IGLESIAS_E2FMINUS_UP;RUTELLA_HEMATOGFSNDCS_DIFF;RUTELLA_HEPATGFSNDCS_UP;VEGF_HUVEC…
Apom	2.2182	18.9596	FLECHNER_KIDNEY_TRANSPLANT_REJECTION_DN;LI_FETAL_VS_WT_KIDNEY_UP;CMV_HCMV_TIMECOURSE_ALL_UP;HEARTFAILURE_ATRIA_UP;CMV_HCMV_TIMECOURSE_48HRS_UP;GH_EXOGENOUS_ANY_DN;GH_EXOGENOUS_LATE_DN
Apoo	3.99956	2.44755
App	1.5741	1.66117	CORDERO_KRAS_KD_VS_CONTROL_DN;GOLDRATH_HP;LEE_MYC_TGFA_UP;ABRAHAM_MM_VS_AL_DN;WELCSH_BRCA_UP;CELL_DEATH;MITOCHONDRIA;P35ALZHEIMERSPATHWAY;FERNANDEZ_MYC_TARGETS;CHANG_SERUM_RESPONSE_DN;PARK_RARALPHA_MOD;ABRAHAM_AL_VS_MM_UP;VERHAAK_AML_NPM1_MUT_VS_WT_DN;UVB_NHEK3_C8;ALZHEIMERS_INCIPIENT_UP;ALZHEIMERS_DISEASE_DN;SERUM_FIBROBLAST_CORE_DN;ELONGINA_KO_UP;UVB_NHEK3_ALL;PARP_KO_UP;ALZHEIMERS_DISEASE_UP;B…
Asl	1.98101	3.11019	UREACYCLEPATHWAY;ARGININE_AND_PROLINE_METABOLISM;FETAL_LIVER_VS_ADULT_LIVER_GNF2;AGUIRRE_PANCREAS_CHR7;UEDA_MOUSE_LIVER;HSIAO_LIVER_SPECIFIC_GENES;STEMCELL_HEMATOPOIETIC_UP;HSA00330_ARGININE_AND_PROLINE_METABOLISM
Atp6v1a	2.03917	2.42069	ATP_SYNTHESIS;TYPE_III_SECRETION_SYSTEM;FLAGELLAR_ASSEMBLY;PHOTOSYNTHESIS;OXIDATIVE_PHOSPHORYLATION;FLECHNER_KIDNEY_TRANSPLANT_REJECTION_DN;SASAKI_TCELL_LYMPHOMA_VS_CD4_UP;SASAKI_ATL_UP;GUO_HEX_UP;HOFFMANN_BIVSBII_BI;NICK_RHAPC_UP;LINDSTEDT_DEND_DN;MMS_MOUSE_LYMPH_HIGH_24HRS_UP;MMS_MOUSE_LYMPH_HIGH_4HRS_UP;HYPOXIA_RCC_NOVHL_UP;HYPOXIA_RCC_UP;HSA00190_OXIDATIVE_PHOSPHORYLATION;HSA05110_CHOLERA_INF…
Atp6v1c2	1.86856	2.35504	ATP_SYNTHESIS;TYPE_III_SECRETION_SYSTEM;FLAGELLAR_ASSEMBLY;PHOTOSYNTHESIS;SHEPARD_BMYB_MORPHOLINO_UP;OXIDATIVE_PHOSPHORYLATION;H2O2_CSBRESCUED_UP;H2O2_CSBRESCUED_C1_UP;HSA00190_OXIDATIVE_PHOSPHORYLATION;HSA05110_CHOLERA_INFECTION;HSA05120_EPITHELIAL_CELL_SIGNALING_IN_HELICOBACTER_PYLORI_INFECTION
Bhmt2	2.26375	4.78074	NING_COPD_DN;BOQUEST_CD31PLUS_VS_CD31MINUS_DN;ALZHEIMERS_DISEASE_UP
Bpnt1	1.65045	1.68986	SA_PTEN_PATHWAY;SULFUR_METABOLISM;HSA00920_SULFUR_METABOLISM
Casc1	10.935	2.84099	GH_EXOGENOUS_LATE_UP
Cds2	1.55564	1.59505	GLYCEROPHOSPHOLIPID_METABOLISM;PENG_GLUTAMINE_UP;PHOSPHATIDYLINOSITOL_SIGNALING_SYSTEM;HSA00564_GLYCEROPHOSPHOLIPID_METABOLISM;HSA04070_PHOSPHATIDYLINOSITOL_SIGNALING_SYSTEM
Ces3	2.0053	2.37996	UEDA_MOUSE_LIVER;HCC_SURVIVAL_GOOD_VS_POOR_UP;IGLESIAS_E2FMINUS_UP
Clcnka	1.77964	14.553	FERRANDO_MLL_T_ALL_UP
Cldn10	2.25328	25.928	CELL_ADHESION;MOREAUX_TACI_HI_VS_LOW_UP;WERNER_FIBRO_DN;ALZHEIMERS_INCIPIENT_DN;OLDWERNER_FIBRO_DN;OLD_FIBRO_DN;HSA04514_CELL_ADHESION_MOLECULES;HSA04530_TIGHT_JUNCTION;HSA04670_LEUKOCYTE_TRANSENDOTHELIAL_MIGRATION
Cmbl	1.75281	2.25167	HSA00361_GAMMA_HEXACHLOROCYCLOHEXANE_DEGRADATION;"HSA00627_1,4_DICHLOROBENZENE_DEGRADATION"
Coq9	1.52691	2.08016	IDX_TSA_UP_CLUSTER5;STEMCELL_HEMATOPOIETIC_UP
Cpn2	10.6367	2.07396	HCC_SURVIVAL_GOOD_VS_POOR_UP;GLUCOCORTICOID_MINERALOCORTICOID_METABOLISM;HSIAO_LIVER_SPECIFIC_GENES;HUMAN_TISSUE_LIVER
Cryz	1.71393	3.20718	BYSTRYKH_HSC_CIS_GLOCUS;FLECHNER_KIDNEY_TRANSPLANT_REJECTION_DN;BASSO_GERMINAL_CENTER_CD40_DN;LI_FETAL_VS_WT_KIDNEY_UP;YAGI_AML_PROG_ASSOC;RUTELLA_HEMATOGFSNDCS_DIFF;BLEO_HUMAN_LYMPH_HIGH_24HRS_UP;STEMCELL_NEURAL_UP;MOUSE_TISSUE_KIDNEY
Ctsa	1.70543	1.70334	HSA04614_RENIN_ANGIOTENSIN_SYSTEM
Ctsh	1.59746	4.62973	BASSO_REGULATORY_HUBS;KLEIN_PEL_DN;BYSTROM_IL5_UP;FRASOR_ER_DN;JECHLINGER_EMT_DN;CHIARETTI_T_ALL;DAVIES_N;SCHRAETS_MLL_UP;ADDYA_K562_HEMIN_TREATMENT;FERRANDO_MLL_T_ALL_UP;CHIARETTI_T_ALL_DIFF;HOFFMANN_BIVSBII_LGBII;YU_CMYC_DN;LI_FETAL_VS_WT_KIDNEY_UP;LIAN_MYELOID_DIFF_GRANULE;APPEL_IMATINIB_UP;ZHAN_MULTIPLE_MYELOMA_VS_NORMAL_DN;P53_BRCA1_UP;BLEO_HUMAN_LYMPH_HIGH_24HRS_UP;BRG1_ALAB_UP;DIAB_NEPH_UP…
Cyp8b1	12.1739	30.2054	ICHIBA_GVHD;ELECTRON_TRANSPORT;UEDA_MOUSE_LIVER;HSA03320_PPAR_SIGNALING_PATHWAY
Dcxr	1.57029	2.14716	HCC_SURVIVAL_GOOD_VS_POOR_UP;PENTOSE_AND_GLUCURONATE_INTERCONVERSIONS;LEE_DENA_DN;HSA00040_PENTOSE_AND_GLUCURONATE_INTERCONVERSIONS
Decr2	1.51052	1.98277
Dpep1	7.36538	17.2042	EICOSANOID_SYNTHESIS;SANSOM_APC_5_DN;TFF2_KO_UP;IDX_TSA_UP_CLUSTER4
Enpp5	3.10565	2.58992	HCC_SURVIVAL_GOOD_VS_POOR_UP;GUO_HEX_UP;GAMMA-UV_FIBRO_DN
Enpp6	2.21081	8.65082	HSA00565_ETHER_LIPID_METABOLISM
Fam151a	3.20872	6.02182
Fbp1	1.91896	7.41002	GLUCONEOGENESIS;TARTE_MATURE_PC;PENTOSE_PHOSPHATE_PATHWAY;MAGRANGEAS_MULTIPLE_MYELOMA_IGG_VS_IGA_DN;GLYCOLYSIS;ROSS_MLL_FUSION;MAGRANGEAS_MULTIPLE_MYELOMA_IGG_VS_IGA_UP;CARBON_FIXATION;FRUCTOSE_AND_MANNOSE_METABOLISM;VANTVEER_BREAST_OUTCOME_GOOD_VS_POOR_UP;INSULIN_SIGNALING;FLECHNER_KIDNEY_TRANSPLANT_REJECTION_DN;GLYCOLYSIS_AND_GLUCONEOGENESIS;NAKAJIMA_MCSMBP_EOS;LEI_MYB_REGULATED_GENES;HOHENKIRK…
Fech	2.10452	1.53069	HUMAN_MITODB_6_2002;HEME_BIOSYNTHESIS;PORPHYRIN_AND_CHLOROPHYLL_METABOLISM;MITOCHONDRIA;AHSPPATHWAY;FERNANDEZ_MYC_TARGETS;ADDYA_K562_HEMIN_TREATMENT;WERNER_FIBRO_UP;OXSTRESS_RPE_H2O2HNE_DN;ALZHEIMERS_DISEASE_DN;WERNERONLY_FIBRO_UP;OXSTRESS_RPETWO_DN;AGED_RHESUS_UP;STEMCELL_HEMATOPOIETIC_UP;HSA00860_PORPHYRIN_AND_CHLOROPHYLL_METABOLISM
Fgf1	1.5184	12.6987	LE_MYELIN_DN;PASSERINI_SIGNAL;UEDA_MOUSE_LIVER;BREAST_CANCER_ESTROGEN_SIGNALING;FLECHNER_KIDNEY_TRANSPLANT_REJECTION_DN;GRANDVAUX_IRF3_DN;PASSERINI_GROWTH;NI2_MOUSE_DN;CPR_NULL_LIVER_DN;HSA04010_MAPK_SIGNALING_PATHWAY;HSA04810_REGULATION_OF_ACTIN_CYTOSKELETON;HSA05218_MELANOMA
G6pc	11.0578	4.88189	ICHIBA_GVHD;LEE_CIP_DN;GLUCONEOGENESIS;GALACTOSE_METABOLISM;LEE_MYC_TGFA_DN;LEE_ACOX1_DN;STARCH_AND_SUCROSE_METABOLISM;LEE_MYC_E2F1_DN;GLYCOLYSIS;HCC_SURVIVAL_GOOD_VS_POOR_UP;LEE_DENA_DN;LEE_MYC_DN;GLYCOGEN;INSULIN_SIGNALING;GLYCOLYSIS_AND_GLUCONEOGENESIS;HSIAO_LIVER_SPECIFIC_GENES;HSC_HSC_ADULT;NAB_LUNG_DN;AGED_MOUSE_CEREBELLUM_DN;CIS_XPC_UP;HSA00010_GLYCOLYSIS_AND_GLUCONEOGENESIS;HSA00052_GALAC…
Galm	1.63124	2.26145	HSC_HSC_ADULT;STEMCELL_NEURAL_UP;HSC_HSC_SHARED;HSC_HSC_FETAL;HSA00010_GLYCOLYSIS_AND_GLUCONEOGENESIS
Galnt11	1.908	3.10055	HSA00512_O_GLYCAN_BIOSYNTHESIS;HSA01030_GLYCAN_STRUCTURES_BIOSYNTHESIS_1
Gls	2.35251	5.69304	HUMAN_MITODB_6_2002;NITROGEN_METABOLISM;UREACYCLEPATHWAY;KUROKAWA_5FU_IFN_SENSITIVE_VS_RESISTANT_DN;ARGININECPATHWAY;CHANG_SERUM_RESPONSE_DN;SERUM_FIBROBLAST_CORE_DN;HSA00471_D_GLUTAMINE_AND_D_GLUTAMATE_METABOLISM;HSA00910_NITROGEN_METABOLISM
Gnas	1.64842	1.8974	CCR3PATHWAY;GPCRPATHWAY;CREMPATHWAY;CFTRPATHWAY;GNATENKO_PLATELET;MPRPATHWAY;GCRPATHWAY;CHREBPPATHWAY;AGPCRPATHWAY;AMIPATHWAY;BREAST_CANCER_ESTROGEN_SIGNALING;MITOCHONDRIA;CSKPATHWAY;CREBPATHWAY;ERKPATHWAY;PLCEPATHWAY;GSPATHWAY;KNUDSEN_PMNS_DN;VANASSE_BCL2_TARGETS;GNATENKO_PLATELET_UP;OXSTRESS_RPETHREE_DN;AGEING_KIDNEY_SPECIFIC_DN;ET743_SARCOMA_UP;PLATELET_EXPRESSED;FSH_GRANULOSA_UP;AGEING_KIDNEY…
Gss	1.60224	1.74936	CHEOK_MP_DN;SMITH_HTERT_UP;PGC;FREEPATHWAY;GLUTATHIONE_METABOLISM;GO_ROS;FLECHNER_KIDNEY_TRANSPLANT_WELL_DN;YEN_MYC_MUT;STEMCELL_NEURAL_UP;HSA00480_GLUTATHIONE_METABOLISM
Hgd	2.55862	38.5678	LEE_ACOX1_DN;HCC_SURVIVAL_GOOD_VS_POOR_UP;TYROSINE_METABOLISM;HSIAO_LIVER_SPECIFIC_GENES;HSA00643_STYRENE_DEGRADATION
Hpcal1	1.53045	1.60296	NING_COPD_DN;HOFFMANN_BIVSBII_LGBII;ALCALAY_AML_NPMC_DN;NGUYEN_KERATO_DN
Hrg	24.0982	16.897	AGED_RHESUS_UP
Hsd11b2	1.92725	13.3096	FERNANDEZ_MYC_TARGETS;ANDROGEN_GENES;C21_STEROID_HORMONE_METABOLISM;PROSTAGLANDIN_SYNTHESIS_REGULATION;GLUCOCORTICOID_MINERALOCORTICOID_METABOLISM;FLECHNER_KIDNEY_TRANSPLANT_REJECTION_DN;ANDROGEN_AND_ESTROGEN_METABOLISM;HOFFMANN_BIVSBII_BI_TABLE2;ADIP_HUMAN_UP;HSC_LTHSC_SHARED;BRCA_BRCA1_NEG;SARCOMAS_LIPOSARCOMA_UP;VEGF_MMMEC_ALL_UP;HSC_LTHSC_ADULT;HSC_LTHSC_FETAL;VEGF_MMMEC_3HRS_UP;HSA00140_C21_…
Hspa8	1.63847	1.71897	MENSSEN_MYC_UP;PENG_LEUCINE_DN;UEDA_MOUSE_LIVER;ZUCCHI_EPITHELIAL_UP;FLECHNER_KIDNEY_TRANSPLANT_REJECTION_DN;CIRCADIAN_EXERCISE;PENG_GLUTAMINE_DN;AGED_MOUSE_NEOCORTEX_DN;INOS_ALL_UP;TPA_RESIST_LATE_UP;ET743_SARCOMA_72HRS_DN;TPA_RESIST_MIDDLE_UP;TPA_SENS_MIDDLE_UP;ET743_SARCOMA_24HRS_DN;AGED_MOUSE_MUSCLE_UP;ET743_SARCOMA_DN;HEATSHOCK_YOUNG_UP;ET743_SARCOMA_48HRS_DN
Itih2	6.35241	2.45302	GAMMA-UV_FIBRO_DN;VLB_RES_XENOGRAFTS_UP;IRS1_KO_ADIP_DN;HUMAN_TISSUE_LIVER;GAMMA-UV_FIBRO_UP;IRS_KO_ADIP_DN
Kctd14	6.15248	1.61993
Khk	1.99112	7.12432	LEE_MYC_TGFA_DN;LEE_ACOX1_DN;FEEDERPATHWAY;HCC_SURVIVAL_GOOD_VS_POOR_UP;FRUCTOSE_AND_MANNOSE_METABOLISM;YE_INTRAMETASTATIC_HCC_UP;HSA00051_FRUCTOSE_AND_MANNOSE_METABOLISM
Kng1	2.68225	81.3027	ACE_INHIBITOR_PATHWAY_PHARMGKB;FLECHNER_KIDNEY_TRANSPLANT_REJECTION_DN;ABBUD_LIF_UP;GERY_CEBP_TARGETS;VANASSE_BCL2_TARGETS;AGEING_KIDNEY_SPECIFIC_DN;AGEING_KIDNEY_DN;UVB_NHEK1_UP;HSA04610_COMPLEMENT_AND_COAGULATION_CASCADES
Lamc3	1.62634	2.08444	HSA01430_CELL_COMMUNICATION;HSA04510_FOCAL_ADHESION;HSA04512_ECM_RECEPTOR_INTERACTION;HSA05222_SMALL_CELL_LUNG_CANCER
Larp5	6.9998	1.57149	DER_IFNG_DN;WERNER_FIBRO_UP;WERNERONLY_FIBRO_UP;VENTRICLES_UP;CTNNB1_oncogenic_signature
Lypla1	1.55472	1.53121	GLYCEROPHOSPHOLIPID_METABOLISM;LOTEM_LEUKEMIA_UP;GALE_FLT3ANDAPL_UP;ADIP_HUMAN_UP;HEARTFAILURE_ATRIA_DN;STEMCELL_NEURAL_UP;POD1_KO_DN;HDACI_COLON_BUT48HRS_DN;MMS_MOUSE_LYMPH_HIGH_4HRS_UP;BRCA1_OVEREXP_PROSTATE_DN;HSA00564_GLYCEROPHOSPHOLIPID_METABOLISM
Miox	28.2741	20.4926	INOSITOL_PHOSPHATE_METABOLISM;GH_GHRHR_KO_24HRS_UP;MOUSE_TISSUE_KIDNEY;HSA00053_ASCORBATE_AND_ALDARATE_METABOLISM;HSA00562_INOSITOL_PHOSPHATE_METABOLISM
Napepld	2.10486	2.65367
Napsa	3.59804	10.0509
Ociad2	1.50933	6.10864
Odz2	3.96764	2.14724	MOREAUX_TACI_HI_VS_LOW_UP;TSADAC_RKOEXP_UP;POD1_KO_DN
Pcca	1.79507	5.11213	HUMAN_MITODB_6_2002;VALINE_LEUCINE_AND_ISOLEUCINE_DEGRADATION;FATTY_ACID_METABOLISM;MITOCHONDRIA;PROPANOATE_METABOLISM;ET743PT650_COLONCA_DN;HSC_INTERMEDIATEPROGENITORS_SHARED;HSC_INTERMEDIATEPROGENITORS_ADULT;HDACI_COLON_BUT12HRS_DN;HSC_INTERMEDIATEPROGENITORS_FETAL;HSA00280_VALINE_LEUCINE_AND_ISOLEUCINE_DEGRADATION;HSA00640_PROPANOATE_METABOLISM
Pck1	3.27881	58.926	LE_MYELIN_DN;CITRATE_CYCLE_TCA_CYCLE;LEE_CIP_DN;LEE_MYC_TGFA_DN;SHEPARD_BMYB_MORPHOLINO_DN;PGC;TARTE_MATURE_PC;FETAL_LIVER_VS_ADULT_LIVER_GNF2;SHEPARD_BMYB_MORPHOLINO_UP;LEE_MYC_E2F1_DN;HCC_SURVIVAL_GOOD_VS_POOR_UP;LEE_DENA_DN;LEE_MYC_DN;PYRUVATE_METABOLISM;FLECHNER_KIDNEY_TRANSPLANT_REJECTION_DN;LEE_E2F1_DN;GLYCOLYSIS_AND_GLUCONEOGENESIS;NADLER_OBESITY_DN;REOVIRUS_HEK293_UP;HSA00020_CITRATE_CYCL…
Pcyt2	1.58436	1.68042	LE_MYELIN_DN;PGC;HCC_SURVIVAL_GOOD_VS_POOR_UP;CMV_HCMV_TIMECOURSE_48HRS_DN;VENTRICLES_UP;REOVIRUS_HEK293_DN;UV-4NQO_FIBRO_DN;IRS1_KO_ADIP_UP;CMV_HCMV_TIMECOURSE_ALL_DN
Picalm	4.9319	1.70606	ZUCCHI_EPITHELIAL_DN;PENG_GLUCOSE_DN;PENG_RAPAMYCIN_DN;NDKDYNAMINPATHWAY;HASLINGER_B_CLL_11Q23;HSC_MATURE_SHARED;UVC_XPCS_ALL_DN;HSC_MATURE_FETAL;AGEING_BRAIN_UP;BRCA1_OVEREXP_UP;RCC_NL_UP;HSC_MATURE_ADULT;UVC_XPCS_8HR_DN;CIS_XPC_UP;OLDONLY_FIBRO_DN;OLD_FIBRO_DN
Pklr	2.01616	2.17105	GLUCONEOGENESIS;FETAL_LIVER_VS_ADULT_LIVER_GNF2;ST_INTEGRIN_SIGNALING_PATHWAY;GLYCOLYSIS;HCC_SURVIVAL_GOOD_VS_POOR_UP;MITOCHONDRIA;PURINE_METABOLISM;CARBON_FIXATION;GLYCOLYSISPATHWAY;PYRUVATE_METABOLISM;INSULIN_SIGNALING;GLYCOLYSIS_AND_GLUCONEOGENESIS;HSA00010_GLYCOLYSIS_AND_GLUCONEOGENESIS;HSA00230_PURINE_METABOLISM;HSA00620_PYRUVATE_METABOLISM;HSA00710_CARBON_FIXATION;HSA04910_INSULIN_SIGNALING…
Plekha5	2.0469	1.74802	GOLDRATH_MEMORY;MOREAUX_TACI_HI_VS_LOW_UP;ALZHEIMERS_DISEASE_UP
Ppp1r1a	1.78512	5.59414	UEDA_MOUSE_SCN;FETAL_LIVER_VS_ADULT_LIVER_GNF2;WELCSH_BRCA_UP;ALZHEIMERS_DISEASE_UP;BRCA1_OVEREXP_UP;HSA04720_LONG_TERM_POTENTIATION
Prap1	3.25207	5.2425
Prlr	2.31339	13.7347	OVARIAN_INFERTILITY_GENES;YAGI_AML_PROG_ASSOC;GAMMA-UV_FIBRO_DN;ALZHEIMERS_DISEASE_UP;INSULIN_NIH3T3_UP;HSA04060_CYTOKINE_CYTOKINE_RECEPTOR_INTERACTION;HSA04080_NEUROACTIVE_LIGAND_RECEPTOR_INTERACTION;HSA04630_JAK_STAT_SIGNALING_PATHWAY
Prodh2	5.33893	5.45272	SHEPARD_BMYB_MORPHOLINO_DN;FLECHNER_KIDNEY_TRANSPLANT_REJECTION_DN
Psen1	20.6244	2.05491	PS1PATHWAY;ABRAHAM_MM_VS_AL_UP;HIVNEFPATHWAY;ERBB4PATHWAY;NOTCHPATHWAY;ST_WNT_BETA_CATENIN_PATHWAY;ZHANG_EFT_EWSFLI1_UP;ALCALAY_AML_NPMC_UP;ABRAHAM_AL_VS_MM_DN;HDACI_COLON_BUT30MIN_DN;WERNER_FIBRO_DN;OLDWERNER_FIBRO_DN;OLD_FIBRO_DN;HSA01510_NEURODEGENERATIVE_DISEASES;HSA04310_WNT_SIGNALING_PATHWAY;HSA04330_NOTCH_SIGNALING_PATHWAY
Pvalb	2.88847	3.588	SHEPARD_BMYB_MORPHOLINO_DN;FRASOR_ER_DN;VEGF_MMMEC_6HRS_UP;IGF1_NIH3T3_UP;HDACI_COLON_SUL24HRS_DN;VEGF_MMMEC_ALL_UP;WERNER_FIBRO_DN;BRCA_ER_POS;PRMT5_KD_DN;INSULIN_NIH3T3_UP;WERNERONLY_FIBRO_DN
Qpct	2.33896	2.20207	BASSO_REGULATORY_HUBS;TARTE_MATURE_PC;LEE_ACOX1_UP;LEE_CIP_UP;ALZHEIMERS_DISEASE_DN;BRCA_ER_NEG;UVB_NHEK1_UP;UV_UNIQUE_FIBRO_DN;AGEING_KIDNEY_UP;BRCA1_OVEREXP_UP
Rassf6	10.7627	3.29936
Rbks	1.54528	1.93737	PENTOSE_PHOSPHATE_PATHWAY;MYOD_NIH3T3_DN;HSA00030_PENTOSE_PHOSPHATE_PATHWAY
Rec8	1.99358	1.65764
Rgs3	5.14011	2.01124	PASSERINI_SIGNAL;HOGERKORP_ANTI_CD44_UP;MANALO_HYPOXIA_UP;CALCIUM_REGULATION_IN_CARDIAC_CELLS;SMOOTH_MUSCLE_CONTRACTION;MENSE_HYPOXIA_DN;HALMOS_CEBP_DN;HOGERKORP_CD44_UP;HSC_HSCANDPROGENITORS_ADULT;HSC_HSCANDPROGENITORS_FETAL;HSC_HSCANDPROGENITORS_SHARED;HSA04360_AXON_GUIDANCE
Rhbg	1.76522	1.5235	HCC_SURVIVAL_GOOD_VS_POOR_UP
Sec23b	1.50877	2.61018	SHEPARD_CRASH_AND_BURN_MUT_VS_WT_UP;NOUZOVA_CPG_H4_UP;TPA_RESIST_MIDDLE_DN;AGED_MOUSE_NEOCORTEX_UP;ALZHEIMERS_INCIPIENT_DN
Sepp1	1.62312	1.78737	LIZUKA_G2_GR_G3;BECKER_TAMOXIFEN_RESISTANT_UP;WELCSH_BRCA_UP;NELSON_ANDROGEN_UP;INTEGRIN_MEDIATED_CELL_ADHESION_KEGG;PASSERINI_OXIDATION;GO_ROS;DAVIES_N;SHIPP_FL_VS_DLBCL_UP;WALKER_MM_SNP_DIFF;ALCALAY_AML_NPMC_UP;STOSSI_ER_UP;HSIAO_LIVER_SPECIFIC_GENES;HOFFMANN_BIVSBII_LGBII;RORIE_ES_PNET_UP;TAKEDA_NUP8_HOXA9_16D_DN;VERHAAK_AML_NPM1_MUT_VS_WT_UP;ZHAN_MMPC_SIMAL;IRITANI_ADPROX_LYMPH;LI_FETAL_VS_WT…
Serpinf2	2.1613	2.48559	STANELLE_E2F1_UP;BLOOD_CLOTTING_CASCADE;UEDA_MOUSE_LIVER;BYSTRYKH_HSC_TRANS_GLOCUS;HSIAO_LIVER_SPECIFIC_GENES;HSC_HSC_ADULT;HSC_HSC_SHARED;STEMCELL_HEMATOPOIETIC_UP;HSC_HSC_FETAL;HSA04610_COMPLEMENT_AND_COAGULATION_CASCADES
Slc12a3	2.09037	4.95288	SHEPARD_CRASH_AND_BURN_MUT_VS_WT_UP;FLECHNER_KIDNEY_TRANSPLANT_REJECTION_DN;NGUYEN_KERATO_UP;MOREAUX_TACI_HI_VS_LOW_UP;CIS_XPC_UP
Slc13a2	5.87046	7.02679	REFRACTORY_GASTRIC_UP
Slc16a4	3.37615	4.32294
Slc22a12	1.60266	8.20583
Slc22a18	1.8487	4.93724	HTERT_UP;HDACI_COLON_TSA_DN;HDACI_COLON_TSA2HRS_DN;STEMCELL_HEMATOPOIETIC_UP
Slc25a10	1.55967	2.07486	HUMAN_MITODB_6_2002;FETAL_LIVER_VS_ADULT_LIVER_GNF2;HCC_SURVIVAL_GOOD_VS_POOR_UP;MITOCHONDRIA;STEMCELL_NEURAL_UP;IDX_TSA_UP_CLUSTER6
Slc25a30	1.7222	1.56255
Slc26a7	2.82208	26.1044
Slc2a9	4.28471	11.8119	HDACI_COLON_TSA_UP
Slc4a1	3.61722	2.57274	CHIARETTI_T_ALL;GUO_HEX_DN;CHIARETTI_T_ALL_DIFF;WERNER_FIBRO_UP;AGED_MOUSE_CEREBELLUM_DN;AGED_RHESUS_DN;AGEING_KIDNEY_DN;OLD_FIBRO_UP;OLDWERNER_FIBRO_UP
Slc5a10	8.42804	11.222
Slc8a1	2.11387	4.07535	CALCIUM_REGULATION_IN_CARDIAC_CELLS;SMOOTH_MUSCLE_CONTRACTION;ZHAN_MM_CD1_VS_CD2_UP;IDX_TSA_DN_CLUSTER3;HSA04020_CALCIUM_SIGNALING_PATHWAY
Tbc1d4	4.20013	1.66089	KIM_TH_CELLS_UP;LEE_TCELLS4_UP;RUTELLA_HEMATOGFSNDCS_DIFF;BAF57_BT549_DN;VENTRICLES_UP
Tcn2	1.67936	1.81548	SHEPARD_BMYB_MORPHOLINO_DN;PGC;TARTE_MATURE_PC;HOFFMANN_BIVSBII_BI;IRITANI_ADPROX_VASC;ZHAN_MMPC_SIMAL;IRITANI_ADPROX_DN;ALZHEIMERS_DISEASE_UP;BRCA_ER_NEG;P21_P53_EARLY_DN;HSC_INTERMEDIATEPROGENITORS_SHARED;HSC_INTERMEDIATEPROGENITORS_ADULT;P21_P53_ANY_DN;HSC_INTERMEDIATEPROGENITORS_FETAL
Tekt1	1.61165	1.72172
Tmed4	1.57284	1.80058	GUO_HEX_DN;RCC_NL_UP;STEMCELL_HEMATOPOIETIC_UP
Treh	2.65993	2.28733	FEEDERPATHWAY;HSA00500_STARCH_AND_SUCROSE_METABOLISM
Trim15	235.853	1.96779	UVB_NHEK1_UP
Ttc21a	1.59035	1.67947
Ttr	6.52345	1.9337	ASTON_DEPRESSION_UP;BYSTRYKH_HSC_TRANS_GLOCUS;WONG_IFNA_HCC_RESISTANT_VS_SENSITIVE_DN;ELONGINA_KO_UP
Umod	3.4123	210.172	SHEPARD_NEG_REG_OF_CELL_PROLIFERATION;HALMOS_CEBP_DN;POD1_KO_DN;POD1_KO_MOST_DN;CIS_XPC_DN
Uqcc	1.52353	1.79796
Wibg	1.57362	2.18594

## Sheet: Common_Up_down_genes
name	logFC_E17	Fold_change	gene	p-val	remarks	affyid	genes	gene_human	logFC_human_ADPKD	Fold_change_human	P-val	Remarks	Pathways
ATP-binding cassette, sub-family B (MDR/TAP), member 4	8.53727	371.512	Abcb4	0.00381673	Down	207819_s_at	ABCB4	Abcb4	-0.92437	1.89785	0.000617102	Down	UEDA_MOUSE_LIVER;MRPPATHWAY;VERHAAK_AML_NPM1_MUT_VS_WT_DN;HSC_LATEPROGENITORS_SHARED;AGED_MOUSE_MUSCLE_DN;HSC_LATEPROGENITORS_ADULT;HSC_LATEPROGENITORS_FETAL;HSA02010_ABC_TRANSPORTERS_GENERAL
acyl-Coenzyme A dehydrogenase family, member 8	0.83772	1.78722	Acad8	0.0143476	Down	221669_s_at	ACAD8	Acad8	-1.7818	3.43855	2.73e-06	Down	HUMAN_MITODB_6_2002;MITOCHONDRIA;ALZHEIMERS_DISEASE_DN;ALZHEIMERS_INCIPIENT_DN;HSA00120_BILE_ACID_BIOSYNTHESIS;HSA00624_1_AND_2_METHYLNAPHTHALENE_DEGRADATION
acyl-CoA thioesterase 2	2.26493	4.80631	Acot2	0.00299732	Down	202982_s_at	ACOT2	Acot2	-0.85326	1.80658	0.00555572	Down	FLECHNER_KIDNEY_TRANSPLANT_REJECTION_DN;HOHENKIRK_MONOCYTE_DEND_UP;LI_FETAL_VS_WT_KIDNEY_UP
acyl-Coenzyme A oxidase 2, branched chain	1.43154	2.69734	Acox2	0.00129064	Down	205364_at	ACOX2	Acox2	-0.978035	1.96978	2.25e-05	Down	FATTY_ACID_METABOLISM;HCC_SURVIVAL_GOOD_VS_POOR_UP;BOQUEST_CD31PLUS_VS_CD31MINUS_DN;STOSSI_ER_UP;HEARTFAILURE_ATRIA_DN;BRCA1_OVEREXP_PROSTATE_UP;BRCA_BRCA1_NEG;HSA03320_PPAR_SIGNALING_PATHWAY
acyl-CoA synthetase long-chain family member 1	0.640135	1.55848	Acsl1	0.0186603	Down	207275_s_at	ACSL1	Acsl1	-0.954504	1.93791	0.00386829	Down	ICHIBA_GVHD;MITOCHONDRIAL_FATTY_ACID_BETAOXIDATION;LIZUKA_G2_GR_G3;FATTY_ACID_METABOLISM;FATTY_ACID_DEGRADATION;LEE_MYC_E2F1_DN;SCHUMACHER_MYC_UP;OKUMURA_MC_LPS;LEE_DENA_DN;CHIARETTI_T_ALL;LEE_E2F1_DN;HSIAO_LIVER_SPECIFIC_GENES;CHIARETTI_T_ALL_DIFF;ZHAN_MM_CD1_VS_CD2_UP;GERY_CEBP_TARGETS;VERHAAK_AML_NPM1_MUT_VS_WT_UP;LI_FETAL_VS_WT_KIDNEY_UP;TAVOR_CEBP_UP;H2O2_CSBDIFF_C1;ADIP_HUMAN_UP;HSC_MATURE_…
aminoacylase 1	0.690491	1.61383	Acy1	0.00207678	Down	202740_at	ACY1	Acy1	-3.42141	10.7139	1.9e-10	Down	FETAL_LIVER_VS_ADULT_LIVER_GNF2;UREA_CYCLE_AND_METABOLISM_OF_AMINO_GROUPS;HOFFMANN_BIVSBII_LGBII;HOFFMANN_BIVSBII_IMVM;HOFFMANN_BIVSBII_BI_TABLE2;HSC_HSC_ADULT;UVB_NHEK3_C6;DIAB_NEPH_UP;UVB_NHEK3_ALL
aspartoacylase (aminoacylase) 3	0.770167	1.70547	Acy3	0.00196115	Down	230481_at	ACY3	Acy3	-1.78047	3.43537	1.3e-08	Down	HSA00340_HISTIDINE_METABOLISM
alanine-glyoxylate aminotransferase 2	0.969183	1.95773	Agxt2	0.0347223	Down	229229_at	AGXT2	Agxt2	-5.66666	50.7967	2.31e-13	Down	GLYCINE_SERINE_AND_THREONINE_METABOLISM;HSA00260_GLYCINE_SERINE_AND_THREONINE_METABOLISM
adherens junction associated protein 1	1.04323	2.06084	Ajap1	0.000404601	Down	206460_at	AJAP1	Ajap1	-1.10544	2.15164	0.00153113	Down	CHIARETTI_T_ALL;CHIARETTI_T_ALL_DIFF;UVB_NHEK1_C6
adenylate kinase 3-like 1	0.707964	1.6335	Ak3l1	0.00994826	Down	225342_at	AK3L1	Ak3l1	-1.33765	2.52739	0.00359892	Down	SHEPARD_CRASH_AND_BURN_MUT_VS_WT_UP;PYRIMIDINE_METABOLISM;PYRIMIDINE_METABOLISM;UEDA_MOUSE_LIVER;FLECHNER_KIDNEY_TRANSPLANT_REJECTION_DN;ZHANG_EFT_EWSFLI1_UP;VERHAAK_AML_NPM1_MUT_VS_WT_DN;BRUNO_IL3_DN;E2F3_ONCOGENIC_SIGNATURE;HSA00230_PURINE_METABOLISM
adenylate kinase 7	1.02819	2.03946	Ak7	0.0486582	Down	1553734_at	AK7	Ak7	-1.50455	2.83737	5.59e-07	Down	HSA00230_PURINE_METABOLISM
aldehyde dehydrogenase 1 family, member L1	0.926336	1.90044	Aldh1l1	0.0159073	Down	205208_at	ALDH1L1	Aldh1l1	-2.67537	6.38804	1.71e-09	Down	ONE_CARBON_POOL_BY_FOLATE;KLEIN_PEL_UP;VENTRICLES_UP;HSA00670_ONE_CARBON_POOL_BY_FOLATE
aldehyde dehydrogenase 8 family, member A1	1.24537	2.3708	Aldh8a1	0.0171068	Down	220148_at	ALDH8A1	Aldh8a1	-6.51236	91.2884	1.23e-10	Down	UV_UNIQUE_FIBRO_DN;HPV31_UP
annexin A9	0.665143	1.58573	Anxa9	0.00151973	Down	211712_s_at	ANXA9	Anxa9	-0.752181	1.68434	0.0311092	Down	HCC_SURVIVAL_GOOD_VS_POOR_UP;BRCA_ER_POS
apolipoprotein E	0.809673	1.75281	Apoe	0.00134194	Down	203382_s_at	APOE	Apoe	-3.82425	14.1649	8.95e-08	Down	SHEPARD_BMYB_MORPHOLINO_DN;TARTE_MATURE_PC;ABRAHAM_MM_VS_AL_DN;ROSS_FAB_M7;NING_COPD_UP;STATIN_PATHWAY_PHARMGKB;YAO_P4_KO_VS_WT_UP;BOQUEST_CD31PLUS_VS_CD31MINUS_DN;NADLER_OBESITY_DN;TAKEDA_NUP8_HOXA9_16D_DN;ABRAHAM_AL_VS_MM_UP;HOFFMANN_BIVSBII_IMVM;LI_FETAL_VS_WT_KIDNEY_UP;TAKEDA_NUP8_HOXA9_10D_DN;APPEL_IMATINIB_UP;IGLESIAS_E2FMINUS_UP;RUTELLA_HEMATOGFSNDCS_DIFF;RUTELLA_HEPATGFSNDCS_UP;VEGF_HUVEC…
apolipoprotein M	1.14939	2.2182	Apom	0.00159991	Down	214910_s_at	APOM	Apom	-4.24485	18.9596	1.09e-13	Down	FLECHNER_KIDNEY_TRANSPLANT_REJECTION_DN;LI_FETAL_VS_WT_KIDNEY_UP;CMV_HCMV_TIMECOURSE_ALL_UP;HEARTFAILURE_ATRIA_UP;CMV_HCMV_TIMECOURSE_48HRS_UP;GH_EXOGENOUS_ANY_DN;GH_EXOGENOUS_LATE_DN
apolipoprotein O	1.99984	3.99956	Apoo	0.0383816	Down	221620_s_at	APOO	Apoo	-1.29134	2.44755	5.18e-08	Down
amyloid beta (A4) precursor protein	0.654523	1.5741	App	0.0106562	Down	214953_s_at	APP	App	-0.732202	1.66117	0.00449235	Down	CORDERO_KRAS_KD_VS_CONTROL_DN;GOLDRATH_HP;LEE_MYC_TGFA_UP;ABRAHAM_MM_VS_AL_DN;WELCSH_BRCA_UP;CELL_DEATH;MITOCHONDRIA;P35ALZHEIMERSPATHWAY;FERNANDEZ_MYC_TARGETS;CHANG_SERUM_RESPONSE_DN;PARK_RARALPHA_MOD;ABRAHAM_AL_VS_MM_UP;VERHAAK_AML_NPM1_MUT_VS_WT_DN;UVB_NHEK3_C8;ALZHEIMERS_INCIPIENT_UP;ALZHEIMERS_DISEASE_DN;SERUM_FIBROBLAST_CORE_DN;ELONGINA_KO_UP;UVB_NHEK3_ALL;PARP_KO_UP;ALZHEIMERS_DISEASE_UP;B…
argininosuccinate lyase	0.986239	1.98101	Asl	0.0255674	Down	204608_at	ASL	Asl	-1.637	3.11019	5.88e-08	Down	UREACYCLEPATHWAY;ARGININE_AND_PROLINE_METABOLISM;FETAL_LIVER_VS_ADULT_LIVER_GNF2;AGUIRRE_PANCREAS_CHR7;UEDA_MOUSE_LIVER;HSIAO_LIVER_SPECIFIC_GENES;STEMCELL_HEMATOPOIETIC_UP;HSA00330_ARGININE_AND_PROLINE_METABOLISM
ATPase, H+ transporting, lysosomal V1 subunit A	1.02798	2.03917	Atp6v1a	0.00521165	Down	201972_at	ATP6V1A	Atp6v1a	-1.27542	2.42069	1.51e-08	Down	ATP_SYNTHESIS;TYPE_III_SECRETION_SYSTEM;FLAGELLAR_ASSEMBLY;PHOTOSYNTHESIS;OXIDATIVE_PHOSPHORYLATION;FLECHNER_KIDNEY_TRANSPLANT_REJECTION_DN;SASAKI_TCELL_LYMPHOMA_VS_CD4_UP;SASAKI_ATL_UP;GUO_HEX_UP;HOFFMANN_BIVSBII_BI;NICK_RHAPC_UP;LINDSTEDT_DEND_DN;MMS_MOUSE_LYMPH_HIGH_24HRS_UP;MMS_MOUSE_LYMPH_HIGH_4HRS_UP;HYPOXIA_RCC_NOVHL_UP;HYPOXIA_RCC_UP;HSA00190_OXIDATIVE_PHOSPHORYLATION;HSA05110_CHOLERA_INF…
ATPase, H+ transporting, lysosomal V1 subunit C2	0.901924	1.86856	Atp6v1c2	0.047842	Down	1553989_a_at	ATP6V1C2	Atp6v1c2	-1.23575	2.35504	2.31e-06	Down	ATP_SYNTHESIS;TYPE_III_SECRETION_SYSTEM;FLAGELLAR_ASSEMBLY;PHOTOSYNTHESIS;SHEPARD_BMYB_MORPHOLINO_UP;OXIDATIVE_PHOSPHORYLATION;H2O2_CSBRESCUED_UP;H2O2_CSBRESCUED_C1_UP;HSA00190_OXIDATIVE_PHOSPHORYLATION;HSA05110_CHOLERA_INFECTION;HSA05120_EPITHELIAL_CELL_SIGNALING_IN_HELICOBACTER_PYLORI_INFECTION
betaine-homocysteine methyltransferase 2	1.17872	2.26375	Bhmt2	0.0421381	Down	219902_at	BHMT2	Bhmt2	-2.25723	4.78074	8.99e-08	Down	NING_COPD_DN;BOQUEST_CD31PLUS_VS_CD31MINUS_DN;ALZHEIMERS_DISEASE_UP
bisphosphate 3'-nucleotidase 1	0.722858	1.65045	Bpnt1	0.000974263	Down	232103_at	BPNT1	Bpnt1	-0.756904	1.68986	0.00102881	Down	SA_PTEN_PATHWAY;SULFUR_METABOLISM;HSA00920_SULFUR_METABOLISM
cancer susceptibility candidate 1	3.45089	10.935	Casc1	0.0358937	Down	220168_at	CASC1	Casc1	-1.5064	2.84099	5.41e-07	Down	GH_EXOGENOUS_LATE_UP
CDP-diacylglycerol synthase (phosphatidate cytidylyltransferase) 2	0.63751	1.55564	Cds2	0.00196497	Down	212864_at	CDS2	Cds2	-0.673602	1.59505	0.00103432	Down	GLYCEROPHOSPHOLIPID_METABOLISM;PENG_GLUTAMINE_UP;PHOSPHATIDYLINOSITOL_SIGNALING_SYSTEM;HSA00564_GLYCEROPHOSPHOLIPID_METABOLISM;HSA04070_PHOSPHATIDYLINOSITOL_SIGNALING_SYSTEM
carboxylesterase 3	1.00382	2.0053	Ces3	0.0398308	Down	220335_x_at	CES3	Ces3	-1.25094	2.37996	2.84e-07	Down	UEDA_MOUSE_LIVER;HCC_SURVIVAL_GOOD_VS_POOR_UP;IGLESIAS_E2FMINUS_UP
chloride channel Ka	0.831583	1.77964	Clcnka	0.000665646	Down	207047_s_at	CLCNKA	Clcnka	-3.86325	14.553	2.96e-08	Down	FERRANDO_MLL_T_ALL_UP
claudin 10	1.17203	2.25328	Cldn10	0.0108871	Down	205328_at	CLDN10	Cldn10	-4.69644	25.928	1.11e-06	Down	CELL_ADHESION;MOREAUX_TACI_HI_VS_LOW_UP;WERNER_FIBRO_DN;ALZHEIMERS_INCIPIENT_DN;OLDWERNER_FIBRO_DN;OLD_FIBRO_DN;HSA04514_CELL_ADHESION_MOLECULES;HSA04530_TIGHT_JUNCTION;HSA04670_LEUKOCYTE_TRANSENDOTHELIAL_MIGRATION
carboxymethylenebutenolidase-like (Pseudomonas)	0.809671	1.75281	Cmbl	0.000943316	Down	227522_at	CMBL	Cmbl	-1.17099	2.25167	0.0086929	Down	HSA00361_GAMMA_HEXACHLOROCYCLOHEXANE_DEGRADATION;"HSA00627_1,4_DICHLOROBENZENE_DEGRADATION"
coenzyme Q9 homolog (yeast)	0.610613	1.52691	Coq9	0.00428421	Down	212228_s_at	COQ9	Coq9	-1.05669	2.08016	1.98e-05	Down	IDX_TSA_UP_CLUSTER5;STEMCELL_HEMATOPOIETIC_UP
carboxypeptidase N, polypeptide 2	3.41098	10.6367	Cpn2	0.0283981	Down	216223_at	CPN2	Cpn2	-1.05239	2.07396	0.000801734	Down	HCC_SURVIVAL_GOOD_VS_POOR_UP;GLUCOCORTICOID_MINERALOCORTICOID_METABOLISM;HSIAO_LIVER_SPECIFIC_GENES;HUMAN_TISSUE_LIVER
crystallin, zeta	0.77731	1.71393	Cryz	0.00573854	Down	202950_at	CRYZ	Cryz	-1.68131	3.20718	4.32e-08	Down	BYSTRYKH_HSC_CIS_GLOCUS;FLECHNER_KIDNEY_TRANSPLANT_REJECTION_DN;BASSO_GERMINAL_CENTER_CD40_DN;LI_FETAL_VS_WT_KIDNEY_UP;YAGI_AML_PROG_ASSOC;RUTELLA_HEMATOGFSNDCS_DIFF;BLEO_HUMAN_LYMPH_HIGH_24HRS_UP;STEMCELL_NEURAL_UP;MOUSE_TISSUE_KIDNEY
cathepsin A	0.770135	1.70543	Ctsa	0.0272837	Down	200661_at	CTSA	Ctsa	-0.768365	1.70334	0.000472702	Down	HSA04614_RENIN_ANGIOTENSIN_SYSTEM
cathepsin H	0.675781	1.59746	Ctsh	0.000988251	Down	202295_s_at	CTSH	Ctsh	-2.21093	4.62973	2.71e-05	Down	BASSO_REGULATORY_HUBS;KLEIN_PEL_DN;BYSTROM_IL5_UP;FRASOR_ER_DN;JECHLINGER_EMT_DN;CHIARETTI_T_ALL;DAVIES_N;SCHRAETS_MLL_UP;ADDYA_K562_HEMIN_TREATMENT;FERRANDO_MLL_T_ALL_UP;CHIARETTI_T_ALL_DIFF;HOFFMANN_BIVSBII_LGBII;YU_CMYC_DN;LI_FETAL_VS_WT_KIDNEY_UP;LIAN_MYELOID_DIFF_GRANULE;APPEL_IMATINIB_UP;ZHAN_MULTIPLE_MYELOMA_VS_NORMAL_DN;P53_BRCA1_UP;BLEO_HUMAN_LYMPH_HIGH_24HRS_UP;BRG1_ALAB_UP;DIAB_NEPH_UP…
cytochrome P450, family 8, subfamily b, polypeptide 1	3.60572	12.1739	Cyp8b1	0.00615	Down	232494_at	CYP8B1	Cyp8b1	-4.91674	30.2054	1.23e-09	Down	ICHIBA_GVHD;ELECTRON_TRANSPORT;UEDA_MOUSE_LIVER;HSA03320_PPAR_SIGNALING_PATHWAY
dicarbonyl L-xylulose reductase	0.651035	1.57029	Dcxr	0.00335325	Down	217973_at	DCXR	Dcxr	-1.10243	2.14716	0.00324115	Down	HCC_SURVIVAL_GOOD_VS_POOR_UP;PENTOSE_AND_GLUCURONATE_INTERCONVERSIONS;LEE_DENA_DN;HSA00040_PENTOSE_AND_GLUCURONATE_INTERCONVERSIONS
2-4-dienoyl-Coenzyme A reductase 2, peroxisomal	0.595045	1.51052	Decr2	0.031576	Down	219664_s_at	DECR2	Decr2	-0.98752	1.98277	7.07e-06	Down
dipeptidase 1 (renal)	2.88076	7.36538	Dpep1	5.87e-05	Down	205983_at	DPEP1	Dpep1	-4.10469	17.2042	3.48e-08	Down	EICOSANOID_SYNTHESIS;SANSOM_APC_5_DN;TFF2_KO_UP;IDX_TSA_UP_CLUSTER4
ectonucleotide pyrophosphatase/phosphodiesterase 5	1.63489	3.10565	Enpp5	0.000361827	Down	227803_at	ENPP5	Enpp5	-1.37291	2.58992	6.59e-05	Down	HCC_SURVIVAL_GOOD_VS_POOR_UP;GUO_HEX_UP;GAMMA-UV_FIBRO_DN
ectonucleotide pyrophosphatase/phosphodiesterase 6	1.14458	2.21081	Enpp6	0.029106	Down	229916_at	ENPP6	Enpp6	-3.11284	8.65082	4.96e-08	Down	HSA00565_ETHER_LIPID_METABOLISM
family with sequence simliarity 151, member A	1.682	3.20872	Fam151a	0.0205769	Down	1554668_a_at	FAM151A	Fam151a	-2.5902	6.02182	2.91e-09	Down
fructose bisphosphatase 1	0.940322	1.91896	Fbp1	0.049418	Down	209696_at	FBP1	Fbp1	-2.88948	7.41002	6.54e-08	Down	GLUCONEOGENESIS;TARTE_MATURE_PC;PENTOSE_PHOSPHATE_PATHWAY;MAGRANGEAS_MULTIPLE_MYELOMA_IGG_VS_IGA_DN;GLYCOLYSIS;ROSS_MLL_FUSION;MAGRANGEAS_MULTIPLE_MYELOMA_IGG_VS_IGA_UP;CARBON_FIXATION;FRUCTOSE_AND_MANNOSE_METABOLISM;VANTVEER_BREAST_OUTCOME_GOOD_VS_POOR_UP;INSULIN_SIGNALING;FLECHNER_KIDNEY_TRANSPLANT_REJECTION_DN;GLYCOLYSIS_AND_GLUCONEOGENESIS;NAKAJIMA_MCSMBP_EOS;LEI_MYB_REGULATED_GENES;HOHENKIRK…
ferrochelatase	1.07349	2.10452	Fech	0.00816703	Down	203116_s_at	FECH	Fech	-0.614185	1.53069	0.00224618	Down	HUMAN_MITODB_6_2002;HEME_BIOSYNTHESIS;PORPHYRIN_AND_CHLOROPHYLL_METABOLISM;MITOCHONDRIA;AHSPPATHWAY;FERNANDEZ_MYC_TARGETS;ADDYA_K562_HEMIN_TREATMENT;WERNER_FIBRO_UP;OXSTRESS_RPE_H2O2HNE_DN;ALZHEIMERS_DISEASE_DN;WERNERONLY_FIBRO_UP;OXSTRESS_RPETWO_DN;AGED_RHESUS_UP;STEMCELL_HEMATOPOIETIC_UP;HSA00860_PORPHYRIN_AND_CHLOROPHYLL_METABOLISM
fibroblast growth factor 1	0.602556	1.5184	Fgf1	0.0264505	Down	205117_at	FGF1	Fgf1	-3.66661	12.6987	4.07e-08	Down	LE_MYELIN_DN;PASSERINI_SIGNAL;UEDA_MOUSE_LIVER;BREAST_CANCER_ESTROGEN_SIGNALING;FLECHNER_KIDNEY_TRANSPLANT_REJECTION_DN;GRANDVAUX_IRF3_DN;PASSERINI_GROWTH;NI2_MOUSE_DN;CPR_NULL_LIVER_DN;HSA04010_MAPK_SIGNALING_PATHWAY;HSA04810_REGULATION_OF_ACTIN_CYTOSKELETON;HSA05218_MELANOMA
glucose-6-phosphatase, catalytic	3.46699	11.0578	G6pc	2.51e-06	Down	206952_at	G6PC	G6pc	-2.28744	4.88189	0.000214771	Down	ICHIBA_GVHD;LEE_CIP_DN;GLUCONEOGENESIS;GALACTOSE_METABOLISM;LEE_MYC_TGFA_DN;LEE_ACOX1_DN;STARCH_AND_SUCROSE_METABOLISM;LEE_MYC_E2F1_DN;GLYCOLYSIS;HCC_SURVIVAL_GOOD_VS_POOR_UP;LEE_DENA_DN;LEE_MYC_DN;GLYCOGEN;INSULIN_SIGNALING;GLYCOLYSIS_AND_GLUCONEOGENESIS;HSIAO_LIVER_SPECIFIC_GENES;HSC_HSC_ADULT;NAB_LUNG_DN;AGED_MOUSE_CEREBELLUM_DN;CIS_XPC_UP;HSA00010_GLYCOLYSIS_AND_GLUCONEOGENESIS;HSA00052_GALAC…
galactose mutarotase	0.705965	1.63124	Galm	0.00191155	Down	235256_s_at	GALM	Galm	-1.17725	2.26145	0.000663026	Down	HSC_HSC_ADULT;STEMCELL_NEURAL_UP;HSC_HSC_SHARED;HSC_HSC_FETAL;HSA00010_GLYCOLYSIS_AND_GLUCONEOGENESIS
UDP-N-acetyl-alpha-D-galactosamine:polypeptide N-acetylgalactosaminyltransferase 11	0.932059	1.908	Galnt11	0.0019273	Down	219013_at	GALNT11	Galnt11	-1.63253	3.10055	4.68e-10	Down	HSA00512_O_GLYCAN_BIOSYNTHESIS;HSA01030_GLYCAN_STRUCTURES_BIOSYNTHESIS_1
glutaminase	1.2342	2.35251	Gls	0.031179	Down	203157_s_at	GLS	Gls	-2.5092	5.69304	1.49e-09	Down	HUMAN_MITODB_6_2002;NITROGEN_METABOLISM;UREACYCLEPATHWAY;KUROKAWA_5FU_IFN_SENSITIVE_VS_RESISTANT_DN;ARGININECPATHWAY;CHANG_SERUM_RESPONSE_DN;SERUM_FIBROBLAST_CORE_DN;HSA00471_D_GLUTAMINE_AND_D_GLUTAMATE_METABOLISM;HSA00910_NITROGEN_METABOLISM
GNAS (guanine nucleotide binding protein, alpha stimulating) complex locus	0.721083	1.64842	Gnas	0.00286827	Down	214157_at	GNAS	Gnas	-0.924022	1.8974	0.00209947	Down	CCR3PATHWAY;GPCRPATHWAY;CREMPATHWAY;CFTRPATHWAY;GNATENKO_PLATELET;MPRPATHWAY;GCRPATHWAY;CHREBPPATHWAY;AGPCRPATHWAY;AMIPATHWAY;BREAST_CANCER_ESTROGEN_SIGNALING;MITOCHONDRIA;CSKPATHWAY;CREBPATHWAY;ERKPATHWAY;PLCEPATHWAY;GSPATHWAY;KNUDSEN_PMNS_DN;VANASSE_BCL2_TARGETS;GNATENKO_PLATELET_UP;OXSTRESS_RPETHREE_DN;AGEING_KIDNEY_SPECIFIC_DN;ET743_SARCOMA_UP;PLATELET_EXPRESSED;FSH_GRANULOSA_UP;AGEING_KIDNEY…
glutathione synthetase	0.680089	1.60224	Gss	0.0310782	Down	211630_s_at	GSS	Gss	-0.806826	1.74936	0.000116964	Down	CHEOK_MP_DN;SMITH_HTERT_UP;PGC;FREEPATHWAY;GLUTATHIONE_METABOLISM;GO_ROS;FLECHNER_KIDNEY_TRANSPLANT_WELL_DN;YEN_MYC_MUT;STEMCELL_NEURAL_UP;HSA00480_GLUTATHIONE_METABOLISM
homogentisate 1, 2-dioxygenase	1.35537	2.55862	Hgd	0.00490367	Down	205221_at	HGD	Hgd	-5.26933	38.5678	8e-12	Down	LEE_ACOX1_DN;HCC_SURVIVAL_GOOD_VS_POOR_UP;TYROSINE_METABOLISM;HSIAO_LIVER_SPECIFIC_GENES;HSA00643_STYRENE_DEGRADATION
hippocalcin-like 1	0.613952	1.53045	Hpcal1	0.0225795	Down	212552_at	HPCAL1	Hpcal1	-0.680735	1.60296	0.0339714	Down	NING_COPD_DN;HOFFMANN_BIVSBII_LGBII;ALCALAY_AML_NPMC_DN;NGUYEN_KERATO_DN
histidine-rich glycoprotein	4.59085	24.0982	Hrg	0.0251101	Down	206226_at	HRG	Hrg	-4.0787	16.897	2.71e-10	Down	AGED_RHESUS_UP
hydroxysteroid 11-beta dehydrogenase 2	0.946545	1.92725	Hsd11b2	0.0123193	Down	204130_at	HSD11B2	Hsd11b2	-3.73439	13.3096	3.89e-05	Down	FERNANDEZ_MYC_TARGETS;ANDROGEN_GENES;C21_STEROID_HORMONE_METABOLISM;PROSTAGLANDIN_SYNTHESIS_REGULATION;GLUCOCORTICOID_MINERALOCORTICOID_METABOLISM;FLECHNER_KIDNEY_TRANSPLANT_REJECTION_DN;ANDROGEN_AND_ESTROGEN_METABOLISM;HOFFMANN_BIVSBII_BI_TABLE2;ADIP_HUMAN_UP;HSC_LTHSC_SHARED;BRCA_BRCA1_NEG;SARCOMAS_LIPOSARCOMA_UP;VEGF_MMMEC_ALL_UP;HSC_LTHSC_ADULT;HSC_LTHSC_FETAL;VEGF_MMMEC_3HRS_UP;HSA00140_C21_…
heat shock protein 8	0.712348	1.63847	Hspa8	0.0497918	Down	210338_s_at	HSPA8	Hspa8	-0.781548	1.71897	0.00940862	Down	MENSSEN_MYC_UP;PENG_LEUCINE_DN;UEDA_MOUSE_LIVER;ZUCCHI_EPITHELIAL_UP;FLECHNER_KIDNEY_TRANSPLANT_REJECTION_DN;CIRCADIAN_EXERCISE;PENG_GLUTAMINE_DN;AGED_MOUSE_NEOCORTEX_DN;INOS_ALL_UP;TPA_RESIST_LATE_UP;ET743_SARCOMA_72HRS_DN;TPA_RESIST_MIDDLE_UP;TPA_SENS_MIDDLE_UP;ET743_SARCOMA_24HRS_DN;AGED_MOUSE_MUSCLE_UP;ET743_SARCOMA_DN;HEATSHOCK_YOUNG_UP;ET743_SARCOMA_48HRS_DN
inter-alpha trypsin inhibitor, heavy chain 2	2.6673	6.35241	Itih2	0.0367877	Down	204987_at	ITIH2	Itih2	-1.29456	2.45302	3.31e-06	Down	GAMMA-UV_FIBRO_DN;VLB_RES_XENOGRAFTS_UP;IRS1_KO_ADIP_DN;HUMAN_TISSUE_LIVER;GAMMA-UV_FIBRO_UP;IRS_KO_ADIP_DN
potassium channel tetramerisation domain containing 14	2.62117	6.15248	Kctd14	0.0140105	Down	219545_at	KCTD14	Kctd14	-0.695931	1.61993	0.0228717	Down
ketohexokinase	0.993582	1.99112	Khk	0.000213825	Down	211028_s_at	KHK	Khk	-2.83275	7.12432	1.54e-11	Down	LEE_MYC_TGFA_DN;LEE_ACOX1_DN;FEEDERPATHWAY;HCC_SURVIVAL_GOOD_VS_POOR_UP;FRUCTOSE_AND_MANNOSE_METABOLISM;YE_INTRAMETASTATIC_HCC_UP;HSA00051_FRUCTOSE_AND_MANNOSE_METABOLISM
kininogen 1	1.42344	2.68225	Kng1	0.00998403	Down	206054_at	KNG1	Kng1	-6.34523	81.3027	2.67e-10	Down	ACE_INHIBITOR_PATHWAY_PHARMGKB;FLECHNER_KIDNEY_TRANSPLANT_REJECTION_DN;ABBUD_LIF_UP;GERY_CEBP_TARGETS;VANASSE_BCL2_TARGETS;AGEING_KIDNEY_SPECIFIC_DN;AGEING_KIDNEY_DN;UVB_NHEK1_UP;HSA04610_COMPLEMENT_AND_COAGULATION_CASCADES
laminin gamma 3	0.701626	1.62634	Lamc3	0.0335927	Down	219407_s_at	LAMC3	Lamc3	-1.05966	2.08444	0.00262957	Down	HSA01430_CELL_COMMUNICATION;HSA04510_FOCAL_ADHESION;HSA04512_ECM_RECEPTOR_INTERACTION;HSA05222_SMALL_CELL_LUNG_CANCER
La ribonucleoprotein domain family, member 5	2.80731	6.9998	Larp5	0.0484222	Down	208952_s_at	LARP5	Larp5	-0.65213	1.57149	0.00135545	Down	DER_IFNG_DN;WERNER_FIBRO_UP;WERNERONLY_FIBRO_UP;VENTRICLES_UP;CTNNB1_oncogenic_signature
lysophospholipase 1	0.636653	1.55472	Lypla1	0.0192881	Down	212449_s_at	LYPLA1	Lypla1	-0.61467	1.53121	0.00287825	Down	GLYCEROPHOSPHOLIPID_METABOLISM;LOTEM_LEUKEMIA_UP;GALE_FLT3ANDAPL_UP;ADIP_HUMAN_UP;HEARTFAILURE_ATRIA_DN;STEMCELL_NEURAL_UP;POD1_KO_DN;HDACI_COLON_BUT48HRS_DN;MMS_MOUSE_LYMPH_HIGH_4HRS_UP;BRCA1_OVEREXP_PROSTATE_DN;HSA00564_GLYCEROPHOSPHOLIPID_METABOLISM
myo-inositol oxygenase	4.82141	28.2741	Miox	0.00351579	Down	224179_s_at	MIOX	Miox	-4.35703	20.4926	2.52e-08	Down	INOSITOL_PHOSPHATE_METABOLISM;GH_GHRHR_KO_24HRS_UP;MOUSE_TISSUE_KIDNEY;HSA00053_ASCORBATE_AND_ALDARATE_METABOLISM;HSA00562_INOSITOL_PHOSPHATE_METABOLISM
N-acyl phosphatidylethanolamine phospholipase D	1.07372	2.10486	Napepld	0.00323129	Down	233539_at	NAPEPLD	Napepld	-1.40799	2.65367	3.48e-06	Down
napsin A aspartic peptidase	1.84721	3.59804	Napsa	0.0242448	Down	223806_s_at	NAPSA	Napsa	-3.32925	10.0509	2.91e-11	Down
OCIA domain containing 2	0.593908	1.50933	Ociad2	0.0203313	Down	225314_at	OCIAD2	Ociad2	-2.61085	6.10864	1.97e-08	Down
odd Oz/ten-m homolog 2 (Drosophila)	1.98828	3.96764	Odz2	0.032512	Down	231867_at	ODZ2	Odz2	-1.10248	2.14724	0.0228266	Down	MOREAUX_TACI_HI_VS_LOW_UP;TSADAC_RKOEXP_UP;POD1_KO_DN
propionyl-Coenzyme A carboxylase, alpha polypeptide	0.844041	1.79507	Pcca	0.000854556	Down	203860_at	PCCA	Pcca	-2.35392	5.11213	1.27e-12	Down	HUMAN_MITODB_6_2002;VALINE_LEUCINE_AND_ISOLEUCINE_DEGRADATION;FATTY_ACID_METABOLISM;MITOCHONDRIA;PROPANOATE_METABOLISM;ET743PT650_COLONCA_DN;HSC_INTERMEDIATEPROGENITORS_SHARED;HSC_INTERMEDIATEPROGENITORS_ADULT;HDACI_COLON_BUT12HRS_DN;HSC_INTERMEDIATEPROGENITORS_FETAL;HSA00280_VALINE_LEUCINE_AND_ISOLEUCINE_DEGRADATION;HSA00640_PROPANOATE_METABOLISM
phosphoenolpyruvate carboxykinase 1, cytosolic	1.71317	3.27881	Pck1	0.00195132	Down	208383_s_at	PCK1	Pck1	-5.88083	58.926	1.67e-08	Down	LE_MYELIN_DN;CITRATE_CYCLE_TCA_CYCLE;LEE_CIP_DN;LEE_MYC_TGFA_DN;SHEPARD_BMYB_MORPHOLINO_DN;PGC;TARTE_MATURE_PC;FETAL_LIVER_VS_ADULT_LIVER_GNF2;SHEPARD_BMYB_MORPHOLINO_UP;LEE_MYC_E2F1_DN;HCC_SURVIVAL_GOOD_VS_POOR_UP;LEE_DENA_DN;LEE_MYC_DN;PYRUVATE_METABOLISM;FLECHNER_KIDNEY_TRANSPLANT_REJECTION_DN;LEE_E2F1_DN;GLYCOLYSIS_AND_GLUCONEOGENESIS;NADLER_OBESITY_DN;REOVIRUS_HEK293_UP;HSA00020_CITRATE_CYCL…
phosphate cytidylyltransferase 2, ethanolamine	0.663903	1.58436	Pcyt2	0.00472456	Down	209577_at	PCYT2	Pcyt2	-0.748823	1.68042	0.000288641	Down	LE_MYELIN_DN;PGC;HCC_SURVIVAL_GOOD_VS_POOR_UP;CMV_HCMV_TIMECOURSE_48HRS_DN;VENTRICLES_UP;REOVIRUS_HEK293_DN;UV-4NQO_FIBRO_DN;IRS1_KO_ADIP_UP;CMV_HCMV_TIMECOURSE_ALL_DN
phosphatidylinositol binding clathrin assembly protein	2.30214	4.9319	Picalm	6.79e-09	Down	215236_s_at	PICALM	Picalm	-0.770667	1.70606	0.0138389	Down	ZUCCHI_EPITHELIAL_DN;PENG_GLUCOSE_DN;PENG_RAPAMYCIN_DN;NDKDYNAMINPATHWAY;HASLINGER_B_CLL_11Q23;HSC_MATURE_SHARED;UVC_XPCS_ALL_DN;HSC_MATURE_FETAL;AGEING_BRAIN_UP;BRCA1_OVEREXP_UP;RCC_NL_UP;HSC_MATURE_ADULT;UVC_XPCS_8HR_DN;CIS_XPC_UP;OLDONLY_FIBRO_DN;OLD_FIBRO_DN
pyruvate kinase liver and red blood cell	1.01161	2.01616	Pklr	0.0270158	Down	210451_at	PKLR	Pklr	-1.11839	2.17105	1.11e-05	Down	GLUCONEOGENESIS;FETAL_LIVER_VS_ADULT_LIVER_GNF2;ST_INTEGRIN_SIGNALING_PATHWAY;GLYCOLYSIS;HCC_SURVIVAL_GOOD_VS_POOR_UP;MITOCHONDRIA;PURINE_METABOLISM;CARBON_FIXATION;GLYCOLYSISPATHWAY;PYRUVATE_METABOLISM;INSULIN_SIGNALING;GLYCOLYSIS_AND_GLUCONEOGENESIS;HSA00010_GLYCOLYSIS_AND_GLUCONEOGENESIS;HSA00230_PURINE_METABOLISM;HSA00620_PYRUVATE_METABOLISM;HSA00710_CARBON_FIXATION;HSA04910_INSULIN_SIGNALING…
pleckstrin homology domain containing, family A member 5	1.03344	2.0469	Plekha5	0.0120622	Down	233040_at	PLEKHA5	Plekha5	-0.80572	1.74802	2.14e-05	Down	GOLDRATH_MEMORY;MOREAUX_TACI_HI_VS_LOW_UP;ALZHEIMERS_DISEASE_UP
protein phosphatase 1, regulatory (inhibitor) subunit 1A	0.836018	1.78512	Ppp1r1a	2.32e-05	Down	235129_at	PPP1R1A	Ppp1r1a	-2.48392	5.59414	1.37e-06	Down	UEDA_MOUSE_SCN;FETAL_LIVER_VS_ADULT_LIVER_GNF2;WELCSH_BRCA_UP;ALZHEIMERS_DISEASE_UP;BRCA1_OVEREXP_UP;HSA04720_LONG_TERM_POTENTIATION
proline-rich acidic protein 1	1.70136	3.25207	Prap1	0.00181122	Down	243669_s_at	PRAP1	Prap1	-2.39026	5.2425	5.09e-08	Down
prolactin receptor	1.21001	2.31339	Prlr	0.0424893	Down	227629_at	PRLR	Prlr	-3.77976	13.7347	5.05e-11	Down	OVARIAN_INFERTILITY_GENES;YAGI_AML_PROG_ASSOC;GAMMA-UV_FIBRO_DN;ALZHEIMERS_DISEASE_UP;INSULIN_NIH3T3_UP;HSA04060_CYTOKINE_CYTOKINE_RECEPTOR_INTERACTION;HSA04080_NEUROACTIVE_LIGAND_RECEPTOR_INTERACTION;HSA04630_JAK_STAT_SIGNALING_PATHWAY
proline dehydrogenase (oxidase) 2	2.41655	5.33893	Prodh2	0.0155636	Down	216696_s_at	PRODH2	Prodh2	-2.44698	5.45272	1.8e-10	Down	SHEPARD_BMYB_MORPHOLINO_DN;FLECHNER_KIDNEY_TRANSPLANT_REJECTION_DN
presenilin 1	4.36628	20.6244	Psen1	0.0125516	Down	207782_s_at	PSEN1	Psen1	-1.03907	2.05491	0.00198611	Down	PS1PATHWAY;ABRAHAM_MM_VS_AL_UP;HIVNEFPATHWAY;ERBB4PATHWAY;NOTCHPATHWAY;ST_WNT_BETA_CATENIN_PATHWAY;ZHANG_EFT_EWSFLI1_UP;ALCALAY_AML_NPMC_UP;ABRAHAM_AL_VS_MM_DN;HDACI_COLON_BUT30MIN_DN;WERNER_FIBRO_DN;OLDWERNER_FIBRO_DN;OLD_FIBRO_DN;HSA01510_NEURODEGENERATIVE_DISEASES;HSA04310_WNT_SIGNALING_PATHWAY;HSA04330_NOTCH_SIGNALING_PATHWAY
parvalbumin	1.53031	2.88847	Pvalb	0.00871786	Down	205336_at	PVALB	Pvalb	-1.84318	3.588	3.5e-05	Down	SHEPARD_BMYB_MORPHOLINO_DN;FRASOR_ER_DN;VEGF_MMMEC_6HRS_UP;IGF1_NIH3T3_UP;HDACI_COLON_SUL24HRS_DN;VEGF_MMMEC_ALL_UP;WERNER_FIBRO_DN;BRCA_ER_POS;PRMT5_KD_DN;INSULIN_NIH3T3_UP;WERNERONLY_FIBRO_DN
glutaminyl-peptide cyclotransferase (glutaminyl cyclase)	1.22587	2.33896	Qpct	0.0353475	Down	205174_s_at	QPCT	Qpct	-1.13886	2.20207	0.00907804	Down	BASSO_REGULATORY_HUBS;TARTE_MATURE_PC;LEE_ACOX1_UP;LEE_CIP_UP;ALZHEIMERS_DISEASE_DN;BRCA_ER_NEG;UVB_NHEK1_UP;UV_UNIQUE_FIBRO_DN;AGEING_KIDNEY_UP;BRCA1_OVEREXP_UP
Ras association (RalGDS/AF-6) domain family member 6	3.42797	10.7627	Rassf6	0.0433286	Down	235638_at	RASSF6	Rassf6	-1.72219	3.29936	2.6e-07	Down
ribokinase	0.627866	1.54528	Rbks	0.010102	Down	219222_at	RBKS	Rbks	-0.954097	1.93737	0.00150018	Down	PENTOSE_PHOSPHATE_PATHWAY;MYOD_NIH3T3_DN;HSA00030_PENTOSE_PHOSPHATE_PATHWAY
REC8 homolog (yeast)	0.995363	1.99358	Rec8	0.0367794	Down	218599_at	REC8	Rec8	-0.729127	1.65764	0.00123004	Down
regulator of G-protein signaling 3	2.3618	5.14011	Rgs3	0.000936528	Down	203823_at	RGS3	Rgs3	-1.00808	2.01124	0.000804356	Down	PASSERINI_SIGNAL;HOGERKORP_ANTI_CD44_UP;MANALO_HYPOXIA_UP;CALCIUM_REGULATION_IN_CARDIAC_CELLS;SMOOTH_MUSCLE_CONTRACTION;MENSE_HYPOXIA_DN;HALMOS_CEBP_DN;HOGERKORP_CD44_UP;HSC_HSCANDPROGENITORS_ADULT;HSC_HSCANDPROGENITORS_FETAL;HSC_HSCANDPROGENITORS_SHARED;HSA04360_AXON_GUIDANCE
Rhesus blood group-associated B glycoprotein	0.81985	1.76522	Rhbg	0.028818	Down	220510_at	RHBG	Rhbg	-0.607389	1.5235	0.0144852	Down	HCC_SURVIVAL_GOOD_VS_POOR_UP
SEC23B (S. cerevisiae)	0.59337	1.50877	Sec23b	0.0102986	Down	201583_s_at	SEC23B	Sec23b	-1.38415	2.61018	3.79e-07	Down	SHEPARD_CRASH_AND_BURN_MUT_VS_WT_UP;NOUZOVA_CPG_H4_UP;TPA_RESIST_MIDDLE_DN;AGED_MOUSE_NEOCORTEX_UP;ALZHEIMERS_INCIPIENT_DN
selenoprotein P, plasma, 1	0.698767	1.62312	Sepp1	0.0038579	Down	229620_at	SEPP1	Sepp1	-0.837837	1.78737	0.0227037	Down	LIZUKA_G2_GR_G3;BECKER_TAMOXIFEN_RESISTANT_UP;WELCSH_BRCA_UP;NELSON_ANDROGEN_UP;INTEGRIN_MEDIATED_CELL_ADHESION_KEGG;PASSERINI_OXIDATION;GO_ROS;DAVIES_N;SHIPP_FL_VS_DLBCL_UP;WALKER_MM_SNP_DIFF;ALCALAY_AML_NPMC_UP;STOSSI_ER_UP;HSIAO_LIVER_SPECIFIC_GENES;HOFFMANN_BIVSBII_LGBII;RORIE_ES_PNET_UP;TAKEDA_NUP8_HOXA9_16D_DN;VERHAAK_AML_NPM1_MUT_VS_WT_UP;ZHAN_MMPC_SIMAL;IRITANI_ADPROX_LYMPH;LI_FETAL_VS_WT…
serine (or cysteine) peptidase inhibitor, clade F, member 2	1.1119	2.1613	Serpinf2	0.0395591	Down	205075_at	SERPINF2	Serpinf2	-1.31359	2.48559	2.19e-05	Down	STANELLE_E2F1_UP;BLOOD_CLOTTING_CASCADE;UEDA_MOUSE_LIVER;BYSTRYKH_HSC_TRANS_GLOCUS;HSIAO_LIVER_SPECIFIC_GENES;HSC_HSC_ADULT;HSC_HSC_SHARED;STEMCELL_HEMATOPOIETIC_UP;HSC_HSC_FETAL;HSA04610_COMPLEMENT_AND_COAGULATION_CASCADES
solute carrier family 12, member 3	1.06376	2.09037	Slc12a3	0.012534	Down	231634_at	SLC12A3	Slc12a3	-2.30827	4.95288	6.23e-06	Down	SHEPARD_CRASH_AND_BURN_MUT_VS_WT_UP;FLECHNER_KIDNEY_TRANSPLANT_REJECTION_DN;NGUYEN_KERATO_UP;MOREAUX_TACI_HI_VS_LOW_UP;CIS_XPC_UP
solute carrier family 13 (sodium-dependent dicarboxylate transporter), member 2	2.55347	5.87046	Slc13a2	0.0301582	Down	239805_at	SLC13A2	Slc13a2	-2.81287	7.02679	4.44e-09	Down	REFRACTORY_GASTRIC_UP
solute carrier family 16 (monocarboxylic acid transporters), member 4	1.75538	3.37615	Slc16a4	0.00123454	Down	205234_at	SLC16A4	Slc16a4	-2.11201	4.32294	1.89e-09	Down
solute carrier family 22 (organic anion/cation transporter), member 12	0.680466	1.60266	Slc22a12	0.0256715	Down	237799_at	SLC22A12	Slc22a12	-3.03665	8.20583	2.68e-15	Down
solute carrier family 22 (organic cation transporter), member 18	0.886511	1.8487	Slc22a18	0.000609677	Down	204981_at	SLC22A18	Slc22a18	-2.3037	4.93724	1.39e-08	Down	HTERT_UP;HDACI_COLON_TSA_DN;HDACI_COLON_TSA2HRS_DN;STEMCELL_HEMATOPOIETIC_UP
solute carrier family 25 (mitochondrial carrier, dicarboxylate transporter), member 10	0.641237	1.55967	Slc25a10	0.00058849	Down	218275_at	SLC25A10	Slc25a10	-1.05301	2.07486	2.27e-05	Down	HUMAN_MITODB_6_2002;FETAL_LIVER_VS_ADULT_LIVER_GNF2;HCC_SURVIVAL_GOOD_VS_POOR_UP;MITOCHONDRIA;STEMCELL_NEURAL_UP;IDX_TSA_UP_CLUSTER6
solute carrier family 25, member 30	0.784252	1.7222	Slc25a30	0.00124948	Down	238171_at	SLC25A30	Slc25a30	-0.643905	1.56255	0.0106684	Down
solute carrier family 26, member 7	1.49676	2.82208	Slc26a7	0.0274854	Down	239006_at	SLC26A7	Slc26a7	-4.70622	26.1044	1.9e-06	Down
solute carrier family 2 (facilitated glucose transporter), member 9	2.0992	4.28471	Slc2a9	0.00551243	Down	219991_at	SLC2A9	Slc2a9	-3.56217	11.8119	9.9e-12	Down	HDACI_COLON_TSA_UP
solute carrier family 4 (anion exchanger), member 1	1.85488	3.61722	Slc4a1	0.000796619	Down	205592_at	SLC4A1	Slc4a1	-1.36331	2.57274	3.99e-05	Down	CHIARETTI_T_ALL;GUO_HEX_DN;CHIARETTI_T_ALL_DIFF;WERNER_FIBRO_UP;AGED_MOUSE_CEREBELLUM_DN;AGED_RHESUS_DN;AGEING_KIDNEY_DN;OLD_FIBRO_UP;OLDWERNER_FIBRO_UP
solute carrier family 5 (sodium/glucose cotransporter), member 10	3.0752	8.42804	Slc5a10	6.63e-05	Down	239707_at	SLC5A10	Slc5a10	-3.48826	11.222	9.56e-12	Down
solute carrier family 8 (sodium/calcium exchanger), member 1	1.07989	2.11387	Slc8a1	0.0438324	Down	1556583_a_at	SLC8A1	Slc8a1	-2.02692	4.07535	2.36e-05	Down	CALCIUM_REGULATION_IN_CARDIAC_CELLS;SMOOTH_MUSCLE_CONTRACTION;ZHAN_MM_CD1_VS_CD2_UP;IDX_TSA_DN_CLUSTER3;HSA04020_CALCIUM_SIGNALING_PATHWAY
TBC1 domain family, member 4	2.07043	4.20013	Tbc1d4	0.0105285	Down	203387_s_at	TBC1D4	Tbc1d4	-0.731958	1.66089	0.0030178	Down	KIM_TH_CELLS_UP;LEE_TCELLS4_UP;RUTELLA_HEMATOGFSNDCS_DIFF;BAF57_BT549_DN;VENTRICLES_UP
transcobalamin 2	0.747913	1.67936	Tcn2	0.0030034	Down	204043_at	TCN2	Tcn2	-0.86035	1.81548	0.000852033	Down	SHEPARD_BMYB_MORPHOLINO_DN;PGC;TARTE_MATURE_PC;HOFFMANN_BIVSBII_BI;IRITANI_ADPROX_VASC;ZHAN_MMPC_SIMAL;IRITANI_ADPROX_DN;ALZHEIMERS_DISEASE_UP;BRCA_ER_NEG;P21_P53_EARLY_DN;HSC_INTERMEDIATEPROGENITORS_SHARED;HSC_INTERMEDIATEPROGENITORS_ADULT;P21_P53_ANY_DN;HSC_INTERMEDIATEPROGENITORS_FETAL
tektin 1	0.68854	1.61165	Tekt1	0.0185506	Down	239216_at	TEKT1	Tekt1	-0.783849	1.72172	0.0163557	Down
transmembrane emp24 protein transport domain containing 4	0.653376	1.57284	Tmed4	0.00616347	Down	1558053_s_at	TMED4	Tmed4	-0.848463	1.80058	0.0012842	Down	GUO_HEX_DN;RCC_NL_UP;STEMCELL_HEMATOPOIETIC_UP
trehalase (brush-border membrane glycoprotein)	1.41139	2.65993	Treh	0.0141922	Down	207378_at	TREH	Treh	-1.19367	2.28733	5.61e-06	Down	FEEDERPATHWAY;HSA00500_STARCH_AND_SUCROSE_METABOLISM
tripartite motif-containing 15	7.88174	235.853	Trim15	0.0465996	Down	36742_at	TRIM15	Trim15	-0.976573	1.96779	1.43e-05	Down	UVB_NHEK1_UP
tetratricopeptide repeat domain 21A	0.669342	1.59035	Ttc21a	0.0268663	Down	230997_at	TTC21A	Ttc21a	-0.748006	1.67947	0.000704509	Down
transthyretin	2.70563	6.52345	Ttr	0.0147674	Down	209660_at	TTR	Ttr	-0.951361	1.9337	0.000183317	Down	ASTON_DEPRESSION_UP;BYSTRYKH_HSC_TRANS_GLOCUS;WONG_IFNA_HCC_RESISTANT_VS_SENSITIVE_DN;ELONGINA_KO_UP
uromodulin	1.77074	3.4123	Umod	0.0153509	Down	206716_at	UMOD	Umod	-7.71543	210.172	1.07e-11	Down	SHEPARD_NEG_REG_OF_CELL_PROLIFERATION;HALMOS_CEBP_DN;POD1_KO_DN;POD1_KO_MOST_DN;CIS_XPC_DN
ubiquinol-cytochrome c reductase complex chaperone, CBP3 homolog (yeast)	0.607417	1.52353	Uqcc	0.00853549	Down	229672_at	UQCC	Uqcc	-0.846364	1.79796	4.22e-06	Down
within bgcn homolog (Drosophila)	0.654087	1.57362	Wibg	0.0142243	Down	1569428_at	WIBG	Wibg	-1.12826	2.18594	2.49e-05	Down
c-abl oncogene 1, receptor tyrosine kinase	-0.81343	1.75738	Abl1	0.0207725	Up	202123_s_at	ABL1	Abl1	1.05978	2.08461	0.000424619	Up	BRENTANI_SIGNALING;CELL_CYCLE_KEGG;FLECHNER_KIDNEY_TRANSPLANT_WELL_PBL_DN;CELL_CYCLE_CHECKPOINT;ST_INTEGRIN_SIGNALING_PATHWAY;G1PATHWAY;ATMPATHWAY;CELL_CYCLE;BRENTANI_PROTEIN_MODIFICATION;ARFPATHWAY;ROTH_HTERT_DIFF;RAY_P210_DIFF;BCRABL_HL60_CDNA_UP;TPA_RESIST_EARLY_DN;TPA_RESIST_MIDDLE_DN;ALZHEIMERS_DISEASE_UP;CMV_24HRS_DN;CMV_ALL_DN;TPA_RESIST_LATE_DN;HSA04012_ERBB_SIGNALING_PATHWAY;HSA04110_CEL…
adenylate cyclase 3	-0.593859	1.50928	Adcy3	0.0401587	Up	209321_s_at	ADCY3	Adcy3	2.14153	4.4123	2.89e-06	Up	G_PROTEIN_SIGNALING;PURINE_METABOLISM;CALCIUM_REGULATION_IN_CARDIAC_CELLS;PENG_GLUTAMINE_DN;SMOOTH_MUSCLE_CONTRACTION;WANG_MLL_CBP_VS_GMP_UP;VERHAAK_AML_NPM1_MUT_VS_WT_DN;OXSTRESS_BREASTCA_DN;REFRACTORY_GASTRIC_UP;RCC_NL_UP;E2F3_ONCOGENIC_SIGNATURE;HSA00230_PURINE_METABOLISM;HSA04020_CALCIUM_SIGNALING_PATHWAY;HSA04540_GAP_JUNCTION;HSA04740_OLFACTORY_TRANSDUCTION;HSA04912_GNRH_SIGNALING_PATHWAY;HS…
adenylate cyclase 7	-1.39604	2.63178	Adcy7	0.00316452	Up	203741_s_at	ADCY7	Adcy7	1.25331	2.38387	0.020719	Up	ROSS_CBF;LOTEM_LEUKEMIA_UP;G_PROTEIN_SIGNALING;ROSS_CBF_LEUKEMIA;CORDERO_KRAS_KD_VS_CONTROL_UP;PURINE_METABOLISM;CALCIUM_REGULATION_IN_CARDIAC_CELLS;SMOOTH_MUSCLE_CONTRACTION;BOQUEST_CD31PLUS_VS_CD31MINUS_DN;GAY_YY1_DN;LINDSTEDT_DEND_DN;ALZHEIMERS_INCIPIENT_UP;LH_GRANULOSA_DN;WERNER_FIBRO_DN;FSH_GRANULOSA_DN;WERNERONLY_FIBRO_DN;HSA00230_PURINE_METABOLISM;HSA04020_CALCIUM_SIGNALING_PATHWAY;HSA0454…
A kinase (PRKA) anchor protein (gravin) 12	-0.676334	1.59807	Akap12	0.00175055	Up	227529_s_at	AKAP12	Akap12	1.36475	2.57531	0.000213642	Up	HADDAD_HSC_CD10_UP;NELSON_ANDROGEN_UP;G_PROTEIN_SIGNALING;GUO_HEX_UP;HADDAD_HPCLYMPHO_ENRICHED;DORSEY_DOXYCYCLINE_UP;TAVOR_CEBP_UP;RETT_UP;ET743_RESIST_UP;NI2_MOUSE_UP;STEMCELL_NEURAL_UP;HDACI_COLON_SUL_UP;LH_GRANULOSA_DN;HTERT_DN;HDACI_COLON_TSA24HRS_DN;GN_CAMP_GRANULOSA_DN;FSH_GRANULOSA_DN;HYPOXIA_NORMAL_UP;HDACI_COLON_TSA_DN;HDACI_COLON_SUL48HRS_UP;ESR_FIBROBLAST_UP;IDX_TSA_DN_CLUSTER3;MYC_ONC…
AT-hook transcription factor	-0.756285	1.68914	Akna	0.00605431	Up	225701_at	AKNA	Akna	0.716535	1.64323	0.000885907	Up	AGEING_KIDNEY_UP
thymoma viral proto-oncogene 3	-0.610829	1.52714	Akt3	0.0272788	Up	222880_at	AKT3	Akt3	1.6825	3.20984	0.000183727	Up	SA_PTEN_PATHWAY;SIG_PIP3_SIGNALING_IN_CARDIAC_MYOCTES;ST_G_ALPHA_I_PATHWAY;SIG_CHEMOTAXIS;SIG_IL4RECEPTOR_IN_B_LYPHOCYTES;SHIPP_DLBCL_CURED_UP;S1P_SIGNALING;PASSERINI_SIGNAL;ST_INTEGRIN_SIGNALING_PATHWAY;ST_GAQ_PATHWAY;ST_GA13_PATHWAY;SIG_INSULIN_RECEPTOR_PATHWAY_IN_CARDIAC_MYOCYTES;OKUMURA_MC_LPS;INTEGRIN_MEDIATED_CELL_ADHESION_KEGG;SIG_PIP3_SIGNALING_IN_B_LYMPHOCYTES;SIG_BCR_SIGNALING_PATHWAY;S…
angiomotin-like 2	-0.616397	1.53304	Amotl2	0.0103085	Up	203002_at	AMOTL2	Amotl2	2.91537	7.54419	3.82e-09	Up	BYSTRYKH_HSC_TRANS_GLOCUS;LI_FETAL_VS_WT_KIDNEY_UP;VHL_NORMAL_UP;ELONGINA_KO_UP;ALZHEIMERS_DISEASE_UP;AGEING_BRAIN_UP;CMV_HCMV_TIMECOURSE_6HRS_DN;CMV_HCMV_6HRS_DN;CMV_HCMV_TIMECOURSE_ALL_DN
amphiphysin	-7.77366	218.83	Amph	0.012959	Up	205257_s_at	AMPH	Amph	1.22381	2.33563	0.00252493	Up	CROONQUIST_RAS_STROMA_UP;NDKDYNAMINPATHWAY;MOREAUX_TACI_HI_VS_LOW_UP;OXSTRESS_RPETHREE_DN;UVC_TTD_8HR_DN;UVC_TTD_ALL_DN
ankyrin repeat domain 17	-1.29883	2.46029	Ankrd17	0.0239842	Up	225852_at	ANKRD17	Ankrd17	0.739887	1.67005	0.0031085	Up	XU_CBP_DN;UVC_TTD_4HR_DN;STEMCELL_COMMON_UP;UVC_TTD_ALL_DN;TPA_SKIN_DN
anthrax toxin receptor 1	-0.62146	1.53843	Antxr1	0.00409655	Up	224694_at	ANTXR1	Antxr1	1.556	2.94038	9.3e-09	Up	SANA_TNFA_ENDOTHELIAL_DN;SANA_IFNG_ENDOTHELIAL_DN;TAKEDA_NUP8_HOXA9_8D_DN;HTERT_DN;AGEING_KIDNEY_SPECIFIC_UP;POD1_KO_UP;NI2_MOUSE_DN
Rho GTPase activating protein 10	-1.38262	2.60741	Arhgap10	0.0177591	Up	219431_at	ARHGAP10	Arhgap10	1.27942	2.42741	6.45e-06	Up
arylsulfatase i	-1.08344	2.11909	Arsi	0.0320594	Up	230275_at	ARSI	Arsi	0.706789	1.63217	0.0146087	Up
aspartate-beta-hydroxylase	-1.98586	3.96099	Asph	0.0146424	Up	224996_at	ASPH	Asph	1.5038	2.83588	4.42e-06	Up	ELECTRON_TRANSPORTER_ACTIVITY;HIFPATHWAY;FRASOR_ER_DN;YE_INTRAMETASTATIC_HCC_UP;NING_COPD_UP;ALCALAY_AML_NPMC_UP;MENSE_HYPOXIA_UP;CITED1_KO_HET_DN
activating transcription factor 3	-1.28241	2.43245	Atf3	0.00295647	Up	202672_s_at	ATF3	Atf3	2.27273	4.83236	0.000425385	Up	SHEPARD_CRASH_AND_BURN_MUT_VS_WT_UP;SMITH_HTERT_UP;KANNAN_P53_UP;HYPERTROPHY_MODEL;JECHLINGER_EMT_DN;LE_MYELIN_UP;CHIARETTI_T_ALL;SMOOTH_MUSCLE_CONTRACTION;HOFMANN_MDS_CD34_LOW_RISK;FERRARI_4HPR_UP;NEMETH_TNF_UP;CHIARETTI_T_ALL_DIFF;CHEN_HOXA5_TARGETS_UP;GERY_CEBP_TARGETS;LINDSTEDT_DEND_8H_VS_48H_DN;MENSE_HYPOXIA_UP;ADIPOCYTE_BRCA_UP;BRCA1_OVEREXP_PROSTATE_UP;REOVIRUS_HEK293_UP;ET743_SARCOMA_24HR…
autism susceptibility candidate 2	-0.64697	1.56588	Auts2	0.000115623	Up	212599_at	AUTS2	Auts2	1.18769	2.27787	0.0102274	Up	HADDAD_HSC_CD10_UP;FLECHNER_KIDNEY_TRANSPLANT_REJECTION_DN;TAKEDA_NUP8_HOXA9_8D_UP;TAKEDA_NUP8_HOXA9_3D_UP;HADDAD_HPCLYMPHO_ENRICHED;AGEING_KIDNEY_SPECIFIC_DN;CMV_HCMV_TIMECOURSE_ALL_UP;AGEING_KIDNEY_DN;CMV-UV_HCMV_6HRS_UP;UVC_HIGH_D2_DN;CMV_HCMV_TIMECOURSE_18HRS_UP;POD1_KO_UP;UV-CMV_UNIQUE_HCMV_6HRS_UP
basal cell adhesion molecule	-0.854811	1.80852	Bcam	0.00211413	Up	40093_at	BCAM	Bcam	0.733223	1.66235	7e-05	Up	ALZHEIMERS_DISEASE_UP;BRG1_SW13_UP;ET743_RESIST_DN
branched chain aminotransferase 1, cytosolic	-3.91489	15.0834	Bcat1	0.00530419	Up	226517_at	BCAT1	Bcat1	2.3072	4.94921	0.000394691	Up	PANTOTHENATE_AND_COA_BIOSYNTHESIS;VALINE_LEUCINE_AND_ISOLEUCINE_DEGRADATION;PEART_HISTONE_DN;VALINE_LEUCINE_AND_ISOLEUCINE_BIOSYNTHESIS;HESS_HOXAANMEIS1_DN;GAY_YY1_DN;HESS_HOXAANMEIS1_UP;YAGI_AML_PROG_ASSOC;IDX_TSA_UP_CLUSTER2;CREB_BRAIN_8WKS_UP;HSA00280_VALINE_LEUCINE_AND_ISOLEUCINE_DEGRADATION;HSA00290_VALINE_LEUCINE_AND_ISOLEUCINE_BIOSYNTHESIS;HSA00770_PANTOTHENATE_AND_COA_BIOSYNTHESIS
calcium binding and coiled coil domain 1	-0.699979	1.62448	Calcoco1	0.0112304	Up	209002_s_at	CALCOCO1	Calcoco1	0.61604	1.53266	1.01e-05	Up	HDACI_COLON_TSA_UP;SERUM_FIBROBLAST_CORE_DN;HDACI_COLON_TSA2HRS_UP;HDACI_COLON_BUT16HRS_UP;HDACI_COLON_BUT12HRS_UP;HDACI_COLON_TSABUT_UP;HDACI_COLON_BUT24HRS_UP
calmodulin regulated spectrin-associated protein 1-like 1	-3.45479	10.9647	Camsap1l1	0.00238241	Up	212765_at	CAMSAP1L1	Camsap1l1	1.14138	2.20592	1.95e-06	Up	ZHAN_MM_CD1_VS_CD2_DN;UVC_XPCS_ALL_DN;UVC_TTD_4HR_DN;HDACI_COLON_SUL_DN;UVC_TTD_ALL_DN;UVC_XPCS_8HR_DN;DIAB_NEPH_DN;UVC_XPCS_4HR_DN
Casitas B-lineage lymphoma b	-0.71025	1.63609	Cblb	0.0176068	Up	227900_at	CBLB	Cblb	2.23023	4.69209	0.00118797	Up	SMITH_HTERT_UP;PENG_GLUTAMINE_UP;TARTE_MATURE_PC;PENG_RAPAMYCIN_UP;FERRANDO_MLL_T_ALL_UP;CMV_HCMV_TIMECOURSE_16HRS_UP;UVC_TTD_8HR_DN;UVC_TTD_4HR_DN;CMV_HCMV_TIMECOURSE_ALL_UP;POD1_KO_DN;UVC_TTD_ALL_DN;AGED_RHESUS_UP;DIAB_NEPH_DN;BAF57_BT549_UP;ET743_RESIST_DN;HSA04012_ERBB_SIGNALING_PATHWAY;HSA04630_JAK_STAT_SIGNALING_PATHWAY;HSA04660_T_CELL_RECEPTOR_SIGNALING_PATHWAY;HSA04910_INSULIN_SIGNALING_P…
cerebellin 4 precursor protein	-0.782795	1.72046	Cbln4	0.00165644	Up	242524_at	CBLN4	Cbln4	2.84181	7.16917	0.000220248	Up
coiled-coil domain containing 109B	-2.16497	4.48456	Ccdc109b	0.00153751	Up	218802_at	CCDC109B	Ccdc109b	1.66341	3.16765	8.08e-05	Up	HSC_MATURE_SHARED;HSC_MATURE_FETAL;BRCA_ER_NEG;HSC_MATURE_ADULT
cell division cycle 26	-0.631975	1.54968	Cdc26	0.0464691	Up	225422_at	CDC26	Cdc26	0.595801	1.51131	0.0001219	Up	HSA04110_CELL_CYCLE;HSA04120_UBIQUITIN_MEDIATED_PROTEOLYSIS
CDC42 binding protein kinase alpha	-1.43494	2.70371	Cdc42bpa	0.0453717	Up	214464_at	CDC42BPA	Cdc42bpa	0.653619	1.57311	0.00575084	Up	PASSERINI_SIGNAL;FLECHNER_KIDNEY_TRANSPLANT_REJECTION_DN;FLECHNER_KIDNEY_TRANSPLANT_WELL_UP;YAGI_AML_PROG_FAB;UVC_XPCS_ALL_DN;UVC_TTD_8HR_DN;BRCA_BRCA1_NEG;HBX_HCC_DN;BRCA_PROGNOSIS_NEG;UVC_TTD_ALL_DN;GH_EXOGENOUS_LATE_UP;GH_EXOGENOUS_ANY_UP;UVC_XPCS_8HR_DN;GH_AUTOCRINE_DN;HBX_NL_UP;ET743_SARCOMA_DN;ET743_SARCOMA_48HRS_DN
centrosomal protein 164	-0.59645	1.51199	Cep164	0.00740056	Up	1558953_s_at	CEP164	Cep164	0.973604	1.96374	0.000311098	Up	SASAKI_TCELL_LYMPHOMA_VS_CD4_UP;SASAKI_ATL_UP
complement factor D (adipsin)	-1.13999	2.20379	Cfd	0.0441115	Up	205382_s_at	CFD	Cfd	3.79127	13.8448	0.000117033	Up	ROSS_PML_RAR;FLECHNER_KIDNEY_TRANSPLANT_REJECTION_UP;GOLUB_ALL_VS_AML_DN;HADDAD_HSC_CD7_UP;YAO_P4_KO_VS_WT_UP;NAKAJIMA_MCSMBP_EOS;HADDAD_CD45CD7_PLUS_VS_MINUS_UP;BOQUEST_CD31PLUS_VS_CD31MINUS_DN;TAKEDA_NUP8_HOXA9_16D_UP;NADLER_OBESITY_DN;TAKEDA_NUP8_HOXA9_10D_UP;IGLESIAS_E2FMINUS_UP;RUTELLA_HEMATOGFSNDCS_DIFF;H2O2_CSBRESCUED_C2_UP;ET743_HELA_UP;CMV_24HRS_DN;CMV_ALL_DN;RCC_NL_UP;HYPOXIA_NORMAL_UP;…
cholesterol 25-hydroxylase	-0.702287	1.62708	Ch25h	0.0296743	Up	206932_at	CH25H	Ch25h	2.23161	4.69657	0.00154924	Up	TAKEDA_NUP8_HOXA9_3D_UP;IRITANI_ADPROX_LYMPH;IRITANI_ADPROX_UP;CMV_HCMV_TIMECOURSE_ALL_UP;ALZHEIMERS_DISEASE_UP;CMV-UV_HCMV_6HRS_UP;UV-CMV_UNIQUE_HCMV_6HRS_UP;CMV_HCMV_TIMECOURSE_12HRS_UP;IRS1_KO_ADIP_UP;IRS_KO_ADIP_UP
carbohydrate (N-acetylglucosamino) sulfotransferase 7	-0.823634	1.76986	Chst7	0.00312593	Up	206756_at	CHST7	Chst7	0.773796	1.70976	0.0108369	Up	OKUMURA_MC_LPS;HSA00532_CHONDROITIN_SULFATE_BIOSYNTHESIS;HSA01030_GLYCAN_STRUCTURES_BIOSYNTHESIS_1
C-type lectin domain family 16, member A	-0.7957	1.73592	Clec16a	0.0137644	Up	212786_at	CLEC16A	Clec16a	0.682103	1.60448	0.0123017	Up
collagen, type XII, alpha 1	-0.688064	1.61112	Col12a1	0.0119667	Up	231766_s_at	COL12A1	Col12a1	4.24425	18.9516	1.44e-07	Up	PASSERINI_EM;BYSTRYKH_HSC_TRANS_GLOCUS;GH_EXOGENOUS_EARLY_UP;GH_EXOGENOUS_ANY_UP;GH_AUTOCRINE_DN;BAF57_BT549_UP;RAS_ONCOGENIC_SIGNATURE
collagen, type XV, alpha 1	-0.762756	1.69673	Col15a1	0.0174341	Up	203477_at	COL15A1	Col15a1	1.60161	3.03482	0.0218274	Up	PASSERINI_EM;YAO_P4_KO_VS_WT_DN;IGLESIAS_E2FMINUS_UP;HEARTFAILURE_ATRIA_DN;TNFALPHA_ADIP_DN;FSH_GRANULOSA_UP;GN_CAMP_GRANULOSA_UP;TNFALPHA_TGZ_ADIP_UP;CMV-UV_HCMV_6HRS_UP;ADIPOGENESIS_HMSC_CLASS8_DN;AGEING_KIDNEY_SPECIFIC_UP;AGEING_KIDNEY_UP;UV-CMV_UNIQUE_HCMV_6HRS_UP;MIDDLEAGE_UP;LH_GRANULOSA_UP;ADIP_DIFF_UP;CARIES_PULP_UP;IDX_TSA_UP_CLUSTER6
collagen, type V, alpha 2	-0.905678	1.87342	Col5a2	0.0120866	Up	221730_at	COL5A2	Col5a2	2.7872	6.90288	0.000207642	Up	CELL_GROWTH_AND_OR_MAINTENANCE;LEE_E2F1_UP;BOQUEST_CD31PLUS_VS_CD31MINUS_DN;GILDEA_BLADDER_UP;IGLESIAS_E2FMINUS_UP;UVB_NHEK3_C8;UVC_TTD_8HR_DN;ALZHEIMERS_DISEASE_DN;UVC_TTD_ALL_DN;DFOSB_BRAIN_2WKS_UP;UVB_NHEK3_ALL;CMV_24HRS_DN;CMV_ALL_DN;ALZHEIMERS_INCIPIENT_DN;HSA01430_CELL_COMMUNICATION;HSA04510_FOCAL_ADHESION;HSA04512_ECM_RECEPTOR_INTERACTION
collagen, type VIII, alpha 1	-0.802078	1.74361	Col8a1	0.0412548	Up	214587_at	COL8A1	Col8a1	2.42427	5.36757	1.42e-07	Up	KANG_TERT_UP;IRITANI_ADPROX_VASC;TGFBETA_ALL_UP;BRCA1_SW480_DN;TGFBETA_LATE_UP
collagen, type VIII, alpha 2	-0.895902	1.86077	Col8a2	0.0374305	Up	221900_at	COL8A2	Col8a2	3.27784	9.69905	1.54e-11	Up	POD1_KO_MOST_UP;AGEING_KIDNEY_UP;POD1_KO_UP;SRC_ONCOGENIC_SIGNATURE;CTNNB1_oncogenic_signature
CREB binding protein	-1.05952	2.08424	Crebbp	0.00759031	Up	202160_at	CREBBP	Crebbp	0.602342	1.51818	0.00313495	Up	TGF_BETA_SIGNALING_PATHWAY;PMLPATHWAY;ST_DIFFERENTIATION_PATHWAY_IN_PC12_CELLS;TGFBPATHWAY;NTHIPATHWAY;HEMATOPOESIS_RELATED_TRANSCRIPTION_FACTORS;SMITH_HTERT_UP;IL7PATHWAY;AMIPATHWAY;CARM1PATHWAY;TUMOR_SUPRESSOR;SETPATHWAY;PPARAPATHWAY;PELP1PATHWAY;RELAPATHWAY;CSKPATHWAY;P53_SIGNALING;WNTPATHWAY;NFATPATHWAY;PITX2PATHWAY;CALCINEURIN_NF_AT_SIGNALING;CARM_ERPATHWAY;PPARGPATHWAY;KNUDSEN_PMNS_DN;HDACI…
cysteine rich transmembrane BMP regulator 1 (chordin like)	-0.61107	1.52739	Crim1	0.0213364	Up	202551_s_at	CRIM1	Crim1	1.17086	2.25146	1.27e-05	Up	HADDAD_HSC_CD10_UP;LEI_MYB_REGULATED_GENES;ROTH_HTERT_DN;HADDAD_HPCLYMPHO_ENRICHED;TAKEDA_NUP8_HOXA9_6H_UP;LI_FETAL_VS_WT_KIDNEY_UP;POD1_KO_DN
cold shock domain protein A	-0.777557	1.71423	Csda	0.00269667	Up	201161_s_at	CSDA	Csda	1.7943	3.46847	3.32e-06	Up	HCC_SURVIVAL_GOOD_VS_POOR_DN;CHIARETTI_T_ALL;YU_CMYC_UP;FERRANDO_MLL_T_ALL_UP;HESS_HOXAANMEIS1_DN;CHIARETTI_T_ALL_DIFF;HESS_HOXAANMEIS1_UP;BREASTCA_THREE_CLASSES;VHL_NORMAL_UP;STEMCELL_NEURAL_UP;IGF1_NIH3T3_UP;OXSTRESS_RPETWO_DN;CIS_XPC_DN;BRCA_ER_NEG;OXSTRESS_RPE_HNETBH_DN;BRCA1_OVEREXP_UP;BREASTCA_TWO_CLASSES;HSA04530_TIGHT_JUNCTION
chemokine (C-X-C motif) ligand 1	-1.13452	2.19546	Cxcl1	0.00142912	Up	204470_at	CXCL1	Cxcl1	2.64894	6.27206	0.0024032	Up	ICHIBA_GVHD;ZUCCHI_EPITHELIAL_DN;BRENTANI_SIGNALING;JECHLINGER_EMT_UP;HINATA_NFKB_UP;TENEDINI_MEGAKARYOCYTIC_GENES;CELL_GROWTH_AND_OR_MAINTENANCE;SHEPARD_NEG_REG_OF_CELL_PROLIFERATION;MOREAUX_TACI_BAFF_DN;TAKEDA_NUP8_HOXA9_16D_DN;GERY_CEBP_TARGETS;IRITANI_ADPROX_VASC;YANG_OSTECLASTS_SIG;MOREAUX_TACI_HI_VS_LOW_UP;LINDSTEDT_DEND_8H_VS_48H_UP;TAKEDA_NUP8_HOXA9_10D_DN;TAKEDA_NUP8_HOXA9_8D_DN;TNFALPHA…
cytochrome P450, family 1, subfamily b, polypeptide 1	-0.623204	1.54029	Cyp1b1	0.0413394	Up	202436_s_at	CYP1B1	Cyp1b1	2.73437	6.6547	9.62e-09	Up	ELECTRON_TRANSPORTER_ACTIVITY;HOUSTIS_ROS;JECHLINGER_EMT_UP;ELECTRON_TRANSPORT;FLECHNER_KIDNEY_TRANSPLANT_WELL_UP;LEI_MYB_REGULATED_GENES;BOQUEST_CD31PLUS_VS_CD31MINUS_UP;VERHAAK_AML_NPM1_MUT_VS_WT_UP;NAKAJIMA_MCSMBP_MAST;RUTELLA_HEMATOGFSNDCS_DIFF;RUTELLA_HEPATGFSNDCS_UP;BAF57_BT549_DN;PRMT5_KD_UP;CMV_HCMV_TIMECOURSE_24HRS_DN;OXSTRESS_BREASTCA_UP;HDACI_COLON_BUT_UP;CIS_XPC_DN;IDX_TSA_DN_CLUSTER6…
disabled homolog 1 (Drosophila)	-0.644183	1.56285	Dab1	0.00637029	Up	228329_at	DAB1	Dab1	2.39247	5.25056	0.00293109	Up	REELINPATHWAY;LEE_CIP_UP;STEMCELL_NEURAL_UP;GH_EXOGENOUS_ALL_UP
death associated protein-like 1	-0.590213	1.50547	Dapl1	0.0237429	Up	229290_at	DAPL1	Dapl1	4.49593	22.5637	1.13e-09	Up
damage specific DNA binding protein 2	-0.69983	1.62431	Ddb2	0.0238552	Up	203409_at	DDB2	Ddb2	0.821832	1.76765	0.00135304	Up	BASSO_REGULATORY_HUBS;BRENTANI_REPAIR;DNA_DAMAGE_SIGNALING;KANNAN_P53_UP;ZHAN_MMPC_SIMAL;CROMER_HYPOPHARYNGEAL_MET_VS_NON_DN;BLEO_HUMAN_LYMPH_HIGH_24HRS_UP;5FU_RESIST_GASTRIC_UP;BLEO_HUMAN_LYMPH_HIGH_4HRS_UP;STRESS_P53_SPECIFIC_UP;REOVIRUS_HEK293_DN;STRESS_GENOTOXIC_SPECIFIC_UP;MMS_HUMAN_LYMPH_HIGH_24HRS_UP;HSA04115_P53_SIGNALING_PATHWAY
DDHD domain containing 1	-0.900026	1.8661	Ddhd1	0.00191782	Up	225971_at	DDHD1	Ddhd1	1.83603	3.57027	3.72e-05	Up	HSA00650_BUTANOATE_METABOLISM
dual specificity phosphatase 8	-0.899072	1.86487	Dusp8	0.0107395	Up	206374_at	DUSP8	Dusp8	0.983872	1.97777	0.000236545	Up	KIM_TH_CELLS_DN;ST_JNK_MAPK_PATHWAY;HASLINGER_B_CLL_13Q14;CHEN_HOXA5_TARGETS_UP;MOREAUX_TACI_HI_VS_LOW_UP;MOREAUX_TACI_HI_IN_BMPC;REOVIRUS_HEK293_UP;CMV_HCMV_TIMECOURSE_ALL_UP;CMV_HCMV_TIMECOURSE_14HRS_UP;HSA04010_MAPK_SIGNALING_PATHWAY
dishevelled 2, dsh homolog (Drosophila)	-1.28623	2.4389	Dvl2	0.00683156	Up	57532_at	DVL2	Dvl2	0.697568	1.62177	7.88e-05	Up	WNT_SIGNALING;GENOTOXINS_4HRS_DISCR;HSA04310_WNT_SIGNALING_PATHWAY;HSA04330_NOTCH_SIGNALING_PATHWAY;HSA04916_MELANOGENESIS;HSA05210_COLORECTAL_CANCER;HSA05217_BASAL_CELL_CARCINOMA
E2F-associated phosphoprotein	-0.647595	1.56655	Eapp	0.029939	Up	202623_at	EAPP	Eapp	0.638738	1.55697	0.00026573	Up
early growth response 1	-0.60727	1.52337	Egr1	0.0278902	Up	201693_s_at	EGR1	Egr1	3.0343	8.19246	4.28e-07	Up	ST_DIFFERENTIATION_PATHWAY_IN_PC12_CELLS;OVARIAN_INFERTILITY_GENES;SHEPARD_CRASH_AND_BURN_MUT_VS_WT_UP;CDK5PATHWAY;HEMATOPOESIS_RELATED_TRANSCRIPTION_FACTORS;TARTE_MATURE_PC;JECHLINGER_EMT_DN;BRENTANI_TRANSCRIPTION_FACTORS;LU_IL4BCELL;NING_COPD_UP;FETAL_LIVER_ENRICHED_TRANSCRIPTION_FACTORS;SANSOM_APC_LOSS4_UP;ADDYA_K562_HEMIN_TREATMENT;CHEN_HOXA5_TARGETS_UP;VERNELL_PRB_CLSTR1;UVB_NHEK4_6HRS_DN;OX…
early growth response 3	-0.875564	1.83473	Egr3	0.0328639	Up	206115_at	EGR3	Egr3	2.99808	7.98934	0.00150507	Up	ST_DIFFERENTIATION_PATHWAY_IN_PC12_CELLS;ZHAN_TONSIL_PCBC;FRASOR_ER_UP;KUROKAWA_5FU_IFN_SENSITIVE_VS_RESISTANT_DN;BRENTANI_TRANSCRIPTION_FACTORS;FETAL_LIVER_ENRICHED_TRANSCRIPTION_FACTORS;VIPPATHWAY;CALCINEURIN_NF_AT_SIGNALING;FALT_BCLL_IG_MUTATED_VS_WT_UP;ZHAN_MMPC_EARLYVS;KNUDSEN_PMNS_UP;KANG_TERT_DN;LEE_TCELLS7_UP;REOVIRUS_HEK293_UP;CIS_XPC_DN;CMV-UV_HCMV_6HRS_UP;TPA_SENS_EARLY_UP;UV-CMV_UNIQU…
eukaryotic translation initiation factor 3, subunit A	-6.62487	98.6926	Eif3a	0.00421793	Up	200597_at	EIF3A	Eif3a	1.09893	2.14196	2.09e-05	Up
elastin microfibril interfacer 1	-2.02078	4.05804	Emilin1	0.00896325	Up	204163_at	EMILIN1	Emilin1	2.25849	4.7849	6.68e-07	Up	CELL_ADHESION;CELL_ADHESION_MOLECULE_ACTIVITY;RUTELLA_HEMATOGFSNDCS_DIFF;RUTELLA_HEPATGFSNDCS_UP;HSC_EARLYPROGENITORS_SHARED;HSC_EARLYPROGENITORS_FETAL;HSC_EARLYPROGENITORS_ADULT
Eph receptor A2	-0.60204	1.51786	Epha2	0.0173295	Up	203499_at	EPHA2	Epha2	0.913699	1.88387	0.00439392	Up	SMITH_HTERT_UP;GAY_YY1_UP;AD12_ANY_DN;GH_GHRHR_KO_24HRS_UP;AD12_24HRS_DN;BAF57_BT549_DN;GH_GHRHR_KO_6HRS_UP;CMV_HCMV_TIMECOURSE_ALL_UP;TGFBETA_ALL_UP;BRCA_ER_NEG;TGFBETA_C5_UP;TGFBETA_LATE_UP;PDGF_ES_UP;DNMT1_KO_UP;AD12_32HRS_DN;AD12_48HRS_DN;CMV_HCMV_TIMECOURSE_24HRS_UP;E2F3_ONCOGENIC_SIGNATURE;HSA04360_AXON_GUIDANCE
enhancer of zeste homolog 1 (Drosophila)	-1.78533	3.44697	Ezh1	0.0340135	Up	32259_at	EZH1	Ezh1	0.844898	1.79614	0.000426781	Up	HOX_GENES;AGUIRRE_PANCREAS_CHR17;STEMCELL_HEMATOPOIETIC_UP;CALRES_MOUSE_DN
fatty acid desaturase 1	-0.633137	1.55093	Fads1	0.0205688	Up	208962_s_at	FADS1	Fads1	1.88952	3.70512	1.99e-06	Up	LE_MYELIN_DN;ELECTRON_TRANSPORT;CHANG_SERUM_RESPONSE_DN;ZHANG_EFT_EWSFLI1_UP;CROMER_HYPOPHARYNGEAL_MET_VS_NON_UP;LEI_MYB_REGULATED_GENES;RUTELLA_HEMATOGFSNDCS_DIFF;GAMMA_UNIQUE_FIBRO_DN;SERUM_FIBROBLAST_CORE_DN;BRCA_ER_NEG;AGEING_BRAIN_UP;REOVIRUS_HEK293_DN;CIS_XPC_UP;IDX_TSA_DN_CLUSTER3;HSA01040_POLYUNSATURATED_FATTY_ACID_BIOSYNTHESIS
Fas associated factor family member 2	-0.614204	1.53071	Faf2	0.00860527	Up	212106_at	FAF2	Faf2	0.779791	1.71688	0.00251238	Up
family with sequence similarity 102, member B	-1.1637	2.24031	Fam102b	0.00254956	Up	226568_at	FAM102B	Fam102b	0.751269	1.68327	0.0250687	Up	HDACI_COLON_CUR24HRS_DN;HDACI_COLON_CUR_DN;HDACI_COLON_BUT12HRS_UP
family with sequence similarity 168, member A	-0.856267	1.81035	Fam168a	0.00197657	Up	36612_at	FAM168A	Fam168a	1.18734	2.27732	1.84e-05	Up
family with sequence similarity 181, member B	-1.01918	2.02677	Fam181b	0.0439419	Up	231430_at	FAM181B	Fam181b	1.08223	2.11731	0.00993773	Up
family with sequence similarity 98, member B	-8.46042	352.242	Fam98b	0.0140099	Up	225086_at	FAM98B	Fam98b	0.706417	1.63175	0.000810264	Up	MOREAUX_TACI_HI_IN_PPC_UP
FAT tumor suppressor homolog 4 (Drosophila)	-0.851138	1.80392	Fat4	0.00976104	Up	219427_at	FAT4	Fat4	2.19554	4.5806	1.8e-08	Up
fibulin 1	-0.80083	1.7421	Fbln1	0.000926092	Up	202995_s_at	FBLN1	Fbln1	4.73304	26.5942	2.55e-09	Up	BYSTRYKH_HSC_TRANS_GLOCUS;BOQUEST_CD31PLUS_VS_CD31MINUS_DN;GAMMA_UNIQUE_FIBRO_DN;RETT_UP;ALZHEIMERS_DISEASE_UP;HEARTFAILURE_ATRIA_UP;CMV_8HRS_DN;CMV_ALL_DN;BRCA1_OVEREXP_PROSTATE_DN
F-box and leucine-rich repeat protein 16	-0.603793	1.51971	Fbxl16	0.0296508	Up	227641_at	FBXL16	Fbxl16	1.75144	3.36694	2.51e-05	Up
F-box and leucine-rich repeat protein 7	-0.730966	1.65975	Fbxl7	0.00268101	Up	213249_at	FBXL7	Fbxl7	2.76507	6.79783	3.55e-11	Up	UVC_TTD_8HR_DN;UVC_TTD_4HR_DN;UVC_TTD_ALL_DN;ALZHEIMERS_DISEASE_UP;ET743_SARCOMA_72HRS_DN;ET743_SARCOMA_24HRS_DN;ET743_SARCOMA_DN;ET743_SARCOMA_48HRS_DN
F-box protein 42	-0.680324	1.6025	Fbxo42	0.000872002	Up	47773_at	FBXO42	Fbxo42	1.21639	2.32365	1.47e-05	Up
fibroblast growth factor receptor 2	-0.730129	1.65879	Fgfr2	0.00208895	Up	208228_s_at	FGFR2	Fgfr2	1.59015	3.01081	0.00149183	Up	ASTON_DEPRESSION_DN;GREENBAUM_E2A_UP;AGED_RHESUS_UP;AGEING_BRAIN_UP;WERNER_FIBRO_DN;WERNERONLY_FIBRO_DN;STEMCELL_HEMATOPOIETIC_UP;HSA04010_MAPK_SIGNALING_PATHWAY;HSA04810_REGULATION_OF_ACTIN_CYTOSKELETON;HSA05215_PROSTATE_CANCER
FBJ osteosarcoma oncogene B	-1.1699	2.24996	Fosb	0.00951928	Up	202768_at	FOSB	Fosb	3.6523	12.5734	0.000213202	Up	FOSBPATHWAY;TARTE_MATURE_PC;JECHLINGER_EMT_DN;SMITH_HTERT_DN;BRENTANI_TRANSCRIPTION_FACTORS;CHIARETTI_T_ALL;CROONQUIST_IL6_STROMA_UP;FETAL_LIVER_ENRICHED_TRANSCRIPTION_FACTORS;SCHURINGA_STAT5A_UP;CHIARETTI_T_ALL_DIFF;BOQUEST_CD31PLUS_VS_CD31MINUS_UP;CHEN_HOXA5_TARGETS_UP;HSC_HSC_ADULT;HDACI_COLON_TSA_UP;CMV_HCMV_TIMECOURSE_ALL_UP;TSA_HEPATOMA_CANCER_UP;HDACI_COLON_TSA2HRS_UP;HDACI_COLON_CUR24HRS_…
forkhead box O1	-1.33192	2.51738	Foxo1	0.010162	Up	202723_s_at	FOXO1	Foxo1	0.934488	1.91121	0.0116331	Up	HSA04910_INSULIN_SIGNALING_PATHWAY;HSA05215_PROSTATE_CANCER
forkhead box P2	-4.74812	26.8736	Foxp2	0.0317883	Up	243278_at	FOXP2	Foxp2	1.90737	3.75125	9.86e-05	Up	POD1_KO_DN
FERM domain containing 4A	-0.59662	1.51217	Frmd4a	0.0152847	Up	208476_s_at	FRMD4A	Frmd4a	1.6948	3.23731	4.38e-05	Up	TAKEDA_NUP8_HOXA9_16D_DN;TAKEDA_NUP8_HOXA9_10D_DN;HTERT_UP
FERM domain containing 6	-0.826727	1.77366	Frmd6	0.0148901	Up	225481_at	FRMD6	Frmd6	2.47597	5.56341	6.98e-09	Up	HOFFMANN_BIVSBII_BI;TAKEDA_NUP8_HOXA9_6H_UP;AGED_MOUSE_HIPPOCAMPUS_MULTI_UP;POD1_KO_DN;IRS1_KO_ADIP_DN;INSULIN_ADIP_SENS_UP;AGED_MOUSE_HIPPOCAMPUS_ANY_UP
growth arrest and DNA-damage-inducible 45 beta	-0.809371	1.75245	Gadd45b	0.0136611	Up	207574_s_at	GADD45B	Gadd45b	2.54037	5.81738	2.59e-07	Up	JISON_SICKLE_CELL;SHEPARD_CRASH_AND_BURN_MUT_VS_WT_UP;ZUCCHI_EPITHELIAL_DN;PASSERINI_APOPTOSIS;UEDA_MOUSE_SCN;DNA_DAMAGE_SIGNALING;FLECHNER_KIDNEY_TRANSPLANT_WELL_PBL_DN;BRENTANI_CELL_CYCLE;PASSERINI_SIGNAL;BROCKE_IL6;CORDERO_KRAS_KD_VS_CONTROL_UP;MANALO_HYPOXIA_UP;NAKAJIMA_MCS_UP;RORIE_ES_PNET_UP;CHEN_HOXA5_TARGETS_UP;GERY_CEBP_TARGETS;NGUYEN_KERATO_DN;MOREAUX_TACI_HI_VS_LOW_UP;IGLESIAS_E2FMINUS…
GATA zinc finger domain containing 2B	-0.672098	1.59339	Gatad2b	0.0315243	Up	238076_at	GATAD2B	Gatad2b	0.688684	1.61181	0.0288921	Up	VHL_RCC_UP
GLI-Kruppel family member GLI2	-2.13448	4.39078	Gli2	0.00882149	Up	207034_s_at	GLI2	Gli2	2.09976	4.28637	2.07e-05	Up	SHHPATHWAY;STURLA_SONIC_HEDGEHOG;BRENTANI_TRANSCRIPTION_FACTORS;ALZHEIMERS_DISEASE_UP;HSA04340_HEDGEHOG_SIGNALING_PATHWAY;HSA05217_BASAL_CELL_CARCINOMA
GLIS family zinc finger 2	-0.683151	1.60564	Glis2	0.0143747	Up	223378_at	GLIS2	Glis2	1.0401	2.05637	0.000293719	Up
glutamate-ammonia ligase (glutamine synthetase)	-0.660338	1.58045	Glul	0.0176072	Up	200648_s_at	GLUL	Glul	0.963762	1.95039	0.0028583	Up	ICHIBA_GVHD;NITROGEN_METABOLISM;DAVIES_MGUS_MM;GOLDRATH_HP;LEE_MYC_UP;FLECHNER_KIDNEY_TRANSPLANT_REJECTION_UP;PASSERINI_SIGNAL;BYSTRYKH_HSC_TRANS_GLOCUS;BYSTRYKH_HSC_TRANS_GLOCUS;CHAUVIN_ANDROGEN_REGULATED_GENES;SANSOM_APC_LOSS4_UP;PARK_RARALPHA_MOD;FERRANDO_MLL_T_ALL_DN;KANG_TERT_DN;RADMACHER_AMLNORMALKARYTYPE_SIG;LEE_TCELLS2_UP;ADIP_HUMAN_UP;ET743_RESIST_UP;ALZHEIMERS_DISEASE_DN;UVC_XPCS_ALL_UP…
glucosamine-6-phosphate deaminase 2	-0.652155	1.57151	Gnpda2	0.0412019	Up	227022_at	GNPDA2	Gnpda2	1.17932	2.2647	2.6e-05	Up	AMINOSUGARS_METABOLISM;HSA00530_AMINOSUGARS_METABOLISM
G protein-coupled receptor 124	-0.704263	1.62931	Gpr124	0.0120179	Up	65718_at	GPR124	Gpr124	1.62738	3.08952	8.65e-07	Up	AGUIRRE_PANCREAS_CHR8;CHANG_SERUM_RESPONSE_DN;TAKEDA_NUP8_HOXA9_8D_UP;TAKEDA_NUP8_HOXA9_16D_UP;TAKEDA_NUP8_HOXA9_10D_UP;POD1_KO_DN;MYOD_NIH3T3_DN
GRAM domain containing 1A	-2.77308	6.83564	Gramd1a	0.0416224	Up	224807_at	GRAMD1A	Gramd1a	0.938786	1.91691	0.00173113	Up
gremlin 1	-1.57755	2.98462	Grem1	0.0397661	Up	218469_at	GREM1	Grem1	5.23769	37.7313	2.11e-07	Up	SCHRAETS_MLL_UP;BRCA_BRCA1_NEG;CMV_HCMV_TIMECOURSE_24HRS_DN;IGF_VS_PDGF_DN;UVC_HIGH_D1_DN
HEAT repeat containing 6	-0.836504	1.78572	Heatr6	0.0346763	Up	65493_at	HEATR6	Heatr6	0.860261	1.81537	0.00568806	Up
heterogeneous nuclear ribonucleoprotein A0	-0.79534	1.73549	Hnrnpa0	0.00113181	Up	229083_at	HNRNPA0	Hnrnpa0	1.21806	2.32634	6.76e-06	Up
heterogeneous nuclear ribonucleoprotein D	-0.65461	1.57419	Hnrnpd	0.0247952	Up	221480_at	HNRNPD	Hnrnpd	1.20386	2.30356	0.000169675	Up
perlecan (heparan sulfate proteoglycan 2)	-0.82427	1.77064	Hspg2	0.00096466	Up	201655_s_at	HSPG2	Hspg2	0.868386	1.82562	0.00102569	Up	LAMB_CYCLIN_D1_UP;VERHAAK_AML_NPM1_MUT_VS_WT_DN;BRCA1_OVEREXP_PROSTATE_UP;NAB_LUNG_DN;AGED_RHESUS_UP;TGFBETA_ALL_UP;ELONGINA_KO_UP;HTERT_DN;TGFBETA_C1_UP;TGFBETA_EARLY_UP;CALRES_RHESUS_UP;HSA04512_ECM_RECEPTOR_INTERACTION
HtrA serine peptidase 3	-0.726304	1.6544	Htra3	0.0119909	Up	228580_at	HTRA3	Htra3	0.609044	1.52525	0.0175469	Up	TAKEDA_NUP8_HOXA9_6H_DN;IRS1_KO_ADIP_DN
intestinal cell kinase	-1.02948	2.04128	Ick	0.0147246	Up	204569_at	ICK	Ick	1.15236	2.22278	6.12e-06	Up	PASSERINI_SIGNAL;CMV_HCMV_TIMECOURSE_14HRS_DN;GH_EXOGENOUS_MIDDLE_UP;CMV_HCMV_TIMECOURSE_ALL_DN
immediate early response 2	-1.41568	2.66786	Ier2	0.0232802	Up	202081_at	IER2	Ier2	1.69998	3.24897	0.00044766	Up	BROCKE_IL6;ROSS_AML1_ETO;NEMETH_TNF_UP;CHEN_HOXA5_TARGETS_UP;GERY_CEBP_TARGETS;KRETZSCHMAR_IL6_DIFF;UVB_NHEK2_UP;INOS_ALL_UP;AGED_RHESUS_UP;UVB_NHEK3_ALL;ALZHEIMERS_DISEASE_UP;UVB_NHEK1_UP;CMV-UV_HCMV_6HRS_UP;ADIPOGENESIS_HMSC_CLASS8_DN;INSULIN_ADIP_INSENS_UP;TNFALPHA_ALL_UP;TNFALPHA_30MIN_UP;UV-CMV_UNIQUE_HCMV_6HRS_UP;UVB_NHEK3_C1;STRESS_GENOTOXIC_SPECIFIC_UP;CALRES_RHESUS_UP;STEMCELL_HEMATOPOIE…
insulin-like growth factor binding protein 2	-0.7039	1.6289	Igfbp2	0.00042494	Up	202718_at	IGFBP2	Igfbp2	2.16681	4.4903	4.28e-06	Up	SHEPARD_BMYB_MORPHOLINO_DN;LEE_ACOX1_UP;LEE_MYC_E2F1_DN;BREAST_CANCER_ESTROGEN_SIGNALING;LEE_MYC_DN;LEE_CIP_UP;BYSTRYKH_HSC_TRANS_GLOCUS;SMOOTH_MUSCLE_CONTRACTION;FERRANDO_MLL_T_ALL_DN;IRITANI_ADPROX_LYMPH;ADIP_HUMAN_UP;OXSTRESS_RPETHREE_DN;BRCA_BRCA1_NEG;HYPOXIA_REVIEW;POD1_KO_MOST_UP;TSA_HEPATOMA_CANCER_UP;TGFBETA_ALL_UP;HYPOPHYSECTOMY_RAT_UP;5FU_RESIST_GASTRIC_UP;BRCA1_SW480_UP;EGF_HDMEC_UP;CM…
insulin-like growth factor binding protein 3	-0.636782	1.55486	Igfbp3	0.0102101	Up	212143_s_at	IGFBP3	Igfbp3	3.08096	8.46177	4.85e-07	Up	BRENTANI_SIGNALING;ABRAHAM_MM_VS_AL_DN;CROONQUIST_RAS_STROMA_DN;RADIATION_SENSITIVITY;LIZUKA_L1_GR_G1;CROONQUIST_IL6_STROMA_UP;MANALO_HYPOXIA_UP;P53HYPOXIAPATHWAY;SMOOTH_MUSCLE_CONTRACTION;YAO_P4_KO_VS_WT_UP;BOQUEST_CD31PLUS_VS_CD31MINUS_DN;HALMOS_CEBP_UP;ABRAHAM_AL_VS_MM_UP;BASSO_HCL_DIFF;HYPOXIA_FIBRO_UP;BRCA1_OVEREXP_PROSTATE_UP;WERNER_FIBRO_UP;VEGF_MMMEC_6HRS_UP;HYPOXIA_REVIEW;WERNERONLY_FIBR…
inhibin beta-B	-0.758592	1.69184	Inhbb	0.0377522	Up	205258_at	INHBB	Inhbb	2.61442	6.12376	1.25e-06	Up	CORDERO_KRAS_KD_VS_CONTROL_DN;FRASOR_ER_DN;HALMOS_CEBP_DN;MAMMARY_DEV_UP;ET743_SARCOMA_UP;AGEING_BRAIN_UP;ET743_SARCOMA_72HRS_UP;ET743_SARCOMA_6HRS_UP;E2F3_ONCOGENIC_SIGNATURE;HSA04060_CYTOKINE_CYTOKINE_RECEPTOR_INTERACTION;HSA04350_TGF_BETA_SIGNALING_PATHWAY
integrin alpha 3	-0.745192	1.6762	Itga3	0.0023717	Up	201474_s_at	ITGA3	Itga3	1.05043	2.07115	0.00173942	Up	BRENTANI_SIGNALING;TARTE_MATURE_PC;ST_INTEGRIN_SIGNALING_PATHWAY;BRENTANI_CELL_ADHESION;INTEGRIN_MEDIATED_CELL_ADHESION_KEGG;CELL_ADHESION_RECEPTOR_ACTIVITY;AGUIRRE_PANCREAS_CHR17;GRAEBER_BETA2_INTEGRINS;CROMER_HYPOPHARYNGEAL_MET_VS_NON_DN;UVB_NHEK3_C8;HSC_HSC_ADULT;BRCA1_OVEREXP_PROSTATE_UP;BRG1_ALAB_UP;TSA_HEPATOMA_CANCER_UP;TGFBETA_ALL_UP;UVB_NHEK3_ALL;LH_GRANULOSA_DN;HSC_HSC_SHARED;TGFBETA_C1…
jagged 1	-0.691927	1.61544	Jag1	0.00341832	Up	231183_s_at	JAG1	Jag1	1.71659	3.28658	1.09e-05	Up	ROSS_PML_RAR;BRENTANI_SIGNALING;SHEPARD_CRASH_AND_BURN_MUT_VS_WT_DN;PASSERINI_SIGNAL;ZHAN_TONSIL_BONEMARROW;CHANG_SERUM_RESPONSE_DN;ALCALAY_AML_NPMC_UP;VERHAAK_AML_NPM1_MUT_VS_WT_UP;ZHAN_MMPC_LATEVS;RUTELLA_HEMATOGFSNDCS_DIFF;UVB_NHEK3_C2;UVB_NHEK3_ALL;ET743_SARCOMA_72HRS_DN;UVB_NHEK3_C5;ET743_SARCOMA_DN;HSA04330_NOTCH_SIGNALING_PATHWAY
junctophilin 2	-5.29439	39.2438	Jph2	0.000870423	Up	229578_at	JPH2	Jph2	0.887113	1.84947	0.00028815	Up
Jun proto-oncogene related gene d	-0.726935	1.65512	Jund	0.0160397	Up	203752_s_at	JUND	Jund	0.944192	1.92411	0.000231169	Up	ZUCCHI_EPITHELIAL_DN;HYPERTROPHY_MODEL;FOSBPATHWAY;TARTE_MATURE_PC;TENEDINI_MEGAKARYOCYTIC_GENES;FLECHNER_KIDNEY_TRANSPLANT_WELL_PBL_UP;BRENTANI_TRANSCRIPTION_FACTORS;ASTIER_BCELL;PENG_RAPAMYCIN_UP;PARK_RARALPHA_UP;HOFMANN_MDS_CD34_LOW_AND_HIGH_RISK;ASTIER_FN_DIFF;OXSTRESS_RPETHREE_DN;UVB_NHEK3_C6;ELONGINA_KO_UP;UVB_NHEK3_ALL;UVB_NHEK1_UP;UVC_HIGH_D7_DN;CIS_RESIST_LUNG_DN;UVB_NHEK1_C2;HSA04010_MA…
kin of IRRE like (Drosophila)	-0.876587	1.83603	Kirrel	0.0197724	Up	220825_s_at	KIRREL	Kirrel	1.74749	3.35774	1.63e-05	Up	UV-CMV_UNIQUE_HCMV_6HRS_DN;CMV-UV_HCMV_6HRS_DN
Kruppel-like factor 4 (gut)	-0.637443	1.55557	Klf4	0.0318326	Up	221841_s_at	KLF4	Klf4	2.42767	5.38022	0.000189768	Up	PASSERINI_TRANSCRIPTION;PASSERINI_SIGNAL;NELSON_ANDROGEN_UP;SHEPARD_NEG_REG_OF_CELL_PROLIFERATION;PASSERINI_PROLIFERATION;ZHAN_MM_MOLECULAR_CLASSI_UP;MATSUDA_VALPHAINKT_DIFF;HASLINGER_B_CLL_13Q14;GERY_CEBP_TARGETS;NGUYEN_KERATO_DN;MENSE_HYPOXIA_UP;BRCA1_OVEREXP_PROSTATE_UP;MAMMARY_DEV_UP;POD1_KO_DN;TPA_SENS_EARLY_UP;ADIP_DIFF_CLUSTER2;COCAINE_BRAIN_4WKS_UP;DNMT1_KO_UP;DSRNA_UP;IDX_TSA_DN_CLUSTER3
Kruppel-like factor 5	-0.632281	1.55001	Klf5	0.0364594	Up	209212_s_at	KLF5	Klf5	1.76458	3.39775	4.2e-06	Up	SMITH_HTERT_UP;PASSERINI_TRANSCRIPTION;HCC_SURVIVAL_GOOD_VS_POOR_DN;BREAST_CANCER_ESTROGEN_SIGNALING;TAKEDA_NUP8_HOXA9_3D_UP;CHEN_HOXA5_TARGETS_UP;HALMOS_CEBP_UP;TAKEDA_NUP8_HOXA9_6H_UP;NGUYEN_KERATO_DN;LINDSTEDT_DEND_UP;CROMER_HYPOPHARYNGEAL_MET_VS_NON_DN;TAVOR_CEBP_UP;RETT_DN;CIS_XPC_DN;ALZHEIMERS_DISEASE_UP;BRCA_ER_NEG;IDX_TSA_UP_CLUSTER3;UVB_NHEK2_DN;COCAINE_BRAIN_4WKS_UP;POD1_KO_UP;ADIP_DIFF…
kelch-like 28 (Drosophila)	-2.30427	4.93918	Klhl28	0.00161671	Up	228328_at	KLHL28	Klhl28	0.830981	1.7789	0.00205811	Up
LAG1 homolog, ceramide synthase 6	-0.65997	1.58005	Lass6	0.0209086	Up	235463_s_at	LASS6	Lass6	0.79338	1.73313	9.93e-05	Up	HSC_LATEPROGENITORS_SHARED;UVC_TTD_8HR_DN;POD1_KO_DN;UVC_TTD_ALL_DN;UVC_TTD-XPCS_COMMON_DN;GH_GHRHR_KO_24HRS_DN;HSC_LATEPROGENITORS_ADULT;HSC_LATEPROGENITORS_FETAL;CMV_HCMV_TIMECOURSE_24HRS_UP
lin-7 homolog C (C. elegans)	-0.647975	1.56697	Lin7c	0.0261815	Up	219399_at	LIN7C	Lin7c	0.693672	1.6174	0.00023619	Up	GOLDRATH_HP;CHESLER_HIGHEST_FOLD_RANGE_GENES;STEMCELL_NEURAL_UP;CITED1_KO_HET_DN
LIM domain containing preferred translocation partner in lipoma	-0.708322	1.6339	Lpp	0.000844453	Up	202821_s_at	LPP	Lpp	2.10913	4.31431	0.00388054	Up	ET743PT650_COLONCA_DN;POD1_KO_DN;ELONGINA_KO_UP;AGEING_BRAIN_UP;WERNER_FIBRO_DN;WERNERONLY_FIBRO_DN
leucine-rich repeats and calponin homology (CH) domain containing 2	-0.741203	1.67157	Lrch2	0.00375679	Up	227688_at	LRCH2	Lrch2	2.91022	7.51731	6.05e-09	Up	RETT_UP
latent transforming growth factor beta binding protein 1	-5.18533	36.3865	Ltbp1	0.0104085	Up	202728_s_at	LTBP1	Ltbp1	2.41397	5.32939	3.33e-07	Up	TGF_BETA_SIGNALING_PATHWAY;BROCKE_IL6;ASTON_DEPRESSION_UP;PASSERINI_GROWTH;ALCALAY_AML_NPMC_UP;TAKEDA_NUP8_HOXA9_16D_UP;VERHAAK_AML_NPM1_MUT_VS_WT_UP;KRETZSCHMAR_IL6_DIFF;UVB_NHEK3_C8;RETT_UP;HSC_LTHSC_SHARED;CMV_HCMV_TIMECOURSE_20HRS_DN;UVB_NHEK3_ALL;BRCA_ER_NEG;IL6_SCAR_FIBRO_UP;AGEING_BRAIN_UP;WERNER_FIBRO_DN;HSC_LTHSC_ADULT;HSC_LTHSC_FETAL;CARIES_PULP_DN;HPV31_UP;OLDWERNER_FIBRO_DN;POD1_KO_UP…
latent transforming growth factor beta binding protein 3	-0.765343	1.69977	Ltbp3	0.0270662	Up	219922_s_at	LTBP3	Ltbp3	2.07078	4.20113	2.97e-06	Up	TAKEDA_NUP8_HOXA9_8D_UP;ALZHEIMERS_DISEASE_UP;STEMCELL_HEMATOPOIETIC_UP
latent transforming growth factor beta binding protein 4	-0.645921	1.56474	Ltbp4	0.0158656	Up	204442_x_at	LTBP4	Ltbp4	0.98249	1.97587	0.00147827	Up	MAGRANGEAS_MULTIPLE_MYELOMA_IGL_VS_IGK_UP;SANSOM_APC_5_DN;BOQUEST_CD31PLUS_VS_CD31MINUS_UP;MOREAUX_TACI_HI_VS_LOW_UP;ELONGINA_KO_DN;NI2_MOUSE_DN
v-maf musculoaponeurotic fibrosarcoma oncogene family, protein F (avian)	-0.839766	1.78976	Maff	0.00017564	Up	36711_at	MAFF	Maff	2.93704	7.6584	1.08e-05	Up	ARENRF2PATHWAY;WELCH_GATA1;BROCKE_IL6;MANALO_HYPOXIA_UP;SMOOTH_MUSCLE_CONTRACTION;CHEN_HOXA5_TARGETS_UP;NICK_RHAPC_UP;MENSE_HYPOXIA_UP;KRETZSCHMAR_IL6_DIFF;HSC_HSC_ADULT;CALRES_MOUSE_NEOCORTEX_UP;HSC_HSC_SHARED;STRESS_ARSENIC_SPECIFIC_UP;HSC_HSC_FETAL
mago-nashi homolog B (Drosophila)	-0.786698	1.72512	Magohb	0.00983638	Up	218894_s_at	MAGOHB	Magohb	0.67303	1.59442	0.0396131	Up
mannosidase 2, alpha 2	-0.642977	1.56155	Man2a2	0.0443065	Up	219999_at	MAN2A2	Man2a2	0.786547	1.72494	0.00157242	Up	DORSAM_HOXA9_UP;FERNANDEZ_MYC_TARGETS;FLECHNER_KIDNEY_TRANSPLANT_WELL_PBL_UP;FLECHNER_KIDNEY_TRANSPLANT_REJECTION_PBL_DN;DORSAM_HOXA9_DN;ZHANG_EFT_EWSFLI1_UP;RUTELLA_HEMATOGFSNDCS_DIFF;CMV_HCMV_TIMECOURSE_ALL_UP;CIS_XPC_DN;ALZHEIMERS_DISEASE_UP;AGED_RHESUS_DN;CMV_HCMV_TIMECOURSE_18HRS_UP
midline 1	-1.37296	2.59001	Mid1	0.00461371	Up	203637_s_at	MID1	Mid1	1.32904	2.51235	0.000290108	Up	REOVIRUS_HEK293_UP;UVC_XPCS_ALL_DN;UVC_TTD_8HR_DN;UVC_TTD_4HR_DN;BAF57_BT549_DN;UVC_TTD_ALL_DN;CMV_HCMV_TIMECOURSE_14HRS_DN;ELONGINA_KO_UP;BRCA_ER_NEG;HSC_STHSC_SHARED;UVC_XPCS_8HR_DN;HSC_STHSC_ADULT;HSC_STHSC_FETAL;CMV_HCMV_TIMECOURSE_ALL_DN
mesoderm induction early response 1 homolog (Xenopus laevis	-0.61403	1.53053	Mier1	0.0439786	Up	1555105_a_at	MIER1	Mier1	1.31031	2.47995	0.000306294	Up
myeloid/lymphoid or mixed-lineage leukemia (trithorax homolog, Drosophila); translocated to, 10	-1.23673	2.35663	Mllt10	0.0257408	Up	1563321_s_at	MLLT10	Mllt10	1.06912	2.09815	0.0112106	Up	BYSTRYKH_HSC_BRAIN_TRANS_GLOCUS;MANALO_HYPOXIA_DN;HOGERKORP_ANTI_CD44_DN;HOFMANN_MANTEL_LYMPHOMA_VS_LYMPH_NODES_UP;HOGERKORP_CD44_TEMPORALLY_DN;STEMCELL_HEMATOPOIETIC_UP
max binding protein	-0.673998	1.59549	Mnt	0.00952446	Up	204206_at	MNT	Mnt	0.842294	1.7929	0.00102569	Up	BYSTRYKH_HSC_BRAIN_TRANS_GLOCUS;MENSSEN_MYC_UP;CELL_PROLIFERATION;SHEPARD_NEG_REG_OF_CELL_PROLIFERATION;SHEPARD_CELL_PROLIFERATION;FALT_BCLL_IG_MUTATED_VS_WT_UP;ADIP_VS_PREADIP_UP;TZD_ADIP_DN
MOB1, Mps One Binder kinase activator-like 2C (yeast)	-0.637913	1.55608	Mobkl2c	0.046167	Up	227066_at	MOBKL2C	Mobkl2c	1.12837	2.18612	0.000119332	Up
neural cell adhesion molecule 1	-0.78708	1.72558	Ncam1	0.00224749	Up	212843_at	NCAM1	Ncam1	2.48093	5.58256	0.000119317	Up	LEI_HOXC8_DN;PGC;TARTE_MATURE_PC;BRENTANI_CELL_ADHESION;CELL_ADHESION;CELL_ADHESION_MOLECULE_ACTIVITY;YAO_P4_KO_VS_WT_UP;WANG_MLL_CBP_VS_GMP_UP;STEMCELL_COMMON_DN;POD1_KO_MOST_UP;PRMT5_KD_UP;HIPPOCAMPUS_DEVELOPMENT_NEONATAL;AGED_RHESUS_UP;REFRACTORY_GASTRIC_UP;GH_EXOGENOUS_LATE_UP;IDX_TSA_DN_CLUSTER2;UVB_NHEK2_DN;IGF_VS_PDGF_UP;POD1_KO_UP;TSADAC_HYPOMETH_HYPERAC_OVCA_UP;PARP_KO_DN;TSADAC_HYPOMETH…
neurofascin	-0.825519	1.77217	Nfasc	0.0157029	Up	213438_at	NFASC	Nfasc	1.05184	2.07317	0.0168589	Up	ALZHEIMERS_DISEASE_UP;HTERT_DN;HSA04514_CELL_ADHESION_MOLECULES
nuclear factor I/X	-0.636597	1.55466	Nfix	0.0143921	Up	209807_s_at	NFIX	Nfix	1.32109	2.49855	4.92e-05	Up	HEMATOPOESIS_RELATED_TRANSCRIPTION_FACTORS;PGC;PARK_HSC_VS_MPP_UP;PARK_MSCS_DIFF;OXSTRESS_RPETHREE_DN;CREB_BRAIN_2WKS_UP;AGEING_KIDNEY_SPECIFIC_UP;POD1_KO_UP;IDX_TSA_DN_CLUSTER5;NI2_MOUSE_DN
nicotinamide N-methyltransferase	-5.63222	49.5983	Nnmt	0.00698245	Up	231559_at	NNMT	Nnmt	0.968523	1.95684	0.00394935	Up	ICHIBA_GVHD;FETAL_LIVER_VS_ADULT_LIVER_GNF2;ZUCCHI_EPITHELIAL_UP;CROONQUIST_IL6_STROMA_UP;YEN_MYC_MUT;HSIAO_LIVER_SPECIFIC_GENES;LEI_MYB_REGULATED_GENES;IRITANI_ADPROX_VASC;IRITANI_ADPROX_DN;VEGF_MMMEC_6HRS_UP;VEGF_MMMEC_12HRS_UP;CMV_HCMV_TIMECOURSE_20HRS_DN;TNFALPHA_ADIP_DN;ALZHEIMERS_DISEASE_UP;HTERT_DN;CARIES_PULP_HIGH_UP;AGEING_KIDNEY_SPECIFIC_UP;AGEING_KIDNEY_UP;XPB_TTD-CS_DN;GAMMA-UV_FIBRO_…
NIPA-like domain containing 2	-0.644388	1.56308	Npal2	0.00494286	Up	227001_at	NPAL2	Npal2	0.846939	1.79868	0.000226833	Up	MOREAUX_TACI_HI_VS_LOW_UP;MOREAUX_TACI_HI_IN_BMPC;REFRACTORY_GASTRIC_UP
nuclear fragile X mental retardation protein interacting protein 2	-0.691811	1.61531	Nufip2	0.00838948	Up	224956_at	NUFIP2	Nufip2	0.741851	1.67232	0.00268703	Up	BRCA_BRCA1_NEG
obscurin-like 1	-0.597966	1.51358	Obsl1	0.00314745	Up	213946_s_at	OBSL1	Obsl1	0.922645	1.89559	0.00448155	Up	WALLACE_JAK2_DIFF;VHL_NORMAL_UP;REOVIRUS_HEK293_DN;HYPOXIA_NORMAL_UP
outer dense fiber of sperm tails 3B	-3.71429	13.1254	Odf3b	0.0464127	Up	243934_at	ODF3B	Odf3b	0.645511	1.56429	0.0136885	Up
odd Oz/ten-m homolog 3 (Drosophila)	-0.674261	1.59578	Odz3	0.00115983	Up	219523_s_at	ODZ3	Odz3	1.97425	3.92924	4.2e-07	Up	LE_MYELIN_UP;HDACI_COLON_TSA_UP;HDACI_COLON_TSA48HRS_UP;IRS1_KO_ADIP_UP
odd-skipped related 2 (Drosophila)	-0.81955	1.76486	Osr2	0.0128128	Up	213568_at	OSR2	Osr2	3.88391	14.7629	2.02e-06	Up	BOQUEST_CD31PLUS_VS_CD31MINUS_DN;UVC_XPCS_ALL_UP;UVC_TTD_ALL_UP;UVC_TTD_4HR_UP;UVC_XPCS_8HR_UP;CMV_HCMV_TIMECOURSE_48HRS_DN;UVC_XPCS_4HR_UP;UVC_TTD_8HR_UP;CMV_HCMV_6HRS_DN;CMV_HCMV_TIMECOURSE_ALL_DN
palladin, cytoskeletal associated protein	-0.946953	1.9278	Palld	0.00987342	Up	200906_s_at	PALLD	Palld	2.73722	6.66784	1.42e-06	Up	CHIARETTI_T_ALL;HADDAD_HSC_CD7_UP;HADDAD_CD45CD7_PLUS_VS_MINUS_UP;LEI_MYB_REGULATED_GENES;CHIARETTI_T_ALL_DIFF;LEE_TCELLS3_UP;BRCA_BRCA1_NEG;POD1_KO_DN;ALZHEIMERS_DISEASE_UP;AGEING_BRAIN_UP
protocadherin 7	-1.66745	3.17654	Pcdh7	0.000110422	Up	228640_at	PCDH7	Pcdh7	3.4594	10.9998	8.29e-07	Up	GALINDO_ACT_UP;KANG_TERT_UP;NGUYEN_KERATO_DN;ALZHEIMERS_DISEASE_DN;PRMT5_KD_UP;VENTRICLES_UP;XPB_TTD-CS_DN;REOVIRUS_HEK293_DN
protocadherin 9	-5.34748	40.7147	Pcdh9	0.00082328	Up	219737_s_at	PCDH9	Pcdh9	2.29144	4.89545	6.78e-07	Up	HADDAD_HSC_CD10_UP;LIN_WNT_UP;ROSS_FAB_M7;CHIARETTI_T_ALL;HASLINGER_B_CLL_MUTATED;BOQUEST_CD31PLUS_VS_CD31MINUS_DN;ALCALAY_AML_NPMC_UP;CHIARETTI_T_ALL_DIFF;TAKEDA_NUP8_HOXA9_3D_UP;HADDAD_HPCLYMPHO_ENRICHED;BASSO_HCL_DIFF;TAKEDA_NUP8_HOXA9_6H_UP;CMV_HCMV_TIMECOURSE_20HRS_UP;UVC_XPCS_ALL_UP;CMV_HCMV_TIMECOURSE_ALL_UP;UVC_XPCS_8HR_UP;ALZHEIMERS_DISEASE_UP;CMV-UV_HCMV_6HRS_UP;HEMATOP_STEM_ALL_UP;POD1…
phosducin-like	-6.23613	75.3809	Pdcl	0.00597418	Up	204449_at	PDCL	Pdcl	0.774622	1.71074	1.12e-05	Up	SHEPARD_BMYB_MORPHOLINO_DN
PDZ domain containing RING finger 3	-0.744436	1.67532	Pdzrn3	0.00316022	Up	212915_at	PDZRN3	Pdzrn3	1.55547	2.93929	2.18e-05	Up	FLECHNER_KIDNEY_TRANSPLANT_REJECTION_DN;LI_FETAL_VS_WT_KIDNEY_UP;SERUM_FIBROBLAST_CORE_DN;VENTRICLES_UP;POD1_KO_UP
phosphatase and actin regulator 2	-0.601635	1.51744	Phactr2	0.0132332	Up	204048_s_at	PHACTR2	Phactr2	1.60354	3.03889	2.25e-06	Up	KIM_TH_CELLS_UP;BRCA_ER_NEG;RCC_NL_UP;CTNNB1_oncogenic_signature
PHD finger protein 12	-0.997327	1.9963	Phf12	0.00319605	Up	231815_at	PHF12	Phf12	0.819881	1.76526	0.00282876	Up	IDX_TSA_DN_CLUSTER6;STEMCELL_HEMATOPOIETIC_UP
phosphatidylinositol 4-kinase, catalytic, beta polypeptide	-1.53666	2.90122	Pi4kb	0.0252072	Up	206138_s_at	PI4KB	Pi4kb	0.808552	1.75145	5.25e-05	Up	HSA00562_INOSITOL_PHOSPHATE_METABOLISM;HSA04070_PHOSPHATIDYLINOSITOL_SIGNALING_SYSTEM
phosphatidylinositol glycan anchor biosynthesis, class T	-0.785527	1.72372	Pigt	0.0444608	Up	217770_at	PIGT	Pigt	0.915222	1.88586	0.000324388	Up	BRCA_BRCA1_NEG;HDACI_COLON_TSA_DN;HDACI_COLON_TSA2HRS_DN;HSA00563_GLYCOSYLPHOSPHATIDYLINOSITOL_ANCHOR_BIOSYNTHESIS;HSA01031_GLYCAN_STRUCTURES_BIOSYNTHESIS_2
protein kinase N1	-0.650805	1.57004	Pkn1	0.0203752	Up	202161_at	PKN1	Pkn1	1.09096	2.13015	1.74e-06	Up	KENNY_WNT_UP;G13_SIGNALING_PATHWAY;PARK_RARALPHA_UP;ALZHEIMERS_DISEASE_UP;ET743_RESIST_DN
Pbx/knotted 1 homeobox 2	-2.8632	7.27627	Pknox2	0.0453045	Up	63305_at	PKNOX2	Pknox2	1.50361	2.83552	1.3e-05	Up	MOREAUX_TACI_HI_VS_LOW_UP
pleckstrin homology domain-containing, family A (phosphoinositide binding specific) member 2	-0.642797	1.56135	Plekha2	0.00340903	Up	238013_at	PLEKHA2	Plekha2	1.34365	2.53793	0.000362512	Up
promyelocytic leukemia	-2.50812	5.68877	Pml	0.0056093	Up	211012_s_at	PML	Pml	0.722933	1.65053	0.00226178	Up	PMLPATHWAY;DER_IFNA_UP;DER_IFNB_UP;SMITH_HTERT_DN;P53_SIGNALING;BRENTANI_TRANSCRIPTION_FACTORS;DER_IFNG_UP;LIAN_MYELOID_DIFF_TF;NEMETH_TNF_UP;MOREAUX_TACI_HI_VS_LOW_UP;HUMAN_TISSUE_PANCREAS;REOVIRUS_HEK293_UP;CMV_HCMV_TIMECOURSE_ALL_UP;IFNA_HCMV_6HRS_UP;IFN_ALL_UP;CMV_HCMV_TIMECOURSE_14HRS_UP;CMV_ALL_UP;IFN_BETA_UP;IRS1_KO_ADIP_DN;IFN_ANY_UP;DAC_PANC_UP;AS3_FIBRO_DN;IFN_GAMMA_UP;CMV_8HRS_UP;IFN_A…
polymerase (RNA) II (DNA directed) polypeptide A	-0.961825	1.94777	Polr2a	0.000207771	Up	202725_at	POLR2A	Polr2a	0.733217	1.66234	0.000113615	Up	MRNA_PROCESSING_REACTOME;RARRXRPATHWAY;PYRIMIDINE_METABOLISM;TELPATHWAY;FLECHNER_KIDNEY_TRANSPLANT_REJECTION_UP;RNA_POLYMERASE;LIN_WNT_UP;RNA_TRANSCRIPTION_REACTOME;PURINE_METABOLISM;DREAMPATHWAY;CARM_ERPATHWAY;BRCA2_BRCA1_DN;GAMMA-UV_FIBRO_DN;REFRACTORY_GASTRIC_UP;WERNER_FIBRO_DN;DNMT1_KO_UP;OLDWERNER_FIBRO_DN;REOVIRUS_HEK293_DN;OLD_FIBRO_DN;HSA00230_PURINE_METABOLISM;HSA00240_PYRIMIDINE_METABOL…
periplakin	-1.12451	2.18028	Ppl	0.000585596	Up	203407_at	PPL	Ppl	1.91999	3.78421	6.41e-05	Up	LEE_MYC_TGFA_UP;LEE_MYC_E2F1_UP;HINATA_NFKB_DN;LEE_E2F1_UP;BOQUEST_CD31PLUS_VS_CD31MINUS_DN;LEI_MYB_REGULATED_GENES;LI_FETAL_VS_WT_KIDNEY_UP;VEGF_HUVEC_2HRS_UP;IL6_SCAR_FIBRO_UP
peroxisome proliferative activated receptor, gamma, coactivator-related 1	-2.62623	6.17408	Pprc1	0.0172249	Up	203737_s_at	PPRC1	Pprc1	0.825855	1.77259	0.00015984	Up	HDACI_COLON_TSA_DN;HDACI_COLON_TSA2HRS_DN
protease, serine, 23	-0.729764	1.65837	Prss23	0.000719574	Up	226279_at	PRSS23	Prss23	1.29793	2.45876	0.0056074	Up	SANA_IFNG_ENDOTHELIAL_DN;MATSUDA_VALPHAINKT_DIFF;LEI_MYB_REGULATED_GENES;TAKEDA_NUP8_HOXA9_3D_UP;BASSO_HCL_DIFF;IDX_TSA_DN_CLUSTER2;IRS1_KO_ADIP_UP;IRS_KO_ADIP_UP
protein tyrosine phosphatase, non-receptor type 21	-0.622767	1.53983	Ptpn21	0.000557019	Up	226380_at	PTPN21	Ptpn21	0.751308	1.68332	0.0114783	Up	NELSON_ANDROGEN_UP;CMV_HCMV_TIMECOURSE_20HRS_UP;ADIP_HUMAN_UP;HSC_LTHSC_SHARED;CMV_HCMV_TIMECOURSE_ALL_UP;FSH_GRANULOSA_UP;GN_CAMP_GRANULOSA_UP;HSC_LTHSC_ADULT;HSC_LTHSC_FETAL;LH_GRANULOSA_UP
protein tyrosine phosphatase, receptor type Z, polypeptide 1	-1.133	2.19314	Ptprz1	0.0118681	Up	204469_at	PTPRZ1	Ptprz1	3.39114	10.4914	0.000429893	Up	BRENTANI_PROTEIN_MODIFICATION;UVB_NHEK3_C8;ADIP_HUMAN_UP;IFN_BETA_GLIOMA_UP;STEMCELL_NEURAL_UP;UVB_NHEK3_ALL;IL1_CORNEA_UP;HSA05120_EPITHELIAL_CELL_SIGNALING_IN_HELICOBACTER_PYLORI_INFECTION
purine rich element binding protein B	-0.710227	1.63606	Purb	0.000112061	Up	227718_at	PURB	Purb	0.606192	1.52224	0.00222246	Up	POD1_KO_DN
RAB11 family interacting protein 1 (class I)	-0.99802	1.99726	Rab11fip1	0.0385227	Up	219681_s_at	RAB11FIP1	Rab11fip1	1.70034	3.24978	0.000458117	Up	MOREAUX_TACI_HI_VS_LOW_UP
RAB31, member RAS oncogene family	-0.699103	1.62349	Rab31	0.0497344	Up	217763_s_at	RAB31	Rab31	1.32862	2.51163	0.000485586	Up	PGC;FRASOR_ER_UP;DORSAM_HOXA9_UP;FLECHNER_KIDNEY_TRANSPLANT_REJECTION_UP;WIELAND_HEPATITIS_B_INDUCED;BRENTANI_TRANSPORT_OF_VESICLES;OKUMURA_MC_LPS;HADDAD_HSC_CD7_UP;ZHAN_MM_CD138_CD1_VS_REST;HADDAD_CD45CD7_PLUS_VS_MINUS_UP;FALT_BCLL_IG_MUTATED_VS_WT_UP;ZHAN_MM_MOLECULAR_CLASSI_UP;PARK_RARALPHA_MOD;IRITANI_ADPROX_LYMPH;CROMER_HYPOPHARYNGEAL_MET_VS_NON_DN;TAVOR_CEBP_UP;FALT_BCLL_DN;LINDSTEDT_DEND_D…
RAB9B, member RAS oncogene family	-5.78745	55.2328	Rab9b	0.00049429	Up	222918_at	RAB9B	Rab9b	1.27711	2.42353	0.00166519	Up
Ras association and DIL domains	-1.54507	2.91819	Radil	0.00227277	Up	223693_s_at	RADIL	Radil	1.12297	2.17795	4.7e-05	Up
retinoic acid induced 2	-0.626505	1.54382	Rai2	0.00918143	Up	219440_at	RAI2	Rai2	1.53798	2.90387	9.19e-08	Up	VANTVEER_BREAST_OUTCOME_GOOD_VS_POOR_UP;AGED_MOUSE_MUSCLE_DN
retinoblastoma binding protein 4	-0.737594	1.66739	Rbbp4	0.0070353	Up	225396_at	RBBP4	Rbbp4	0.794817	1.73486	0.00440598	Up	GOLUB_ALL_VS_AML_UP;DER_IFNA_UP;DER_IFNB_UP;BYSTROM_IL5_UP;SHEPARD_NEG_REG_OF_CELL_PROLIFERATION;SASAKI_TCELL_LYMPHOMA_VS_CD4_UP;DER_IFNG_UP;SASAKI_ATL_UP;GAY_YY1_DN;HDACI_COLON_TSABUT_DN;HDACI_COLON_CURSUL_UP;HDACI_COLON_CUR48HRS_UP;IFN_ALL_UP;IFN_BETA_UP;IFN_ANY_UP;BRCA2_BRCA1_UP;DIAB_NEPH_DN;HDACI_COLON_BUT12HRS_DN;HDACI_COLON_CUR_UP;HDACI_COLON_CUR24HRS_UP;IFN_GAMMA_UP;IFN_ALPHA_UP
ras homolog gene family, member J	-1.24611	2.372	Rhoj	0.0356019	Up	238906_s_at	RHOJ	Rhoj	0.76278	1.69676	0.0168297	Up	SANA_TNFA_ENDOTHELIAL_DN;HESS_HOXAANMEIS1_DN;WANG_HOXA9_VS_MEIS1_UP;HESS_HOXAANMEIS1_UP;PRMT5_KD_UP;IDX_TSA_UP_CLUSTER2;ADIP_DIFF_CLUSTER2;IDX_TSA_DN_CLUSTER1
regulating synaptic membrane exocytosis 3	-0.81564	1.76008	Rims3	0.00224894	Up	204730_at	RIMS3	Rims3	0.865527	1.82201	0.00167924	Up	HADDAD_HSC_CD10_UP;HADDAD_HPCLYMPHO_ENRICHED;BASSO_GERMINAL_CENTER_CD40_DN;LEE_TCELLS5_UP;BRCA_ER_NEG;REOVIRUS_HEK293_DN
Rho family GTPase 3	-0.840022	1.79008	Rnd3	0.0122439	Up	212724_at	RND3	Rnd3	1.75991	3.38676	2.01e-06	Up	POMEROY_DESMOPLASIC_VS_CLASSIC_MD_UP;GAY_YY1_UP;MMC_RES_XENOGRAFTS_UP;GH_GHRHR_KO_24HRS_UP;BRCA1_OVEREXP_PROSTATE_UP;REOVIRUS_HEK293_UP;CMV_UV-CMV_COMMON_HCMV_6HRS_DN;GH_GHRHR_KO_6HRS_UP;TGFBETA_ALL_UP;UVB_NHEK4_6HRS_UP;UVB_NHEK3_ALL;BRCA_ER_NEG;LVAD_HEARTFAILURE_UP;CMV_HCMV_TIMECOURSE_8HRS_DN;WERNER_FIBRO_DN;TGFBETA_EARLY_UP;OLDWERNER_FIBRO_DN;UVC_HIGH_D1_DN;OLD_FIBRO_DN;UVB_NHEK3_C3;CMV_HCMV_6H…
ribosomal protein L23	-0.743035	1.67369	Rpl23	0.0104607	Up	200888_s_at	RPL23	Rpl23	1.14109	2.20548	2.95e-05	Up	RIBOSOMAL_PROTEINS;FLECHNER_KIDNEY_TRANSPLANT_WELL_PBL_UP;MYC_TARGETS
ribosomal protein L37	-1.71896	3.292	Rpl37	0.00151549	Up	224763_at	RPL37	Rpl37	1.60486	3.04167	1.04e-05	Up	RIBOSOMAL_PROTEINS;ZHAN_MM_CD138_HP_VS_REST;SERUM_FIBROBLAST_CORE_DN;UVB_NHEK1_UP;HIPPOCAMPUS_DEVELOPMENT_PRENATAL;UVB_NHEK1_C1;GH_AUTOCRINE_DN;HYPOXIA_RCC_UP;HSA03010_RIBOSOME
SAM and SH3 domain containing 1	-0.883255	1.84453	Sash1	0.00344283	Up	213236_at	SASH1	Sash1	1.12957	2.18793	0.000902209	Up	SANA_TNFA_ENDOTHELIAL_DN;SHEPARD_BMYB_MORPHOLINO_UP;PENG_RAPAMYCIN_UP;MOREAUX_TACI_HI_VS_LOW_UP;HSC_HSC_ADULT;STEMCELL_NEURAL_UP;HSC_HSC_SHARED;IDX_TSA_UP_CLUSTER2;POD1_KO_UP;STEMCELL_HEMATOPOIETIC_UP;HSC_HSC_FETAL
sema domain, immunoglobulin domain (Ig), short basic domain, secreted, (semaphorin) 3C	-1.21311	2.31836	Sema3c	0.000862199	Up	203789_s_at	SEMA3C	Sema3c	1.66707	3.17569	0.00468578	Up	BECKER_CANCER_ASSOCIATED_SUBSET_2;CELL_GROWTH_AND_OR_MAINTENANCE;BECKER_TAMOXIFEN_RESISTANT_DN;BOQUEST_CD31PLUS_VS_CD31MINUS_DN;FERRARI_4HPR_UP;HALMOS_CEBP_UP;HOHENKIRK_MONOCYTE_DEND_UP;TAKEDA_NUP8_HOXA9_6H_UP;LI_FETAL_VS_WT_KIDNEY_UP;MARTINELLI_IFNS_DIFF;SANSOM_APC_LOSS5_UP;UVB_NHEK3_C8;UVC_TTD_8HR_DN;UVC_TTD_4HR_DN;BAF57_BT549_DN;UVC_TTD_ALL_DN;UVB_NHEK3_ALL;ALZHEIMERS_DISEASE_UP;ADIP_DIFF_CLUS…
sema domain, immunoglobulin domain (Ig), transmembrane domain (TM) and short cytoplasmic domain, (semaphorin) 4C	-1.64439	3.12616	Sema4c	0.0100802	Up	46665_at	SEMA4C	Sema4c	0.703926	1.62893	0.00521593	Up	LEE_TCELLS4_UP;HSC_HSC_ADULT;HSC_HSC_SHARED;HSC_HSC_FETAL;HSA04360_AXON_GUIDANCE
septin 7	-1.64366	3.12458	Sept7	0.0433214	Up	1565823_at	SEPT7	Sept7	1.52258	2.87304	0.000108546	Up
SET domain containing (lysine methyltransferase) 7	-4.39848	21.0899	Setd7	0.0291979	Up	224928_at	SETD7	Setd7	1.36393	2.57386	1.28e-06	Up	ZHAN_MM_MOLECULAR_CLASSI_UP;POD1_KO_DN;AGEING_KIDNEY_SPECIFIC_UP;HYPOXIA_RCC_UP;HSA00310_LYSINE_DEGRADATION
Sfi1 homolog, spindle assembly associated (yeast)	-2.2121	4.63351	Sfi1	0.0134052	Up	36545_s_at	SFI1	Sfi1	0.742454	1.67302	0.00102144	Up	AGUIRRE_PANCREAS_CHR22;CHIARETTI_ZAP70_DIFF;UVB_NHEK1_UP;UVC_HIGH_ALL_UP
secreted frizzled-related protein 1	-0.637423	1.55555	Sfrp1	0.00402985	Up	202035_s_at	SFRP1	Sfrp1	1.29677	2.45678	0.00122546	Up	SHEPARD_BMYB_MORPHOLINO_DN;SHEPARD_GENES_COMMON_BW_CB_MO;SHEPARD_CRASH_AND_BURN_MUT_VS_WT_DN;ST_WNT_BETA_CATENIN_PATHWAY;LEI_MYB_REGULATED_GENES;RORIE_ES_PNET_DN;TSADAC_RKOSILENT_UP;ATRIA_UP;DAC_PANC50_UP;BRCA_ER_NEG;AGEING_BRAIN_UP;DNMT1_KO_UP;REOVIRUS_HEK293_DN;DAC_PANC_UP;HSA04310_WNT_SIGNALING_PATHWAY
sideroflexin 3	-3.8356	14.2768	Sfxn3	0.0314503	Up	1559993_at	SFXN3	Sfxn3	1.37678	2.59689	0.00035866	Up	YAGI_AML_PROG_FAB;ALZHEIMERS_DISEASE_UP
SH3 and PX domains 2A	-0.624117	1.54127	Sh3pxd2a	0.0010267	Up	224817_at	SH3PXD2A	Sh3pxd2a	1.42699	2.68885	9.32e-07	Up	BRG1_SW13_UP;OLDONLY_FIBRO_DN;OLD_FIBRO_DN
solute carrier family 7, member 6 opposite strand	-0.731103	1.65991	Slc7a6os	0.0278919	Up	232057_at	SLC7A6OS	Slc7a6os	0.68434	1.60697	0.00468063	Up
slit homolog 2 (Drosophila)	-0.822412	1.76836	Slit2	0.000655208	Up	209897_s_at	SLIT2	Slit2	2.09148	4.26185	3.52e-07	Up	FRASOR_ER_DN;BOQUEST_CD31PLUS_VS_CD31MINUS_DN;HSC_HSC_ADULT;CMV_HCMV_TIMECOURSE_24HRS_DN;MYOD_NIH3T3_DN;HSC_HSC_SHARED;POD1_KO_UP;HSC_HSC_FETAL;HSA04360_AXON_GUIDANCE
SLIT and NTRK-like family, member 5	-2.81104	7.01792	Slitrk5	0.0167866	Up	214930_at	SLITRK5	Slitrk5	3.84119	14.3322	3.4e-07	Up	BASSO_HCL_DIFF;REOVIRUS_HEK293_DN
sarcolemma associated protein	-0.706004	1.63128	Slmap	0.00801982	Up	222924_at	SLMAP	Slmap	1.80275	3.48885	0.00323451	Up
SMAD specific E3 ubiquitin protein ligase 1	-1.53691	2.90173	Smurf1	0.0221558	Up	212666_at	SMURF1	Smurf1	0.770282	1.7056	0.00574876	Up	AGUIRRE_PANCREAS_CHR7;MYC_ONCOGENIC_SIGNATURE;HSA04120_UBIQUITIN_MEDIATED_PROTEOLYSIS;HSA04350_TGF_BETA_SIGNALING_PATHWAY
syntrophin, basic 2	-0.759964	1.69345	Sntb2	0.0026407	Up	227312_at	SNTB2	Sntb2	1.42228	2.68008	0.000320284	Up	HADDAD_HSC_CD10_UP;HADDAD_HPCLYMPHO_ENRICHED;VERNELL_PRB_CLSTR1
sorbin and SH3 domain containing 1	-0.675002	1.5966	Sorbs1	0.00420048	Up	218087_s_at	SORBS1	Sorbs1	2.82415	7.08196	3.09e-05	Up	KENNY_WNT_UP;SIG_INSULIN_RECEPTOR_PATHWAY_IN_CARDIAC_MYOCYTES;INTEGRIN_MEDIATED_CELL_ADHESION_KEGG;BYSTRYKH_HSC_TRANS_GLOCUS;INSULIN_SIGNALING;GOLDRATH_MEMORY;TGZ_ADIP_UP;POD1_KO_DN;TNFALPHA_ADIP_DN;ALZHEIMERS_DISEASE_UP;IDX_TSA_UP_CLUSTER5;ADIP_DIFF_UP;HSA03320_PPAR_SIGNALING_PATHWAY;HSA04520_ADHERENS_JUNCTION;HSA04910_INSULIN_SIGNALING_PATHWAY
sortilin-related VPS10 domain containing receptor 2	-1.1018	2.14622	Sorcs2	0.0236068	Up	228720_at	SORCS2	Sorcs2	0.73307	1.66217	0.00750194	Up	HSC_HSC_FETAL
sperm associated antigen 9	-0.638131	1.55631	Spag9	0.00115473	Up	212468_at	SPAG9	Spag9	0.806993	1.74956	0.000684062	Up	PENG_LEUCINE_UP;PENG_GLUTAMINE_UP;SANA_TNFA_ENDOTHELIAL_UP;AGUIRRE_PANCREAS_CHR17;PARK_MSCS_LIN2;UVC_TTD_8HR_DN;UVC_TTD_ALL_DN;ALZHEIMERS_DISEASE_UP
SLIT-ROBO Rho GTPase activating protein 3	-0.649156	1.56825	Srgap3	0.00623438	Up	209794_at	SRGAP3	Srgap3	0.86319	1.81906	0.00811155	Up	LEI_MYB_REGULATED_GENES;VHL_NORMAL_UP;VENTRICLES_UP;HSA04360_AXON_GUIDANCE
suppression of tumorigenicity 5	-1.34634	2.54266	St5	0.0401232	Up	202440_s_at	ST5	St5	0.694497	1.61832	0.00158296	Up	POD1_KO_DN;CMV_HCMV_TIMECOURSE_14HRS_DN;CMV_HCMV_TIMECOURSE_48HRS_DN;CMV_HCMV_6HRS_DN
ST8 alpha-N-acetyl-neuraminide alpha-2,8-sialyltransferase 1	-0.767724	1.70258	St8sia1	0.0483325	Up	210073_at	ST8SIA1	St8sia1	1.10336	2.14854	0.000742645	Up	GANGLIOSIDE_BIOSYNTHESIS;GLOBOSIDE_METABOLISM;BLOOD_GROUP_GLYCOLIPID_BIOSYNTHESIS_NEOLACTOSERIES;TAKEDA_NUP8_HOXA9_8D_DN;RUTELLA_HEMATOGFSNDCS_DIFF;ALZHEIMERS_DISEASE_UP;BRCA_ER_NEG;BCNU_GLIOMA_NOMGMT_48HRS_UP;HSA00602_GLYCOSPHINGOLIPID_BIOSYNTHESIS_NEO_LACTOSERIES;HSA00603_GLYCOSPHINGOLIPID_BIOSYNTHESIS_GLOBOSERIES;HSA00604_GLYCOSPHINGOLIPID_BIOSYNTHESIS_GANGLIOSERIES;HSA01031_GLYCAN_STRUCTURES_…
ST8 alpha-N-acetyl-neuraminide alpha-2,8-sialyltransferase 4	-0.658298	1.57822	St8sia4	0.0340574	Up	230836_at	ST8SIA4	St8sia4	1.2425	2.36609	0.019219	Up	SANA_IFNG_ENDOTHELIAL_UP;NEMETH_TNF_DN;KNUDSEN_PMNS_DN;VANASSE_BCL2_TARGETS;POD1_KO_DN;MMS_MOUSE_LYMPH_HIGH_24HRS_UP;AGEING_KIDNEY_UP;STRESS_GENOTOXIC_SPECIFIC_DN
synaptic nuclear envelope 1	-2.59092	6.02483	Syne1	0.0114088	Up	244070_at	SYNE1	Syne1	1.64239	3.12182	0.000669767	Up	KENNY_WNT_UP;NAKAJIMA_MCSMBP_EOS;CMV_HCMV_TIMECOURSE_14HRS_DN;ET743_SARCOMA_DN;CMV_HCMV_TIMECOURSE_ALL_DN
synaptogyrin 3	-0.796895	1.73736	Syngr3	0.0475735	Up	205691_at	SYNGR3	Syngr3	1.1723	2.2537	0.0402041	Up	LINDSTEDT_DEND_8H_VS_48H_DN;RUTELLA_HEMATOGFSNDCS_DIFF;ALZHEIMERS_DISEASE_DN;BRCA1_OVEREXP_PROSTATE_DN
synaptojanin 2	-4.76487	27.1875	Synj2	0.0448609	Up	210612_s_at	SYNJ2	Synj2	1.69127	3.22942	1.91e-06	Up	NDKDYNAMINPATHWAY;TAKEDA_NUP8_HOXA9_16D_DN;UVC_TTD_4HR_DN;UVC_TTD_ALL_DN;INSULIN_ADIP_INSENS_UP;DAC_PANC_UP;BRCA1_OVEREXP_PROSTATE_DN;HSA00562_INOSITOL_PHOSPHATE_METABOLISM;HSA04070_PHOSPHATIDYLINOSITOL_SIGNALING_SYSTEM
transcription elongation factor A (SII)-like 3	-0.781549	1.71898	Tceal3	0.0388445	Up	227279_at	TCEAL3	Tceal3	1.13571	2.19727	6.08e-05	Up
transcription factor 7-like 2, T-cell specific, HMG-box	-0.66816	1.58904	Tcf7l2	0.00384304	Up	212762_s_at	TCF7L2	Tcf7l2	2.07239	4.20582	2.9e-07	Up	BRENTANI_TRANSCRIPTION_FACTORS;BASSO_HCL_DIFF;UV-CMV_UNIQUE_HCMV_6HRS_DN;UVC_TTD_8HR_DN;UVC_TTD_4HR_DN;UVC_TTD_ALL_DN;TGFBETA_ALL_UP;TGFBETA_C1_UP;TGFBETA_EARLY_UP;CMV_8HRS_DN;CMV_ALL_DN;CMV-UV_HCMV_6HRS_DN;HSA04310_WNT_SIGNALING_PATHWAY;HSA04520_ADHERENS_JUNCTION;HSA04916_MELANOGENESIS;HSA05210_COLORECTAL_CANCER;HSA05213_ENDOMETRIAL_CANCER;HSA05215_PROSTATE_CANCER;HSA05216_THYROID_CANCER;HSA0521…
TGFB-induced factor homeobox 1	-0.908077	1.87654	Tgif1	0.0420122	Up	1566901_at	TGIF1	Tgif1	1.48107	2.79155	0.000414807	Up
tRNA-histidine guanylyltransferase 1-like (S. cerevisiae)	-1.54301	2.91402	Thg1l	0.029257	Up	219122_s_at	THG1L	Thg1l	0.7557	1.68845	0.00244663	Up	ZHAN_MM_CD138_HP_VS_REST
transketolase	-1.03496	2.04905	Tkt	0.00706837	Up	208700_s_at	TKT	Tkt	1.00351	2.00487	0.0315418	Up	LE_MYELIN_DN;PENTOSE_PHOSPHATE_PATHWAY;YAGI_AML_PROGNOSIS;TARTE_PLASMA_BLASTIC;CARBON_FIXATION;LEE_TCELLS10_UP;LEE_TCELLS8_UP;MATSUDA_VALPHAINKT_DIFF;KNUDSEN_PMNS_DN;YAGI_AML_PROG_ASSOC;LEE_TCELLS1_UP;STEMCELL_NEURAL_UP;CALRES_MOUSE_UP;HYPOPHYSECTOMY_RAT_DN;CANTHARIDIN_DN;AGEING_KIDNEY_UP;GH_HYPOPHYSECTOMY_RAT_UP;GH_HYPOPHYSECTOMY_RAT_DN;IDX_TSA_UP_CLUSTER6;HSA00030_PENTOSE_PHOSPHATE_PATHWAY;HSA0…
transmembrane protein 173	-0.632789	1.55056	Tmem173	0.00665164	Up	224916_at	TMEM173	Tmem173	1.36194	2.57031	2.31e-05	Up
transmembrane protein 56	-0.620528	1.53744	Tmem56	0.0418885	Up	237515_at	TMEM56	Tmem56	1.29103	2.44702	6.55e-05	Up	LE_MYELIN_DN;GUO_HEX_DN
transportin 2 (importin 3, karyopherin beta 2b)	-0.602756	1.51861	Tnpo2	0.0384725	Up	221506_s_at	TNPO2	Tnpo2	0.593679	1.50909	0.0139489	Up
trinucleotide repeat containing 6b	-0.602453	1.5183	Tnrc6b	0.0287655	Up	230779_at	TNRC6B	Tnrc6b	0.888698	1.8515	0.00137863	Up
tensin 1	-1.41085	2.65894	Tns1	0.0187159	Up	221747_at	TNS1	Tns1	0.804478	1.74651	0.00823181	Up	INTEGRIN_MEDIATED_CELL_ADHESION_KEGG;TAKEDA_NUP8_HOXA9_16D_DN
translocase of outer mitochondrial membrane 22 homolog (yeast)	-0.896483	1.86152	Tomm22	0.0131172	Up	229076_s_at	TOMM22	Tomm22	0.859012	1.8138	0.0230147	Up	HUMAN_MITODB_6_2002;MITOCHONDRIA;AGUIRRE_PANCREAS_CHR22;CHEN_HOXA5_TARGETS_DN;HSC_LATEPROGENITORS_SHARED;HSC_LATEPROGENITORS_ADULT;HSC_LATEPROGENITORS_FETAL
tRNA methyltransferase 11 homolog (S. cerevisiae)	-0.68604	1.60886	Trmt11	0.00200367	Up	218877_s_at	TRMT11	Trmt11	0.86214	1.81773	0.000877109	Up
thymic stromal lymphopoietin	-1.24446	2.3693	Tslp	0.00964556	Up	235737_at	TSLP	Tslp	2.2465	4.7453	6.44e-06	Up	TAKEDA_NUP8_HOXA9_3D_UP;HANSON_NFKAPPB_IND;HSA04060_CYTOKINE_CYTOKINE_RECEPTOR_INTERACTION;HSA04630_JAK_STAT_SIGNALING_PATHWAY
ubiquitin specific peptidase 10	-0.801509	1.74292	Usp10	0.0265013	Up	209136_s_at	USP10	Usp10	0.690141	1.61344	0.00435912	Up	ROSS_AML1_ETO;FERRANDO_MLL_T_ALL_DN;ALZHEIMERS_DISEASE_DN;UVC_HIGH_D4_DN;STEMCELL_COMMON_UP;STEMCELL_NEURAL_UP;UVB_NHEK3_ALL;ALZHEIMERS_DISEASE_UP;BRCA_ER_NEG;GH_GHRHR_KO_6HRS_DN;UVB_NHEK2_DN;IGFR_IR_UP;UVB_NHEK3_C0;STEMCELL_HEMATOPOIETIC_UP
vesicle-associated membrane protein, associated protein B and C	-0.688348	1.61144	Vapb	0.00817238	Up	202549_at	VAPB	Vapb	0.708166	1.63373	0.0188197	Up	PENG_GLUTAMINE_UP;HEARTFAILURE_ATRIA_DN;VHL_NORMAL_UP;VHL_RCC_UP;CMV_HCMV_TIMECOURSE_48HRS_DN;RCC_NL_UP;HYPOXIA_NORMAL_UP;HYPOXIA_RCC_NOVHL_UP;CMV_HCMV_TIMECOURSE_ALL_DN;HSA01510_NEURODEGENERATIVE_DISEASES
vascular endothelial growth factor B	-0.613683	1.53016	Vegfb	0.00121646	Up	203683_s_at	VEGFB	Vegfb	1.993	3.98063	2.01e-06	Up	ICHIBA_GVHD;STANELLE_E2F1_UP;BRENTANI_ANGIOGENESIS;BYSTRYKH_HSC_TRANS_GLOCUS;SHEPARD_POS_REG_OF_CELL_PROLIFERATION;HOFFMANN_BIVSBII_LGBII;NAB_LUNG_DN;HDACI_COLON_SUL_DN;ROS_MOUSE_AORTA_UP;ALZHEIMERS_DISEASE_UP;HDACI_COLON_SUL24HRS_DN;HDACI_COLON_BUT48HRS_DN;AGEING_BRAIN_UP;HDACI_COLON_BUT24HRS_DN;HDACI_COLON_BUT16HRS_DN;ADIP_VS_PREADIP_UP;STEMCELL_HEMATOPOIETIC_UP;HDACI_COLON_BUT_DN;ADIP_VS_FIBRO…
vestigial like 3 (Drosophila)	-0.78816	1.72687	Vgll3	0.0434836	Up	227399_at	VGLL3	Vgll3	4.70755	26.1285	1.77e-08	Up	MOREAUX_TACI_HI_VS_LOW_UP;POD1_KO_DN
vacuolar protein sorting 13B (yeast)	-2.67693	6.39493	Vps13b	0.0214707	Up	236254_at	VPS13B	Vps13b	0.814225	1.75835	0.00261242	Up	FALT_BCLL_IG_MUTATED_VS_WT_DN;UVC_XPCS_ALL_DN;UVC_TTD-XPCS_COMMON_DN;BRCA_ER_POS;UVB_NHEK1_DN;UVC_XPCS_8HR_DN;UVB_NHEK1_C6;UVC_XPCS_4HR_DN;CMV_HCMV_TIMECOURSE_ALL_DN;SRC_ONCOGENIC_SIGNATURE
WD repeat domain 22	-0.672978	1.59436	Wdr22	0.0396906	Up	224703_at	WDR22	Wdr22	0.831076	1.77901	0.00340293	Up	POD1_KO_DN
WAP four-disulfide core domain 3	-7.18601	145.614	Wfdc3	0.00453774	Up	232602_at	WFDC3	Wfdc3	0.731922	1.66085	0.00184692	Up
xylosyltransferase 1	-1.12597	2.18248	Xylt1	0.0118981	Up	213725_x_at	XYLT1	Xylt1	3.12292	8.71149	4.44e-06	Up	HEPARAN_SULFATE_BIOSYNTHESIS;CHONDROITIN;HSA00532_CHONDROITIN_SULFATE_BIOSYNTHESIS;HSA01030_GLYCAN_STRUCTURES_BIOSYNTHESIS_1
YY1 transcription factor	-1.79712	3.47526	Yy1	0.0330585	Up	224718_at	YY1	Yy1	0.781266	1.71864	0.00249668	Up	HOX_GENES;KNUDSEN_PMNS_DN;FALT_BCLL_IG_MUTATED_VS_WT_DN;UVB_NHEK3_C2;UVB_NHEK3_ALL;HDACI_COLON_CLUSTER10;UVC_HIGH_ALL_DN;BRG1_ALAB_DN;UVC_HIGH_D8_DN
zinc finger and BTB domain containing 10	-2.02258	4.06309	Zbtb10	0.0279765	Up	233899_x_at	ZBTB10	Zbtb10	0.693196	1.61686	0.00621491	Up	HADDAD_HSC_CD10_UP;HADDAD_HPCLYMPHO_ENRICHED;ALZHEIMERS_DISEASE_UP
zinc finger homeobox 3	-0.691304	1.61474	Zfhx3	0.0268115	Up	226137_at	ZFHX3	Zfhx3	0.718763	1.64577	0.0153988	Up
zinc finger homeodomain 4	-1.5232	2.87427	Zfhx4	0.00962954	Up	219779_at	ZFHX4	Zfhx4	2.06737	4.19122	1.87e-05	Up	ALZHEIMERS_DISEASE_UP
zinc finger matrin type 3	-0.8763	1.83566	Zmat3	0.000135845	Up	219628_at	ZMAT3	Zmat3	0.870685	1.82853	0.00407359	Up	GOLDRATH_MEMORY;NEMETH_TNF_DN;ALZHEIMERS_DISEASE_DN;P53_BRCA1_UP;STEMCELL_COMMON_UP;STEMCELL_NEURAL_UP;ALZHEIMERS_INCIPIENT_DN;STEMCELL_HEMATOPOIETIC_UP;HSA04115_P53_SIGNALING_PATHWAY
