# Supplementary material for: Systems biology approach to identify transcriptome reprogramming and candidate microRNA targets during the progression of polycystic kidney disease
Source: BMC Syst Biol. 2011 Apr 25;5:56. doi: 10.1186/1752-0509-5-56 (PMC3111376; doi:10.1186/1752-0509-5-56)
Supplement: Additional file 17 — Gene Set Enrichment Analysis- overrepresented gene sets with shared Transcription Factors. This table shows the overrepresented overrepresented gene sets with shared Transcription Factors obtained from Gene Set Enrichment Analysis for significantly regulated genes. Sheets 1 through 3 show overrepresented gene-sets with shared Transcription Factors for up- and down-regulated genes obtained for E14.5 mutant versus wild-type comparison, E17.5 mutant versus wild-type, and mutants at E14.5 versus E17.5. [file 1752-0509-5-56-S17.XLS]

## Sheet: E14.5
Dysregulated gene sets with shared TF binding sites (p-value <0.001) at E14.5
NAME	SIZE	ES	NES	NOM p-val
SYATTGTG_UNKNOWN	115	0.407206	2.06328	0
RYCACNNRNNRNCAG_UNKNOWN	40	0.308621	1.52762	0
V$E2F_Q4_01	120	0.193035	1.50297	0
WCTCNATGGY_UNKNOWN	35	0.349654	1.49557	0
V$CMYB_01	128	0.281786	1.47972	0
GGGYGTGNY_UNKNOWN	329	0.19292	1.475	0
YTAAYNGCT_UNKNOWN	81	0.386515	1.46007	0
V$E47_02	129	0.252159	1.38588	0
V$SRF_C	128	0.432461	1.32458	0
V$SREBP1_02	48	0.456465	1.31746	0
V$E2F_Q6_01	113	0.165605	1.31478	0
V$FOXM1_01	129	0.215319	1.31139	0
RAAGNYNNCTTY_UNKNOWN	72	0.376082	1.31114	0
GCGNNANTTCC_UNKNOWN	69	0.358886	1.26862	0
V$NFKB_C	136	0.313097	1.25988	0
V$CREB_Q2	127	0.154905	1.23658	0
V$E12_Q6	133	0.213617	1.23507	0
V$PBX1_02	70	0.293084	1.23403	0
SGCGSSAAA_V$E2F1DP2_01	81	0.228186	1.21911	0
V$E2F1_Q6_01	118	0.162536	1.21512	0
V$CEBPDELTA_Q6	122	0.230284	1.20112	0
V$PITX2_Q2	141	0.222712	1.13636	0
V$AP1_Q4_01	142	0.216809	1.12015	0
V$SP1_01	142	0.201302	1.11698	0
V$P53_DECAMER_Q2	143	0.143454	1.09777	0
V$CREBP1_Q2	124	0.265463	1.09705	0
CAGNYGKNAAA_UNKNOWN	41	0.258739	1.04734	0
V$ATF4_Q2	139	0.176766	1.03274	0
YGCANTGCR_UNKNOWN	57	0.339486	1.02607	0
V$CEBP_Q2	122	0.218325	1.016	0
V$HIF1_Q3	106	0.208557	1.00161	0
WCTCNATGGY_UNKNOWN	35	-0.302184	-1.65172	0
V$CEBP_Q2_01	144	-0.349885	-1.40825	0
V$EVI1_06	15	-0.473639	-1.38879	0
V$ER_Q6_01	148	-0.32243	-1.38663	0
V$POU3F2_01	48	-0.428586	-1.38555	0
V$STAT3_01	15	-0.636081	-1.36713	0
V$OCT_C	142	-0.382406	-1.32799	0
V$TGIF_01	118	-0.328517	-1.32797	0
YTTCCNNNGGAMR_UNKNOWN	19	-0.51022	-1.32631	0
V$RSRFC4_Q2	124	-0.364707	-1.31538	0
V$AREB6_04	139	-0.304649	-1.30215	0
V$HNF4_01_B	129	-0.329392	-1.29588	0
V$AMEF2_Q6	142	-0.312253	-1.28996	0
V$FREAC3_01	123	-0.361819	-1.28916	0
V$P300_01	126	-0.211015	-1.27418	0
TAATTA_V$CHX10_01	403	-0.159115	-1.25936	0
V$AML_Q6	148	-0.217233	-1.25694	0
V$HNF3_Q6	92	-0.3773	-1.23112	0
V$FOXD3_01	107	-0.322237	-1.20533	0
GGAANCGGAANY_UNKNOWN	48	-0.260218	-1.19861	0
V$GNCF_01	36	-0.409398	-1.17293	0
V$HAND1E47_01	128	-0.238288	-1.17054	0
YYCATTCAWW_UNKNOWN	101	-0.294887	-1.13084	0
V$S8_01	128	-0.229954	-1.05427	0
V$STAT_Q6	143	-0.21164	-1.01296	0
CGTSACG_V$PAX3_B	69	-0.241863	-1.00751	0
V$SF1_Q6	133	-0.227438	-1.00435	0
V$CEBPB_01	143	-0.221177	-1.00376	0
GGCNRNWCTTYS_UNKNOWN	43	-0.243417	-1	0
YGACNNYACAR_UNKNOWN	38	-0.49519	-1.49313	0.043
V$SOX9_B1	129	-0.49321	-1.47274	0.043
YAATNANRNNNCAG_UNKNOWN	32	-0.54625	-1.32103	0.0484234

## Sheet: E17.5
Dysregulated gene sets with shared TF binding sites (p-value <0.001) at E17.5
NAME	SIZE	ES	NES	NOM p-val
RGTTAMWNATT_V$HNF1_01	44	0.502561	1.74329	0
V$EGR3_01	39	0.485023	1.72835	0
RNCTGNYNRNCTGNY_UNKNOWN	30	0.519842	1.63417	0
SYATTGTG_UNKNOWN	115	0.269636	1.59401	0
V$HIF1_Q5	118	0.269271	1.49394	0
V$NFY_Q6	132	0.297778	1.46188	0
V$AP2_Q6	135	0.311015	1.43599	0
V$HNF1_01	124	0.346826	1.43458	0
V$CEBP_Q2_01	144	0.277819	1.3953	0
TGANNYRGCA_V$TCF11MAFG_01	152	0.2491	1.35481	0
GGAANCGGAANY_UNKNOWN	48	0.507751	1.35433	0
V$HEN1_01	105	0.205342	1.35225	0
V$ALPHACP1_01	128	0.174619	1.34754	0
V$AP2_Q3	139	0.189606	1.2675	0
V$SRY_02	135	0.261363	1.26623	0
V$TEF_Q6	113	0.332723	1.25895	0
V$OCT1_04	129	0.186502	1.25119	0
V$NFKAPPAB_01	134	0.225151	1.24477	0
RRCCGTTA_UNKNOWN	29	0.324223	1.23024	0
V$CMYB_01	128	0.144707	1.22922	0
AAAYRNCTG_UNKNOWN	208	0.16853	1.20439	0
TGASTMAGC_V$NFE2_01	107	0.233023	1.18849	0
V$ARNT_02	117	0.19381	1.18531	0
V$NFE2_01	138	0.173638	1.18182	0
YTATTTTNR_V$MEF2_02	354	0.136044	1.17442	0
V$FREAC2_01	135	0.204311	1.17046	0
ACTWSNACTNY_UNKNOWN	42	0.306064	1.16674	0
V$FOXO1_02	137	0.187731	1.16056	0
V$NF1_Q6	135	0.196238	1.15982	0
V$AP2ALPHA_01	137	0.1441	1.11485	0
V$P53_02	135	0.149807	1.11435	0
V$HNF4_Q6	127	0.235881	1.09866	0
V$HFH1_01	134	0.168408	1.06235	0
TCCATTKW_UNKNOWN	125	0.230842	1.00787	0
TTGCWCAAY_V$CEBPB_02	39	0.340595	1.18135	0.0436321
V$CEBP_01	138	-0.273469	-1.63124	0
YATGNWAAT_V$OCT_C	199	-0.280732	-1.42964	0
V$EVI1_03	34	-0.356236	-1.4277	0
CTAWWWATA_V$RSRFC4_Q2	193	-0.202833	-1.4008	0
V$HMEF2_Q6	72	-0.297531	-1.39755	0
V$E2F_Q3_01	115	-0.24561	-1.35154	0
GCANCTGNY_V$MYOD_Q6	462	-0.185685	-1.32274	0
V$MYOD_Q6	128	-0.235427	-1.30895	0
V$IRF7_01	129	-0.174909	-1.2866	0
V$HSF_Q6	96	-0.245442	-1.27551	0
GCGSCMNTTT_UNKNOWN	36	-0.524498	-1.25655	0
V$E2F1_Q4_01	114	-0.219634	-1.20856	0
WCTCNATGGY_UNKNOWN	35	-0.229829	-1.18603	0
GGCNKCCATNK_UNKNOWN	55	-0.421416	-1.16907	0
V$EVI1_06	15	-0.278479	-1.0893	0
V$TITF1_Q3	130	-0.143915	-1.05646	0
KCCGNSWTTT_UNKNOWN	55	-0.243557	-1.00081	0
V$ZIC1_01	140	-0.184443	-1.24902	0.0437666

## Sheet: E14.5vsE17.5_mutants
Dysregulated gene sets with shared TF binding sites (p-value <0.001) in mutants
NAME	SIZE	ES	NES	NOM p-val
V$MAZ_Q6	99	0.30374	1.70713	0
V$SP1_Q2_01	132	0.26086	1.67339	0
WCTCNATGGY_UNKNOWN	35	0.303802	1.39594	0
YATTNATC_UNKNOWN	187	0.251377	1.38978	0
V$GATA6_01	133	0.312003	1.3871	0
V$AP2ALPHA_01	137	0.160978	1.37094	0
V$PXR_Q2	143	0.131203	1.34406	0
CTGYNNCTYTAA_UNKNOWN	42	0.456245	1.31897	0
TCCATTKW_UNKNOWN	125	0.190574	1.29523	0
V$GATA_C	139	0.247653	1.28943	0
V$GR_Q6	140	0.275131	1.26802	0
GTGACGY_V$E4F1_Q6	304	0.168183	1.20394	0
V$SP1_01	142	0.204418	1.19435	0
V$VDR_Q6	129	0.165941	1.19124	0
V$TAL1BETAE47_01	129	0.169186	1.19079	0
V$LMO2COM_02	128	0.127914	1.17142	0
V$HNF4_01	135	0.159586	1.14859	0
V$IRF1_01	134	0.139539	1.14557	0
V$PAX_Q6	140	0.157922	1.13893	0
V$HFH4_01	105	0.172481	1.13742	0
V$FAC1_01	109	0.232626	1.1346	0
SGCGSSAAA_V$E2F1DP2_01	81	0.21738	1.1052	0
TGCTGAY_UNKNOWN	276	0.109842	1.09388	0
V$FOXO3_01	127	0.183449	1.02375	0
V$PAX2_01	27	0.219889	1.02031	0
V$HTF_01	36	0.219543	1.01551	0
V$EVI1_06	15	0.216087	1.01456	0
V$PAX6_01	48	0.193227	1.00644	0
YWATTWNNRGCT_UNKNOWN	36	0.16591	1.00314	0
V$MAF_Q6	155	0.107565	1	0
V$NGFIC_01	128	0.103517	1	0
V$HNF4_Q6	127	0.130505	1	0
V$CREB_Q4_01	108	0.0592252	1	0
V$EGR1_01	140	0.147786	1	0
V$PBX1_01	131	0.0909288	1	0
V$LHX3_01	123	0.154915	1	0
V$HSF1_01	134	0.265811	1.29518	0.046
RGAANNTTC_V$HSF1_01	221	0.171872	1.18232	0.046
V$COMP1_01	70	-0.481315	-1.62953	0
CRGAARNNNNCGA_UNKNOWN	25	-0.456395	-1.41362	0
V$PAX4_01	141	-0.221449	-1.37382	0
GTCNYYATGR_UNKNOWN	45	-0.199196	-1.33597	0
V$TATA_C	164	-0.222179	-1.33586	0
V$NFY_01	125	-0.228643	-1.32101	0
V$MZF1_02	135	-0.303625	-1.30893	0
V$NFY_C	123	-0.194602	-1.25511	0
GCGSCMNTTT_UNKNOWN	36	-0.224414	-1.14704	0
V$MMEF2_Q6	145	-0.218844	-1.13342	0
V$COUP_01	130	-0.146492	-1.13228	0
V$E2F1_Q3	112	-0.12545	-1.00847	0
V$SREBP1_Q6	134	-0.312909	-1.44631	0.038
