# Supplementary material for: Systems biology approach to identify transcriptome reprogramming and candidate microRNA targets during the progression of polycystic kidney disease
Source: BMC Syst Biol. 2011 Apr 25;5:56. doi: 10.1186/1752-0509-5-56 (PMC3111376; doi:10.1186/1752-0509-5-56)
Supplement: Additional file 18 — Predicted target miRNAs for significantly regulated genes at E14.5. This table shows the predicted target miRNAs for significantly regulated genes at E14.5. Four tools-TargetScan, miRanda, miRDB and microT were used for prediction and results were overlapped. Only those miRNA:gene pairs are shown that are predicted by atleast two tools. [file 1752-0509-5-56-S18.XLS]

## Sheet: E14_hvsd_miRNA.txt
miRNA	Genes	Log_fold_change_gene	P-value	RefSeqID	Detail	Algorithms
mmu-let-7a	Abcc10	1.50097	0.00669167	NM_145140, NM_170680, NP_660122, NP_733780	ATP-binding cassette, sub-family C (CFTR/MRP), member 10	T,R	T= microT
mmu-let-7a	Cd86	1.62599	0.0451152	NM_019388, NP_062261	CD86 antigen	T,R	R=miRanda
mmu-let-7a	Cyp8b1	-1.88224	0.0345202	NM_010012, NP_034142	cytochrome P450, family 8, subfamily b, polypeptide 1	T,R	D=miRDB
mmu-let-7a	Dlgap4	-2.08401	0.0408258	NM_001042487, NM_001042488, NM_146128, NP_001035952, NP_001035953, NP_666240	discs, large homolog-associated protein 4 (Drosophila)	T,R	S=TargetScan
mmu-let-7a	Hlf	-4.19478	0.000522289	NM_172563, NP_766151	hepatic leukemia factor	T,R
mmu-let-7a	Hsd3b2	4.49235	0.000530744	NM_153193, NP_694873	hydroxy-delta-5-steroid dehydrogenase, 3 beta- and steroid delta-isomerase 2	T,R
mmu-let-7a	Klk10	2.45456	0.0133078	NM_133712, NP_598473	kallikrein related-peptidase 10	T,R
mmu-let-7a	Rbpj	1.31576	0.0134022	NM_001080927, NM_001080928, NM_009035, NP_001074396, NP_001074397, NP_033061	recombination signal binding protein for immunoglobulin kappa J region	T,R
mmu-let-7a	Hlf	-4.19478	0.000522289		hepatic leukemia factor	T,D
mmu-let-7a	Klk10	2.45456	0.0133078		kallikrein related-peptidase 10	T,D
mmu-let-7a	Hlf	-4.19478	0.000522289	NM_172563, NP_766151	hepatic leukemia factor	T,D,R
mmu-let-7a	Klk10	2.45456	0.0133078	NM_133712, NP_598473	kallikrein related-peptidase 10	T,D,R
mmu-let-7a	Hlf	-4.19478	0.000522289	NM_172563, NP_766151	hepatic leukemia factor	D,R
mmu-let-7a	Klk10	2.45456	0.0133078	NM_133712, NP_598473	kallikrein related-peptidase 10	D,R
mmu-let-7b	Abcc10	1.50097	0.00669167	NM_145140, NM_170680, NP_660122, NP_733780	ATP-binding cassette, sub-family C (CFTR/MRP), member 10	T,R
mmu-let-7b	Cd86	1.62599	0.0451152	NM_019388, NP_062261	CD86 antigen	T,R
mmu-let-7b	Dlgap4	-2.08401	0.0408258	NM_001042487, NM_001042488, NM_146128, NP_001035952, NP_001035953, NP_666240	discs, large homolog-associated protein 4 (Drosophila)	T,R
mmu-let-7b	Hsd3b2	4.49235	0.000530744	NM_153193, NP_694873	hydroxy-delta-5-steroid dehydrogenase, 3 beta- and steroid delta-isomerase 2	T,R
mmu-let-7b	Klk10	2.45456	0.0133078	NM_133712, NP_598473	kallikrein related-peptidase 10	T,R
mmu-let-7b	Ldlrad3	-1.61202	0.00800008	NM_178886, NP_849217	low density lipoprotein receptor class A domain containing 3	T,R
mmu-let-7b	Ly6g6c	-1.9544	9.4e-07	NM_023463, NP_075952	lymphocyte antigen 6 complex, locus G6C	T,R
mmu-let-7b	Odz2	2.47177	0.0458047	NM_011856, NP_035986	odd Oz/ten-m homolog 2 (Drosophila)	T,R
mmu-let-7b	Rbpj	1.31576	0.0134022	NM_001080927, NM_001080928, NM_009035, NP_001074396, NP_001074397, NP_033061	recombination signal binding protein for immunoglobulin kappa J region	T,R
mmu-let-7b	Scn3b	-5.2667	0.0211361	NM_001083917, NM_153522, NM_178227, NP_001077386, NP_705742, NP_839941	sodium channel, voltage-gated, type III, beta	T,R
mmu-let-7b	Spnb4	2.38962	0.0300605	NM_032610, NP_115999	spectrin beta 4	T,R
mmu-let-7b	Hlf	-4.19478	0.000522289		hepatic leukemia factor	T,D
mmu-let-7b	Klk10	2.45456	0.0133078		kallikrein related-peptidase 10	T,D
mmu-let-7b	Klk10	2.45456	0.0133078	NM_133712, NP_598473	kallikrein related-peptidase 10	T,D,R
mmu-let-7b	Klk10	2.45456	0.0133078	NM_133712, NP_598473	kallikrein related-peptidase 10	D,R
mmu-let-7c	Abcc10	1.50097	0.00669167	NM_145140, NM_170680, NP_660122, NP_733780	ATP-binding cassette, sub-family C (CFTR/MRP), member 10	T,R
mmu-let-7c	Cd86	1.62599	0.0451152	NM_019388, NP_062261	CD86 antigen	T,R
mmu-let-7c	Cyp8b1	-1.88224	0.0345202	NM_010012, NP_034142	cytochrome P450, family 8, subfamily b, polypeptide 1	T,R
mmu-let-7c	Dlgap4	-2.08401	0.0408258	NM_001042487, NM_001042488, NM_146128, NP_001035952, NP_001035953, NP_666240	discs, large homolog-associated protein 4 (Drosophila)	T,R
mmu-let-7c	Hlf	-4.19478	0.000522289	NM_172563, NP_766151	hepatic leukemia factor	T,R
mmu-let-7c	Hsd3b2	4.49235	0.000530744	NM_153193, NP_694873	hydroxy-delta-5-steroid dehydrogenase, 3 beta- and steroid delta-isomerase 2	T,R
mmu-let-7c	Klk10	2.45456	0.0133078	NM_133712, NP_598473	kallikrein related-peptidase 10	T,R
mmu-let-7c	Rbpj	1.31576	0.0134022	NM_001080927, NM_001080928, NM_009035, NP_001074396, NP_001074397, NP_033061	recombination signal binding protein for immunoglobulin kappa J region	T,R
mmu-let-7c	Hlf	-4.19478	0.000522289		hepatic leukemia factor	T,D
mmu-let-7c	Klk10	2.45456	0.0133078		kallikrein related-peptidase 10	T,D
mmu-let-7c	Hlf	-4.19478	0.000522289	NM_172563, NP_766151	hepatic leukemia factor	T,D,R
mmu-let-7c	Klk10	2.45456	0.0133078	NM_133712, NP_598473	kallikrein related-peptidase 10	T,D,R
mmu-let-7c	Hlf	-4.19478	0.000522289	NM_172563, NP_766151	hepatic leukemia factor	D,R
mmu-let-7c	Klk10	2.45456	0.0133078	NM_133712, NP_598473	kallikrein related-peptidase 10	D,R
mmu-let-7d	8030462N17Rik	1.22111	0.0395203	NM_178670, NP_848785	RIKEN cDNA 8030462N17 gene	T,R
mmu-let-7d	Abcc10	1.50097	0.00669167	NM_145140, NM_170680, NP_660122, NP_733780	ATP-binding cassette, sub-family C (CFTR/MRP), member 10	T,R
mmu-let-7d	Arhgap26	2.01902	0.0316946	NM_175164, NP_780373	Rho GTPase activating protein 26	T,R
mmu-let-7d	Cd86	1.62599	0.0451152	NM_019388, NP_062261	CD86 antigen	T,R
mmu-let-7d	Dlgap4	-2.08401	0.0408258	NM_001042487, NM_001042488, NM_146128, NP_001035952, NP_001035953, NP_666240	discs, large homolog-associated protein 4 (Drosophila)	T,R
mmu-let-7d	Fgfr3	-2.04298	0.0305407	NM_008010, NP_032036	fibroblast growth factor receptor 3	T,R
mmu-let-7d	Hlf	-4.19478	0.000522289	NM_172563, NP_766151	hepatic leukemia factor	T,R
mmu-let-7d	Hsd3b2	4.49235	0.000530744	NM_153193, NP_694873	hydroxy-delta-5-steroid dehydrogenase, 3 beta- and steroid delta-isomerase 2	T,R
mmu-let-7d	Klk10	2.45456	0.0133078	NM_133712, NP_598473	kallikrein related-peptidase 10	T,R
mmu-let-7d	Larp1	3.29118	0.0346116	XM_126172, XM_905029, XP_126172, XP_910122	La ribonucleoprotein domain family, member 1	T,R
mmu-let-7d	Rbpj	1.31576	0.0134022	NM_001080927, NM_001080928, NM_009035, NP_001074396, NP_001074397, NP_033061	recombination signal binding protein for immunoglobulin kappa J region	T,R
mmu-let-7d	Hlf	-4.19478	0.000522289		hepatic leukemia factor	T,D
mmu-let-7d	Klk10	2.45456	0.0133078		kallikrein related-peptidase 10	T,D
mmu-let-7d	Hlf	-4.19478	0.000522289	NM_172563, NP_766151	hepatic leukemia factor	T,D,R
mmu-let-7d	Klk10	2.45456	0.0133078	NM_133712, NP_598473	kallikrein related-peptidase 10	T,D,R
mmu-let-7d	Hlf	-4.19478	0.000522289	NM_172563, NP_766151	hepatic leukemia factor	D,R
mmu-let-7d	Klk10	2.45456	0.0133078	NM_133712, NP_598473	kallikrein related-peptidase 10	D,R
mmu-let-7e	Abcc10	1.50097	0.00669167	NM_145140, NM_170680, NP_660122, NP_733780	ATP-binding cassette, sub-family C (CFTR/MRP), member 10	T,R
mmu-let-7e	Cd86	1.62599	0.0451152	NM_019388, NP_062261	CD86 antigen	T,R
mmu-let-7e	Dlgap4	-2.08401	0.0408258	NM_001042487, NM_001042488, NM_146128, NP_001035952, NP_001035953, NP_666240	discs, large homolog-associated protein 4 (Drosophila)	T,R
mmu-let-7e	Hlf	-4.19478	0.000522289	NM_172563, NP_766151	hepatic leukemia factor	T,R
mmu-let-7e	Hsd3b2	4.49235	0.000530744	NM_153193, NP_694873	hydroxy-delta-5-steroid dehydrogenase, 3 beta- and steroid delta-isomerase 2	T,R
mmu-let-7e	Klk10	2.45456	0.0133078	NM_133712, NP_598473	kallikrein related-peptidase 10	T,R
mmu-let-7e	Larp1	3.29118	0.0346116	XM_126172, XM_905029, XP_126172, XP_910122	La ribonucleoprotein domain family, member 1	T,R
mmu-let-7e	Ly6g6c	-1.9544	9.4e-07	NM_023463, NP_075952	lymphocyte antigen 6 complex, locus G6C	T,R
mmu-let-7e	Mill1	1.11314	0.0387087	NM_153749, NP_715630	MHC I like leukocyte 1	T,R
mmu-let-7e	Rbpj	1.31576	0.0134022	NM_001080927, NM_001080928, NM_009035, NP_001074396, NP_001074397, NP_033061	recombination signal binding protein for immunoglobulin kappa J region	T,R
mmu-let-7e	Rtn3	-1.01854	0.0427203	NM_001003930, NM_001003933, NM_001003934, NM_053076, NP_001003930, NP_001003933, NP_001003934, NP_444306	reticulon 3	T,R
mmu-let-7e	Upk1a	3.98944	0.00569745	NM_026815, NP_081091	uroplakin 1A	T,R
mmu-let-7e	Hlf	-4.19478	0.000522289		hepatic leukemia factor	T,D
mmu-let-7e	Klk10	2.45456	0.0133078		kallikrein related-peptidase 10	T,D
mmu-let-7e	Hlf	-4.19478	0.000522289	NM_172563, NP_766151	hepatic leukemia factor	T,D,R
mmu-let-7e	Klk10	2.45456	0.0133078	NM_133712, NP_598473	kallikrein related-peptidase 10	T,D,R
mmu-let-7e	Hlf	-4.19478	0.000522289	NM_172563, NP_766151	hepatic leukemia factor	D,R
mmu-let-7e	Klk10	2.45456	0.0133078	NM_133712, NP_598473	kallikrein related-peptidase 10	D,R
mmu-let-7f	Abcc10	1.50097	0.00669167	NM_145140, NM_170680, NP_660122, NP_733780	ATP-binding cassette, sub-family C (CFTR/MRP), member 10	T,R
mmu-let-7f	Cd86	1.62599	0.0451152	NM_019388, NP_062261	CD86 antigen	T,R
mmu-let-7f	Cyp8b1	-1.88224	0.0345202	NM_010012, NP_034142	cytochrome P450, family 8, subfamily b, polypeptide 1	T,R
mmu-let-7f	Dlgap4	-2.08401	0.0408258	NM_001042487, NM_001042488, NM_146128, NP_001035952, NP_001035953, NP_666240	discs, large homolog-associated protein 4 (Drosophila)	T,R
mmu-let-7f	Hlf	-4.19478	0.000522289	NM_172563, NP_766151	hepatic leukemia factor	T,R
mmu-let-7f	Hsd3b2	4.49235	0.000530744	NM_153193, NP_694873	hydroxy-delta-5-steroid dehydrogenase, 3 beta- and steroid delta-isomerase 2	T,R
mmu-let-7f	Klk10	2.45456	0.0133078	NM_133712, NP_598473	kallikrein related-peptidase 10	T,R
mmu-let-7f	Rbpj	1.31576	0.0134022	NM_001080927, NM_001080928, NM_009035, NP_001074396, NP_001074397, NP_033061	recombination signal binding protein for immunoglobulin kappa J region	T,R
mmu-let-7f	Rtn3	-1.01854	0.0427203	NM_001003930, NM_001003933, NM_001003934, NM_053076, NP_001003930, NP_001003933, NP_001003934, NP_444306	reticulon 3	T,R
mmu-let-7f	Hlf	-4.19478	0.000522289		hepatic leukemia factor	T,D
mmu-let-7f	Klk10	2.45456	0.0133078		kallikrein related-peptidase 10	T,D
mmu-let-7f	Hlf	-4.19478	0.000522289	NM_172563, NP_766151	hepatic leukemia factor	T,D,R
mmu-let-7f	Klk10	2.45456	0.0133078	NM_133712, NP_598473	kallikrein related-peptidase 10	T,D,R
mmu-let-7f	Hlf	-4.19478	0.000522289	NM_172563, NP_766151	hepatic leukemia factor	D,R
mmu-let-7f	Klk10	2.45456	0.0133078	NM_133712, NP_598473	kallikrein related-peptidase 10	D,R
mmu-let-7g	Abcc10	1.50097	0.00669167	NM_145140, NM_170680, NP_660122, NP_733780	ATP-binding cassette, sub-family C (CFTR/MRP), member 10	T,R
mmu-let-7g	Cd86	1.62599	0.0451152	NM_019388, NP_062261	CD86 antigen	T,R
mmu-let-7g	Cpeb3	4.31371	0.00954906	NM_198300, NP_938042	cytoplasmic polyadenylation element binding protein 3	T,R
mmu-let-7g	Cyp8b1	-1.88224	0.0345202	NM_010012, NP_034142	cytochrome P450, family 8, subfamily b, polypeptide 1	T,R
mmu-let-7g	Dlgap4	-2.08401	0.0408258	NM_001042487, NM_001042488, NM_146128, NP_001035952, NP_001035953, NP_666240	discs, large homolog-associated protein 4 (Drosophila)	T,R
mmu-let-7g	Hlf	-4.19478	0.000522289	NM_172563, NP_766151	hepatic leukemia factor	T,R
mmu-let-7g	Hsd3b2	4.49235	0.000530744	NM_153193, NP_694873	hydroxy-delta-5-steroid dehydrogenase, 3 beta- and steroid delta-isomerase 2	T,R
mmu-let-7g	Klk10	2.45456	0.0133078	NM_133712, NP_598473	kallikrein related-peptidase 10	T,R
mmu-let-7g	Ldlrad3	-1.61202	0.00800008	NM_178886, NP_849217	low density lipoprotein receptor class A domain containing 3	T,R
mmu-let-7g	Ly6g6c	-1.9544	9.4e-07	NM_023463, NP_075952	lymphocyte antigen 6 complex, locus G6C	T,R
mmu-let-7g	Rbpj	1.31576	0.0134022	NM_001080927, NM_001080928, NM_009035, NP_001074396, NP_001074397, NP_033061	recombination signal binding protein for immunoglobulin kappa J region	T,R
mmu-let-7g	Upk1a	3.98944	0.00569745	NM_026815, NP_081091	uroplakin 1A	T,R
mmu-let-7g	Hlf	-4.19478	0.000522289		hepatic leukemia factor	T,D
mmu-let-7g	Klk10	2.45456	0.0133078		kallikrein related-peptidase 10	T,D
mmu-let-7g	Hlf	-4.19478	0.000522289	NM_172563, NP_766151	hepatic leukemia factor	T,D,R
mmu-let-7g	Klk10	2.45456	0.0133078	NM_133712, NP_598473	kallikrein related-peptidase 10	T,D,R
mmu-let-7g	Hlf	-4.19478	0.000522289	NM_172563, NP_766151	hepatic leukemia factor	D,R
mmu-let-7g	Klk10	2.45456	0.0133078	NM_133712, NP_598473	kallikrein related-peptidase 10	D,R
mmu-let-7i	Abcc10	1.50097	0.00669167	NM_145140, NM_170680, NP_660122, NP_733780	ATP-binding cassette, sub-family C (CFTR/MRP), member 10	T,R
mmu-let-7i	Cd86	1.62599	0.0451152	NM_019388, NP_062261	CD86 antigen	T,R
mmu-let-7i	Cyp8b1	-1.88224	0.0345202	NM_010012, NP_034142	cytochrome P450, family 8, subfamily b, polypeptide 1	T,R
mmu-let-7i	Dlgap4	-2.08401	0.0408258	NM_001042487, NM_001042488, NM_146128, NP_001035952, NP_001035953, NP_666240	discs, large homolog-associated protein 4 (Drosophila)	T,R
mmu-let-7i	Hlf	-4.19478	0.000522289	NM_172563, NP_766151	hepatic leukemia factor	T,R
mmu-let-7i	Hsd3b2	4.49235	0.000530744	NM_153193, NP_694873	hydroxy-delta-5-steroid dehydrogenase, 3 beta- and steroid delta-isomerase 2	T,R
mmu-let-7i	Klk10	2.45456	0.0133078	NM_133712, NP_598473	kallikrein related-peptidase 10	T,R
mmu-let-7i	Ldlrad3	-1.61202	0.00800008	NM_178886, NP_849217	low density lipoprotein receptor class A domain containing 3	T,R
mmu-let-7i	Ly6g6c	-1.9544	9.4e-07	NM_023463, NP_075952	lymphocyte antigen 6 complex, locus G6C	T,R
mmu-let-7i	Rbpj	1.31576	0.0134022	NM_001080927, NM_001080928, NM_009035, NP_001074396, NP_001074397, NP_033061	recombination signal binding protein for immunoglobulin kappa J region	T,R
mmu-let-7i	Upk1a	3.98944	0.00569745	NM_026815, NP_081091	uroplakin 1A	T,R
mmu-let-7i	Hlf	-4.19478	0.000522289		hepatic leukemia factor	T,D
mmu-let-7i	Klk10	2.45456	0.0133078		kallikrein related-peptidase 10	T,D
mmu-let-7i	Hlf	-4.19478	0.000522289	NM_172563, NP_766151	hepatic leukemia factor	T,D,R
mmu-let-7i	Klk10	2.45456	0.0133078	NM_133712, NP_598473	kallikrein related-peptidase 10	T,D,R
mmu-let-7i	Hlf	-4.19478	0.000522289	NM_172563, NP_766151	hepatic leukemia factor	D,R
mmu-let-7i	Klk10	2.45456	0.0133078	NM_133712, NP_598473	kallikrein related-peptidase 10	D,R
mmu-miR-1	Api5	2.07407	0.0400635	NM_007466, NP_031492	apoptosis inhibitor 5	D,R
mmu-miR-1	Gdap1l1	-1.36307	0.0443673	NM_144891, NP_659140	ganglioside-induced differentiation-associated protein 1-like 1	D,R
mmu-miR-1	Tpm3	3.37152	0.0246998	NM_022314, NP_071709	tropomyosin 3, gamma	D,R
mmu-miR-1	Api5	2.07407	0.0400635	NM_007466, NP_031492	apoptosis inhibitor 5	S,R
mmu-miR-1	Gdap1l1	-1.36307	0.0443673	NM_144891, NP_659140	ganglioside-induced differentiation-associated protein 1-like 1	S,R
mmu-miR-1	Ptprj	-3.17904	0.0042286	NM_001135657, NM_008982, NP_001129129, NP_033008	protein tyrosine phosphatase, receptor type, J	S,R
mmu-miR-1	Tcp11l1	1.29323	0.013579	NM_177190, NP_796164	t-complex 11 like 1	S,R
mmu-miR-1	Api5	2.07407	0.0400635		apoptosis inhibitor 5	S,D
mmu-miR-1	Gdap1l1	-1.36307	0.0443673		ganglioside-induced differentiation-associated protein 1-like 1	S,D
mmu-miR-1	Hnrnpa3	-3.06518	0.0416162		heterogeneous nuclear ribonucleoprotein A3	S,D
mmu-miR-1	Api5	2.07407	0.0400635	NM_007466, NP_031492	apoptosis inhibitor 5	S,D,R
mmu-miR-1	Gdap1l1	-1.36307	0.0443673	NM_144891, NP_659140	ganglioside-induced differentiation-associated protein 1-like 1	S,D,R
mmu-miR-100	Abhd2	1.08864	0.0139508	NM_018811, NP_061281	abhydrolase domain containing 2	T,R
mmu-miR-100	Fgfr3	-2.04298	0.0305407	NM_008010, NP_032036	fibroblast growth factor receptor 3	S,R
mmu-miR-101a	8030462N17Rik	1.22111	0.0395203	NM_178670, NP_848785	RIKEN cDNA 8030462N17 gene	T,R
mmu-miR-101a	Adamts20	2.04158	0.00113368	NM_177431, NP_803180	a disintegrin-like and metallopeptidase (reprolysin type) with thrombospondin type 1 motif, 20	T,R
mmu-miR-101a	Cd86	1.62599	0.0451152	NM_019388, NP_062261	CD86 antigen	T,R
mmu-miR-101a	Cpeb3	4.31371	0.00954906	NM_198300, NP_938042	cytoplasmic polyadenylation element binding protein 3	T,R
mmu-miR-101a	Fndc8	2.39755	0.0264864	NM_030224, NP_084500	fibronectin type III domain containing 8	T,R
mmu-miR-101a	Ppp3r1	1.71256	0.0379416	NM_024459, NP_077779	protein phosphatase 3, regulatory subunit B, alpha isoform (calcineurin B, type I)	T,R
mmu-miR-101a	Rab27b	-1.10119	0.00104353	NM_001082553, NM_030554, NP_001076022, NP_085031	RAB27b, member RAS oncogene family	T,R
mmu-miR-101a	Ttc3	-2.61179	0.0326589	NM_009441, NP_033467	tetratricopeptide repeat domain 3	T,R
mmu-miR-101a	Zcchc2	-3.30247	0.00708337	NM_001122675, NM_001122676, NP_001116147, NP_001116148, XM_001478125, XM_980580, XP_001478175, XP_985674	zinc finger, CCHC domain containing 2	T,R
mmu-miR-101a	Aspn	-1.26493	0.00725638		asporin	T,D
mmu-miR-101a	Cpeb3	4.31371	0.00954906		cytoplasmic polyadenylation element binding protein 3	T,D
mmu-miR-101a	Gpr116	1.8051	0.0187796		G protein-coupled receptor 116	T,D
mmu-miR-101a	Zcchc2	-3.30247	0.00708337		zinc finger, CCHC domain containing 2	T,D
mmu-miR-101a	Cpeb3	4.31371	0.00954906	NM_198300, NP_938042	cytoplasmic polyadenylation element binding protein 3	T,D,R
mmu-miR-101a	Zcchc2	-3.30247	0.00708337	NM_001122675, NM_001122676, NP_001116147, NP_001116148, XM_001478125, XM_980580, XP_001478175, XP_985674	zinc finger, CCHC domain containing 2	T,D,R
mmu-miR-101a	Cpeb3	4.31371	0.00954906	NM_198300, NP_938042	cytoplasmic polyadenylation element binding protein 3	D,R
mmu-miR-101a	Zcchc2	-3.30247	0.00708337	NM_001122675, NM_001122676, NP_001116147, NP_001116148, XM_001478125, XM_980580, XP_001478175, XP_985674	zinc finger, CCHC domain containing 2	D,R
mmu-miR-101b	8030462N17Rik	1.22111	0.0395203	NM_178670, NP_848785	RIKEN cDNA 8030462N17 gene	T,R
mmu-miR-101b	Adamts20	2.04158	0.00113368	NM_177431, NP_803180	a disintegrin-like and metallopeptidase (reprolysin type) with thrombospondin type 1 motif, 20	T,R
mmu-miR-101b	Cd86	1.62599	0.0451152	NM_019388, NP_062261	CD86 antigen	T,R
mmu-miR-101b	Cpeb3	4.31371	0.00954906	NM_198300, NP_938042	cytoplasmic polyadenylation element binding protein 3	T,R
mmu-miR-101b	Fndc8	2.39755	0.0264864	NM_030224, NP_084500	fibronectin type III domain containing 8	T,R
mmu-miR-101b	Ppp3r1	1.71256	0.0379416	NM_024459, NP_077779	protein phosphatase 3, regulatory subunit B, alpha isoform (calcineurin B, type I)	T,R
mmu-miR-101b	Ptprj	-3.17904	0.0042286	NM_001135657, NM_008982, NP_001129129, NP_033008	protein tyrosine phosphatase, receptor type, J	T,R
mmu-miR-101b	Rab27b	-1.10119	0.00104353	NM_001082553, NM_030554, NP_001076022, NP_085031	RAB27b, member RAS oncogene family	T,R
mmu-miR-101b	Ttc3	-2.61179	0.0326589	NM_009441, NP_033467	tetratricopeptide repeat domain 3	T,R
mmu-miR-101b	Zcchc2	-3.30247	0.00708337	NM_001122675, NM_001122676, NP_001116147, NP_001116148, XM_001478125, XM_980580, XP_001478175, XP_985674	zinc finger, CCHC domain containing 2	T,R
mmu-miR-101b	Aspn	-1.26493	0.00725638		asporin	T,D
mmu-miR-101b	Cpeb3	4.31371	0.00954906		cytoplasmic polyadenylation element binding protein 3	T,D
mmu-miR-101b	Gpr116	1.8051	0.0187796		G protein-coupled receptor 116	T,D
mmu-miR-101b	Zcchc2	-3.30247	0.00708337		zinc finger, CCHC domain containing 2	T,D
mmu-miR-101b	Cpeb3	4.31371	0.00954906	NM_198300, NP_938042	cytoplasmic polyadenylation element binding protein 3	T,D,R
mmu-miR-101b	Zcchc2	-3.30247	0.00708337	NM_001122675, NM_001122676, NP_001116147, NP_001116148, XM_001478125, XM_980580, XP_001478175, XP_985674	zinc finger, CCHC domain containing 2	T,D,R
mmu-miR-101b	Cpeb3	4.31371	0.00954906	NM_198300, NP_938042	cytoplasmic polyadenylation element binding protein 3	D,R
mmu-miR-101b	Zcchc2	-3.30247	0.00708337	NM_001122675, NM_001122676, NP_001116147, NP_001116148, XM_001478125, XM_980580, XP_001478175, XP_985674	zinc finger, CCHC domain containing 2	D,R
mmu-miR-103	Arhgap26	2.01902	0.0316946	NM_175164, NP_780373	Rho GTPase activating protein 26	T,R
mmu-miR-103	Atp8a1	-2.57375	0.036687	NM_001038999, NM_009727, NP_001034088, NP_033857	ATPase, aminophospholipid transporter (APLT), class I, type 8A, member 1	T,R
mmu-miR-103	Cpeb3	4.31371	0.00954906	NM_198300, NP_938042	cytoplasmic polyadenylation element binding protein 3	T,R
mmu-miR-103	Cyp8b1	-1.88224	0.0345202	NM_010012, NP_034142	cytochrome P450, family 8, subfamily b, polypeptide 1	T,R
mmu-miR-103	Dlgap4	-2.08401	0.0408258	NM_001042487, NM_001042488, NM_146128, NP_001035952, NP_001035953, NP_666240	discs, large homolog-associated protein 4 (Drosophila)	T,R
mmu-miR-103	Hlf	-4.19478	0.000522289	NM_172563, NP_766151	hepatic leukemia factor	T,R
mmu-miR-103	Ldlrad3	-1.61202	0.00800008	NM_178886, NP_849217	low density lipoprotein receptor class A domain containing 3	T,R
mmu-miR-103	Ndel1	5.72804	0.000176855	NM_023668, NP_076157	nuclear distribution gene E-like homolog 1 (A. nidulans)	T,R
mmu-miR-103	Rad23b	-4.26392	0.040132	NM_009011, NP_033037	RAD23b homolog (S. cerevisiae)	T,R
mmu-miR-103	Spnb4	2.38962	0.0300605	NM_032610, NP_115999	spectrin beta 4	T,R
mmu-miR-103	Trpc4ap	1.24006	0.00732351	NM_019828, NP_062802	transient receptor potential cation channel, subfamily C, member 4 associated protein	T,R
mmu-miR-103	Zcchc2	-3.30247	0.00708337	NM_001122675, NM_001122676, NP_001116147, NP_001116148, XM_001478125, XM_980580, XP_001478175, XP_985674	zinc finger, CCHC domain containing 2	T,R
mmu-miR-103	Zfp91	1.76247	0.0433103	NM_053009, NP_443735	zinc finger protein 91	T,R
mmu-miR-103	Cpeb3	4.31371	0.00954906		cytoplasmic polyadenylation element binding protein 3	T,D
mmu-miR-103	Ndel1	5.72804	0.000176855		nuclear distribution gene E-like homolog 1 (A. nidulans)	T,D
mmu-miR-103	Cpeb3	4.31371	0.00954906	NM_198300, NP_938042	cytoplasmic polyadenylation element binding protein 3	T,D,R
mmu-miR-103	Ndel1	5.72804	0.000176855	NM_023668, NP_076157	nuclear distribution gene E-like homolog 1 (A. nidulans)	T,D,R
mmu-miR-103	Cpeb3	4.31371	0.00954906		cytoplasmic polyadenylation element binding protein 3	T,S
mmu-miR-103	Hlf	-4.19478	0.000522289		hepatic leukemia factor	T,S
mmu-miR-103	Nav2	-2.76423	0.00968629		neuron navigator 2	T,S
mmu-miR-103	Ndel1	5.72804	0.000176855		nuclear distribution gene E-like homolog 1 (A. nidulans)	T,S
mmu-miR-103	Zcchc2	-3.30247	0.00708337		zinc finger, CCHC domain containing 2	T,S
mmu-miR-103	Cpeb3	4.31371	0.00954906	NM_198300, NP_938042	cytoplasmic polyadenylation element binding protein 3	T,S,R
mmu-miR-103	Hlf	-4.19478	0.000522289	NM_172563, NP_766151	hepatic leukemia factor	T,S,R
mmu-miR-103	Ndel1	5.72804	0.000176855	NM_023668, NP_076157	nuclear distribution gene E-like homolog 1 (A. nidulans)	T,S,R
mmu-miR-103	Zcchc2	-3.30247	0.00708337	NM_001122675, NM_001122676, NP_001116147, NP_001116148, XM_001478125, XM_980580, XP_001478175, XP_985674	zinc finger, CCHC domain containing 2	T,S,R
mmu-miR-103	Cpeb3	4.31371	0.00954906		cytoplasmic polyadenylation element binding protein 3	T,S,D
mmu-miR-103	Ndel1	5.72804	0.000176855		nuclear distribution gene E-like homolog 1 (A. nidulans)	T,S,D
mmu-miR-103	Cpeb3	4.31371	0.00954906	NM_198300, NP_938042	cytoplasmic polyadenylation element binding protein 3	D,R
mmu-miR-103	Ndel1	5.72804	0.000176855	NM_023668, NP_076157	nuclear distribution gene E-like homolog 1 (A. nidulans)	D,R
mmu-miR-103	Cpeb3	4.31371	0.00954906	NM_198300, NP_938042	cytoplasmic polyadenylation element binding protein 3	S,R
mmu-miR-103	Hlf	-4.19478	0.000522289	NM_172563, NP_766151	hepatic leukemia factor	S,R
mmu-miR-103	Ndel1	5.72804	0.000176855	NM_023668, NP_076157	nuclear distribution gene E-like homolog 1 (A. nidulans)	S,R
mmu-miR-103	Zcchc2	-3.30247	0.00708337	NM_001122675, NM_001122676, NP_001116147, NP_001116148, XM_001478125, XM_980580, XP_001478175, XP_985674	zinc finger, CCHC domain containing 2	S,R
mmu-miR-103	Cpeb3	4.31371	0.00954906		cytoplasmic polyadenylation element binding protein 3	S,D
mmu-miR-103	Ndel1	5.72804	0.000176855		nuclear distribution gene E-like homolog 1 (A. nidulans)	S,D
mmu-miR-103	Cpeb3	4.31371	0.00954906	NM_198300, NP_938042	cytoplasmic polyadenylation element binding protein 3	S,D,R
mmu-miR-103	Ndel1	5.72804	0.000176855	NM_023668, NP_076157	nuclear distribution gene E-like homolog 1 (A. nidulans)	S,D,R
mmu-miR-103	Cpeb3	4.31371	0.00954906		cytoplasmic polyadenylation element binding protein 3	S,D,R,T
mmu-miR-103	Ndel1	5.72804	0.000176855		nuclear distribution gene E-like homolog 1 (A. nidulans)	S,D,R,T
mmu-miR-105	Rab39	-1.3822	0.00975288	NM_175562, NP_780771	RAB39, member RAS oncogene family	D,R
mmu-miR-106a	8030462N17Rik	1.22111	0.0395203	NM_178670, NP_848785	RIKEN cDNA 8030462N17 gene	T,R
mmu-miR-106a	Abhd2	1.08864	0.0139508	NM_018811, NP_061281	abhydrolase domain containing 2	T,R
mmu-miR-106a	Arhgap26	2.01902	0.0316946	NM_175164, NP_780373	Rho GTPase activating protein 26	T,R
mmu-miR-106a	Chd5	2.24915	0.0267647	NM_001081376, NM_029216, NP_001074845, NP_083492	chromodomain helicase DNA binding protein 5	T,R
mmu-miR-106a	Enpp5	1.98612	8.3551e-05	NM_032003, NP_114392	ectonucleotide pyrophosphatase/phosphodiesterase 5	T,R
mmu-miR-106a	Hlf	-4.19478	0.000522289	NM_172563, NP_766151	hepatic leukemia factor	T,R
mmu-miR-106a	Hoxb13	-1.05377	0.030675	NM_008267, NP_032293	homeo box B13	T,R
mmu-miR-106a	Mysm1	-1.50975	0.0145701	NM_177239, NP_796213	myb-like, SWIRM and MPN domains 1	T,R
mmu-miR-106a	Ndel1	5.72804	0.000176855	NM_023668, NP_076157	nuclear distribution gene E-like homolog 1 (A. nidulans)	T,R
mmu-miR-106a	Osbp2	-4.61953	0.0247563	NM_152818, NP_690031	oxysterol binding protein 2	T,R
mmu-miR-106a	Ppp3r1	1.71256	0.0379416	NM_024459, NP_077779	protein phosphatase 3, regulatory subunit B, alpha isoform (calcineurin B, type I)	T,R
mmu-miR-106a	Ptprj	-3.17904	0.0042286	NM_001135657, NM_008982, NP_001129129, NP_033008	protein tyrosine phosphatase, receptor type, J	T,R
mmu-miR-106a	Rbpj	1.31576	0.0134022	NM_001080927, NM_001080928, NM_009035, NP_001074396, NP_001074397, NP_033061	recombination signal binding protein for immunoglobulin kappa J region	T,R
mmu-miR-106a	Ttn	-5.10347	0.00309787	NM_011652, NM_028004, NP_035782, NP_082280	titin	T,R
mmu-miR-106a	Zfp91	1.76247	0.0433103	NM_053009, NP_443735	zinc finger protein 91	T,R
mmu-miR-106a	Arhgap26	2.01902	0.0316946		Rho GTPase activating protein 26	T,D
mmu-miR-106a	Enpp5	1.98612	8.3551e-05		ectonucleotide pyrophosphatase/phosphodiesterase 5	T,D
mmu-miR-106a	F2rl2	-5.13992	0.0137798		coagulation factor II (thrombin) receptor-like 2	T,D
mmu-miR-106a	Ppp3r1	1.71256	0.0379416		protein phosphatase 3, regulatory subunit B, alpha isoform (calcineurin B, type I)	T,D
mmu-miR-106a	Ptprj	-3.17904	0.0042286		protein tyrosine phosphatase, receptor type, J	T,D
mmu-miR-106a	Slc5a10	5.75856	1.7682e-05		solute carrier family 5 (sodium/glucose cotransporter), member 10	T,D
mmu-miR-106a	Zcchc2	-3.30247	0.00708337		zinc finger, CCHC domain containing 2	T,D
mmu-miR-106a	Zfp91	1.76247	0.0433103		zinc finger protein 91	T,D
mmu-miR-106a	Arhgap26	2.01902	0.0316946	NM_175164, NP_780373	Rho GTPase activating protein 26	T,D,R
mmu-miR-106a	Enpp5	1.98612	8.3551e-05	NM_032003, NP_114392	ectonucleotide pyrophosphatase/phosphodiesterase 5	T,D,R
mmu-miR-106a	Ppp3r1	1.71256	0.0379416	NM_024459, NP_077779	protein phosphatase 3, regulatory subunit B, alpha isoform (calcineurin B, type I)	T,D,R
mmu-miR-106a	Ptprj	-3.17904	0.0042286	NM_001135657, NM_008982, NP_001129129, NP_033008	protein tyrosine phosphatase, receptor type, J	T,D,R
mmu-miR-106a	Zfp91	1.76247	0.0433103	NM_053009, NP_443735	zinc finger protein 91	T,D,R
mmu-miR-106a	Arhgap26	2.01902	0.0316946	NM_175164, NP_780373	Rho GTPase activating protein 26	D,R
mmu-miR-106a	Enpp5	1.98612	8.3551e-05	NM_032003, NP_114392	ectonucleotide pyrophosphatase/phosphodiesterase 5	D,R
mmu-miR-106a	Ppp3r1	1.71256	0.0379416	NM_024459, NP_077779	protein phosphatase 3, regulatory subunit B, alpha isoform (calcineurin B, type I)	D,R
mmu-miR-106a	Ptprj	-3.17904	0.0042286	NM_001135657, NM_008982, NP_001129129, NP_033008	protein tyrosine phosphatase, receptor type, J	D,R
mmu-miR-106a	Zfp91	1.76247	0.0433103	NM_053009, NP_443735	zinc finger protein 91	D,R
mmu-miR-106b	8030462N17Rik	1.22111	0.0395203	NM_178670, NP_848785	RIKEN cDNA 8030462N17 gene	T,R
mmu-miR-106b	Abhd2	1.08864	0.0139508	NM_018811, NP_061281	abhydrolase domain containing 2	T,R
mmu-miR-106b	Arhgap26	2.01902	0.0316946	NM_175164, NP_780373	Rho GTPase activating protein 26	T,R
mmu-miR-106b	Chd5	2.24915	0.0267647	NM_001081376, NM_029216, NP_001074845, NP_083492	chromodomain helicase DNA binding protein 5	T,R
mmu-miR-106b	Cpeb3	4.31371	0.00954906	NM_198300, NP_938042	cytoplasmic polyadenylation element binding protein 3	T,R
mmu-miR-106b	Enpp5	1.98612	8.3551e-05	NM_032003, NP_114392	ectonucleotide pyrophosphatase/phosphodiesterase 5	T,R
mmu-miR-106b	Hlf	-4.19478	0.000522289	NM_172563, NP_766151	hepatic leukemia factor	T,R
mmu-miR-106b	Hoxb13	-1.05377	0.030675	NM_008267, NP_032293	homeo box B13	T,R
mmu-miR-106b	Mysm1	-1.50975	0.0145701	NM_177239, NP_796213	myb-like, SWIRM and MPN domains 1	T,R
mmu-miR-106b	Ndel1	5.72804	0.000176855	NM_023668, NP_076157	nuclear distribution gene E-like homolog 1 (A. nidulans)	T,R
mmu-miR-106b	Osbp2	-4.61953	0.0247563	NM_152818, NP_690031	oxysterol binding protein 2	T,R
mmu-miR-106b	Ppp3r1	1.71256	0.0379416	NM_024459, NP_077779	protein phosphatase 3, regulatory subunit B, alpha isoform (calcineurin B, type I)	T,R
mmu-miR-106b	Ptprj	-3.17904	0.0042286	NM_001135657, NM_008982, NP_001129129, NP_033008	protein tyrosine phosphatase, receptor type, J	T,R
mmu-miR-106b	Rbpj	1.31576	0.0134022	NM_001080927, NM_001080928, NM_009035, NP_001074396, NP_001074397, NP_033061	recombination signal binding protein for immunoglobulin kappa J region	T,R
mmu-miR-106b	Ttn	-5.10347	0.00309787	NM_011652, NM_028004, NP_035782, NP_082280	titin	T,R
mmu-miR-106b	Zfp91	1.76247	0.0433103	NM_053009, NP_443735	zinc finger protein 91	T,R
mmu-miR-106b	Arhgap26	2.01902	0.0316946		Rho GTPase activating protein 26	T,D
mmu-miR-106b	F2rl2	-5.13992	0.0137798		coagulation factor II (thrombin) receptor-like 2	T,D
mmu-miR-106b	Ppp3r1	1.71256	0.0379416		protein phosphatase 3, regulatory subunit B, alpha isoform (calcineurin B, type I)	T,D
mmu-miR-106b	Slc5a10	5.75856	1.7682e-05		solute carrier family 5 (sodium/glucose cotransporter), member 10	T,D
mmu-miR-106b	Zfp91	1.76247	0.0433103		zinc finger protein 91	T,D
mmu-miR-106b	Arhgap26	2.01902	0.0316946	NM_175164, NP_780373	Rho GTPase activating protein 26	T,D,R
mmu-miR-106b	Ppp3r1	1.71256	0.0379416	NM_024459, NP_077779	protein phosphatase 3, regulatory subunit B, alpha isoform (calcineurin B, type I)	T,D,R
mmu-miR-106b	Zfp91	1.76247	0.0433103	NM_053009, NP_443735	zinc finger protein 91	T,D,R
mmu-miR-106b	Arhgap26	2.01902	0.0316946	NM_175164, NP_780373	Rho GTPase activating protein 26	D,R
mmu-miR-106b	Ppp3r1	1.71256	0.0379416	NM_024459, NP_077779	protein phosphatase 3, regulatory subunit B, alpha isoform (calcineurin B, type I)	D,R
mmu-miR-106b	Zfp91	1.76247	0.0433103	NM_053009, NP_443735	zinc finger protein 91	D,R
mmu-miR-107	Arhgap26	2.01902	0.0316946	NM_175164, NP_780373	Rho GTPase activating protein 26	T,R
mmu-miR-107	Atp8a1	-2.57375	0.036687	NM_001038999, NM_009727, NP_001034088, NP_033857	ATPase, aminophospholipid transporter (APLT), class I, type 8A, member 1	T,R
mmu-miR-107	Cpeb3	4.31371	0.00954906	NM_198300, NP_938042	cytoplasmic polyadenylation element binding protein 3	T,R
mmu-miR-107	Cyp8b1	-1.88224	0.0345202	NM_010012, NP_034142	cytochrome P450, family 8, subfamily b, polypeptide 1	T,R
mmu-miR-107	Dlgap4	-2.08401	0.0408258	NM_001042487, NM_001042488, NM_146128, NP_001035952, NP_001035953, NP_666240	discs, large homolog-associated protein 4 (Drosophila)	T,R
mmu-miR-107	Hlf	-4.19478	0.000522289	NM_172563, NP_766151	hepatic leukemia factor	T,R
mmu-miR-107	Ldlrad3	-1.61202	0.00800008	NM_178886, NP_849217	low density lipoprotein receptor class A domain containing 3	T,R
mmu-miR-107	Ndel1	5.72804	0.000176855	NM_023668, NP_076157	nuclear distribution gene E-like homolog 1 (A. nidulans)	T,R
mmu-miR-107	Rad23b	-4.26392	0.040132	NM_009011, NP_033037	RAD23b homolog (S. cerevisiae)	T,R
mmu-miR-107	Spnb4	2.38962	0.0300605	NM_032610, NP_115999	spectrin beta 4	T,R
mmu-miR-107	Trpc4ap	1.24006	0.00732351	NM_019828, NP_062802	transient receptor potential cation channel, subfamily C, member 4 associated protein	T,R
mmu-miR-107	Zcchc2	-3.30247	0.00708337	NM_001122675, NM_001122676, NP_001116147, NP_001116148, XM_001478125, XM_980580, XP_001478175, XP_985674	zinc finger, CCHC domain containing 2	T,R
mmu-miR-107	Zfp91	1.76247	0.0433103	NM_053009, NP_443735	zinc finger protein 91	T,R
mmu-miR-107	Cpeb3	4.31371	0.00954906		cytoplasmic polyadenylation element binding protein 3	T,D
mmu-miR-107	Ndel1	5.72804	0.000176855		nuclear distribution gene E-like homolog 1 (A. nidulans)	T,D
mmu-miR-107	Cpeb3	4.31371	0.00954906	NM_198300, NP_938042	cytoplasmic polyadenylation element binding protein 3	T,D,R
mmu-miR-107	Ndel1	5.72804	0.000176855	NM_023668, NP_076157	nuclear distribution gene E-like homolog 1 (A. nidulans)	T,D,R
mmu-miR-107	Cpeb3	4.31371	0.00954906		cytoplasmic polyadenylation element binding protein 3	T,S
mmu-miR-107	Hlf	-4.19478	0.000522289		hepatic leukemia factor	T,S
mmu-miR-107	Nav2	-2.76423	0.00968629		neuron navigator 2	T,S
mmu-miR-107	Ndel1	5.72804	0.000176855		nuclear distribution gene E-like homolog 1 (A. nidulans)	T,S
mmu-miR-107	Zcchc2	-3.30247	0.00708337		zinc finger, CCHC domain containing 2	T,S
mmu-miR-107	Cpeb3	4.31371	0.00954906	NM_198300, NP_938042	cytoplasmic polyadenylation element binding protein 3	T,S,R
mmu-miR-107	Hlf	-4.19478	0.000522289	NM_172563, NP_766151	hepatic leukemia factor	T,S,R
mmu-miR-107	Ndel1	5.72804	0.000176855	NM_023668, NP_076157	nuclear distribution gene E-like homolog 1 (A. nidulans)	T,S,R
mmu-miR-107	Zcchc2	-3.30247	0.00708337	NM_001122675, NM_001122676, NP_001116147, NP_001116148, XM_001478125, XM_980580, XP_001478175, XP_985674	zinc finger, CCHC domain containing 2	T,S,R
mmu-miR-107	Cpeb3	4.31371	0.00954906		cytoplasmic polyadenylation element binding protein 3	T,S,D
mmu-miR-107	Ndel1	5.72804	0.000176855		nuclear distribution gene E-like homolog 1 (A. nidulans)	T,S,D
mmu-miR-107	Cpeb3	4.31371	0.00954906	NM_198300, NP_938042	cytoplasmic polyadenylation element binding protein 3	D,R
mmu-miR-107	Ndel1	5.72804	0.000176855	NM_023668, NP_076157	nuclear distribution gene E-like homolog 1 (A. nidulans)	D,R
mmu-miR-107	Cpeb3	4.31371	0.00954906	NM_198300, NP_938042	cytoplasmic polyadenylation element binding protein 3	S,R
mmu-miR-107	Hlf	-4.19478	0.000522289	NM_172563, NP_766151	hepatic leukemia factor	S,R
mmu-miR-107	Ndel1	5.72804	0.000176855	NM_023668, NP_076157	nuclear distribution gene E-like homolog 1 (A. nidulans)	S,R
mmu-miR-107	Zcchc2	-3.30247	0.00708337	NM_001122675, NM_001122676, NP_001116147, NP_001116148, XM_001478125, XM_980580, XP_001478175, XP_985674	zinc finger, CCHC domain containing 2	S,R
mmu-miR-107	Cpeb3	4.31371	0.00954906		cytoplasmic polyadenylation element binding protein 3	S,D
mmu-miR-107	Ndel1	5.72804	0.000176855		nuclear distribution gene E-like homolog 1 (A. nidulans)	S,D
mmu-miR-107	Cpeb3	4.31371	0.00954906	NM_198300, NP_938042	cytoplasmic polyadenylation element binding protein 3	S,D,R
mmu-miR-107	Ndel1	5.72804	0.000176855	NM_023668, NP_076157	nuclear distribution gene E-like homolog 1 (A. nidulans)	S,D,R
mmu-miR-107	Cpeb3	4.31371	0.00954906		cytoplasmic polyadenylation element binding protein 3	S,D,R,T
mmu-miR-107	Ndel1	5.72804	0.000176855		nuclear distribution gene E-like homolog 1 (A. nidulans)	S,D,R,T
mmu-miR-10a	Api5	2.07407	0.0400635	NM_007466, NP_031492	apoptosis inhibitor 5	T,R
mmu-miR-10a	Chd5	2.24915	0.0267647	NM_001081376, NM_029216, NP_001074845, NP_083492	chromodomain helicase DNA binding protein 5	T,R
mmu-miR-10a	Grap2	-7.29946	0.00115905	NM_010815, NP_034945	GRB2-related adaptor protein 2	T,R
mmu-miR-10a	Ltbp1	8.52539	0.00475429	NM_019919, NM_206958, NP_064303, NP_996841	latent transforming growth factor beta binding protein 1	T,R
mmu-miR-10a	Mx1	4.06773	0.0103374	NM_010846, NP_034976, NR_003520, XR_035486	myxovirus (influenza virus) resistance 1	T,R
mmu-miR-10a	Odz2	2.47177	0.0458047	NM_011856, NP_035986	odd Oz/ten-m homolog 2 (Drosophila)	T,R
mmu-miR-10a	Rbpj	1.31576	0.0134022	NM_001080927, NM_001080928, NM_009035, NP_001074396, NP_001074397, NP_033061	recombination signal binding protein for immunoglobulin kappa J region	T,R
mmu-miR-10a	Scd4	1.57985	0.0241978	NM_183216, NP_899039	stearoyl-coenzyme A desaturase 4	T,R
mmu-miR-10a	Syne1	-1.42214	0.00566614	NM_001079686, NM_022027, NM_153399, NP_001073154, NP_071310, NP_700448	synaptic nuclear envelope 1	T,R
mmu-miR-10a	Zfp91	1.76247	0.0433103	NM_053009, NP_443735	zinc finger protein 91	T,R
mmu-miR-10b	Odz2	2.47177	0.0458047	NM_011856, NP_035986	odd Oz/ten-m homolog 2 (Drosophila)	T,R
mmu-miR-10b	Syne1	-1.42214	0.00566614	NM_001079686, NM_022027, NM_153399, NP_001073154, NP_071310, NP_700448	synaptic nuclear envelope 1	T,R
mmu-miR-10b	Zfp91	1.76247	0.0433103	NM_053009, NP_443735	zinc finger protein 91	T,R
mmu-miR-1186	Cd86	1.62599	0.0451152	NM_019388, NP_062261	CD86 antigen	D,R
mmu-miR-1187	Mill1	1.11314	0.0387087	NM_153749, NP_715630	MHC I like leukocyte 1	D,R
mmu-miR-1187	Ttn	-5.10347	0.00309787	NM_011652, NM_028004, NP_035782, NP_082280	titin	D,R
mmu-miR-1188	Gabrb1	2.23639	0.0149216	NM_008069, NP_032095	gamma-aminobutyric acid (GABA-A) receptor, subunit beta 1	D,R
mmu-miR-1190	Api5	2.07407	0.0400635	NM_007466, NP_031492	apoptosis inhibitor 5	D,R
mmu-miR-1190	Sox5	-5.25897	0.0107072	NM_001113559, NM_011444, NP_001107031, NP_035574	SRY-box containing gene 5	D,R
mmu-miR-1191	Edil3	2.26901	0.0128713	NM_001037987, NM_010103, NP_001033076, NP_034233	EGF-like repeats and discoidin I-like domains 3	D,R
mmu-miR-1192	Adam22	7.05911	0.000779899	NM_001007220, NM_001007221, NM_001098225, NP_001007221, NP_001007222, NP_001091695	a disintegrin and metallopeptidase domain 22	D,R
mmu-miR-1192	Cpeb3	4.31371	0.00954906	NM_198300, NP_938042	cytoplasmic polyadenylation element binding protein 3	D,R
mmu-miR-1192	Grm5	2.21574	0.0482758	NM_001081414, NM_001143834, NP_001074883, NP_001137306	glutamate receptor, metabotropic 5	D,R
mmu-miR-1192	Hlf	-4.19478	0.000522289	NM_172563, NP_766151	hepatic leukemia factor	D,R
mmu-miR-1192	Ldlrad3	-1.61202	0.00800008	NM_178886, NP_849217	low density lipoprotein receptor class A domain containing 3	D,R
mmu-miR-1192	Map3k4	-1.2359	0.0106298	NM_011948, NP_036078	mitogen-activated protein kinase kinase kinase 4	D,R
mmu-miR-1192	Mll3	-3.52953	0.0150655	NM_001081383, NP_001074852	myeloid/lymphoid or mixed-lineage leukemia 3	D,R
mmu-miR-1192	Rbpj	1.31576	0.0134022	NM_001080927, NM_001080928, NM_009035, NP_001074396, NP_001074397, NP_033061	recombination signal binding protein for immunoglobulin kappa J region	D,R
mmu-miR-1192	Rtn3	-1.01854	0.0427203	NM_001003930, NM_001003933, NM_001003934, NM_053076, NP_001003930, NP_001003933, NP_001003934, NP_444306	reticulon 3	D,R
mmu-miR-1192	Scd4	1.57985	0.0241978	NM_183216, NP_899039	stearoyl-coenzyme A desaturase 4	D,R
mmu-miR-1192	Slc7a2	1.26851	0.0124067	NM_001044740, NM_007514, NP_001038205, NP_031540	solute carrier family 7 (cationic amino acid transporter, y+ system), member 2	D,R
mmu-miR-1192	Zcchc2	-3.30247	0.00708337	NM_001122675, NM_001122676, NP_001116147, NP_001116148, XM_001478125, XM_980580, XP_001478175, XP_985674	zinc finger, CCHC domain containing 2	D,R
mmu-miR-1192	Fam18b	-1.0307	0.0477778	NM_026210, NP_080486	family with sequence similarity 18, member B	S,R
mmu-miR-1192	Odz2	2.47177	0.0458047	NM_011856, NP_035986	odd Oz/ten-m homolog 2 (Drosophila)	S,R
mmu-miR-1192	Sox5	-5.25897	0.0107072	NM_001113559, NM_011444, NP_001107031, NP_035574	SRY-box containing gene 5	S,R
mmu-miR-1192	Vps13d	3.61061	0.0113413	NM_001128198, NP_001121670, XM_001002285, XM_001476900, XP_001002285, XP_001476950	vacuolar protein sorting 13 D (yeast)	S,R
mmu-miR-1193	Rnf139	-2.05569	0.0374328	NM_175226, NP_780435	ring finger protein 139	D,R
mmu-miR-1194	Cpeb3	4.31371	0.00954906	NM_198300, NP_938042	cytoplasmic polyadenylation element binding protein 3	D,R
mmu-miR-1194	Mbp	-2.84878	0.00015315	NM_001025245, NM_001025251, NM_001025254, NM_001025255, NM_001025256, NM_001025258, NM_001025259, NM_010777, NP_001020416, NP_001020422, NP_001020425, NP_001020426, NP_001020427, NP_001020429, NP_001020430, NP_034907	myelin basic protein	D,R
mmu-miR-1194	Rab39	-1.3822	0.00975288	NM_175562, NP_780771	RAB39, member RAS oncogene family	D,R
mmu-miR-1196	Mysm1	-1.50975	0.0145701	NM_177239, NP_796213	myb-like, SWIRM and MPN domains 1	D,R
mmu-miR-1197	Ndel1	5.72804	0.000176855	NM_023668, NP_076157	nuclear distribution gene E-like homolog 1 (A. nidulans)	D,R
mmu-miR-1198	BC048403	1.53456	0.0214668	NM_173022, NP_766610	cDNA sequence BC048403	D,R
mmu-miR-1198	Edil3	2.26901	0.0128713	NM_001037987, NM_010103, NP_001033076, NP_034233	EGF-like repeats and discoidin I-like domains 3	D,R
mmu-miR-1198	Gng12	3.48703	0.0247749	NM_025278, NP_079554	guanine nucleotide binding protein (G protein), gamma 12	D,R
mmu-miR-1198	Sox21	-1.55987	0.0233536	NM_145464, NM_177753, NP_663439, NP_808421	SRY-box containing gene 21	D,R
mmu-miR-1198	Zfp91	1.76247	0.0433103	NM_053009, NP_443735	zinc finger protein 91	D,R
mmu-miR-1199	Cer1	-3.61649	0.000211013	NM_009887, NP_034017	cerberus 1 homolog (Xenopus laevis)	D,R
mmu-miR-1224	Gng12	3.48703	0.0247749	NM_025278, NP_079554	guanine nucleotide binding protein (G protein), gamma 12	D,R
mmu-miR-124	Ddx3y	3.71363	0.00194519	NM_012008, NP_036138	DEAD (Asp-Glu-Ala-Asp) box polypeptide 3, Y-linked	S,R
mmu-miR-124	Flot1	1.3166	0.0446332	NM_008027, NP_032053	flotillin 1	S,R
mmu-miR-124	Irf1	-2.91277	0.0364949	NM_008390, NP_032416	interferon regulatory factor 1	S,R
mmu-miR-124	Lrch4	2.19059	0.0252989	NM_146164, NP_666276	leucine-rich repeats and calponin homology (CH) domain containing 4	S,R
mmu-miR-124	Ptprj	-3.17904	0.0042286	NM_001135657, NM_008982, NP_001129129, NP_033008	protein tyrosine phosphatase, receptor type, J	S,R
mmu-miR-125a-3p	Syne1	-1.42214	0.00566614	NM_001079686, NM_022027, NM_153399, NP_001073154, NP_071310, NP_700448	synaptic nuclear envelope 1	D,R
mmu-miR-126-5p	Bat5	5.32571	0	NM_178592, NP_848707	HLA-B associated transcript 5	T,R
mmu-miR-126-5p	Edil3	2.26901	0.0128713	NM_001037987, NM_010103, NP_001033076, NP_034233	EGF-like repeats and discoidin I-like domains 3	T,R
mmu-miR-126-5p	Gng12	3.48703	0.0247749	NM_025278, NP_079554	guanine nucleotide binding protein (G protein), gamma 12	T,R
mmu-miR-126-5p	Grm5	2.21574	0.0482758	NM_001081414, NM_001143834, NP_001074883, NP_001137306	glutamate receptor, metabotropic 5	T,R
mmu-miR-126-5p	Hlf	-4.19478	0.000522289	NM_172563, NP_766151	hepatic leukemia factor	T,R
mmu-miR-126-5p	Inpp4a	2.72041	0.0482814	NM_030266, NM_172971, NP_084542, NP_766559	inositol polyphosphate-4-phosphatase, type I	T,R
mmu-miR-126-5p	Ldlrad3	-1.61202	0.00800008	NM_178886, NP_849217	low density lipoprotein receptor class A domain containing 3	T,R
mmu-miR-126-5p	Mill1	1.11314	0.0387087	NM_153749, NP_715630	MHC I like leukocyte 1	T,R
mmu-miR-126-5p	Mysm1	-1.50975	0.0145701	NM_177239, NP_796213	myb-like, SWIRM and MPN domains 1	T,R
mmu-miR-126-5p	Plekhb2	1.76894	0.0043175	NM_145516, NP_663491	pleckstrin homology domain containing, family B (evectins) member 2	T,R
mmu-miR-126-5p	Rab27b	-1.10119	0.00104353	NM_001082553, NM_030554, NP_001076022, NP_085031	RAB27b, member RAS oncogene family	T,R
mmu-miR-126-5p	Syne1	-1.42214	0.00566614	NM_001079686, NM_022027, NM_153399, NP_001073154, NP_071310, NP_700448	synaptic nuclear envelope 1	T,R
mmu-miR-126-5p	Ttn	-5.10347	0.00309787	NM_011652, NM_028004, NP_035782, NP_082280	titin	T,R
mmu-miR-126-5p	Ugt1a6a	-2.24863	0.0472628	NM_145079, NP_659545	UDP glucuronosyltransferase 1 family, polypeptide A6A	T,R
mmu-miR-126-5p	Usp18	-3.43848	0.00439317	NM_011909, NP_036039	ubiquitin specific peptidase 18	T,R
mmu-miR-126-5p	Agxt2l1	-1.42811	0.00407128		alanine-glyoxylate aminotransferase 2-like 1	T,D
mmu-miR-126-5p	Edil3	2.26901	0.0128713		EGF-like repeats and discoidin I-like domains 3	T,D
mmu-miR-126-5p	F2rl2	-5.13992	0.0137798		coagulation factor II (thrombin) receptor-like 2	T,D
mmu-miR-126-5p	Gng12	3.48703	0.0247749		guanine nucleotide binding protein (G protein), gamma 12	T,D
mmu-miR-126-5p	H2-D1	3.35256	0.000519148		histocompatibility 2, D region locus 1	T,D
mmu-miR-126-5p	Ldlrad3	-1.61202	0.00800008		low density lipoprotein receptor class A domain containing 3	T,D
mmu-miR-126-5p	Mdh1	1.92988	0.0207774		malate dehydrogenase 1, NAD (soluble)	T,D
mmu-miR-126-5p	Plekhb2	1.76894	0.0043175		pleckstrin homology domain containing, family B (evectins) member 2	T,D
mmu-miR-126-5p	Slc7a2	1.26851	0.0124067		solute carrier family 7 (cationic amino acid transporter, y+ system), member 2	T,D
mmu-miR-126-5p	Ttn	-5.10347	0.00309787		titin	T,D
mmu-miR-126-5p	Ugt1a6a	-2.24863	0.0472628		UDP glucuronosyltransferase 1 family, polypeptide A6A	T,D
mmu-miR-126-5p	Edil3	2.26901	0.0128713	NM_001037987, NM_010103, NP_001033076, NP_034233	EGF-like repeats and discoidin I-like domains 3	T,D,R
mmu-miR-126-5p	Gng12	3.48703	0.0247749	NM_025278, NP_079554	guanine nucleotide binding protein (G protein), gamma 12	T,D,R
mmu-miR-126-5p	Ldlrad3	-1.61202	0.00800008	NM_178886, NP_849217	low density lipoprotein receptor class A domain containing 3	T,D,R
mmu-miR-126-5p	Plekhb2	1.76894	0.0043175	NM_145516, NP_663491	pleckstrin homology domain containing, family B (evectins) member 2	T,D,R
mmu-miR-126-5p	Ttn	-5.10347	0.00309787	NM_011652, NM_028004, NP_035782, NP_082280	titin	T,D,R
mmu-miR-126-5p	Ugt1a6a	-2.24863	0.0472628	NM_145079, NP_659545	UDP glucuronosyltransferase 1 family, polypeptide A6A	T,D,R
mmu-miR-126-5p	Edil3	2.26901	0.0128713	NM_001037987, NM_010103, NP_001033076, NP_034233	EGF-like repeats and discoidin I-like domains 3	D,R
mmu-miR-126-5p	Gng12	3.48703	0.0247749	NM_025278, NP_079554	guanine nucleotide binding protein (G protein), gamma 12	D,R
mmu-miR-126-5p	Ldlrad3	-1.61202	0.00800008	NM_178886, NP_849217	low density lipoprotein receptor class A domain containing 3	D,R
mmu-miR-126-5p	Plekhb2	1.76894	0.0043175	NM_145516, NP_663491	pleckstrin homology domain containing, family B (evectins) member 2	D,R
mmu-miR-126-5p	Ttn	-5.10347	0.00309787	NM_011652, NM_028004, NP_035782, NP_082280	titin	D,R
mmu-miR-126-5p	Ugt1a6a	-2.24863	0.0472628	NM_145079, NP_659545	UDP glucuronosyltransferase 1 family, polypeptide A6A	D,R
mmu-miR-128	5830457O10Rik	1.09486	0.0271875	NM_145412, NP_663387	RIKEN cDNA 5830457O10 gene	D,R
mmu-miR-128	Atp8a1	-2.57375	0.036687	NM_001038999, NM_009727, NP_001034088, NP_033857	ATPase, aminophospholipid transporter (APLT), class I, type 8A, member 1	D,R
mmu-miR-128	Spnb4	2.38962	0.0300605	NM_032610, NP_115999	spectrin beta 4	D,R
mmu-miR-128	Tbc1d22b	1.11677	0.0265677	NM_198647, NP_941049	TBC1 domain family, member 22B	D,R
mmu-miR-128	Atp8a1	-2.57375	0.036687	NM_001038999, NM_009727, NP_001034088, NP_033857	ATPase, aminophospholipid transporter (APLT), class I, type 8A, member 1	S,R
mmu-miR-128	Mcf2l	1.24877	0.0179756	NM_178076, NP_835177	mcf.2 transforming sequence-like	S,R
mmu-miR-128	Ptprt	1.90523	0.0390953	NM_021464, NP_067439	protein tyrosine phosphatase, receptor type, T	S,R
mmu-miR-128	Rnf139	-2.05569	0.0374328	NM_175226, NP_780435	ring finger protein 139	S,R
mmu-miR-128	Tbc1d22b	1.11677	0.0265677	NM_198647, NP_941049	TBC1 domain family, member 22B	S,R
mmu-miR-128	Atp8a1	-2.57375	0.036687		ATPase, aminophospholipid transporter (APLT), class I, type 8A, member 1	S,D
mmu-miR-128	Tbc1d22b	1.11677	0.0265677		TBC1 domain family, member 22B	S,D
mmu-miR-128	Atp8a1	-2.57375	0.036687	NM_001038999, NM_009727, NP_001034088, NP_033857	ATPase, aminophospholipid transporter (APLT), class I, type 8A, member 1	S,D,R
mmu-miR-128	Tbc1d22b	1.11677	0.0265677	NM_198647, NP_941049	TBC1 domain family, member 22B	S,D,R
mmu-miR-129-3p	Scn3b	-5.2667	0.0211361	NM_001083917, NM_153522, NM_178227, NP_001077386, NP_705742, NP_839941	sodium channel, voltage-gated, type III, beta	D,R
mmu-miR-129-5p	Apc	1.28579	0.00853919	NM_007462, NP_031488	adenomatosis polyposis coli	D,R
mmu-miR-129-5p	Apc	1.28579	0.00853919	NM_007462, NP_031488	adenomatosis polyposis coli	S,R
mmu-miR-129-5p	Fbxl11	-1.02116	0.0454603	NM_001001984, NP_001001984	F-box and leucine-rich repeat protein 11	S,R
mmu-miR-129-5p	Apc	1.28579	0.00853919		adenomatosis polyposis coli	S,D
mmu-miR-129-5p	Apc	1.28579	0.00853919	NM_007462, NP_031488	adenomatosis polyposis coli	S,D,R
mmu-miR-1-2-as	Zcchc2	-3.30247	0.00708337	NM_001122675, NM_001122676, NP_001116147, NP_001116148, XM_001478125, XM_980580, XP_001478175, XP_985674	zinc finger, CCHC domain containing 2	D,R
mmu-miR-130a	Enpp5	1.98612	8.3551e-05	NM_032003, NP_114392	ectonucleotide pyrophosphatase/phosphodiesterase 5	D,R
mmu-miR-130a	Hlf	-4.19478	0.000522289	NM_172563, NP_766151	hepatic leukemia factor	D,R
mmu-miR-130a	Irf1	-2.91277	0.0364949	NM_008390, NP_032416	interferon regulatory factor 1	D,R
mmu-miR-130a	Mll3	-3.52953	0.0150655	NM_001081383, NP_001074852	myeloid/lymphoid or mixed-lineage leukemia 3	D,R
mmu-miR-130a	Ndel1	5.72804	0.000176855	NM_023668, NP_076157	nuclear distribution gene E-like homolog 1 (A. nidulans)	D,R
mmu-miR-130b	Enpp5	1.98612	8.3551e-05	NM_032003, NP_114392	ectonucleotide pyrophosphatase/phosphodiesterase 5	D,R
mmu-miR-130b	Hlf	-4.19478	0.000522289	NM_172563, NP_766151	hepatic leukemia factor	D,R
mmu-miR-130b	Irf1	-2.91277	0.0364949	NM_008390, NP_032416	interferon regulatory factor 1	D,R
mmu-miR-130b	Mll3	-3.52953	0.0150655	NM_001081383, NP_001074852	myeloid/lymphoid or mixed-lineage leukemia 3	D,R
mmu-miR-130b	Ndel1	5.72804	0.000176855	NM_023668, NP_076157	nuclear distribution gene E-like homolog 1 (A. nidulans)	D,R
mmu-miR-130b	Papss2	1.19684	0.00540679	NM_011864, NP_035994	3'-phosphoadenosine 5'-phosphosulfate synthase 2	D,R
mmu-miR-132	Pprc1	-2.66171	0.0165687	NM_001081214, NP_001074683	peroxisome proliferative activated receptor, gamma, coactivator-related 1	D,R
mmu-miR-132	Sox5	-5.25897	0.0107072	NM_001113559, NM_011444, NP_001107031, NP_035574	SRY-box containing gene 5	D,R
mmu-miR-132	Sox5	-5.25897	0.0107072	NM_001113559, NM_011444, NP_001107031, NP_035574	SRY-box containing gene 5	S,R
mmu-miR-132	Kcna6	2.33534	0.0374785		potassium voltage-gated channel, shaker-related, subfamily, member 6	S,D
mmu-miR-132	Sox5	-5.25897	0.0107072		SRY-box containing gene 5	S,D
mmu-miR-132	Sox5	-5.25897	0.0107072	NM_001113559, NM_011444, NP_001107031, NP_035574	SRY-box containing gene 5	S,D,R
mmu-miR-134	Trp53i11	-1.42873	0.0487901	NM_001025246, NP_001020417	transformation related protein 53 inducible protein 11	D,R
mmu-miR-134	Odz2	2.47177	0.0458047	NM_011856, NP_035986	odd Oz/ten-m homolog 2 (Drosophila)	S,R
mmu-miR-135a	Atp8a1	-2.57375	0.036687	NM_001038999, NM_009727, NP_001034088, NP_033857	ATPase, aminophospholipid transporter (APLT), class I, type 8A, member 1	D,R
mmu-miR-135b	Atp8a1	-2.57375	0.036687	NM_001038999, NM_009727, NP_001034088, NP_033857	ATPase, aminophospholipid transporter (APLT), class I, type 8A, member 1	D,R
mmu-miR-135b	Glt25d2	2.79174	0.00526907	NM_177756, NP_808424	glycosyltransferase 25 domain containing 2	D,R
mmu-miR-136	Cpeb3	4.31371	0.00954906	NM_198300, NP_938042	cytoplasmic polyadenylation element binding protein 3	D,R
mmu-miR-136	Pprc1	-2.66171	0.0165687	NM_001081214, NP_001074683	peroxisome proliferative activated receptor, gamma, coactivator-related 1	D,R
mmu-miR-136	Rab27b	-1.10119	0.00104353	NM_001082553, NM_030554, NP_001076022, NP_085031	RAB27b, member RAS oncogene family	D,R
mmu-miR-136	Rnf139	-2.05569	0.0374328	NM_175226, NP_780435	ring finger protein 139	D,R
mmu-miR-136	Rnf139	-2.05569	0.0374328	NM_175226, NP_780435	ring finger protein 139	S,R
mmu-miR-136	Trpc4ap	1.24006	0.00732351	NM_019828, NP_062802	transient receptor potential cation channel, subfamily C, member 4 associated protein	S,R
mmu-miR-136	Rnf139	-2.05569	0.0374328		ring finger protein 139	S,D
mmu-miR-136	Rnf139	-2.05569	0.0374328	NM_175226, NP_780435	ring finger protein 139	S,D,R
mmu-miR-137	8030462N17Rik	1.22111	0.0395203	NM_178670, NP_848785	RIKEN cDNA 8030462N17 gene	D,R
mmu-miR-137	Rbpj	1.31576	0.0134022	NM_001080927, NM_001080928, NM_009035, NP_001074396, NP_001074397, NP_033061	recombination signal binding protein for immunoglobulin kappa J region	D,R
mmu-miR-137	Zcchc2	-3.30247	0.00708337	NM_001122675, NM_001122676, NP_001116147, NP_001116148, XM_001478125, XM_980580, XP_001478175, XP_985674	zinc finger, CCHC domain containing 2	D,R
mmu-miR-137	Fam18b	-1.0307	0.0477778	NM_026210, NP_080486	family with sequence similarity 18, member B	S,R
mmu-miR-137	Hlf	-4.19478	0.000522289	NM_172563, NP_766151	hepatic leukemia factor	S,R
mmu-miR-137	Osbp2	-4.61953	0.0247563	NM_152818, NP_690031	oxysterol binding protein 2	S,R
mmu-miR-137	Zcchc2	-3.30247	0.00708337	NM_001122675, NM_001122676, NP_001116147, NP_001116148, XM_001478125, XM_980580, XP_001478175, XP_985674	zinc finger, CCHC domain containing 2	S,R
mmu-miR-137	Zcchc2	-3.30247	0.00708337		zinc finger, CCHC domain containing 2	S,D
mmu-miR-137	Zcchc2	-3.30247	0.00708337	NM_001122675, NM_001122676, NP_001116147, NP_001116148, XM_001478125, XM_980580, XP_001478175, XP_985674	zinc finger, CCHC domain containing 2	S,D,R
mmu-miR-138	Fmo2	1.51607	0.0284306	NM_018881, NP_061369	flavin containing monooxygenase 2	D,R
mmu-miR-138	Mll3	-3.52953	0.0150655	NM_001081383, NP_001074852	myeloid/lymphoid or mixed-lineage leukemia 3	S,R
mmu-miR-138	Phox2b	-2.63037	0.0331457	NM_008888, NP_032914	paired-like homeobox 2b	S,R
mmu-miR-138	Scn3b	-5.2667	0.0211361	NM_001083917, NM_153522, NM_178227, NP_001077386, NP_705742, NP_839941	sodium channel, voltage-gated, type III, beta	S,R
mmu-miR-138	Uhrf1bp1	-2.60234	0.00844967		UHRF1 (ICBP90) binding protein 1	S,D
mmu-miR-140	Tbc1d22b	1.11677	0.0265677	NM_198647, NP_941049	TBC1 domain family, member 22B	S,R
mmu-miR-141	4930452B06Rik	3.84816	0.0286454	NM_028934, NP_083210	RIKEN cDNA 4930452B06 gene	D,R
mmu-miR-141	Cpeb3	4.31371	0.00954906	NM_198300, NP_938042	cytoplasmic polyadenylation element binding protein 3	S,R
mmu-miR-142-3p	Apc	1.28579	0.00853919	NM_007462, NP_031488	adenomatosis polyposis coli	D,R
mmu-miR-142-3p	Npsr1	-1.52446	0.0053347	NM_175678, NP_783609	neuropeptide S receptor 1	D,R
mmu-miR-142-3p	Rab39	-1.3822	0.00975288	NM_175562, NP_780771	RAB39, member RAS oncogene family	D,R
mmu-miR-142-3p	Apc	1.28579	0.00853919	NM_007462, NP_031488	adenomatosis polyposis coli	S,R
mmu-miR-142-3p	Wiz	-4.94946	0.00297308	NM_011717, NM_212438, NP_035847, NP_997603	widely-interspaced zinc finger motifs	S,R
mmu-miR-142-3p	Apc	1.28579	0.00853919		adenomatosis polyposis coli	S,D
mmu-miR-142-3p	Apc	1.28579	0.00853919	NM_007462, NP_031488	adenomatosis polyposis coli	S,D,R
mmu-miR-142-5p	Enpp5	1.98612	8.3551e-05	NM_032003, NP_114392	ectonucleotide pyrophosphatase/phosphodiesterase 5	D,R
mmu-miR-142-5p	Mdh1	1.92988	0.0207774	NM_008618, NP_032644	malate dehydrogenase 1, NAD (soluble)	D,R
mmu-miR-142-5p	Rab27b	-1.10119	0.00104353	NM_001082553, NM_030554, NP_001076022, NP_085031	RAB27b, member RAS oncogene family	D,R
mmu-miR-142-5p	Rpp30	1.86994	0.0312972	NM_019428, NP_062301	ribonuclease P/MRP 30 subunit (human)	D,R
mmu-miR-142-5p	Sox5	-5.25897	0.0107072	NM_001113559, NM_011444, NP_001107031, NP_035574	SRY-box containing gene 5	D,R
mmu-miR-143	Arhgap26	2.01902	0.0316946	NM_175164, NP_780373	Rho GTPase activating protein 26	S,R
mmu-miR-143	Cnnm3	1.97822	0.00572747	NM_001039551, NM_053186, NP_001034640, NP_444416	cyclin M3	S,R
mmu-miR-144	Arhgap26	2.01902	0.0316946	NM_175164, NP_780373	Rho GTPase activating protein 26	D,R
mmu-miR-144	Ppp3r1	1.71256	0.0379416	NM_024459, NP_077779	protein phosphatase 3, regulatory subunit B, alpha isoform (calcineurin B, type I)	D,R
mmu-miR-144	Zcchc2	-3.30247	0.00708337	NM_001122675, NM_001122676, NP_001116147, NP_001116148, XM_001478125, XM_980580, XP_001478175, XP_985674	zinc finger, CCHC domain containing 2	D,R
mmu-miR-144	Arhgap26	2.01902	0.0316946	NM_175164, NP_780373	Rho GTPase activating protein 26	S,R
mmu-miR-144	Cpeb3	4.31371	0.00954906	NM_198300, NP_938042	cytoplasmic polyadenylation element binding protein 3	S,R
mmu-miR-144	Mcf2l	1.24877	0.0179756	NM_178076, NP_835177	mcf.2 transforming sequence-like	S,R
mmu-miR-144	Ppp3r1	1.71256	0.0379416	NM_024459, NP_077779	protein phosphatase 3, regulatory subunit B, alpha isoform (calcineurin B, type I)	S,R
mmu-miR-144	Ttn	-5.10347	0.00309787	NM_011652, NM_028004, NP_035782, NP_082280	titin	S,R
mmu-miR-144	Zcchc2	-3.30247	0.00708337	NM_001122675, NM_001122676, NP_001116147, NP_001116148, XM_001478125, XM_980580, XP_001478175, XP_985674	zinc finger, CCHC domain containing 2	S,R
mmu-miR-144	Arhgap26	2.01902	0.0316946		Rho GTPase activating protein 26	S,D
mmu-miR-144	Ppp3r1	1.71256	0.0379416		protein phosphatase 3, regulatory subunit B, alpha isoform (calcineurin B, type I)	S,D
mmu-miR-144	Zcchc2	-3.30247	0.00708337		zinc finger, CCHC domain containing 2	S,D
mmu-miR-144	Arhgap26	2.01902	0.0316946	NM_175164, NP_780373	Rho GTPase activating protein 26	S,D,R
mmu-miR-144	Ppp3r1	1.71256	0.0379416	NM_024459, NP_077779	protein phosphatase 3, regulatory subunit B, alpha isoform (calcineurin B, type I)	S,D,R
mmu-miR-144	Zcchc2	-3.30247	0.00708337	NM_001122675, NM_001122676, NP_001116147, NP_001116148, XM_001478125, XM_980580, XP_001478175, XP_985674	zinc finger, CCHC domain containing 2	S,D,R
mmu-miR-145	BC048403	1.53456	0.0214668	NM_173022, NP_766610	cDNA sequence BC048403	D,R
mmu-miR-145	Ifi44	-1.03299	0.0247984	NM_133871, NP_598632	interferon-induced protein 44	D,R
mmu-miR-145	Slc44a5	-1.36523	0.00797446	NM_001081263, NP_001074732	solute carrier family 44, member 5	D,R
mmu-miR-145	Ldlrad3	-1.61202	0.00800008	NM_178886, NP_849217	low density lipoprotein receptor class A domain containing 3	S,R
mmu-miR-145	Kcna6	2.33534	0.0374785		potassium voltage-gated channel, shaker-related, subfamily, member 6	S,D
mmu-miR-148a	Atp8a1	-2.57375	0.036687	NM_001038999, NM_009727, NP_001034088, NP_033857	ATPase, aminophospholipid transporter (APLT), class I, type 8A, member 1	D,R
mmu-miR-148b	Atp8a1	-2.57375	0.036687	NM_001038999, NM_009727, NP_001034088, NP_033857	ATPase, aminophospholipid transporter (APLT), class I, type 8A, member 1	D,R
mmu-miR-150	Apc	1.28579	0.00853919	NM_007462, NP_031488	adenomatosis polyposis coli	D,R
mmu-miR-150	Zcchc2	-3.30247	0.00708337	NM_001122675, NM_001122676, NP_001116147, NP_001116148, XM_001478125, XM_980580, XP_001478175, XP_985674	zinc finger, CCHC domain containing 2	D,R
mmu-miR-150	Apc	1.28579	0.00853919	NM_007462, NP_031488	adenomatosis polyposis coli	S,R
mmu-miR-150	Apc	1.28579	0.00853919		adenomatosis polyposis coli	S,D
mmu-miR-150	Apc	1.28579	0.00853919	NM_007462, NP_031488	adenomatosis polyposis coli	S,D,R
mmu-miR-151-3p	Api5	2.07407	0.0400635	NM_007466, NP_031492	apoptosis inhibitor 5	D,R
mmu-miR-152	Atp8a1	-2.57375	0.036687	NM_001038999, NM_009727, NP_001034088, NP_033857	ATPase, aminophospholipid transporter (APLT), class I, type 8A, member 1	D,R
mmu-miR-152	Atp8a1	-2.57375	0.036687	NM_001038999, NM_009727, NP_001034088, NP_033857	ATPase, aminophospholipid transporter (APLT), class I, type 8A, member 1	S,R
mmu-miR-152	Hlf	-4.19478	0.000522289	NM_172563, NP_766151	hepatic leukemia factor	S,R
mmu-miR-152	Ltbp1	8.52539	0.00475429	NM_019919, NM_206958, NP_064303, NP_996841	latent transforming growth factor beta binding protein 1	S,R
mmu-miR-152	Rtn3	-1.01854	0.0427203	NM_001003930, NM_001003933, NM_001003934, NM_053076, NP_001003930, NP_001003933, NP_001003934, NP_444306	reticulon 3	S,R
mmu-miR-152	Zcchc2	-3.30247	0.00708337	NM_001122675, NM_001122676, NP_001116147, NP_001116148, XM_001478125, XM_980580, XP_001478175, XP_985674	zinc finger, CCHC domain containing 2	S,R
mmu-miR-152	Atp8a1	-2.57375	0.036687		ATPase, aminophospholipid transporter (APLT), class I, type 8A, member 1	S,D
mmu-miR-152	Atp8a1	-2.57375	0.036687	NM_001038999, NM_009727, NP_001034088, NP_033857	ATPase, aminophospholipid transporter (APLT), class I, type 8A, member 1	S,D,R
mmu-miR-153	4921513D23Rik	-1.59656	0.0193046	NM_001081154, NP_001074623	RIKEN cDNA 4921513D23 gene	D,R
mmu-miR-153	Ttn	-5.10347	0.00309787	NM_011652, NM_028004, NP_035782, NP_082280	titin	D,R
mmu-miR-153	Zcchc2	-3.30247	0.00708337	NM_001122675, NM_001122676, NP_001116147, NP_001116148, XM_001478125, XM_980580, XP_001478175, XP_985674	zinc finger, CCHC domain containing 2	D,R
mmu-miR-153	Apc	1.28579	0.00853919	NM_007462, NP_031488	adenomatosis polyposis coli	S,R
mmu-miR-153	Atp8a1	-2.57375	0.036687	NM_001038999, NM_009727, NP_001034088, NP_033857	ATPase, aminophospholipid transporter (APLT), class I, type 8A, member 1	S,R
mmu-miR-153	Larp1	3.29118	0.0346116	XM_126172, XM_905029, XP_126172, XP_910122	La ribonucleoprotein domain family, member 1	S,R
mmu-miR-153	Zcchc2	-3.30247	0.00708337	NM_001122675, NM_001122676, NP_001116147, NP_001116148, XM_001478125, XM_980580, XP_001478175, XP_985674	zinc finger, CCHC domain containing 2	S,R
mmu-miR-153	Zcchc2	-3.30247	0.00708337		zinc finger, CCHC domain containing 2	S,D
mmu-miR-153	Zcchc2	-3.30247	0.00708337	NM_001122675, NM_001122676, NP_001116147, NP_001116148, XM_001478125, XM_980580, XP_001478175, XP_985674	zinc finger, CCHC domain containing 2	S,D,R
mmu-miR-154	E130309F12Rik	-1.59164	0.0327315	NM_178756, NP_848871	RIKEN cDNA E130309F12 gene	D,R
mmu-miR-155	Cd96	-2.06228	0.0236129	NM_032465, NP_115854	CD96 antigen	D,R
mmu-miR-155	Astn2	-4.35039	0.00217945	NM_019514, NM_207109, NP_062387, NP_996992	astrotactin 2	S,R
mmu-miR-155	Hnrnpa3	-3.06518	0.0416162		heterogeneous nuclear ribonucleoprotein A3	S,D
mmu-miR-15a	Odz2	2.47177	0.0458047	NM_011856, NP_035986	odd Oz/ten-m homolog 2 (Drosophila)	D,R
mmu-miR-15a	Rad23b	-4.26392	0.040132	NM_009011, NP_033037	RAD23b homolog (S. cerevisiae)	D,R
mmu-miR-15a	Rtn3	-1.01854	0.0427203	NM_001003930, NM_001003933, NM_001003934, NM_053076, NP_001003930, NP_001003933, NP_001003934, NP_444306	reticulon 3	D,R
mmu-miR-15b	Odz2	2.47177	0.0458047	NM_011856, NP_035986	odd Oz/ten-m homolog 2 (Drosophila)	D,R
mmu-miR-15b	Rad23b	-4.26392	0.040132	NM_009011, NP_033037	RAD23b homolog (S. cerevisiae)	D,R
mmu-miR-16	Cpeb3	4.31371	0.00954906	NM_198300, NP_938042	cytoplasmic polyadenylation element binding protein 3	D,R
mmu-miR-16	Odz2	2.47177	0.0458047	NM_011856, NP_035986	odd Oz/ten-m homolog 2 (Drosophila)	D,R
mmu-miR-16	Rad23b	-4.26392	0.040132	NM_009011, NP_033037	RAD23b homolog (S. cerevisiae)	D,R
mmu-miR-16	Cpeb3	4.31371	0.00954906	NM_198300, NP_938042	cytoplasmic polyadenylation element binding protein 3	S,R
mmu-miR-16	Map3k4	-1.2359	0.0106298	NM_011948, NP_036078	mitogen-activated protein kinase kinase kinase 4	S,R
mmu-miR-16	Mll3	-3.52953	0.0150655	NM_001081383, NP_001074852	myeloid/lymphoid or mixed-lineage leukemia 3	S,R
mmu-miR-16	Odz2	2.47177	0.0458047	NM_011856, NP_035986	odd Oz/ten-m homolog 2 (Drosophila)	S,R
mmu-miR-16	Ptprj	-3.17904	0.0042286	NM_001135657, NM_008982, NP_001129129, NP_033008	protein tyrosine phosphatase, receptor type, J	S,R
mmu-miR-16	Rad23b	-4.26392	0.040132	NM_009011, NP_033037	RAD23b homolog (S. cerevisiae)	S,R
mmu-miR-16	Zcchc2	-3.30247	0.00708337	NM_001122675, NM_001122676, NP_001116147, NP_001116148, XM_001478125, XM_980580, XP_001478175, XP_985674	zinc finger, CCHC domain containing 2	S,R
mmu-miR-16	Cpeb3	4.31371	0.00954906		cytoplasmic polyadenylation element binding protein 3	S,D
mmu-miR-16	Eif3a	2.9303	0.0335387		eukaryotic translation initiation factor 3, subunit A	S,D
mmu-miR-16	Odz2	2.47177	0.0458047		odd Oz/ten-m homolog 2 (Drosophila)	S,D
mmu-miR-16	Rad23b	-4.26392	0.040132		RAD23b homolog (S. cerevisiae)	S,D
mmu-miR-16	Cpeb3	4.31371	0.00954906	NM_198300, NP_938042	cytoplasmic polyadenylation element binding protein 3	S,D,R
mmu-miR-16	Odz2	2.47177	0.0458047	NM_011856, NP_035986	odd Oz/ten-m homolog 2 (Drosophila)	S,D,R
mmu-miR-16	Rad23b	-4.26392	0.040132	NM_009011, NP_033037	RAD23b homolog (S. cerevisiae)	S,D,R
mmu-miR-17	Arhgap26	2.01902	0.0316946	NM_175164, NP_780373	Rho GTPase activating protein 26	D,R
mmu-miR-17	Enpp5	1.98612	8.3551e-05	NM_032003, NP_114392	ectonucleotide pyrophosphatase/phosphodiesterase 5	D,R
mmu-miR-17	Ppp3r1	1.71256	0.0379416	NM_024459, NP_077779	protein phosphatase 3, regulatory subunit B, alpha isoform (calcineurin B, type I)	D,R
mmu-miR-17	Ptprj	-3.17904	0.0042286	NM_001135657, NM_008982, NP_001129129, NP_033008	protein tyrosine phosphatase, receptor type, J	D,R
mmu-miR-17	Zcchc2	-3.30247	0.00708337	NM_001122675, NM_001122676, NP_001116147, NP_001116148, XM_001478125, XM_980580, XP_001478175, XP_985674	zinc finger, CCHC domain containing 2	D,R
mmu-miR-17	Zfp91	1.76247	0.0433103	NM_053009, NP_443735	zinc finger protein 91	D,R
mmu-miR-181a	Grm5	2.21574	0.0482758	NM_001081414, NM_001143834, NP_001074883, NP_001137306	glutamate receptor, metabotropic 5	D,R
mmu-miR-181a	Hlf	-4.19478	0.000522289	NM_172563, NP_766151	hepatic leukemia factor	D,R
mmu-miR-181a	Rad23b	-4.26392	0.040132	NM_009011, NP_033037	RAD23b homolog (S. cerevisiae)	D,R
mmu-miR-181a	Syne1	-1.42214	0.00566614	NM_001079686, NM_022027, NM_153399, NP_001073154, NP_071310, NP_700448	synaptic nuclear envelope 1	D,R
mmu-miR-181b	Hlf	-4.19478	0.000522289	NM_172563, NP_766151	hepatic leukemia factor	D,R
mmu-miR-181b	Rad23b	-4.26392	0.040132	NM_009011, NP_033037	RAD23b homolog (S. cerevisiae)	D,R
mmu-miR-181b	Syne1	-1.42214	0.00566614	NM_001079686, NM_022027, NM_153399, NP_001073154, NP_071310, NP_700448	synaptic nuclear envelope 1	D,R
mmu-miR-181c	Grm5	2.21574	0.0482758	NM_001081414, NM_001143834, NP_001074883, NP_001137306	glutamate receptor, metabotropic 5	D,R
mmu-miR-181c	Hlf	-4.19478	0.000522289	NM_172563, NP_766151	hepatic leukemia factor	D,R
mmu-miR-181c	Rad23b	-4.26392	0.040132	NM_009011, NP_033037	RAD23b homolog (S. cerevisiae)	D,R
mmu-miR-181c	Scn3b	-5.2667	0.0211361	NM_001083917, NM_153522, NM_178227, NP_001077386, NP_705742, NP_839941	sodium channel, voltage-gated, type III, beta	D,R
mmu-miR-181c	Syne1	-1.42214	0.00566614	NM_001079686, NM_022027, NM_153399, NP_001073154, NP_071310, NP_700448	synaptic nuclear envelope 1	D,R
mmu-miR-181d	Hlf	-4.19478	0.000522289	NM_172563, NP_766151	hepatic leukemia factor	D,R
mmu-miR-181d	Rad23b	-4.26392	0.040132	NM_009011, NP_033037	RAD23b homolog (S. cerevisiae)	D,R
mmu-miR-181d	Syne1	-1.42214	0.00566614	NM_001079686, NM_022027, NM_153399, NP_001073154, NP_071310, NP_700448	synaptic nuclear envelope 1	D,R
mmu-miR-182	Edil3	2.26901	0.0128713	NM_001037987, NM_010103, NP_001033076, NP_034233	EGF-like repeats and discoidin I-like domains 3	D,R
mmu-miR-182	Hlf	-4.19478	0.000522289	NM_172563, NP_766151	hepatic leukemia factor	D,R
mmu-miR-182	Atp8a1	-2.57375	0.036687	NM_001038999, NM_009727, NP_001034088, NP_033857	ATPase, aminophospholipid transporter (APLT), class I, type 8A, member 1	S,R
mmu-miR-182	Abhd2	1.08864	0.0139508	NM_018811, NP_061281	abhydrolase domain containing 2	S,R
mmu-miR-182	Flot1	1.3166	0.0446332	NM_008027, NP_032053	flotillin 1	S,R
mmu-miR-182	Ppp3r1	1.71256	0.0379416	NM_024459, NP_077779	protein phosphatase 3, regulatory subunit B, alpha isoform (calcineurin B, type I)	D,R
mmu-miR-182	Ppp3r1	1.71256	0.0379416	NM_024459, NP_077779	protein phosphatase 3, regulatory subunit B, alpha isoform (calcineurin B, type I)	S,R
mmu-miR-182	Ppp3r1	1.71256	0.0379416		protein phosphatase 3, regulatory subunit B, alpha isoform (calcineurin B, type I)	S,D
mmu-miR-182	Ppp3r1	1.71256	0.0379416	NM_024459, NP_077779	protein phosphatase 3, regulatory subunit B, alpha isoform (calcineurin B, type I)	S,D,R
mmu-miR-182	Grm5	2.21574	0.0482758	NM_001081414, NM_001143834, NP_001074883, NP_001137306	glutamate receptor, metabotropic 5	S,R
mmu-miR-182	Sorcs1	2.36511	0.00304677	NM_021377, NP_067352	VPS10 domain receptor protein SORCS 1	D,R
mmu-miR-182	Sorcs1	2.36511	0.00304677	NM_021377, NP_067352	VPS10 domain receptor protein SORCS 1	S,R
mmu-miR-182	Sorcs1	2.36511	0.00304677		VPS10 domain receptor protein SORCS 1	S,D
mmu-miR-182	Sorcs1	2.36511	0.00304677	NM_021377, NP_067352	VPS10 domain receptor protein SORCS 1	S,D,R
mmu-miR-182	Slc1a2	2.91057	0.00922842	NM_001077514, NM_001077515, NM_011393, NP_001070982, NP_001070983, NP_035523	solute carrier family 1 (glial high affinity glutamate transporter), member 2	S,R
mmu-miR-183	Map3k4	-1.2359	0.0106298	NM_011948, NP_036078	mitogen-activated protein kinase kinase kinase 4	D,R
mmu-miR-183	Tpm3	3.37152	0.0246998	NM_022314, NP_071709	tropomyosin 3, gamma	D,R
mmu-miR-183	Hlf	-4.19478	0.000522289	NM_172563, NP_766151	hepatic leukemia factor	S,R
mmu-miR-183	Map3k4	-1.2359	0.0106298	NM_011948, NP_036078	mitogen-activated protein kinase kinase kinase 4	S,R
mmu-miR-183	Pcdhgb7	2.43995	0.0226903	NM_033579, NP_291057	protocadherin gamma subfamily B, 7	S,R
mmu-miR-183	Map3k4	-1.2359	0.0106298		mitogen-activated protein kinase kinase kinase 4	S,D
mmu-miR-183	Map3k4	-1.2359	0.0106298	NM_011948, NP_036078	mitogen-activated protein kinase kinase kinase 4	S,D,R
mmu-miR-185	Astn2	-4.35039	0.00217945	NM_019514, NM_207109, NP_062387, NP_996992	astrotactin 2	D,R
mmu-miR-185	Scn3b	-5.2667	0.0211361	NM_001083917, NM_153522, NM_178227, NP_001077386, NP_705742, NP_839941	sodium channel, voltage-gated, type III, beta	D,R
mmu-miR-186	Cpeb3	4.31371	0.00954906	NM_198300, NP_938042	cytoplasmic polyadenylation element binding protein 3	D,R
mmu-miR-186	Edil3	2.26901	0.0128713	NM_001037987, NM_010103, NP_001033076, NP_034233	EGF-like repeats and discoidin I-like domains 3	D,R
mmu-miR-186	Gng12	3.48703	0.0247749	NM_025278, NP_079554	guanine nucleotide binding protein (G protein), gamma 12	D,R
mmu-miR-186	Kctd18	-2.93105	0.00619189	NM_030211, NP_084487	potassium channel tetramerisation domain containing 18	D,R
mmu-miR-186	Lgtn	1.43782	0.0300821	NM_001136070, NM_010709, NP_001129542, NP_034839	ligatin	D,R
mmu-miR-186	Rab27b	-1.10119	0.00104353	NM_001082553, NM_030554, NP_001076022, NP_085031	RAB27b, member RAS oncogene family	D,R
mmu-miR-186	Scn3b	-5.2667	0.0211361	NM_001083917, NM_153522, NM_178227, NP_001077386, NP_705742, NP_839941	sodium channel, voltage-gated, type III, beta	D,R
mmu-miR-186	Abhd2	1.08864	0.0139508	NM_018811, NP_061281	abhydrolase domain containing 2	S,R
mmu-miR-186	Arhgap26	2.01902	0.0316946	NM_175164, NP_780373	Rho GTPase activating protein 26	S,R
mmu-miR-186	Cpeb3	4.31371	0.00954906	NM_198300, NP_938042	cytoplasmic polyadenylation element binding protein 3	S,R
mmu-miR-186	Lgtn	1.43782	0.0300821	NM_001136070, NM_010709, NP_001129542, NP_034839	ligatin	S,R
mmu-miR-186	Slc7a2	1.26851	0.0124067	NM_001044740, NM_007514, NP_001038205, NP_031540	solute carrier family 7 (cationic amino acid transporter, y+ system), member 2	S,R
mmu-miR-186	Cpeb3	4.31371	0.00954906		cytoplasmic polyadenylation element binding protein 3	S,D
mmu-miR-186	Eif3a	2.9303	0.0335387		eukaryotic translation initiation factor 3, subunit A	S,D
mmu-miR-186	Lgtn	1.43782	0.0300821		ligatin	S,D
mmu-miR-186	P2rx7	-2.21623	0.0235452		purinergic receptor P2X, ligand-gated ion channel, 7	S,D
mmu-miR-186	Cpeb3	4.31371	0.00954906	NM_198300, NP_938042	cytoplasmic polyadenylation element binding protein 3	S,D,R
mmu-miR-186	Lgtn	1.43782	0.0300821	NM_001136070, NM_010709, NP_001129542, NP_034839	ligatin	S,D,R
mmu-miR-188-3p	Disp2	-1.12792	0.0436328	NM_170593, NP_733481	dispatched homolog 2 (Drosophila)	D,R
mmu-miR-188-3p	Mbp	-2.84878	0.00015315	NM_001025245, NM_001025251, NM_001025254, NM_001025255, NM_001025256, NM_001025258, NM_001025259, NM_010777, NP_001020416, NP_001020422, NP_001020425, NP_001020426, NP_001020427, NP_001020429, NP_001020430, NP_034907	myelin basic protein	D,R
mmu-miR-188-3p	Ptprt	1.90523	0.0390953	NM_021464, NP_067439	protein tyrosine phosphatase, receptor type, T	D,R
mmu-miR-188-5p	Dio3	-3.05977	0.000581728	NM_172119, NP_742117	deiodinase, iodothyronine type III	D,R
mmu-miR-191	Rnf139	-2.05569	0.0374328	NM_175226, NP_780435	ring finger protein 139	S,R
mmu-miR-191	Wiz	-4.94946	0.00297308	NM_011717, NM_212438, NP_035847, NP_997603	widely-interspaced zinc finger motifs	S,R
mmu-miR-192	Pabpc4	2.52815	0.0138118		poly(A) binding protein, cytoplasmic 4	S,D
mmu-miR-194	8030462N17Rik	1.22111	0.0395203	NM_178670, NP_848785	RIKEN cDNA 8030462N17 gene	D,R
mmu-miR-194	Fgfr3	-2.04298	0.0305407	NM_008010, NP_032036	fibroblast growth factor receptor 3	D,R
mmu-miR-194	Mll3	-3.52953	0.0150655	NM_001081383, NP_001074852	myeloid/lymphoid or mixed-lineage leukemia 3	S,R
mmu-miR-195	Cpeb3	4.31371	0.00954906	NM_198300, NP_938042	cytoplasmic polyadenylation element binding protein 3	D,R
mmu-miR-195	Odz2	2.47177	0.0458047	NM_011856, NP_035986	odd Oz/ten-m homolog 2 (Drosophila)	D,R
mmu-miR-195	Rad23b	-4.26392	0.040132	NM_009011, NP_033037	RAD23b homolog (S. cerevisiae)	D,R
mmu-miR-195	Cpeb3	4.31371	0.00954906	NM_198300, NP_938042	cytoplasmic polyadenylation element binding protein 3	S,R
mmu-miR-195	Map3k4	-1.2359	0.0106298	NM_011948, NP_036078	mitogen-activated protein kinase kinase kinase 4	S,R
mmu-miR-195	Mll3	-3.52953	0.0150655	NM_001081383, NP_001074852	myeloid/lymphoid or mixed-lineage leukemia 3	S,R
mmu-miR-195	Odz2	2.47177	0.0458047	NM_011856, NP_035986	odd Oz/ten-m homolog 2 (Drosophila)	S,R
mmu-miR-195	Ptprj	-3.17904	0.0042286	NM_001135657, NM_008982, NP_001129129, NP_033008	protein tyrosine phosphatase, receptor type, J	S,R
mmu-miR-195	Rad23b	-4.26392	0.040132	NM_009011, NP_033037	RAD23b homolog (S. cerevisiae)	S,R
mmu-miR-195	Zcchc2	-3.30247	0.00708337	NM_001122675, NM_001122676, NP_001116147, NP_001116148, XM_001478125, XM_980580, XP_001478175, XP_985674	zinc finger, CCHC domain containing 2	S,R
mmu-miR-195	Cpeb3	4.31371	0.00954906		cytoplasmic polyadenylation element binding protein 3	S,D
mmu-miR-195	Eif3a	2.9303	0.0335387		eukaryotic translation initiation factor 3, subunit A	S,D
mmu-miR-195	Odz2	2.47177	0.0458047		odd Oz/ten-m homolog 2 (Drosophila)	S,D
mmu-miR-195	Rad23b	-4.26392	0.040132		RAD23b homolog (S. cerevisiae)	S,D
mmu-miR-195	Cpeb3	4.31371	0.00954906	NM_198300, NP_938042	cytoplasmic polyadenylation element binding protein 3	S,D,R
mmu-miR-195	Odz2	2.47177	0.0458047	NM_011856, NP_035986	odd Oz/ten-m homolog 2 (Drosophila)	S,D,R
mmu-miR-195	Rad23b	-4.26392	0.040132	NM_009011, NP_033037	RAD23b homolog (S. cerevisiae)	S,D,R
mmu-miR-199a-3p	Map3k4	-1.2359	0.0106298	NM_011948, NP_036078	mitogen-activated protein kinase kinase kinase 4	D,R
mmu-miR-199a-3p	Mysm1	-1.50975	0.0145701	NM_177239, NP_796213	myb-like, SWIRM and MPN domains 1	D,R
mmu-miR-199a-5p	Rad23b	-4.26392	0.040132	NM_009011, NP_033037	RAD23b homolog (S. cerevisiae)	D,R
mmu-miR-199b	Map3k4	-1.2359	0.0106298	NM_011948, NP_036078	mitogen-activated protein kinase kinase kinase 4	D,R
mmu-miR-199b	Mysm1	-1.50975	0.0145701	NM_177239, NP_796213	myb-like, SWIRM and MPN domains 1	D,R
mmu-miR-19a	Cbln2	2.12622	0.00124895	NM_172633, NP_766221	cerebellin 2 precursor protein	D,R
mmu-miR-19b	Cbln2	2.12622	0.00124895	NM_172633, NP_766221	cerebellin 2 precursor protein	D,R
mmu-miR-200a	4930452B06Rik	3.84816	0.0286454	NM_028934, NP_083210	RIKEN cDNA 4930452B06 gene	D,R
mmu-miR-200a	Cpeb3	4.31371	0.00954906	NM_198300, NP_938042	cytoplasmic polyadenylation element binding protein 3	S,R
mmu-miR-200b	Ddx3y	3.71363	0.00194519	NM_012008, NP_036138	DEAD (Asp-Glu-Ala-Asp) box polypeptide 3, Y-linked	D,R
mmu-miR-200c	Ddx3y	3.71363	0.00194519	NM_012008, NP_036138	DEAD (Asp-Glu-Ala-Asp) box polypeptide 3, Y-linked	D,R
mmu-miR-202-3p	Cpeb3	4.31371	0.00954906	NM_198300, NP_938042	cytoplasmic polyadenylation element binding protein 3	D,R
mmu-miR-202-3p	Rnf139	-2.05569	0.0374328	NM_175226, NP_780435	ring finger protein 139	D,R
mmu-miR-202-3p	Cpeb3	4.31371	0.00954906	NM_198300, NP_938042	cytoplasmic polyadenylation element binding protein 3	S,R
mmu-miR-202-3p	Rnf139	-2.05569	0.0374328	NM_175226, NP_780435	ring finger protein 139	S,R
mmu-miR-202-3p	Rorc	-1.36043	0.00506195	NM_011281, NP_035411	RAR-related orphan receptor gamma	S,R
mmu-miR-202-3p	Cpeb3	4.31371	0.00954906		cytoplasmic polyadenylation element binding protein 3	S,D
mmu-miR-202-3p	Rnf139	-2.05569	0.0374328		ring finger protein 139	S,D
mmu-miR-202-3p	Cpeb3	4.31371	0.00954906	NM_198300, NP_938042	cytoplasmic polyadenylation element binding protein 3	S,D,R
mmu-miR-202-3p	Rnf139	-2.05569	0.0374328	NM_175226, NP_780435	ring finger protein 139	S,D,R
mmu-miR-202-5p	Api5	2.07407	0.0400635	NM_007466, NP_031492	apoptosis inhibitor 5	D,R
mmu-miR-203	Apc	1.28579	0.00853919	NM_007462, NP_031488	adenomatosis polyposis coli	D,R
mmu-miR-203	Cpeb3	4.31371	0.00954906	NM_198300, NP_938042	cytoplasmic polyadenylation element binding protein 3	D,R
mmu-miR-203	Zfp91	1.76247	0.0433103	NM_053009, NP_443735	zinc finger protein 91	D,R
mmu-miR-203	Apc	1.28579	0.00853919	NM_007462, NP_031488	adenomatosis polyposis coli	S,R
mmu-miR-203	Ovol1	-2.11106	0.0216224	NM_019935, NP_064319	OVO homolog-like 1 (Drosophila)	S,R
mmu-miR-203	Prom1	-1.14939	0.0242357	NM_008935, NP_032961	prominin 1	S,R
mmu-miR-203	Apc	1.28579	0.00853919		adenomatosis polyposis coli	S,D
mmu-miR-203	Apc	1.28579	0.00853919	NM_007462, NP_031488	adenomatosis polyposis coli	S,D,R
mmu-miR-204	P2rx7	-2.21623	0.0235452	NM_001038839, NM_001038845, NM_001038887, NM_011027, NP_001033928, NP_001033934, NP_001033976, NP_035157	purinergic receptor P2X, ligand-gated ion channel, 7	D,R
mmu-miR-204	Rab27b	-1.10119	0.00104353	NM_001082553, NM_030554, NP_001076022, NP_085031	RAB27b, member RAS oncogene family	D,R
mmu-miR-204	Chd5	2.24915	0.0267647	NM_001081376, NM_029216, NP_001074845, NP_083492	chromodomain helicase DNA binding protein 5	S,R
mmu-miR-204	Fbxl11	-1.02116	0.0454603	NM_001001984, NP_001001984	F-box and leucine-rich repeat protein 11	S,R
mmu-miR-204	Ppp3r1	1.71256	0.0379416	NM_024459, NP_077779	protein phosphatase 3, regulatory subunit B, alpha isoform (calcineurin B, type I)	S,R
mmu-miR-204	Ptprj	-3.17904	0.0042286	NM_001135657, NM_008982, NP_001129129, NP_033008	protein tyrosine phosphatase, receptor type, J	S,R
mmu-miR-204	Zfp91	1.76247	0.0433103	NM_053009, NP_443735	zinc finger protein 91	S,R
mmu-miR-204	Mlxip	3.12215	0.0433296		MLX interacting protein	S,D
mmu-miR-205	Ppp3r1	1.71256	0.0379416	NM_024459, NP_077779	protein phosphatase 3, regulatory subunit B, alpha isoform (calcineurin B, type I)	S,R
mmu-miR-205	Ptprj	-3.17904	0.0042286	NM_001135657, NM_008982, NP_001129129, NP_033008	protein tyrosine phosphatase, receptor type, J	S,R
mmu-miR-205	Mgrn1	2.08366	0.0113312		mahogunin, ring finger 1	S,D
mmu-miR-206	Api5	2.07407	0.0400635	NM_007466, NP_031492	apoptosis inhibitor 5	D,R
mmu-miR-206	Gdap1l1	-1.36307	0.0443673	NM_144891, NP_659140	ganglioside-induced differentiation-associated protein 1-like 1	D,R
mmu-miR-206	Tpm3	3.37152	0.0246998	NM_022314, NP_071709	tropomyosin 3, gamma	D,R
mmu-miR-206	Api5	2.07407	0.0400635	NM_007466, NP_031492	apoptosis inhibitor 5	S,R
mmu-miR-206	Gdap1l1	-1.36307	0.0443673	NM_144891, NP_659140	ganglioside-induced differentiation-associated protein 1-like 1	S,R
mmu-miR-206	Ptprj	-3.17904	0.0042286	NM_001135657, NM_008982, NP_001129129, NP_033008	protein tyrosine phosphatase, receptor type, J	S,R
mmu-miR-206	Tcp11l1	1.29323	0.013579	NM_177190, NP_796164	t-complex 11 like 1	S,R
mmu-miR-206	Api5	2.07407	0.0400635		apoptosis inhibitor 5	S,D
mmu-miR-206	Gdap1l1	-1.36307	0.0443673		ganglioside-induced differentiation-associated protein 1-like 1	S,D
mmu-miR-206	Hnrnpa3	-3.06518	0.0416162		heterogeneous nuclear ribonucleoprotein A3	S,D
mmu-miR-206	Api5	2.07407	0.0400635	NM_007466, NP_031492	apoptosis inhibitor 5	S,D,R
mmu-miR-206	Gdap1l1	-1.36307	0.0443673	NM_144891, NP_659140	ganglioside-induced differentiation-associated protein 1-like 1	S,D,R
mmu-miR-207	Dio3	-3.05977	0.000581728	NM_172119, NP_742117	deiodinase, iodothyronine type III	D,R
mmu-miR-20a	Arhgap26	2.01902	0.0316946	NM_175164, NP_780373	Rho GTPase activating protein 26	D,R
mmu-miR-20a	Enpp5	1.98612	8.3551e-05	NM_032003, NP_114392	ectonucleotide pyrophosphatase/phosphodiesterase 5	D,R
mmu-miR-20a	Ppp3r1	1.71256	0.0379416	NM_024459, NP_077779	protein phosphatase 3, regulatory subunit B, alpha isoform (calcineurin B, type I)	D,R
mmu-miR-20a	Zfp91	1.76247	0.0433103	NM_053009, NP_443735	zinc finger protein 91	D,R
mmu-miR-20b	Arhgap26	2.01902	0.0316946	NM_175164, NP_780373	Rho GTPase activating protein 26	D,R
mmu-miR-20b	Ppp3r1	1.71256	0.0379416	NM_024459, NP_077779	protein phosphatase 3, regulatory subunit B, alpha isoform (calcineurin B, type I)	D,R
mmu-miR-20b	Ptprj	-3.17904	0.0042286	NM_001135657, NM_008982, NP_001129129, NP_033008	protein tyrosine phosphatase, receptor type, J	D,R
mmu-miR-20b	Zfp91	1.76247	0.0433103	NM_053009, NP_443735	zinc finger protein 91	D,R
mmu-miR-21	Cpeb3	4.31371	0.00954906	NM_198300, NP_938042	cytoplasmic polyadenylation element binding protein 3	D,R
mmu-miR-21	Edil3	2.26901	0.0128713	NM_001037987, NM_010103, NP_001033076, NP_034233	EGF-like repeats and discoidin I-like domains 3	D,R
mmu-miR-21	Sox5	-5.25897	0.0107072	NM_001113559, NM_011444, NP_001107031, NP_035574	SRY-box containing gene 5	D,R
mmu-miR-21	Cpeb3	4.31371	0.00954906	NM_198300, NP_938042	cytoplasmic polyadenylation element binding protein 3	S,R
mmu-miR-21	Rbpj	1.31576	0.0134022	NM_001080927, NM_001080928, NM_009035, NP_001074396, NP_001074397, NP_033061	recombination signal binding protein for immunoglobulin kappa J region	S,R
mmu-miR-21	Sox5	-5.25897	0.0107072	NM_001113559, NM_011444, NP_001107031, NP_035574	SRY-box containing gene 5	S,R
mmu-miR-21	Cpeb3	4.31371	0.00954906		cytoplasmic polyadenylation element binding protein 3	S,D
mmu-miR-21	Sox5	-5.25897	0.0107072		SRY-box containing gene 5	S,D
mmu-miR-21	Cpeb3	4.31371	0.00954906	NM_198300, NP_938042	cytoplasmic polyadenylation element binding protein 3	S,D,R
mmu-miR-21	Sox5	-5.25897	0.0107072	NM_001113559, NM_011444, NP_001107031, NP_035574	SRY-box containing gene 5	S,D,R
mmu-miR-211	P2rx7	-2.21623	0.0235452	NM_001038839, NM_001038845, NM_001038887, NM_011027, NP_001033928, NP_001033934, NP_001033976, NP_035157	purinergic receptor P2X, ligand-gated ion channel, 7	D,R
mmu-miR-211	Rab27b	-1.10119	0.00104353	NM_001082553, NM_030554, NP_001076022, NP_085031	RAB27b, member RAS oncogene family	D,R
mmu-miR-211	Chd5	2.24915	0.0267647	NM_001081376, NM_029216, NP_001074845, NP_083492	chromodomain helicase DNA binding protein 5	S,R
mmu-miR-211	Fbxl11	-1.02116	0.0454603	NM_001001984, NP_001001984	F-box and leucine-rich repeat protein 11	S,R
mmu-miR-211	Ppp3r1	1.71256	0.0379416	NM_024459, NP_077779	protein phosphatase 3, regulatory subunit B, alpha isoform (calcineurin B, type I)	S,R
mmu-miR-211	Ptprj	-3.17904	0.0042286	NM_001135657, NM_008982, NP_001129129, NP_033008	protein tyrosine phosphatase, receptor type, J	S,R
mmu-miR-211	Zfp91	1.76247	0.0433103	NM_053009, NP_443735	zinc finger protein 91	S,R
mmu-miR-211	Mlxip	3.12215	0.0433296		MLX interacting protein	S,D
mmu-miR-212	Pprc1	-2.66171	0.0165687	NM_001081214, NP_001074683	peroxisome proliferative activated receptor, gamma, coactivator-related 1	D,R
mmu-miR-212	Sox5	-5.25897	0.0107072	NM_001113559, NM_011444, NP_001107031, NP_035574	SRY-box containing gene 5	D,R
mmu-miR-212	Sox5	-5.25897	0.0107072	NM_001113559, NM_011444, NP_001107031, NP_035574	SRY-box containing gene 5	S,R
mmu-miR-212	Kcna6	2.33534	0.0374785		potassium voltage-gated channel, shaker-related, subfamily, member 6	S,D
mmu-miR-212	Sox5	-5.25897	0.0107072		SRY-box containing gene 5	S,D
mmu-miR-212	Sox5	-5.25897	0.0107072	NM_001113559, NM_011444, NP_001107031, NP_035574	SRY-box containing gene 5	S,D,R
mmu-miR-214	Dio3	-3.05977	0.000581728	NM_172119, NP_742117	deiodinase, iodothyronine type III	D,R
mmu-miR-214	Ptprj	-3.17904	0.0042286	NM_001135657, NM_008982, NP_001129129, NP_033008	protein tyrosine phosphatase, receptor type, J	D,R
mmu-miR-214	Slc7a2	1.26851	0.0124067	NM_001044740, NM_007514, NP_001038205, NP_031540	solute carrier family 7 (cationic amino acid transporter, y+ system), member 2	D,R
mmu-miR-214	Arhgap26	2.01902	0.0316946	NM_175164, NP_780373	Rho GTPase activating protein 26	S,R
mmu-miR-214	Dio3	-3.05977	0.000581728	NM_172119, NP_742117	deiodinase, iodothyronine type III	S,R
mmu-miR-214	Larp1	3.29118	0.0346116	XM_126172, XM_905029, XP_126172, XP_910122	La ribonucleoprotein domain family, member 1	S,R
mmu-miR-214	Tbc1d22b	1.11677	0.0265677	NM_198647, NP_941049	TBC1 domain family, member 22B	S,R
mmu-miR-214	Dio3	-3.05977	0.000581728		deiodinase, iodothyronine type III	S,D
mmu-miR-214	Dio3	-3.05977	0.000581728	NM_172119, NP_742117	deiodinase, iodothyronine type III	S,D,R
mmu-miR-215	Pabpc4	2.52815	0.0138118		poly(A) binding protein, cytoplasmic 4	S,D
mmu-miR-216a	Mysm1	-1.50975	0.0145701	NM_177239, NP_796213	myb-like, SWIRM and MPN domains 1	D,R
mmu-miR-216a	Ttn	-5.10347	0.00309787	NM_011652, NM_028004, NP_035782, NP_082280	titin	D,R
mmu-miR-216a	Zfp91	1.76247	0.0433103	NM_053009, NP_443735	zinc finger protein 91	S,R
mmu-miR-216b	Edil3	2.26901	0.0128713	NM_001037987, NM_010103, NP_001033076, NP_034233	EGF-like repeats and discoidin I-like domains 3	D,R
mmu-miR-216b	Ppp3r1	1.71256	0.0379416	NM_024459, NP_077779	protein phosphatase 3, regulatory subunit B, alpha isoform (calcineurin B, type I)	D,R
mmu-miR-216b	Hlf	-4.19478	0.000522289	NM_172563, NP_766151	hepatic leukemia factor	S,R
mmu-miR-217	Rad23b	-4.26392	0.040132	NM_009011, NP_033037	RAD23b homolog (S. cerevisiae)	S,R
mmu-miR-217	Hnrnpa3	-3.06518	0.0416162		heterogeneous nuclear ribonucleoprotein A3	S,D
mmu-miR-218	Ddo	-6.30049	6.721e-06	NM_027442, NP_081718	D-aspartate oxidase	D,R
mmu-miR-218	Hlf	-4.19478	0.000522289	NM_172563, NP_766151	hepatic leukemia factor	D,R
mmu-miR-218	Rab27b	-1.10119	0.00104353	NM_001082553, NM_030554, NP_001076022, NP_085031	RAB27b, member RAS oncogene family	D,R
mmu-miR-218	Slc17a3	4.07964	0.043293	NM_134069, NP_598830	solute carrier family 17 (sodium phosphate), member 3	D,R
mmu-miR-218	Sox21	-1.55987	0.0233536	NM_145464, NM_177753, NP_663439, NP_808421	SRY-box containing gene 21	D,R
mmu-miR-218	Hlf	-4.19478	0.000522289	NM_172563, NP_766151	hepatic leukemia factor	S,R
mmu-miR-218	Rnf139	-2.05569	0.0374328	NM_175226, NP_780435	ring finger protein 139	S,R
mmu-miR-218	Rtn3	-1.01854	0.0427203	NM_001003930, NM_001003933, NM_001003934, NM_053076, NP_001003930, NP_001003933, NP_001003934, NP_444306	reticulon 3	S,R
mmu-miR-218	Sox5	-5.25897	0.0107072	NM_001113559, NM_011444, NP_001107031, NP_035574	SRY-box containing gene 5	S,R
mmu-miR-218	B3gat1	-1.75282	0.0128418		beta-1,3-glucuronyltransferase 1 (glucuronosyltransferase P)	S,D
mmu-miR-218	Hlf	-4.19478	0.000522289		hepatic leukemia factor	S,D
mmu-miR-218	Hlf	-4.19478	0.000522289	NM_172563, NP_766151	hepatic leukemia factor	S,D,R
mmu-miR-219	Cpeb3	4.31371	0.00954906	NM_198300, NP_938042	cytoplasmic polyadenylation element binding protein 3	S,R
mmu-miR-219	Odz2	2.47177	0.0458047	NM_011856, NP_035986	odd Oz/ten-m homolog 2 (Drosophila)	S,R
mmu-miR-219	Pigr	-1.15685	0.00964042		polymeric immunoglobulin receptor	S,D
mmu-miR-22	Syne1	-1.42214	0.00566614	NM_001079686, NM_022027, NM_153399, NP_001073154, NP_071310, NP_700448	synaptic nuclear envelope 1	D,R
mmu-miR-22	Atp8a1	-2.57375	0.036687	NM_001038999, NM_009727, NP_001034088, NP_033857	ATPase, aminophospholipid transporter (APLT), class I, type 8A, member 1	S,R
mmu-miR-22	Ndel1	5.72804	0.000176855	NM_023668, NP_076157	nuclear distribution gene E-like homolog 1 (A. nidulans)	S,R
mmu-miR-221	Ppp3r1	1.71256	0.0379416	NM_024459, NP_077779	protein phosphatase 3, regulatory subunit B, alpha isoform (calcineurin B, type I)	D,R
mmu-miR-221	Stat1	-3.64553	0.00809686	NM_009283, NP_033309	signal transducer and activator of transcription 1	D,R
mmu-miR-221	Ppp3r1	1.71256	0.0379416	NM_024459, NP_077779	protein phosphatase 3, regulatory subunit B, alpha isoform (calcineurin B, type I)	S,R
mmu-miR-221	Ppp3r1	1.71256	0.0379416		protein phosphatase 3, regulatory subunit B, alpha isoform (calcineurin B, type I)	S,D
mmu-miR-221	Ppp3r1	1.71256	0.0379416	NM_024459, NP_077779	protein phosphatase 3, regulatory subunit B, alpha isoform (calcineurin B, type I)	S,D,R
mmu-miR-222	Ppp3r1	1.71256	0.0379416	NM_024459, NP_077779	protein phosphatase 3, regulatory subunit B, alpha isoform (calcineurin B, type I)	D,R
mmu-miR-222	Stat1	-3.64553	0.00809686	NM_009283, NP_033309	signal transducer and activator of transcription 1	D,R
mmu-miR-222	Ppp3r1	1.71256	0.0379416	NM_024459, NP_077779	protein phosphatase 3, regulatory subunit B, alpha isoform (calcineurin B, type I)	S,R
mmu-miR-222	Ppp3r1	1.71256	0.0379416		protein phosphatase 3, regulatory subunit B, alpha isoform (calcineurin B, type I)	S,D
mmu-miR-222	Ppp3r1	1.71256	0.0379416	NM_024459, NP_077779	protein phosphatase 3, regulatory subunit B, alpha isoform (calcineurin B, type I)	S,D,R
mmu-miR-223	Hlf	-4.19478	0.000522289	NM_172563, NP_766151	hepatic leukemia factor	S,R
mmu-miR-224	Adam22	7.05911	0.000779899	NM_001007220, NM_001007221, NM_001098225, NP_001007221, NP_001007222, NP_001091695	a disintegrin and metallopeptidase domain 22	D,R
mmu-miR-224	Slc44a5	-1.36523	0.00797446	NM_001081263, NP_001074732	solute carrier family 44, member 5	D,R
mmu-miR-224	Fbxl11	-1.02116	0.0454603	NM_001001984, NP_001001984	F-box and leucine-rich repeat protein 11	S,R
mmu-miR-224	Pcdhgb7	2.43995	0.0226903	NM_033579, NP_291057	protocadherin gamma subfamily B, 7	S,R
mmu-miR-23a	Adam15	-4.37247	0.00173009	NM_001037722, NM_009614, NP_001032811, NP_033744	a disintegrin and metallopeptidase domain 15 (metargidin)	D,R
mmu-miR-23a	Gng12	3.48703	0.0247749	NM_025278, NP_079554	guanine nucleotide binding protein (G protein), gamma 12	D,R
mmu-miR-23a	Irf1	-2.91277	0.0364949	NM_008390, NP_032416	interferon regulatory factor 1	D,R
mmu-miR-23b	Adam15	-4.37247	0.00173009	NM_001037722, NM_009614, NP_001032811, NP_033744	a disintegrin and metallopeptidase domain 15 (metargidin)	D,R
mmu-miR-23b	Gng12	3.48703	0.0247749	NM_025278, NP_079554	guanine nucleotide binding protein (G protein), gamma 12	D,R
mmu-miR-23b	Irf1	-2.91277	0.0364949	NM_008390, NP_032416	interferon regulatory factor 1	D,R
mmu-miR-24	Pla2g4e	-2.91462	0.0280758	NM_177845, NP_808513	phospholipase A2, group IVE	D,R
mmu-miR-24	Pklr	-5.55133	0.000211452	NM_001099779, NM_013631, NP_001093249, NP_038659	pyruvate kinase liver and red blood cell	S,R
mmu-miR-24	Trpc4ap	1.24006	0.00732351	NM_019828, NP_062802	transient receptor potential cation channel, subfamily C, member 4 associated protein	S,R
mmu-miR-24	Wiz	-4.94946	0.00297308	NM_011717, NM_212438, NP_035847, NP_997603	widely-interspaced zinc finger motifs	S,R
mmu-miR-24	Dlgap4	-2.08401	0.0408258		discs, large homolog-associated protein 4 (Drosophila)	S,D
mmu-miR-25	Cpeb3	4.31371	0.00954906	NM_198300, NP_938042	cytoplasmic polyadenylation element binding protein 3	D,R
mmu-miR-25	Ddx3y	3.71363	0.00194519	NM_012008, NP_036138	DEAD (Asp-Glu-Ala-Asp) box polypeptide 3, Y-linked	D,R
mmu-miR-25	Cpeb3	4.31371	0.00954906	NM_198300, NP_938042	cytoplasmic polyadenylation element binding protein 3	S,R
mmu-miR-25	Ddx3y	3.71363	0.00194519	NM_012008, NP_036138	DEAD (Asp-Glu-Ala-Asp) box polypeptide 3, Y-linked	S,R
mmu-miR-25	Ptprj	-3.17904	0.0042286	NM_001135657, NM_008982, NP_001129129, NP_033008	protein tyrosine phosphatase, receptor type, J	S,R
mmu-miR-25	Cpeb3	4.31371	0.00954906		cytoplasmic polyadenylation element binding protein 3	S,D
mmu-miR-25	Ddx3y	3.71363	0.00194519		DEAD (Asp-Glu-Ala-Asp) box polypeptide 3, Y-linked	S,D
mmu-miR-25	Cpeb3	4.31371	0.00954906	NM_198300, NP_938042	cytoplasmic polyadenylation element binding protein 3	S,D,R
mmu-miR-25	Ddx3y	3.71363	0.00194519	NM_012008, NP_036138	DEAD (Asp-Glu-Ala-Asp) box polypeptide 3, Y-linked	S,D,R
mmu-miR-26a	Ppp3r1	1.71256	0.0379416	NM_024459, NP_077779	protein phosphatase 3, regulatory subunit B, alpha isoform (calcineurin B, type I)	D,R
mmu-miR-26b	Ppp3r1	1.71256	0.0379416	NM_024459, NP_077779	protein phosphatase 3, regulatory subunit B, alpha isoform (calcineurin B, type I)	D,R
mmu-miR-27a	Glt25d2	2.79174	0.00526907	NM_177756, NP_808424	glycosyltransferase 25 domain containing 2	D,R
mmu-miR-27a	Il7r	-1.18722	0.0447529	NM_008372, NP_032398	interleukin 7 receptor	D,R
mmu-miR-27a	Mll3	-3.52953	0.0150655	NM_001081383, NP_001074852	myeloid/lymphoid or mixed-lineage leukemia 3	D,R
mmu-miR-27a	Rnf139	-2.05569	0.0374328	NM_175226, NP_780435	ring finger protein 139	D,R
mmu-miR-27a	Scn3b	-5.2667	0.0211361	NM_001083917, NM_153522, NM_178227, NP_001077386, NP_705742, NP_839941	sodium channel, voltage-gated, type III, beta	D,R
mmu-miR-27b	Glt25d2	2.79174	0.00526907	NM_177756, NP_808424	glycosyltransferase 25 domain containing 2	D,R
mmu-miR-27b	Il7r	-1.18722	0.0447529	NM_008372, NP_032398	interleukin 7 receptor	D,R
mmu-miR-27b	Mll3	-3.52953	0.0150655	NM_001081383, NP_001074852	myeloid/lymphoid or mixed-lineage leukemia 3	D,R
mmu-miR-27b	Rnf139	-2.05569	0.0374328	NM_175226, NP_780435	ring finger protein 139	D,R
mmu-miR-27b	Scn3b	-5.2667	0.0211361	NM_001083917, NM_153522, NM_178227, NP_001077386, NP_705742, NP_839941	sodium channel, voltage-gated, type III, beta	D,R
mmu-miR-28	5830457O10Rik	1.09486	0.0271875	NM_145412, NP_663387	RIKEN cDNA 5830457O10 gene	D,R
mmu-miR-290-3p	Mysm1	-1.50975	0.0145701	NM_177239, NP_796213	myb-like, SWIRM and MPN domains 1	D,R
mmu-miR-290-3p	Syne1	-1.42214	0.00566614	NM_001079686, NM_022027, NM_153399, NP_001073154, NP_071310, NP_700448	synaptic nuclear envelope 1	D,R
mmu-miR-290-5p	8030462N17Rik	1.22111	0.0395203	NM_178670, NP_848785	RIKEN cDNA 8030462N17 gene	D,R
mmu-miR-290-5p	Ugt1a6a	-2.24863	0.0472628	NM_145079, NP_659545	UDP glucuronosyltransferase 1 family, polypeptide A6A	D,R
mmu-miR-291a-3p	Ppp3r1	1.71256	0.0379416	NM_024459, NP_077779	protein phosphatase 3, regulatory subunit B, alpha isoform (calcineurin B, type I)	D,R
mmu-miR-291a-5p	Ltbp1	8.52539	0.00475429	NM_019919, NM_206958, NP_064303, NP_996841	latent transforming growth factor beta binding protein 1	D,R
mmu-miR-291a-5p	Slc44a5	-1.36523	0.00797446	NM_001081263, NP_001074732	solute carrier family 44, member 5	D,R
mmu-miR-291a-5p	Zcchc2	-3.30247	0.00708337	NM_001122675, NM_001122676, NP_001116147, NP_001116148, XM_001478125, XM_980580, XP_001478175, XP_985674	zinc finger, CCHC domain containing 2	D,R
mmu-miR-291b-3p	Ndel1	5.72804	0.000176855	NM_023668, NP_076157	nuclear distribution gene E-like homolog 1 (A. nidulans)	D,R
mmu-miR-291b-5p	Ltbp1	8.52539	0.00475429	NM_019919, NM_206958, NP_064303, NP_996841	latent transforming growth factor beta binding protein 1	D,R
mmu-miR-291b-5p	Slc44a5	-1.36523	0.00797446	NM_001081263, NP_001074732	solute carrier family 44, member 5	D,R
mmu-miR-291b-5p	Zcchc2	-3.30247	0.00708337	NM_001122675, NM_001122676, NP_001116147, NP_001116148, XM_001478125, XM_980580, XP_001478175, XP_985674	zinc finger, CCHC domain containing 2	D,R
mmu-miR-292-3p	Mysm1	-1.50975	0.0145701	NM_177239, NP_796213	myb-like, SWIRM and MPN domains 1	D,R
mmu-miR-292-3p	Syne1	-1.42214	0.00566614	NM_001079686, NM_022027, NM_153399, NP_001073154, NP_071310, NP_700448	synaptic nuclear envelope 1	D,R
mmu-miR-292-5p	8030462N17Rik	1.22111	0.0395203	NM_178670, NP_848785	RIKEN cDNA 8030462N17 gene	D,R
mmu-miR-292-5p	Ddo	-6.30049	6.721e-06	NM_027442, NP_081718	D-aspartate oxidase	D,R
mmu-miR-292-5p	Ugt1a6a	-2.24863	0.0472628	NM_145079, NP_659545	UDP glucuronosyltransferase 1 family, polypeptide A6A	D,R
mmu-miR-294	Ppp3r1	1.71256	0.0379416	NM_024459, NP_077779	protein phosphatase 3, regulatory subunit B, alpha isoform (calcineurin B, type I)	D,R
mmu-miR-295	Ppp3r1	1.71256	0.0379416	NM_024459, NP_077779	protein phosphatase 3, regulatory subunit B, alpha isoform (calcineurin B, type I)	D,R
mmu-miR-296-5p	Gadd45gip1	-1.12154	0.0225125	NM_183358, NP_899202	growth arrest and DNA-damage-inducible, gamma interacting protein 1	D,R
mmu-miR-297a	Ddx3y	3.71363	0.00194519	NM_012008, NP_036138	DEAD (Asp-Glu-Ala-Asp) box polypeptide 3, Y-linked	D,R
mmu-miR-297b-3p	Api5	2.07407	0.0400635	NM_007466, NP_031492	apoptosis inhibitor 5	D,R
mmu-miR-297b-3p	Arhgef10l	-1.36367	0.0455073	NM_001112722, NM_001112723, NM_172415, NP_001106193, NP_001106194, NP_766003	Rho guanine nucleotide exchange factor (GEF) 10-like	D,R
mmu-miR-297b-3p	Il23a	-1.78664	0.0145604	NM_031252, NP_112542	interleukin 23, alpha subunit p19	D,R
mmu-miR-297b-3p	Tbc1d22b	1.11677	0.0265677	NM_198647, NP_941049	TBC1 domain family, member 22B	D,R
mmu-miR-297b-5p	Ddx3y	3.71363	0.00194519	NM_012008, NP_036138	DEAD (Asp-Glu-Ala-Asp) box polypeptide 3, Y-linked	D,R
mmu-miR-297c	Ddx3y	3.71363	0.00194519	NM_012008, NP_036138	DEAD (Asp-Glu-Ala-Asp) box polypeptide 3, Y-linked	D,R
mmu-miR-298	Cnnm3	1.97822	0.00572747	NM_001039551, NM_053186, NP_001034640, NP_444416	cyclin M3	D,R
mmu-miR-299	Pklr	-5.55133	0.000211452	NM_001099779, NM_013631, NP_001093249, NP_038659	pyruvate kinase liver and red blood cell	S,R
mmu-miR-29a	Zfp91	1.76247	0.0433103	NM_053009, NP_443735	zinc finger protein 91	D,R
mmu-miR-29b	Zfp91	1.76247	0.0433103	NM_053009, NP_443735	zinc finger protein 91	D,R
mmu-miR-29c	Zfp91	1.76247	0.0433103	NM_053009, NP_443735	zinc finger protein 91	D,R
mmu-miR-300	Ndel1	5.72804	0.000176855	NM_023668, NP_076157	nuclear distribution gene E-like homolog 1 (A. nidulans)	S,R
mmu-miR-301a	Enpp5	1.98612	8.3551e-05	NM_032003, NP_114392	ectonucleotide pyrophosphatase/phosphodiesterase 5	D,R
mmu-miR-301a	Hlf	-4.19478	0.000522289	NM_172563, NP_766151	hepatic leukemia factor	D,R
mmu-miR-301a	Irf1	-2.91277	0.0364949	NM_008390, NP_032416	interferon regulatory factor 1	D,R
mmu-miR-301a	Mll3	-3.52953	0.0150655	NM_001081383, NP_001074852	myeloid/lymphoid or mixed-lineage leukemia 3	D,R
mmu-miR-301a	Ndel1	5.72804	0.000176855	NM_023668, NP_076157	nuclear distribution gene E-like homolog 1 (A. nidulans)	D,R
mmu-miR-301a	Papss2	1.19684	0.00540679	NM_011864, NP_035994	3'-phosphoadenosine 5'-phosphosulfate synthase 2	D,R
mmu-miR-301b	Enpp5	1.98612	8.3551e-05	NM_032003, NP_114392	ectonucleotide pyrophosphatase/phosphodiesterase 5	D,R
mmu-miR-301b	Hlf	-4.19478	0.000522289	NM_172563, NP_766151	hepatic leukemia factor	D,R
mmu-miR-301b	Irf1	-2.91277	0.0364949	NM_008390, NP_032416	interferon regulatory factor 1	D,R
mmu-miR-301b	Mll3	-3.52953	0.0150655	NM_001081383, NP_001074852	myeloid/lymphoid or mixed-lineage leukemia 3	D,R
mmu-miR-301b	Ndel1	5.72804	0.000176855	NM_023668, NP_076157	nuclear distribution gene E-like homolog 1 (A. nidulans)	D,R
mmu-miR-301b	Papss2	1.19684	0.00540679	NM_011864, NP_035994	3'-phosphoadenosine 5'-phosphosulfate synthase 2	D,R
mmu-miR-302a	Ppp3r1	1.71256	0.0379416	NM_024459, NP_077779	protein phosphatase 3, regulatory subunit B, alpha isoform (calcineurin B, type I)	D,R
mmu-miR-302b	Ppp3r1	1.71256	0.0379416	NM_024459, NP_077779	protein phosphatase 3, regulatory subunit B, alpha isoform (calcineurin B, type I)	D,R
mmu-miR-302d	Ppp3r1	1.71256	0.0379416	NM_024459, NP_077779	protein phosphatase 3, regulatory subunit B, alpha isoform (calcineurin B, type I)	D,R
mmu-miR-30a	Adam22	7.05911	0.000779899	NM_001007220, NM_001007221, NM_001098225, NP_001007221, NP_001007222, NP_001091695	a disintegrin and metallopeptidase domain 22	S,R
mmu-miR-30a	Ndel1	5.72804	0.000176855	NM_023668, NP_076157	nuclear distribution gene E-like homolog 1 (A. nidulans)	D,R
mmu-miR-30a	Ndel1	5.72804	0.000176855	NM_023668, NP_076157	nuclear distribution gene E-like homolog 1 (A. nidulans)	S,R
mmu-miR-30a	Ndel1	5.72804	0.000176855		nuclear distribution gene E-like homolog 1 (A. nidulans)	S,D
mmu-miR-30a	Ndel1	5.72804	0.000176855	NM_023668, NP_076157	nuclear distribution gene E-like homolog 1 (A. nidulans)	S,D,R
mmu-miR-30a	Cpeb3	4.31371	0.00954906	NM_198300, NP_938042	cytoplasmic polyadenylation element binding protein 3	S,R
mmu-miR-30a	Lrrc18	3.49498	0.00191238	NM_026253, NP_080529	leucine rich repeat containing 18	D,R
mmu-miR-30a	Slc1a2	2.91057	0.00922842	NM_001077514, NM_001077515, NM_011393, NP_001070982, NP_001070983, NP_035523	solute carrier family 1 (glial high affinity glutamate transporter), member 2	S,R
mmu-miR-30a	Gabrb1	2.23639	0.0149216	NM_008069, NP_032095	gamma-aminobutyric acid (GABA-A) receptor, subunit beta 1	D,R
mmu-miR-30a	Gabrb1	2.23639	0.0149216	NM_008069, NP_032095	gamma-aminobutyric acid (GABA-A) receptor, subunit beta 1	S,R
mmu-miR-30a	Gabrb1	2.23639	0.0149216		gamma-aminobutyric acid (GABA-A) receptor, subunit beta 1	S,D
mmu-miR-30a	Gabrb1	2.23639	0.0149216	NM_008069, NP_032095	gamma-aminobutyric acid (GABA-A) receptor, subunit beta 1	S,D,R
mmu-miR-30a	Grm5	2.21574	0.0482758	NM_001081414, NM_001143834, NP_001074883, NP_001137306	glutamate receptor, metabotropic 5	S,R
mmu-miR-30a	Ppp3r1	1.71256	0.0379416	NM_024459, NP_077779	protein phosphatase 3, regulatory subunit B, alpha isoform (calcineurin B, type I)	D,R
mmu-miR-30a	Ppp3r1	1.71256	0.0379416	NM_024459, NP_077779	protein phosphatase 3, regulatory subunit B, alpha isoform (calcineurin B, type I)	S,R
mmu-miR-30a	Ppp3r1	1.71256	0.0379416		protein phosphatase 3, regulatory subunit B, alpha isoform (calcineurin B, type I)	S,D
mmu-miR-30a	Ppp3r1	1.71256	0.0379416	NM_024459, NP_077779	protein phosphatase 3, regulatory subunit B, alpha isoform (calcineurin B, type I)	S,D,R
mmu-miR-30a	Mcf2l	1.24877	0.0179756	NM_178076, NP_835177	mcf.2 transforming sequence-like	S,R
mmu-miR-30a	Prkaa2	1.17294	0.00127657	NM_178143, NP_835279	protein kinase, AMP-activated, alpha 2 catalytic subunit	D,R
mmu-miR-30a	Fam18b	-1.0307	0.0477778	NM_026210, NP_080486	family with sequence similarity 18, member B	S,R
mmu-miR-30a	Dlgap4	-2.08401	0.0408258	NM_001042487, NM_001042488, NM_146128, NP_001035952, NP_001035953, NP_666240	discs, large homolog-associated protein 4 (Drosophila)	S,R
mmu-miR-30a	Vip	-2.163	0.0499756		vasoactive intestinal polypeptide	S,D
mmu-miR-30a	Samd4	-2.507	0.0220774	NM_001037221, NM_028966, NP_001032298, NP_083242	sterile alpha motif domain containing 4	D,R
mmu-miR-30a	Frzb	-3.27777	0.0479698	NM_011356, NP_035486	frizzled-related protein	D,R
mmu-miR-30a	Frzb	-3.27777	0.0479698	NM_011356, NP_035486	frizzled-related protein	S,R
mmu-miR-30a	Frzb	-3.27777	0.0479698		frizzled-related protein	S,D
mmu-miR-30a	Frzb	-3.27777	0.0479698	NM_011356, NP_035486	frizzled-related protein	S,D,R
mmu-miR-30a	Zcchc2	-3.30247	0.00708337	NM_001122675, NM_001122676, NP_001116147, NP_001116148, XM_001478125, XM_980580, XP_001478175, XP_985674	zinc finger, CCHC domain containing 2	D,R
mmu-miR-30a	Zcchc2	-3.30247	0.00708337	NM_001122675, NM_001122676, NP_001116147, NP_001116148, XM_001478125, XM_980580, XP_001478175, XP_985674	zinc finger, CCHC domain containing 2	S,R
mmu-miR-30a	Zcchc2	-3.30247	0.00708337		zinc finger, CCHC domain containing 2	S,D
mmu-miR-30a	Zcchc2	-3.30247	0.00708337	NM_001122675, NM_001122676, NP_001116147, NP_001116148, XM_001478125, XM_980580, XP_001478175, XP_985674	zinc finger, CCHC domain containing 2	S,D,R
mmu-miR-30a	Mll3	-3.52953	0.0150655	NM_001081383, NP_001074852	myeloid/lymphoid or mixed-lineage leukemia 3	D,R
mmu-miR-30a	Mll3	-3.52953	0.0150655	NM_001081383, NP_001074852	myeloid/lymphoid or mixed-lineage leukemia 3	S,R
mmu-miR-30a	Mll3	-3.52953	0.0150655		myeloid/lymphoid or mixed-lineage leukemia 3	S,D
mmu-miR-30a	Mll3	-3.52953	0.0150655	NM_001081383, NP_001074852	myeloid/lymphoid or mixed-lineage leukemia 3	S,D,R
mmu-miR-30a	Hlf	-4.19478	0.000522289	NM_172563, NP_766151	hepatic leukemia factor	S,R
mmu-miR-30a	Rad23b	-4.26392	0.040132	NM_009011, NP_033037	RAD23b homolog (S. cerevisiae)	S,R
mmu-miR-30b	Frzb	-3.27777	0.0479698	NM_011356, NP_035486	frizzled-related protein	D,R
mmu-miR-30b	Gabrb1	2.23639	0.0149216	NM_008069, NP_032095	gamma-aminobutyric acid (GABA-A) receptor, subunit beta 1	D,R
mmu-miR-30b	Lrrc18	3.49498	0.00191238	NM_026253, NP_080529	leucine rich repeat containing 18	D,R
mmu-miR-30b	Mll3	-3.52953	0.0150655	NM_001081383, NP_001074852	myeloid/lymphoid or mixed-lineage leukemia 3	D,R
mmu-miR-30b	Ndel1	5.72804	0.000176855	NM_023668, NP_076157	nuclear distribution gene E-like homolog 1 (A. nidulans)	D,R
mmu-miR-30b	Ppp3r1	1.71256	0.0379416	NM_024459, NP_077779	protein phosphatase 3, regulatory subunit B, alpha isoform (calcineurin B, type I)	D,R
mmu-miR-30b	Prkaa2	1.17294	0.00127657	NM_178143, NP_835279	protein kinase, AMP-activated, alpha 2 catalytic subunit	D,R
mmu-miR-30b	Samd4	-2.507	0.0220774	NM_001037221, NM_028966, NP_001032298, NP_083242	sterile alpha motif domain containing 4	D,R
mmu-miR-30b	Slc1a2	2.91057	0.00922842	NM_001077514, NM_001077515, NM_011393, NP_001070982, NP_001070983, NP_035523	solute carrier family 1 (glial high affinity glutamate transporter), member 2	D,R
mmu-miR-30b	Zcchc2	-3.30247	0.00708337	NM_001122675, NM_001122676, NP_001116147, NP_001116148, XM_001478125, XM_980580, XP_001478175, XP_985674	zinc finger, CCHC domain containing 2	D,R
mmu-miR-30b	Adam22	7.05911	0.000779899	NM_001007220, NM_001007221, NM_001098225, NP_001007221, NP_001007222, NP_001091695	a disintegrin and metallopeptidase domain 22	S,R
mmu-miR-30b	Cpeb3	4.31371	0.00954906	NM_198300, NP_938042	cytoplasmic polyadenylation element binding protein 3	S,R
mmu-miR-30b	Dlgap4	-2.08401	0.0408258	NM_001042487, NM_001042488, NM_146128, NP_001035952, NP_001035953, NP_666240	discs, large homolog-associated protein 4 (Drosophila)	S,R
mmu-miR-30b	Fam18b	-1.0307	0.0477778	NM_026210, NP_080486	family with sequence similarity 18, member B	S,R
mmu-miR-30b	Frzb	-3.27777	0.0479698	NM_011356, NP_035486	frizzled-related protein	S,R
mmu-miR-30b	Gabrb1	2.23639	0.0149216	NM_008069, NP_032095	gamma-aminobutyric acid (GABA-A) receptor, subunit beta 1	S,R
mmu-miR-30b	Grm5	2.21574	0.0482758	NM_001081414, NM_001143834, NP_001074883, NP_001137306	glutamate receptor, metabotropic 5	S,R
mmu-miR-30b	Hlf	-4.19478	0.000522289	NM_172563, NP_766151	hepatic leukemia factor	S,R
mmu-miR-30b	Mcf2l	1.24877	0.0179756	NM_178076, NP_835177	mcf.2 transforming sequence-like	S,R
mmu-miR-30b	Mll3	-3.52953	0.0150655	NM_001081383, NP_001074852	myeloid/lymphoid or mixed-lineage leukemia 3	S,R
mmu-miR-30b	Ndel1	5.72804	0.000176855	NM_023668, NP_076157	nuclear distribution gene E-like homolog 1 (A. nidulans)	S,R
mmu-miR-30b	Ppp3r1	1.71256	0.0379416	NM_024459, NP_077779	protein phosphatase 3, regulatory subunit B, alpha isoform (calcineurin B, type I)	S,R
mmu-miR-30b	Rad23b	-4.26392	0.040132	NM_009011, NP_033037	RAD23b homolog (S. cerevisiae)	S,R
mmu-miR-30b	Slc1a2	2.91057	0.00922842	NM_001077514, NM_001077515, NM_011393, NP_001070982, NP_001070983, NP_035523	solute carrier family 1 (glial high affinity glutamate transporter), member 2	S,R
mmu-miR-30b	Zcchc2	-3.30247	0.00708337	NM_001122675, NM_001122676, NP_001116147, NP_001116148, XM_001478125, XM_980580, XP_001478175, XP_985674	zinc finger, CCHC domain containing 2	S,R
mmu-miR-30b	Frzb	-3.27777	0.0479698		frizzled-related protein	S,D
mmu-miR-30b	Gabrb1	2.23639	0.0149216		gamma-aminobutyric acid (GABA-A) receptor, subunit beta 1	S,D
mmu-miR-30b	Mll3	-3.52953	0.0150655		myeloid/lymphoid or mixed-lineage leukemia 3	S,D
mmu-miR-30b	Mlxip	3.12215	0.0433296		MLX interacting protein	S,D
mmu-miR-30b	Ndel1	5.72804	0.000176855		nuclear distribution gene E-like homolog 1 (A. nidulans)	S,D
mmu-miR-30b	Ppp3r1	1.71256	0.0379416		protein phosphatase 3, regulatory subunit B, alpha isoform (calcineurin B, type I)	S,D
mmu-miR-30b	Slc1a2	2.91057	0.00922842		solute carrier family 1 (glial high affinity glutamate transporter), member 2	S,D
mmu-miR-30b	Vip	-2.163	0.0499756		vasoactive intestinal polypeptide	S,D
mmu-miR-30b	Zcchc2	-3.30247	0.00708337		zinc finger, CCHC domain containing 2	S,D
mmu-miR-30b	Frzb	-3.27777	0.0479698	NM_011356, NP_035486	frizzled-related protein	S,D,R
mmu-miR-30b	Gabrb1	2.23639	0.0149216	NM_008069, NP_032095	gamma-aminobutyric acid (GABA-A) receptor, subunit beta 1	S,D,R
mmu-miR-30b	Mll3	-3.52953	0.0150655	NM_001081383, NP_001074852	myeloid/lymphoid or mixed-lineage leukemia 3	S,D,R
mmu-miR-30b	Ndel1	5.72804	0.000176855	NM_023668, NP_076157	nuclear distribution gene E-like homolog 1 (A. nidulans)	S,D,R
mmu-miR-30b	Ppp3r1	1.71256	0.0379416	NM_024459, NP_077779	protein phosphatase 3, regulatory subunit B, alpha isoform (calcineurin B, type I)	S,D,R
mmu-miR-30b	Slc1a2	2.91057	0.00922842	NM_001077514, NM_001077515, NM_011393, NP_001070982, NP_001070983, NP_035523	solute carrier family 1 (glial high affinity glutamate transporter), member 2	S,D,R
mmu-miR-30b	Zcchc2	-3.30247	0.00708337	NM_001122675, NM_001122676, NP_001116147, NP_001116148, XM_001478125, XM_980580, XP_001478175, XP_985674	zinc finger, CCHC domain containing 2	S,D,R
mmu-miR-30c	Frzb	-3.27777	0.0479698	NM_011356, NP_035486	frizzled-related protein	D,R
mmu-miR-30c	Gabrb1	2.23639	0.0149216	NM_008069, NP_032095	gamma-aminobutyric acid (GABA-A) receptor, subunit beta 1	D,R
mmu-miR-30c	Lrrc18	3.49498	0.00191238	NM_026253, NP_080529	leucine rich repeat containing 18	D,R
mmu-miR-30c	Mll3	-3.52953	0.0150655	NM_001081383, NP_001074852	myeloid/lymphoid or mixed-lineage leukemia 3	D,R
mmu-miR-30c	Ndel1	5.72804	0.000176855	NM_023668, NP_076157	nuclear distribution gene E-like homolog 1 (A. nidulans)	D,R
mmu-miR-30c	Ppp3r1	1.71256	0.0379416	NM_024459, NP_077779	protein phosphatase 3, regulatory subunit B, alpha isoform (calcineurin B, type I)	D,R
mmu-miR-30c	Prkaa2	1.17294	0.00127657	NM_178143, NP_835279	protein kinase, AMP-activated, alpha 2 catalytic subunit	D,R
mmu-miR-30c	Samd4	-2.507	0.0220774	NM_001037221, NM_028966, NP_001032298, NP_083242	sterile alpha motif domain containing 4	D,R
mmu-miR-30c	Slc1a2	2.91057	0.00922842	NM_001077514, NM_001077515, NM_011393, NP_001070982, NP_001070983, NP_035523	solute carrier family 1 (glial high affinity glutamate transporter), member 2	D,R
mmu-miR-30c	Zcchc2	-3.30247	0.00708337	NM_001122675, NM_001122676, NP_001116147, NP_001116148, XM_001478125, XM_980580, XP_001478175, XP_985674	zinc finger, CCHC domain containing 2	D,R
mmu-miR-30d	Frzb	-3.27777	0.0479698	NM_011356, NP_035486	frizzled-related protein	D,R
mmu-miR-30d	Gabrb1	2.23639	0.0149216	NM_008069, NP_032095	gamma-aminobutyric acid (GABA-A) receptor, subunit beta 1	D,R
mmu-miR-30d	Lrrc18	3.49498	0.00191238	NM_026253, NP_080529	leucine rich repeat containing 18	D,R
mmu-miR-30d	Mll3	-3.52953	0.0150655	NM_001081383, NP_001074852	myeloid/lymphoid or mixed-lineage leukemia 3	D,R
mmu-miR-30d	Ndel1	5.72804	0.000176855	NM_023668, NP_076157	nuclear distribution gene E-like homolog 1 (A. nidulans)	D,R
mmu-miR-30d	Ppp3r1	1.71256	0.0379416	NM_024459, NP_077779	protein phosphatase 3, regulatory subunit B, alpha isoform (calcineurin B, type I)	D,R
mmu-miR-30d	Prkaa2	1.17294	0.00127657	NM_178143, NP_835279	protein kinase, AMP-activated, alpha 2 catalytic subunit	D,R
mmu-miR-30d	Samd4	-2.507	0.0220774	NM_001037221, NM_028966, NP_001032298, NP_083242	sterile alpha motif domain containing 4	D,R
mmu-miR-30d	Zcchc2	-3.30247	0.00708337	NM_001122675, NM_001122676, NP_001116147, NP_001116148, XM_001478125, XM_980580, XP_001478175, XP_985674	zinc finger, CCHC domain containing 2	D,R
mmu-miR-30e	Frzb	-3.27777	0.0479698	NM_011356, NP_035486	frizzled-related protein	D,R
mmu-miR-30e	Gabrb1	2.23639	0.0149216	NM_008069, NP_032095	gamma-aminobutyric acid (GABA-A) receptor, subunit beta 1	D,R
mmu-miR-30e	Lrrc18	3.49498	0.00191238	NM_026253, NP_080529	leucine rich repeat containing 18	D,R
mmu-miR-30e	Mll3	-3.52953	0.0150655	NM_001081383, NP_001074852	myeloid/lymphoid or mixed-lineage leukemia 3	D,R
mmu-miR-30e	Ndel1	5.72804	0.000176855	NM_023668, NP_076157	nuclear distribution gene E-like homolog 1 (A. nidulans)	D,R
mmu-miR-30e	Ppp3r1	1.71256	0.0379416	NM_024459, NP_077779	protein phosphatase 3, regulatory subunit B, alpha isoform (calcineurin B, type I)	D,R
mmu-miR-30e	Prkaa2	1.17294	0.00127657	NM_178143, NP_835279	protein kinase, AMP-activated, alpha 2 catalytic subunit	D,R
mmu-miR-30e	Samd4	-2.507	0.0220774	NM_001037221, NM_028966, NP_001032298, NP_083242	sterile alpha motif domain containing 4	D,R
mmu-miR-30e	Zcchc2	-3.30247	0.00708337	NM_001122675, NM_001122676, NP_001116147, NP_001116148, XM_001478125, XM_980580, XP_001478175, XP_985674	zinc finger, CCHC domain containing 2	D,R
mmu-miR-31	Atp8a1	-2.57375	0.036687	NM_001038999, NM_009727, NP_001034088, NP_033857	ATPase, aminophospholipid transporter (APLT), class I, type 8A, member 1	D,R
mmu-miR-31	Atp8a1	-2.57375	0.036687	NM_001038999, NM_009727, NP_001034088, NP_033857	ATPase, aminophospholipid transporter (APLT), class I, type 8A, member 1	S,R
mmu-miR-31	Osbp2	-4.61953	0.0247563	NM_152818, NP_690031	oxysterol binding protein 2	S,R
mmu-miR-31	Atp8a1	-2.57375	0.036687		ATPase, aminophospholipid transporter (APLT), class I, type 8A, member 1	S,D
mmu-miR-31	Atp8a1	-2.57375	0.036687	NM_001038999, NM_009727, NP_001034088, NP_033857	ATPase, aminophospholipid transporter (APLT), class I, type 8A, member 1	S,D,R
mmu-miR-32	Cpeb3	4.31371	0.00954906	NM_198300, NP_938042	cytoplasmic polyadenylation element binding protein 3	D,R
mmu-miR-32	Ddx3y	3.71363	0.00194519	NM_012008, NP_036138	DEAD (Asp-Glu-Ala-Asp) box polypeptide 3, Y-linked	D,R
mmu-miR-32	Cpeb3	4.31371	0.00954906	NM_198300, NP_938042	cytoplasmic polyadenylation element binding protein 3	S,R
mmu-miR-32	Ddx3y	3.71363	0.00194519	NM_012008, NP_036138	DEAD (Asp-Glu-Ala-Asp) box polypeptide 3, Y-linked	S,R
mmu-miR-32	Ptprj	-3.17904	0.0042286	NM_001135657, NM_008982, NP_001129129, NP_033008	protein tyrosine phosphatase, receptor type, J	S,R
mmu-miR-32	Cpeb3	4.31371	0.00954906		cytoplasmic polyadenylation element binding protein 3	S,D
mmu-miR-32	Ddx3y	3.71363	0.00194519		DEAD (Asp-Glu-Ala-Asp) box polypeptide 3, Y-linked	S,D
mmu-miR-32	Cpeb3	4.31371	0.00954906	NM_198300, NP_938042	cytoplasmic polyadenylation element binding protein 3	S,D,R
mmu-miR-32	Ddx3y	3.71363	0.00194519	NM_012008, NP_036138	DEAD (Asp-Glu-Ala-Asp) box polypeptide 3, Y-linked	S,D,R
mmu-miR-320	E130309F12Rik	-1.59164	0.0327315	NM_178756, NP_848871	RIKEN cDNA E130309F12 gene	D,R
mmu-miR-320	Zfp91	1.76247	0.0433103	NM_053009, NP_443735	zinc finger protein 91	D,R
mmu-miR-320	Cpeb3	4.31371	0.00954906	NM_198300, NP_938042	cytoplasmic polyadenylation element binding protein 3	S,R
mmu-miR-320	Mn1	4.13616	0.00349862	NM_001081235, NP_001074704	meningioma 1	S,R
mmu-miR-320	Phox2b	-2.63037	0.0331457	NM_008888, NP_032914	paired-like homeobox 2b	S,R
mmu-miR-322	Cpeb3	4.31371	0.00954906	NM_198300, NP_938042	cytoplasmic polyadenylation element binding protein 3	D,R
mmu-miR-322	Odz2	2.47177	0.0458047	NM_011856, NP_035986	odd Oz/ten-m homolog 2 (Drosophila)	D,R
mmu-miR-322	Rad23b	-4.26392	0.040132	NM_009011, NP_033037	RAD23b homolog (S. cerevisiae)	D,R
mmu-miR-323-3p	Apc	1.28579	0.00853919	NM_007462, NP_031488	adenomatosis polyposis coli	D,R
mmu-miR-324-5p	Inpp4a	2.72041	0.0482814	NM_030266, NM_172971, NP_084542, NP_766559	inositol polyphosphate-4-phosphatase, type I	D,R
mmu-miR-325	Adam22	7.05911	0.000779899	NM_001007220, NM_001007221, NM_001098225, NP_001007221, NP_001007222, NP_001091695	a disintegrin and metallopeptidase domain 22	D,R
mmu-miR-325	Hlf	-4.19478	0.000522289	NM_172563, NP_766151	hepatic leukemia factor	D,R
mmu-miR-325	Map3k4	-1.2359	0.0106298	NM_011948, NP_036078	mitogen-activated protein kinase kinase kinase 4	D,R
mmu-miR-325	Pprc1	-2.66171	0.0165687	NM_001081214, NP_001074683	peroxisome proliferative activated receptor, gamma, coactivator-related 1	D,R
mmu-miR-325	Ugt1a6a	-2.24863	0.0472628	NM_145079, NP_659545	UDP glucuronosyltransferase 1 family, polypeptide A6A	D,R
mmu-miR-325	Unc93b1	1.15217	0.00202741	NM_019449, NP_062322	unc-93 homolog B1 (C. elegans)	D,R
mmu-miR-326	8030462N17Rik	1.22111	0.0395203	NM_178670, NP_848785	RIKEN cDNA 8030462N17 gene	D,R
mmu-miR-326	Arhgap26	2.01902	0.0316946	NM_175164, NP_780373	Rho GTPase activating protein 26	D,R
mmu-miR-326	Larp1	3.29118	0.0346116	XM_126172, XM_905029, XP_126172, XP_910122	La ribonucleoprotein domain family, member 1	S,R
mmu-miR-329	Dlgap4	-2.08401	0.0408258	NM_001042487, NM_001042488, NM_146128, NP_001035952, NP_001035953, NP_666240	discs, large homolog-associated protein 4 (Drosophila)	S,R
mmu-miR-329	Mcf2l	1.24877	0.0179756	NM_178076, NP_835177	mcf.2 transforming sequence-like	S,R
mmu-miR-329	Phox2b	-2.63037	0.0331457	NM_008888, NP_032914	paired-like homeobox 2b	S,R
mmu-miR-329	Ptprj	-3.17904	0.0042286	NM_001135657, NM_008982, NP_001129129, NP_033008	protein tyrosine phosphatase, receptor type, J	S,R
mmu-miR-33	Itih5	-1.92306	0.0283429	NM_172471, NP_766059	inter-alpha (globulin) inhibitor H5	D,R
mmu-miR-330	8030462N17Rik	1.22111	0.0395203	NM_178670, NP_848785	RIKEN cDNA 8030462N17 gene	D,R
mmu-miR-330	Arhgap26	2.01902	0.0316946	NM_175164, NP_780373	Rho GTPase activating protein 26	D,R
mmu-miR-330	Il23a	-1.78664	0.0145604	NM_031252, NP_112542	interleukin 23, alpha subunit p19	D,R
mmu-miR-330	Larp1	3.29118	0.0346116	XM_126172, XM_905029, XP_126172, XP_910122	La ribonucleoprotein domain family, member 1	S,R
mmu-miR-331-3p	Gadd45gip1	-1.12154	0.0225125	NM_183358, NP_899202	growth arrest and DNA-damage-inducible, gamma interacting protein 1	D,R
mmu-miR-335-3p	Rab27b	-1.10119	0.00104353	NM_001082553, NM_030554, NP_001076022, NP_085031	RAB27b, member RAS oncogene family	D,R
mmu-miR-335-3p	Rtn3	-1.01854	0.0427203	NM_001003930, NM_001003933, NM_001003934, NM_053076, NP_001003930, NP_001003933, NP_001003934, NP_444306	reticulon 3	D,R
mmu-miR-335-3p	Slc17a3	4.07964	0.043293	NM_134069, NP_598830	solute carrier family 17 (sodium phosphate), member 3	D,R
mmu-miR-335-3p	Zcchc2	-3.30247	0.00708337	NM_001122675, NM_001122676, NP_001116147, NP_001116148, XM_001478125, XM_980580, XP_001478175, XP_985674	zinc finger, CCHC domain containing 2	D,R
mmu-miR-335-5p	Hlf	-4.19478	0.000522289	NM_172563, NP_766151	hepatic leukemia factor	D,R
mmu-miR-335-5p	Sorcs1	2.36511	0.00304677	NM_021377, NP_067352	VPS10 domain receptor protein SORCS 1	D,R
mmu-miR-335-5p	Sorcs1	2.36511	0.00304677	NM_021377, NP_067352	VPS10 domain receptor protein SORCS 1	S,R
mmu-miR-335-5p	Sorcs1	2.36511	0.00304677		VPS10 domain receptor protein SORCS 1	S,D
mmu-miR-335-5p	Sorcs1	2.36511	0.00304677	NM_021377, NP_067352	VPS10 domain receptor protein SORCS 1	S,D,R
mmu-miR-337-3p	Scn3b	-5.2667	0.0211361	NM_001083917, NM_153522, NM_178227, NP_001077386, NP_705742, NP_839941	sodium channel, voltage-gated, type III, beta	D,R
mmu-miR-338-3p	Rnf139	-2.05569	0.0374328	NM_175226, NP_780435	ring finger protein 139	D,R
mmu-miR-338-3p	Arhgef10l	-1.36367	0.0455073	NM_001112722, NM_001112723, NM_172415, NP_001106193, NP_001106194, NP_766003	Rho guanine nucleotide exchange factor (GEF) 10-like	S,R
mmu-miR-338-3p	Cpeb3	4.31371	0.00954906	NM_198300, NP_938042	cytoplasmic polyadenylation element binding protein 3	S,R
mmu-miR-338-3p	Gng12	3.48703	0.0247749	NM_025278, NP_079554	guanine nucleotide binding protein (G protein), gamma 12	S,R
mmu-miR-338-5p	Cpeb3	4.31371	0.00954906	NM_198300, NP_938042	cytoplasmic polyadenylation element binding protein 3	D,R
mmu-miR-338-5p	Ltbp1	8.52539	0.00475429	NM_019919, NM_206958, NP_064303, NP_996841	latent transforming growth factor beta binding protein 1	D,R
mmu-miR-338-5p	Mysm1	-1.50975	0.0145701	NM_177239, NP_796213	myb-like, SWIRM and MPN domains 1	D,R
mmu-miR-339-5p	Hlf	-4.19478	0.000522289	NM_172563, NP_766151	hepatic leukemia factor	S,R
mmu-miR-340-5p	Fam18b	-1.0307	0.0477778	NM_026210, NP_080486	family with sequence similarity 18, member B	D,R
mmu-miR-340-5p	Gng12	3.48703	0.0247749	NM_025278, NP_079554	guanine nucleotide binding protein (G protein), gamma 12	D,R
mmu-miR-340-5p	Mdh1	1.92988	0.0207774	NM_008618, NP_032644	malate dehydrogenase 1, NAD (soluble)	D,R
mmu-miR-340-5p	Atp8a1	-2.57375	0.036687	NM_001038999, NM_009727, NP_001034088, NP_033857	ATPase, aminophospholipid transporter (APLT), class I, type 8A, member 1	S,R
mmu-miR-340-5p	Cpeb3	4.31371	0.00954906	NM_198300, NP_938042	cytoplasmic polyadenylation element binding protein 3	S,R
mmu-miR-340-5p	Fam18b	-1.0307	0.0477778	NM_026210, NP_080486	family with sequence similarity 18, member B	S,R
mmu-miR-340-5p	Gng12	3.48703	0.0247749	NM_025278, NP_079554	guanine nucleotide binding protein (G protein), gamma 12	S,R
mmu-miR-340-5p	Ppp3r1	1.71256	0.0379416	NM_024459, NP_077779	protein phosphatase 3, regulatory subunit B, alpha isoform (calcineurin B, type I)	S,R
mmu-miR-340-5p	Fam18b	-1.0307	0.0477778		family with sequence similarity 18, member B	S,D
mmu-miR-340-5p	Gng12	3.48703	0.0247749		guanine nucleotide binding protein (G protein), gamma 12	S,D
mmu-miR-340-5p	Fam18b	-1.0307	0.0477778	NM_026210, NP_080486	family with sequence similarity 18, member B	S,D,R
mmu-miR-340-5p	Gng12	3.48703	0.0247749	NM_025278, NP_079554	guanine nucleotide binding protein (G protein), gamma 12	S,D,R
mmu-miR-342-3p	Ddo	-6.30049	6.721e-06	NM_027442, NP_081718	D-aspartate oxidase	D,R
mmu-miR-342-3p	Npsr1	-1.52446	0.0053347	NM_175678, NP_783609	neuropeptide S receptor 1	D,R
mmu-miR-343	Ltbp1	8.52539	0.00475429	NM_019919, NM_206958, NP_064303, NP_996841	latent transforming growth factor beta binding protein 1	D,R
mmu-miR-344	1110001D15Rik	2.73545	0.000193189	NM_026763, NP_081039	RIKEN cDNA 1110001D15 gene	D,R
mmu-miR-346	Adam22	7.05911	0.000779899	NM_001007220, NM_001007221, NM_001098225, NP_001007221, NP_001007222, NP_001091695	a disintegrin and metallopeptidase domain 22	D,R
mmu-miR-346	Ddx3y	3.71363	0.00194519	NM_012008, NP_036138	DEAD (Asp-Glu-Ala-Asp) box polypeptide 3, Y-linked	D,R
mmu-miR-346	Inpp4a	2.72041	0.0482814	NM_030266, NM_172971, NP_084542, NP_766559	inositol polyphosphate-4-phosphatase, type I	D,R
mmu-miR-34a	Fndc8	2.39755	0.0264864	NM_030224, NP_084500	fibronectin type III domain containing 8	S,R
mmu-miR-34a	Arhgap26	2.01902	0.0316946		Rho GTPase activating protein 26	S,D
mmu-miR-34b-5p	Fndc8	2.39755	0.0264864	NM_030224, NP_084500	fibronectin type III domain containing 8	S,R
mmu-miR-34c	Fndc8	2.39755	0.0264864	NM_030224, NP_084500	fibronectin type III domain containing 8	S,R
mmu-miR-350	Mdh1	1.92988	0.0207774	NM_008618, NP_032644	malate dehydrogenase 1, NAD (soluble)	D,R
mmu-miR-350	Ppp3r1	1.71256	0.0379416	NM_024459, NP_077779	protein phosphatase 3, regulatory subunit B, alpha isoform (calcineurin B, type I)	D,R
mmu-miR-351	Ovol1	-2.11106	0.0216224	NM_019935, NP_064319	OVO homolog-like 1 (Drosophila)	S,R
mmu-miR-351	Wiz	-4.94946	0.00297308	NM_011717, NM_212438, NP_035847, NP_997603	widely-interspaced zinc finger motifs	S,R
mmu-miR-361	Rad23b	-4.26392	0.040132	NM_009011, NP_033037	RAD23b homolog (S. cerevisiae)	S,R
mmu-miR-362-3p	Ptprj	-3.17904	0.0042286	NM_001135657, NM_008982, NP_001129129, NP_033008	protein tyrosine phosphatase, receptor type, J	D,R
mmu-miR-362-3p	Dlgap4	-2.08401	0.0408258	NM_001042487, NM_001042488, NM_146128, NP_001035952, NP_001035953, NP_666240	discs, large homolog-associated protein 4 (Drosophila)	S,R
mmu-miR-362-3p	Mcf2l	1.24877	0.0179756	NM_178076, NP_835177	mcf.2 transforming sequence-like	S,R
mmu-miR-362-3p	Phox2b	-2.63037	0.0331457	NM_008888, NP_032914	paired-like homeobox 2b	S,R
mmu-miR-362-3p	Ptprj	-3.17904	0.0042286	NM_001135657, NM_008982, NP_001129129, NP_033008	protein tyrosine phosphatase, receptor type, J	S,R
mmu-miR-362-3p	Ptprj	-3.17904	0.0042286		protein tyrosine phosphatase, receptor type, J	S,D
mmu-miR-362-3p	Ptprj	-3.17904	0.0042286	NM_001135657, NM_008982, NP_001129129, NP_033008	protein tyrosine phosphatase, receptor type, J	S,D,R
mmu-miR-362-5p	Rbpj	1.31576	0.0134022	NM_001080927, NM_001080928, NM_009035, NP_001074396, NP_001074397, NP_033061	recombination signal binding protein for immunoglobulin kappa J region	D,R
mmu-miR-363	Cpeb3	4.31371	0.00954906	NM_198300, NP_938042	cytoplasmic polyadenylation element binding protein 3	D,R
mmu-miR-363	Ddx3y	3.71363	0.00194519	NM_012008, NP_036138	DEAD (Asp-Glu-Ala-Asp) box polypeptide 3, Y-linked	D,R
mmu-miR-363	Cpeb3	4.31371	0.00954906	NM_198300, NP_938042	cytoplasmic polyadenylation element binding protein 3	S,R
mmu-miR-363	Ddx3y	3.71363	0.00194519	NM_012008, NP_036138	DEAD (Asp-Glu-Ala-Asp) box polypeptide 3, Y-linked	S,R
mmu-miR-363	Ptprj	-3.17904	0.0042286	NM_001135657, NM_008982, NP_001129129, NP_033008	protein tyrosine phosphatase, receptor type, J	S,R
mmu-miR-363	Cpeb3	4.31371	0.00954906		cytoplasmic polyadenylation element binding protein 3	S,D
mmu-miR-363	Ddx3y	3.71363	0.00194519		DEAD (Asp-Glu-Ala-Asp) box polypeptide 3, Y-linked	S,D
mmu-miR-363	Cpeb3	4.31371	0.00954906	NM_198300, NP_938042	cytoplasmic polyadenylation element binding protein 3	S,D,R
mmu-miR-363	Ddx3y	3.71363	0.00194519	NM_012008, NP_036138	DEAD (Asp-Glu-Ala-Asp) box polypeptide 3, Y-linked	S,D,R
mmu-miR-365	Ugt1a6a	-2.24863	0.0472628	NM_145079, NP_659545	UDP glucuronosyltransferase 1 family, polypeptide A6A	D,R
mmu-miR-365	Plekhb2	1.76894	0.0043175	NM_145516, NP_663491	pleckstrin homology domain containing, family B (evectins) member 2	S,R
mmu-miR-367	Cpeb3	4.31371	0.00954906	NM_198300, NP_938042	cytoplasmic polyadenylation element binding protein 3	D,R
mmu-miR-367	Ddx3y	3.71363	0.00194519	NM_012008, NP_036138	DEAD (Asp-Glu-Ala-Asp) box polypeptide 3, Y-linked	D,R
mmu-miR-367	Cpeb3	4.31371	0.00954906	NM_198300, NP_938042	cytoplasmic polyadenylation element binding protein 3	S,R
mmu-miR-367	Ddx3y	3.71363	0.00194519	NM_012008, NP_036138	DEAD (Asp-Glu-Ala-Asp) box polypeptide 3, Y-linked	S,R
mmu-miR-367	Ptprj	-3.17904	0.0042286	NM_001135657, NM_008982, NP_001129129, NP_033008	protein tyrosine phosphatase, receptor type, J	S,R
mmu-miR-367	Cpeb3	4.31371	0.00954906		cytoplasmic polyadenylation element binding protein 3	S,D
mmu-miR-367	Ddx3y	3.71363	0.00194519		DEAD (Asp-Glu-Ala-Asp) box polypeptide 3, Y-linked	S,D
mmu-miR-367	Cpeb3	4.31371	0.00954906	NM_198300, NP_938042	cytoplasmic polyadenylation element binding protein 3	S,D,R
mmu-miR-367	Ddx3y	3.71363	0.00194519	NM_012008, NP_036138	DEAD (Asp-Glu-Ala-Asp) box polypeptide 3, Y-linked	S,D,R
mmu-miR-369-3p	8030462N17Rik	1.22111	0.0395203	NM_178670, NP_848785	RIKEN cDNA 8030462N17 gene	D,R
mmu-miR-369-3p	Atp11a	-2.81609	0.0462497	NM_015804, NP_056619	ATPase, class VI, type 11A	D,R
mmu-miR-369-3p	Ddx3y	3.71363	0.00194519	NM_012008, NP_036138	DEAD (Asp-Glu-Ala-Asp) box polypeptide 3, Y-linked	D,R
mmu-miR-369-3p	Ltbp1	8.52539	0.00475429	NM_019919, NM_206958, NP_064303, NP_996841	latent transforming growth factor beta binding protein 1	D,R
mmu-miR-370	Rorc	-1.36043	0.00506195	NM_011281, NP_035411	RAR-related orphan receptor gamma	D,R
mmu-miR-370	Ddx3y	3.71363	0.00194519	NM_012008, NP_036138	DEAD (Asp-Glu-Ala-Asp) box polypeptide 3, Y-linked	S,R
mmu-miR-374	8030462N17Rik	1.22111	0.0395203	NM_178670, NP_848785	RIKEN cDNA 8030462N17 gene	D,R
mmu-miR-374	D18Ertd653e	-1.62892	0.0370091	NM_172631, NP_766219	DNA segment, Chr 18, ERATO Doi 653, expressed	D,R
mmu-miR-374	Hlf	-4.19478	0.000522289	NM_172563, NP_766151	hepatic leukemia factor	D,R
mmu-miR-374	Syne1	-1.42214	0.00566614	NM_001079686, NM_022027, NM_153399, NP_001073154, NP_071310, NP_700448	synaptic nuclear envelope 1	D,R
mmu-miR-374	Zfp91	1.76247	0.0433103	NM_053009, NP_443735	zinc finger protein 91	D,R
mmu-miR-374	Hlf	-4.19478	0.000522289	NM_172563, NP_766151	hepatic leukemia factor	S,R
mmu-miR-374	Hlf	-4.19478	0.000522289		hepatic leukemia factor	S,D
mmu-miR-374	Hlf	-4.19478	0.000522289	NM_172563, NP_766151	hepatic leukemia factor	S,D,R
mmu-miR-376b	4930503B20Rik	-4.24901	0.0276673	NM_029144, NP_083420	RIKEN cDNA 4930503B20 gene	D,R
mmu-miR-376c	Adam22	7.05911	0.000779899	NM_001007220, NM_001007221, NM_001098225, NP_001007221, NP_001007222, NP_001091695	a disintegrin and metallopeptidase domain 22	D,R
mmu-miR-376c	Syf2	4.86944	0.00351407	NM_026780, NP_081056	SYF2 homolog, RNA splicing factor (S. cerevisiae)	D,R
mmu-miR-376c	Syf2	4.86944	0.00351407	NM_026780, NP_081056	SYF2 homolog, RNA splicing factor (S. cerevisiae)	S,R
mmu-miR-376c	Wiz	-4.94946	0.00297308	NM_011717, NM_212438, NP_035847, NP_997603	widely-interspaced zinc finger motifs	S,R
mmu-miR-376c	Syf2	4.86944	0.00351407		SYF2 homolog, RNA splicing factor (S. cerevisiae)	S,D
mmu-miR-376c	Syf2	4.86944	0.00351407	NM_026780, NP_081056	SYF2 homolog, RNA splicing factor (S. cerevisiae)	S,D,R
mmu-miR-377	Arhgap26	2.01902	0.0316946	NM_175164, NP_780373	Rho GTPase activating protein 26	D,R
mmu-miR-377	Ddo	-6.30049	6.721e-06	NM_027442, NP_081718	D-aspartate oxidase	D,R
mmu-miR-377	Npsr1	-1.52446	0.0053347	NM_175678, NP_783609	neuropeptide S receptor 1	D,R
mmu-miR-377	Ppp3r1	1.71256	0.0379416	NM_024459, NP_077779	protein phosphatase 3, regulatory subunit B, alpha isoform (calcineurin B, type I)	D,R
mmu-miR-377	Arhgap26	2.01902	0.0316946	NM_175164, NP_780373	Rho GTPase activating protein 26	S,R
mmu-miR-377	Dlgap4	-2.08401	0.0408258	NM_001042487, NM_001042488, NM_146128, NP_001035952, NP_001035953, NP_666240	discs, large homolog-associated protein 4 (Drosophila)	S,R
mmu-miR-377	Ppp3r1	1.71256	0.0379416	NM_024459, NP_077779	protein phosphatase 3, regulatory subunit B, alpha isoform (calcineurin B, type I)	S,R
mmu-miR-377	Arhgap26	2.01902	0.0316946		Rho GTPase activating protein 26	S,D
mmu-miR-377	Ppp3r1	1.71256	0.0379416		protein phosphatase 3, regulatory subunit B, alpha isoform (calcineurin B, type I)	S,D
mmu-miR-377	Arhgap26	2.01902	0.0316946	NM_175164, NP_780373	Rho GTPase activating protein 26	S,D,R
mmu-miR-377	Ppp3r1	1.71256	0.0379416	NM_024459, NP_077779	protein phosphatase 3, regulatory subunit B, alpha isoform (calcineurin B, type I)	S,D,R
mmu-miR-379	Htr1d	-1.14369	0.0286901	NM_008309, NP_032335	5-hydroxytryptamine (serotonin) receptor 1D	S,R
mmu-miR-380-3p	6530401N04Rik	-1.4787	0.0109821	NM_029545, NP_083821, XM_915203, XP_920296	RIKEN cDNA 6530401N04 gene	D,R
mmu-miR-380-3p	Edil3	2.26901	0.0128713	NM_001037987, NM_010103, NP_001033076, NP_034233	EGF-like repeats and discoidin I-like domains 3	D,R
mmu-miR-380-3p	Rab27b	-1.10119	0.00104353	NM_001082553, NM_030554, NP_001076022, NP_085031	RAB27b, member RAS oncogene family	D,R
mmu-miR-380-5p	Atp8a1	-2.57375	0.036687	NM_001038999, NM_009727, NP_001034088, NP_033857	ATPase, aminophospholipid transporter (APLT), class I, type 8A, member 1	D,R
mmu-miR-380-5p	Rab39	-1.3822	0.00975288	NM_175562, NP_780771	RAB39, member RAS oncogene family	D,R
mmu-miR-381	Atp8a1	-2.57375	0.036687	NM_001038999, NM_009727, NP_001034088, NP_033857	ATPase, aminophospholipid transporter (APLT), class I, type 8A, member 1	D,R
mmu-miR-381	Fam18b	-1.0307	0.0477778	NM_026210, NP_080486	family with sequence similarity 18, member B	D,R
mmu-miR-381	Slc7a2	1.26851	0.0124067	NM_001044740, NM_007514, NP_001038205, NP_031540	solute carrier family 7 (cationic amino acid transporter, y+ system), member 2	D,R
mmu-miR-382	Ddx3y	3.71363	0.00194519	NM_012008, NP_036138	DEAD (Asp-Glu-Ala-Asp) box polypeptide 3, Y-linked	D,R
mmu-miR-382	Rpp30	1.86994	0.0312972	NM_019428, NP_062301	ribonuclease P/MRP 30 subunit (human)	D,R
mmu-miR-382	Ddx3y	3.71363	0.00194519	NM_012008, NP_036138	DEAD (Asp-Glu-Ala-Asp) box polypeptide 3, Y-linked	S,R
mmu-miR-382	Ddx3y	3.71363	0.00194519		DEAD (Asp-Glu-Ala-Asp) box polypeptide 3, Y-linked	S,D
mmu-miR-382	Ddx3y	3.71363	0.00194519	NM_012008, NP_036138	DEAD (Asp-Glu-Ala-Asp) box polypeptide 3, Y-linked	S,D,R
mmu-miR-383	Irf1	-2.91277	0.0364949	NM_008390, NP_032416	interferon regulatory factor 1	S,R
mmu-miR-383	Sorcs1	2.36511	0.00304677		VPS10 domain receptor protein SORCS 1	S,D
mmu-miR-384-3p	Rbpj	1.31576	0.0134022	NM_001080927, NM_001080928, NM_009035, NP_001074396, NP_001074397, NP_033061	recombination signal binding protein for immunoglobulin kappa J region	D,R
mmu-miR-384-3p	Hlf	-4.19478	0.000522289	NM_172563, NP_766151	hepatic leukemia factor	S,R
mmu-miR-384-3p	Nav2	-2.76423	0.00968629		neuron navigator 2	S,D
mmu-miR-384-5p	Frzb	-3.27777	0.0479698	NM_011356, NP_035486	frizzled-related protein	D,R
mmu-miR-384-5p	Gabrb1	2.23639	0.0149216	NM_008069, NP_032095	gamma-aminobutyric acid (GABA-A) receptor, subunit beta 1	D,R
mmu-miR-384-5p	Lrrc18	3.49498	0.00191238	NM_026253, NP_080529	leucine rich repeat containing 18	D,R
mmu-miR-384-5p	Mll3	-3.52953	0.0150655	NM_001081383, NP_001074852	myeloid/lymphoid or mixed-lineage leukemia 3	D,R
mmu-miR-384-5p	Ndel1	5.72804	0.000176855	NM_023668, NP_076157	nuclear distribution gene E-like homolog 1 (A. nidulans)	D,R
mmu-miR-384-5p	Ppp3r1	1.71256	0.0379416	NM_024459, NP_077779	protein phosphatase 3, regulatory subunit B, alpha isoform (calcineurin B, type I)	D,R
mmu-miR-384-5p	Prkaa2	1.17294	0.00127657	NM_178143, NP_835279	protein kinase, AMP-activated, alpha 2 catalytic subunit	D,R
mmu-miR-384-5p	Samd4	-2.507	0.0220774	NM_001037221, NM_028966, NP_001032298, NP_083242	sterile alpha motif domain containing 4	D,R
mmu-miR-384-5p	Slc1a2	2.91057	0.00922842	NM_001077514, NM_001077515, NM_011393, NP_001070982, NP_001070983, NP_035523	solute carrier family 1 (glial high affinity glutamate transporter), member 2	D,R
mmu-miR-384-5p	Zcchc2	-3.30247	0.00708337	NM_001122675, NM_001122676, NP_001116147, NP_001116148, XM_001478125, XM_980580, XP_001478175, XP_985674	zinc finger, CCHC domain containing 2	D,R
mmu-miR-384-5p	Adam22	7.05911	0.000779899	NM_001007220, NM_001007221, NM_001098225, NP_001007221, NP_001007222, NP_001091695	a disintegrin and metallopeptidase domain 22	S,R
mmu-miR-384-5p	Atp8a1	-2.57375	0.036687	NM_001038999, NM_009727, NP_001034088, NP_033857	ATPase, aminophospholipid transporter (APLT), class I, type 8A, member 1	S,R
mmu-miR-384-5p	Cpeb3	4.31371	0.00954906	NM_198300, NP_938042	cytoplasmic polyadenylation element binding protein 3	S,R
mmu-miR-384-5p	Dlgap4	-2.08401	0.0408258	NM_001042487, NM_001042488, NM_146128, NP_001035952, NP_001035953, NP_666240	discs, large homolog-associated protein 4 (Drosophila)	S,R
mmu-miR-384-5p	Fam18b	-1.0307	0.0477778	NM_026210, NP_080486	family with sequence similarity 18, member B	S,R
mmu-miR-384-5p	Frzb	-3.27777	0.0479698	NM_011356, NP_035486	frizzled-related protein	S,R
mmu-miR-384-5p	Gabrb1	2.23639	0.0149216	NM_008069, NP_032095	gamma-aminobutyric acid (GABA-A) receptor, subunit beta 1	S,R
mmu-miR-384-5p	Grm5	2.21574	0.0482758	NM_001081414, NM_001143834, NP_001074883, NP_001137306	glutamate receptor, metabotropic 5	S,R
mmu-miR-384-5p	Hlf	-4.19478	0.000522289	NM_172563, NP_766151	hepatic leukemia factor	S,R
mmu-miR-384-5p	Mcf2l	1.24877	0.0179756	NM_178076, NP_835177	mcf.2 transforming sequence-like	S,R
mmu-miR-384-5p	Mll3	-3.52953	0.0150655	NM_001081383, NP_001074852	myeloid/lymphoid or mixed-lineage leukemia 3	S,R
mmu-miR-384-5p	Ndel1	5.72804	0.000176855	NM_023668, NP_076157	nuclear distribution gene E-like homolog 1 (A. nidulans)	S,R
mmu-miR-384-5p	Ppp3r1	1.71256	0.0379416	NM_024459, NP_077779	protein phosphatase 3, regulatory subunit B, alpha isoform (calcineurin B, type I)	S,R
mmu-miR-384-5p	Rad23b	-4.26392	0.040132	NM_009011, NP_033037	RAD23b homolog (S. cerevisiae)	S,R
mmu-miR-384-5p	Slc1a2	2.91057	0.00922842	NM_001077514, NM_001077515, NM_011393, NP_001070982, NP_001070983, NP_035523	solute carrier family 1 (glial high affinity glutamate transporter), member 2	S,R
mmu-miR-384-5p	Zcchc2	-3.30247	0.00708337	NM_001122675, NM_001122676, NP_001116147, NP_001116148, XM_001478125, XM_980580, XP_001478175, XP_985674	zinc finger, CCHC domain containing 2	S,R
mmu-miR-384-5p	Frzb	-3.27777	0.0479698		frizzled-related protein	S,D
mmu-miR-384-5p	Gabrb1	2.23639	0.0149216		gamma-aminobutyric acid (GABA-A) receptor, subunit beta 1	S,D
mmu-miR-384-5p	Mll3	-3.52953	0.0150655		myeloid/lymphoid or mixed-lineage leukemia 3	S,D
mmu-miR-384-5p	Mlxip	3.12215	0.0433296		MLX interacting protein	S,D
mmu-miR-384-5p	Ndel1	5.72804	0.000176855		nuclear distribution gene E-like homolog 1 (A. nidulans)	S,D
mmu-miR-384-5p	Ppp3r1	1.71256	0.0379416		protein phosphatase 3, regulatory subunit B, alpha isoform (calcineurin B, type I)	S,D
mmu-miR-384-5p	Slc1a2	2.91057	0.00922842		solute carrier family 1 (glial high affinity glutamate transporter), member 2	S,D
mmu-miR-384-5p	Vip	-2.163	0.0499756		vasoactive intestinal polypeptide	S,D
mmu-miR-384-5p	Zcchc2	-3.30247	0.00708337		zinc finger, CCHC domain containing 2	S,D
mmu-miR-384-5p	Frzb	-3.27777	0.0479698	NM_011356, NP_035486	frizzled-related protein	S,D,R
mmu-miR-384-5p	Gabrb1	2.23639	0.0149216	NM_008069, NP_032095	gamma-aminobutyric acid (GABA-A) receptor, subunit beta 1	S,D,R
mmu-miR-384-5p	Mll3	-3.52953	0.0150655	NM_001081383, NP_001074852	myeloid/lymphoid or mixed-lineage leukemia 3	S,D,R
mmu-miR-384-5p	Ndel1	5.72804	0.000176855	NM_023668, NP_076157	nuclear distribution gene E-like homolog 1 (A. nidulans)	S,D,R
mmu-miR-384-5p	Ppp3r1	1.71256	0.0379416	NM_024459, NP_077779	protein phosphatase 3, regulatory subunit B, alpha isoform (calcineurin B, type I)	S,D,R
mmu-miR-384-5p	Slc1a2	2.91057	0.00922842	NM_001077514, NM_001077515, NM_011393, NP_001070982, NP_001070983, NP_035523	solute carrier family 1 (glial high affinity glutamate transporter), member 2	S,D,R
mmu-miR-384-5p	Zcchc2	-3.30247	0.00708337	NM_001122675, NM_001122676, NP_001116147, NP_001116148, XM_001478125, XM_980580, XP_001478175, XP_985674	zinc finger, CCHC domain containing 2	S,D,R
mmu-miR-409-3p	Rab27b	-1.10119	0.00104353	NM_001082553, NM_030554, NP_001076022, NP_085031	RAB27b, member RAS oncogene family	D,R
mmu-miR-409-3p	Srgn	-1.9209	0.0387394	NM_011157, NP_035287	serglycin	D,R
mmu-miR-409-3p	Syne1	-1.42214	0.00566614	NM_001079686, NM_022027, NM_153399, NP_001073154, NP_071310, NP_700448	synaptic nuclear envelope 1	D,R
mmu-miR-410	Cpeb3	4.31371	0.00954906	NM_198300, NP_938042	cytoplasmic polyadenylation element binding protein 3	D,R
mmu-miR-410	Kctd18	-2.93105	0.00619189	NM_030211, NP_084487	potassium channel tetramerisation domain containing 18	D,R
mmu-miR-410	Ldlrad3	-1.61202	0.00800008	NM_178886, NP_849217	low density lipoprotein receptor class A domain containing 3	D,R
mmu-miR-410	Mysm1	-1.50975	0.0145701	NM_177239, NP_796213	myb-like, SWIRM and MPN domains 1	D,R
mmu-miR-410	Rab39	-1.3822	0.00975288	NM_175562, NP_780771	RAB39, member RAS oncogene family	D,R
mmu-miR-410	Cpeb3	4.31371	0.00954906	NM_198300, NP_938042	cytoplasmic polyadenylation element binding protein 3	S,R
mmu-miR-410	Cpeb3	4.31371	0.00954906		cytoplasmic polyadenylation element binding protein 3	S,D
mmu-miR-410	Cpeb3	4.31371	0.00954906	NM_198300, NP_938042	cytoplasmic polyadenylation element binding protein 3	S,D,R
mmu-miR-412	BC048403	1.53456	0.0214668	NM_173022, NP_766610	cDNA sequence BC048403	D,R
mmu-miR-421	Arhgap26	2.01902	0.0316946	NM_175164, NP_780373	Rho GTPase activating protein 26	S,R
mmu-miR-421	Prkaa2	1.17294	0.00127657	NM_178143, NP_835279	protein kinase, AMP-activated, alpha 2 catalytic subunit	S,R
mmu-miR-425	Bub3	2.0186	0.0364832	NM_009774, NP_033904	budding uninhibited by benzimidazoles 3 homolog (S. cerevisiae)	D,R
mmu-miR-425	Foxi1	4.67888	0.000316068	NM_023907, NP_076396	forkhead box I1	S,R
mmu-miR-429	Ddx3y	3.71363	0.00194519	NM_012008, NP_036138	DEAD (Asp-Glu-Ala-Asp) box polypeptide 3, Y-linked	D,R
mmu-miR-429	Ddx3y	3.71363	0.00194519	NM_012008, NP_036138	DEAD (Asp-Glu-Ala-Asp) box polypeptide 3, Y-linked	S,R
mmu-miR-429	Hlf	-4.19478	0.000522289	NM_172563, NP_766151	hepatic leukemia factor	S,R
mmu-miR-429	Mll3	-3.52953	0.0150655	NM_001081383, NP_001074852	myeloid/lymphoid or mixed-lineage leukemia 3	S,R
mmu-miR-429	Tbc1d22b	1.11677	0.0265677	NM_198647, NP_941049	TBC1 domain family, member 22B	S,R
mmu-miR-429	Ddx3y	3.71363	0.00194519		DEAD (Asp-Glu-Ala-Asp) box polypeptide 3, Y-linked	S,D
mmu-miR-429	Ddx3y	3.71363	0.00194519	NM_012008, NP_036138	DEAD (Asp-Glu-Ala-Asp) box polypeptide 3, Y-linked	S,D,R
mmu-miR-431	Adam22	7.05911	0.000779899	NM_001007220, NM_001007221, NM_001098225, NP_001007221, NP_001007222, NP_001091695	a disintegrin and metallopeptidase domain 22	D,R
mmu-miR-433	Ppp3r1	1.71256	0.0379416	NM_024459, NP_077779	protein phosphatase 3, regulatory subunit B, alpha isoform (calcineurin B, type I)	S,R
mmu-miR-448	Atp11a	-2.81609	0.0462497	NM_015804, NP_056619	ATPase, class VI, type 11A	D,R
mmu-miR-448	Il7r	-1.18722	0.0447529	NM_008372, NP_032398	interleukin 7 receptor	D,R
mmu-miR-448	Zcchc2	-3.30247	0.00708337	NM_001122675, NM_001122676, NP_001116147, NP_001116148, XM_001478125, XM_980580, XP_001478175, XP_985674	zinc finger, CCHC domain containing 2	D,R
mmu-miR-448	Atp11a	-2.81609	0.0462497	NM_015804, NP_056619	ATPase, class VI, type 11A	S,R
mmu-miR-448	Dlgap4	-2.08401	0.0408258	NM_001042487, NM_001042488, NM_146128, NP_001035952, NP_001035953, NP_666240	discs, large homolog-associated protein 4 (Drosophila)	S,R
mmu-miR-448	Pcdhgb7	2.43995	0.0226903	NM_033579, NP_291057	protocadherin gamma subfamily B, 7	S,R
mmu-miR-448	Zcchc2	-3.30247	0.00708337	NM_001122675, NM_001122676, NP_001116147, NP_001116148, XM_001478125, XM_980580, XP_001478175, XP_985674	zinc finger, CCHC domain containing 2	S,R
mmu-miR-448	Atp11a	-2.81609	0.0462497		ATPase, class VI, type 11A	S,D
mmu-miR-448	Zcchc2	-3.30247	0.00708337		zinc finger, CCHC domain containing 2	S,D
mmu-miR-448	Atp11a	-2.81609	0.0462497	NM_015804, NP_056619	ATPase, class VI, type 11A	S,D,R
mmu-miR-448	Zcchc2	-3.30247	0.00708337	NM_001122675, NM_001122676, NP_001116147, NP_001116148, XM_001478125, XM_980580, XP_001478175, XP_985674	zinc finger, CCHC domain containing 2	S,D,R
mmu-miR-450a-3p	Gabrp	-1.3067	0.0288745	NM_146017, NP_666129	gamma-aminobutyric acid (GABA-A) receptor, pi	D,R
mmu-miR-450b-3p	5830457O10Rik	1.09486	0.0271875	NM_145412, NP_663387	RIKEN cDNA 5830457O10 gene	D,R
mmu-miR-450b-3p	Enpp5	1.98612	8.3551e-05	NM_032003, NP_114392	ectonucleotide pyrophosphatase/phosphodiesterase 5	D,R
mmu-miR-450b-3p	Gm129	-1.01294	0.0119778	NM_001033302, NP_001028474	gene model 129, (NCBI)	D,R
mmu-miR-450b-5p	Adam22	7.05911	0.000779899	NM_001007220, NM_001007221, NM_001098225, NP_001007221, NP_001007222, NP_001091695	a disintegrin and metallopeptidase domain 22	D,R
mmu-miR-452	Chd5	2.24915	0.0267647	NM_001081376, NM_029216, NP_001074845, NP_083492	chromodomain helicase DNA binding protein 5	D,R
mmu-miR-452	D18Ertd653e	-1.62892	0.0370091	NM_172631, NP_766219	DNA segment, Chr 18, ERATO Doi 653, expressed	D,R
mmu-miR-455	Dlgap4	-2.08401	0.0408258	NM_001042487, NM_001042488, NM_146128, NP_001035952, NP_001035953, NP_666240	discs, large homolog-associated protein 4 (Drosophila)	S,R
mmu-miR-463	Atp11a	-2.81609	0.0462497	NM_015804, NP_056619	ATPase, class VI, type 11A	D,R
mmu-miR-463	Mdh1	1.92988	0.0207774	NM_008618, NP_032644	malate dehydrogenase 1, NAD (soluble)	D,R
mmu-miR-465a-3p	H2-Aa	3.82493	0.00451375	NM_010378, NP_034508	histocompatibility 2, class II antigen A, alpha	D,R
mmu-miR-465a-5p	Mdh1	1.92988	0.0207774	NM_008618, NP_032644	malate dehydrogenase 1, NAD (soluble)	D,R
mmu-miR-465a-5p	Pla2g5	1.24316	0.0256406	NM_001122954, NM_011110, NP_001116426, NP_035240	phospholipase A2, group V	D,R
mmu-miR-465a-5p	Slc44a5	-1.36523	0.00797446	NM_001081263, NP_001074732	solute carrier family 44, member 5	D,R
mmu-miR-465a-5p	Zfp91	1.76247	0.0433103	NM_053009, NP_443735	zinc finger protein 91	D,R
mmu-miR-465b-3p	H2-Aa	3.82493	0.00451375	NM_010378, NP_034508	histocompatibility 2, class II antigen A, alpha	D,R
mmu-miR-465b-5p	Mdh1	1.92988	0.0207774	NM_008618, NP_032644	malate dehydrogenase 1, NAD (soluble)	D,R
mmu-miR-465b-5p	Pla2g5	1.24316	0.0256406	NM_001122954, NM_011110, NP_001116426, NP_035240	phospholipase A2, group V	D,R
mmu-miR-465b-5p	Slc44a5	-1.36523	0.00797446	NM_001081263, NP_001074732	solute carrier family 44, member 5	D,R
mmu-miR-465b-5p	Zfp91	1.76247	0.0433103	NM_053009, NP_443735	zinc finger protein 91	D,R
mmu-miR-465c-3p	H2-Aa	3.82493	0.00451375	NM_010378, NP_034508	histocompatibility 2, class II antigen A, alpha	D,R
mmu-miR-465c-5p	Mdh1	1.92988	0.0207774	NM_008618, NP_032644	malate dehydrogenase 1, NAD (soluble)	D,R
mmu-miR-465c-5p	Pla2g5	1.24316	0.0256406	NM_001122954, NM_011110, NP_001116426, NP_035240	phospholipase A2, group V	D,R
mmu-miR-465c-5p	Slc44a5	-1.36523	0.00797446	NM_001081263, NP_001074732	solute carrier family 44, member 5	D,R
mmu-miR-466a-3p	Api5	2.07407	0.0400635	NM_007466, NP_031492	apoptosis inhibitor 5	D,R
mmu-miR-466a-3p	Arhgef10l	-1.36367	0.0455073	NM_001112722, NM_001112723, NM_172415, NP_001106193, NP_001106194, NP_766003	Rho guanine nucleotide exchange factor (GEF) 10-like	D,R
mmu-miR-466a-3p	Il23a	-1.78664	0.0145604	NM_031252, NP_112542	interleukin 23, alpha subunit p19	D,R
mmu-miR-466a-3p	Tbc1d22b	1.11677	0.0265677	NM_198647, NP_941049	TBC1 domain family, member 22B	D,R
mmu-miR-466a-5p	Ldlr	-1.38777	0.0164567	NM_010700, NP_034830	low density lipoprotein receptor	D,R
mmu-miR-466a-5p	Mill1	1.11314	0.0387087	NM_153749, NP_715630	MHC I like leukocyte 1	D,R
mmu-miR-466a-5p	Ttn	-5.10347	0.00309787	NM_011652, NM_028004, NP_035782, NP_082280	titin	D,R
mmu-miR-466b-3-3p	Api5	2.07407	0.0400635	NM_007466, NP_031492	apoptosis inhibitor 5	D,R
mmu-miR-466b-3-3p	Arhgef10l	-1.36367	0.0455073	NM_001112722, NM_001112723, NM_172415, NP_001106193, NP_001106194, NP_766003	Rho guanine nucleotide exchange factor (GEF) 10-like	D,R
mmu-miR-466b-3-3p	Il23a	-1.78664	0.0145604	NM_031252, NP_112542	interleukin 23, alpha subunit p19	D,R
mmu-miR-466b-3-3p	Slc7a2	1.26851	0.0124067	NM_001044740, NM_007514, NP_001038205, NP_031540	solute carrier family 7 (cationic amino acid transporter, y+ system), member 2	D,R
mmu-miR-466b-3-3p	Tbc1d22b	1.11677	0.0265677	NM_198647, NP_941049	TBC1 domain family, member 22B	D,R
mmu-miR-466b-3p	Api5	2.07407	0.0400635	NM_007466, NP_031492	apoptosis inhibitor 5	D,R
mmu-miR-466b-3p	Arhgef10l	-1.36367	0.0455073	NM_001112722, NM_001112723, NM_172415, NP_001106193, NP_001106194, NP_766003	Rho guanine nucleotide exchange factor (GEF) 10-like	D,R
mmu-miR-466b-3p	Il23a	-1.78664	0.0145604	NM_031252, NP_112542	interleukin 23, alpha subunit p19	D,R
mmu-miR-466b-3p	Tbc1d22b	1.11677	0.0265677	NM_198647, NP_941049	TBC1 domain family, member 22B	D,R
mmu-miR-466b-5p	Mill1	1.11314	0.0387087	NM_153749, NP_715630	MHC I like leukocyte 1	D,R
mmu-miR-466b-5p	Ttn	-5.10347	0.00309787	NM_011652, NM_028004, NP_035782, NP_082280	titin	D,R
mmu-miR-466c-3p	Api5	2.07407	0.0400635	NM_007466, NP_031492	apoptosis inhibitor 5	D,R
mmu-miR-466c-3p	Arhgef10l	-1.36367	0.0455073	NM_001112722, NM_001112723, NM_172415, NP_001106193, NP_001106194, NP_766003	Rho guanine nucleotide exchange factor (GEF) 10-like	D,R
mmu-miR-466c-3p	Il23a	-1.78664	0.0145604	NM_031252, NP_112542	interleukin 23, alpha subunit p19	D,R
mmu-miR-466c-3p	Tbc1d22b	1.11677	0.0265677	NM_198647, NP_941049	TBC1 domain family, member 22B	D,R
mmu-miR-466c-5p	Ldlr	-1.38777	0.0164567	NM_010700, NP_034830	low density lipoprotein receptor	D,R
mmu-miR-466c-5p	Mill1	1.11314	0.0387087	NM_153749, NP_715630	MHC I like leukocyte 1	D,R
mmu-miR-466c-5p	Ttn	-5.10347	0.00309787	NM_011652, NM_028004, NP_035782, NP_082280	titin	D,R
mmu-miR-466d-3p	Api5	2.07407	0.0400635	NM_007466, NP_031492	apoptosis inhibitor 5	D,R
mmu-miR-466d-3p	Arhgef10l	-1.36367	0.0455073	NM_001112722, NM_001112723, NM_172415, NP_001106193, NP_001106194, NP_766003	Rho guanine nucleotide exchange factor (GEF) 10-like	D,R
mmu-miR-466d-3p	Il23a	-1.78664	0.0145604	NM_031252, NP_112542	interleukin 23, alpha subunit p19	D,R
mmu-miR-466d-3p	Tbc1d22b	1.11677	0.0265677	NM_198647, NP_941049	TBC1 domain family, member 22B	D,R
mmu-miR-466d-5p	Atp11a	-2.81609	0.0462497	NM_015804, NP_056619	ATPase, class VI, type 11A	D,R
mmu-miR-466d-5p	Dlgap4	-2.08401	0.0408258	NM_001042487, NM_001042488, NM_146128, NP_001035952, NP_001035953, NP_666240	discs, large homolog-associated protein 4 (Drosophila)	D,R
mmu-miR-466d-5p	Mysm1	-1.50975	0.0145701	NM_177239, NP_796213	myb-like, SWIRM and MPN domains 1	D,R
mmu-miR-466d-5p	Odz2	2.47177	0.0458047	NM_011856, NP_035986	odd Oz/ten-m homolog 2 (Drosophila)	D,R
mmu-miR-466e-3p	Api5	2.07407	0.0400635	NM_007466, NP_031492	apoptosis inhibitor 5	D,R
mmu-miR-466e-3p	Arhgef10l	-1.36367	0.0455073	NM_001112722, NM_001112723, NM_172415, NP_001106193, NP_001106194, NP_766003	Rho guanine nucleotide exchange factor (GEF) 10-like	D,R
mmu-miR-466e-3p	Il23a	-1.78664	0.0145604	NM_031252, NP_112542	interleukin 23, alpha subunit p19	D,R
mmu-miR-466e-3p	Tbc1d22b	1.11677	0.0265677	NM_198647, NP_941049	TBC1 domain family, member 22B	D,R
mmu-miR-466e-5p	Mill1	1.11314	0.0387087	NM_153749, NP_715630	MHC I like leukocyte 1	D,R
mmu-miR-466e-5p	Ttn	-5.10347	0.00309787	NM_011652, NM_028004, NP_035782, NP_082280	titin	D,R
mmu-miR-466f-3p	Chd5	2.24915	0.0267647	NM_001081376, NM_029216, NP_001074845, NP_083492	chromodomain helicase DNA binding protein 5	D,R
mmu-miR-466f-3p	Gm129	-1.01294	0.0119778	NM_001033302, NP_001028474	gene model 129, (NCBI)	D,R
mmu-miR-466f-3p	Rbm5	-1.18516	0.0103646	NM_148930, NP_683732	RNA binding motif protein 5	D,R
mmu-miR-466f-3p	Srgn	-1.9209	0.0387394	NM_011157, NP_035287	serglycin	D,R
mmu-miR-466g	Gnao1	-5.13192	0.0318657	NM_001113384, NM_010308, NP_001106855, NP_034438	guanine nucleotide binding protein, alpha O	D,R
mmu-miR-466g	Ppp3r1	1.71256	0.0379416	NM_024459, NP_077779	protein phosphatase 3, regulatory subunit B, alpha isoform (calcineurin B, type I)	D,R
mmu-miR-466h	8030462N17Rik	1.22111	0.0395203	NM_178670, NP_848785	RIKEN cDNA 8030462N17 gene	D,R
mmu-miR-466h	Atp11a	-2.81609	0.0462497	NM_015804, NP_056619	ATPase, class VI, type 11A	D,R
mmu-miR-466h	Cd86	1.62599	0.0451152	NM_019388, NP_062261	CD86 antigen	D,R
mmu-miR-466h	Rorc	-1.36043	0.00506195	NM_011281, NP_035411	RAR-related orphan receptor gamma	D,R
mmu-miR-466h	Scn3b	-5.2667	0.0211361	NM_001083917, NM_153522, NM_178227, NP_001077386, NP_705742, NP_839941	sodium channel, voltage-gated, type III, beta	D,R
mmu-miR-466i	Chd5	2.24915	0.0267647	NM_001081376, NM_029216, NP_001074845, NP_083492	chromodomain helicase DNA binding protein 5	D,R
mmu-miR-466i	Dlgap4	-2.08401	0.0408258	NM_001042487, NM_001042488, NM_146128, NP_001035952, NP_001035953, NP_666240	discs, large homolog-associated protein 4 (Drosophila)	D,R
mmu-miR-466i	Hlf	-4.19478	0.000522289	NM_172563, NP_766151	hepatic leukemia factor	D,R
mmu-miR-466i	Mcf2l	1.24877	0.0179756	NM_178076, NP_835177	mcf.2 transforming sequence-like	D,R
mmu-miR-466i	Slc7a2	1.26851	0.0124067	NM_001044740, NM_007514, NP_001038205, NP_031540	solute carrier family 7 (cationic amino acid transporter, y+ system), member 2	D,R
mmu-miR-466j	8030462N17Rik	1.22111	0.0395203	NM_178670, NP_848785	RIKEN cDNA 8030462N17 gene	D,R
mmu-miR-466j	Atp11a	-2.81609	0.0462497	NM_015804, NP_056619	ATPase, class VI, type 11A	D,R
mmu-miR-466j	Cd86	1.62599	0.0451152	NM_019388, NP_062261	CD86 antigen	D,R
mmu-miR-466j	Rorc	-1.36043	0.00506195	NM_011281, NP_035411	RAR-related orphan receptor gamma	D,R
mmu-miR-466j	Scn3b	-5.2667	0.0211361	NM_001083917, NM_153522, NM_178227, NP_001077386, NP_705742, NP_839941	sodium channel, voltage-gated, type III, beta	D,R
mmu-miR-466k	Atp11a	-2.81609	0.0462497	NM_015804, NP_056619	ATPase, class VI, type 11A	D,R
mmu-miR-466k	Cabc1	1.21979	0.0118008	NM_023341, NP_075830	chaperone, ABC1 activity of bc1 complex like (S. pombe)	D,R
mmu-miR-466k	Dlgap4	-2.08401	0.0408258	NM_001042487, NM_001042488, NM_146128, NP_001035952, NP_001035953, NP_666240	discs, large homolog-associated protein 4 (Drosophila)	D,R
mmu-miR-466k	Mysm1	-1.50975	0.0145701	NM_177239, NP_796213	myb-like, SWIRM and MPN domains 1	D,R
mmu-miR-466k	Odz2	2.47177	0.0458047	NM_011856, NP_035986	odd Oz/ten-m homolog 2 (Drosophila)	D,R
mmu-miR-466k	Wiz	-4.94946	0.00297308	NM_011717, NM_212438, NP_035847, NP_997603	widely-interspaced zinc finger motifs	D,R
mmu-miR-466l	8030462N17Rik	1.22111	0.0395203	NM_178670, NP_848785	RIKEN cDNA 8030462N17 gene	D,R
mmu-miR-466l	Edil3	2.26901	0.0128713	NM_001037987, NM_010103, NP_001033076, NP_034233	EGF-like repeats and discoidin I-like domains 3	D,R
mmu-miR-466l	Foxn4	-2.40262	0.0288484	NM_148935, NP_683737	forkhead box N4	D,R
mmu-miR-466l	Glt25d2	2.79174	0.00526907	NM_177756, NP_808424	glycosyltransferase 25 domain containing 2	D,R
mmu-miR-466l	Il23a	-1.78664	0.0145604	NM_031252, NP_112542	interleukin 23, alpha subunit p19	D,R
mmu-miR-466l	Ldlr	-1.38777	0.0164567	NM_010700, NP_034830	low density lipoprotein receptor	D,R
mmu-miR-466l	Ndel1	5.72804	0.000176855	NM_023668, NP_076157	nuclear distribution gene E-like homolog 1 (A. nidulans)	D,R
mmu-miR-466l	Phox2b	-2.63037	0.0331457	NM_008888, NP_032914	paired-like homeobox 2b	D,R
mmu-miR-466l	Ppp3r1	1.71256	0.0379416	NM_024459, NP_077779	protein phosphatase 3, regulatory subunit B, alpha isoform (calcineurin B, type I)	D,R
mmu-miR-466l	Syne1	-1.42214	0.00566614	NM_001079686, NM_022027, NM_153399, NP_001073154, NP_071310, NP_700448	synaptic nuclear envelope 1	D,R
mmu-miR-466l	Usp18	-3.43848	0.00439317	NM_011909, NP_036039	ubiquitin specific peptidase 18	D,R
mmu-miR-467a	Arhgap26	2.01902	0.0316946	NM_175164, NP_780373	Rho GTPase activating protein 26	D,R
mmu-miR-467a	Syne1	-1.42214	0.00566614	NM_001079686, NM_022027, NM_153399, NP_001073154, NP_071310, NP_700448	synaptic nuclear envelope 1	D,R
mmu-miR-467f	Rbm5	-1.18516	0.0103646	NM_148930, NP_683732	RNA binding motif protein 5	D,R
mmu-miR-467g	Api5	2.07407	0.0400635	NM_007466, NP_031492	apoptosis inhibitor 5	D,R
mmu-miR-467g	Arhgef10l	-1.36367	0.0455073	NM_001112722, NM_001112723, NM_172415, NP_001106193, NP_001106194, NP_766003	Rho guanine nucleotide exchange factor (GEF) 10-like	D,R
mmu-miR-467g	Il23a	-1.78664	0.0145604	NM_031252, NP_112542	interleukin 23, alpha subunit p19	D,R
mmu-miR-467g	Tbc1d22b	1.11677	0.0265677	NM_198647, NP_941049	TBC1 domain family, member 22B	D,R
mmu-miR-468	Rab27b	-1.10119	0.00104353	NM_001082553, NM_030554, NP_001076022, NP_085031	RAB27b, member RAS oncogene family	D,R
mmu-miR-485	Gnao1	-5.13192	0.0318657	NM_001113384, NM_010308, NP_001106855, NP_034438	guanine nucleotide binding protein, alpha O	D,R
mmu-miR-485	Abhd2	1.08864	0.0139508	NM_018811, NP_061281	abhydrolase domain containing 2	S,R
mmu-miR-485	Sox5	-5.25897	0.0107072	NM_001113559, NM_011444, NP_001107031, NP_035574	SRY-box containing gene 5	S,R
mmu-miR-485	Zfp91	1.76247	0.0433103	NM_053009, NP_443735	zinc finger protein 91	S,R
mmu-miR-488	Fgfr3	-2.04298	0.0305407	NM_008010, NP_032036	fibroblast growth factor receptor 3	D,R
mmu-miR-488	Rab27b	-1.10119	0.00104353	NM_001082553, NM_030554, NP_001076022, NP_085031	RAB27b, member RAS oncogene family	D,R
mmu-miR-488	Rorc	-1.36043	0.00506195	NM_011281, NP_035411	RAR-related orphan receptor gamma	D,R
mmu-miR-488	Srpx2	1.85678	0.00409002	NM_001083895, NM_026838, NP_001077364, NP_081114	sushi-repeat-containing protein, X-linked 2	D,R
mmu-miR-488	Fgfr3	-2.04298	0.0305407	NM_008010, NP_032036	fibroblast growth factor receptor 3	S,R
mmu-miR-488	Eif3a	2.9303	0.0335387		eukaryotic translation initiation factor 3, subunit A	S,D
mmu-miR-488	Fgfr3	-2.04298	0.0305407		fibroblast growth factor receptor 3	S,D
mmu-miR-488	Fgfr3	-2.04298	0.0305407	NM_008010, NP_032036	fibroblast growth factor receptor 3	S,D,R
mmu-miR-489	Bub3	2.0186	0.0364832	NM_009774, NP_033904	budding uninhibited by benzimidazoles 3 homolog (S. cerevisiae)	D,R
mmu-miR-489	Foxi1	4.67888	0.000316068	NM_023907, NP_076396	forkhead box I1	S,R
mmu-miR-490	Rbpj	1.31576	0.0134022	NM_001080927, NM_001080928, NM_009035, NP_001074396, NP_001074397, NP_033061	recombination signal binding protein for immunoglobulin kappa J region	D,R
mmu-miR-490	Slc17a3	4.07964	0.043293	NM_134069, NP_598830	solute carrier family 17 (sodium phosphate), member 3	D,R
mmu-miR-490	Mll3	-3.52953	0.0150655	NM_001081383, NP_001074852	myeloid/lymphoid or mixed-lineage leukemia 3	S,R
mmu-miR-491	Pklr	-5.55133	0.000211452	NM_001099779, NM_013631, NP_001093249, NP_038659	pyruvate kinase liver and red blood cell	D,R
mmu-miR-491	Mn1	4.13616	0.00349862	NM_001081235, NP_001074704	meningioma 1	S,R
mmu-miR-491	Pklr	-5.55133	0.000211452	NM_001099779, NM_013631, NP_001093249, NP_038659	pyruvate kinase liver and red blood cell	S,R
mmu-miR-491	Pklr	-5.55133	0.000211452		pyruvate kinase liver and red blood cell	S,D
mmu-miR-491	Pklr	-5.55133	0.000211452	NM_001099779, NM_013631, NP_001093249, NP_038659	pyruvate kinase liver and red blood cell	S,D,R
mmu-miR-494	Api5	2.07407	0.0400635	NM_007466, NP_031492	apoptosis inhibitor 5	D,R
mmu-miR-494	Gng12	3.48703	0.0247749	NM_025278, NP_079554	guanine nucleotide binding protein (G protein), gamma 12	D,R
mmu-miR-494	Hlf	-4.19478	0.000522289	NM_172563, NP_766151	hepatic leukemia factor	D,R
mmu-miR-494	Mll3	-3.52953	0.0150655	NM_001081383, NP_001074852	myeloid/lymphoid or mixed-lineage leukemia 3	D,R
mmu-miR-494	Odz2	2.47177	0.0458047	NM_011856, NP_035986	odd Oz/ten-m homolog 2 (Drosophila)	D,R
mmu-miR-494	Slc1a2	2.91057	0.00922842	NM_001077514, NM_001077515, NM_011393, NP_001070982, NP_001070983, NP_035523	solute carrier family 1 (glial high affinity glutamate transporter), member 2	D,R
mmu-miR-494	Syne1	-1.42214	0.00566614	NM_001079686, NM_022027, NM_153399, NP_001073154, NP_071310, NP_700448	synaptic nuclear envelope 1	D,R
mmu-miR-494	Api5	2.07407	0.0400635	NM_007466, NP_031492	apoptosis inhibitor 5	S,R
mmu-miR-494	Hlf	-4.19478	0.000522289	NM_172563, NP_766151	hepatic leukemia factor	S,R
mmu-miR-494	Mcf2l	1.24877	0.0179756	NM_178076, NP_835177	mcf.2 transforming sequence-like	S,R
mmu-miR-494	Phox2b	-2.63037	0.0331457	NM_008888, NP_032914	paired-like homeobox 2b	S,R
mmu-miR-494	Slc1a2	2.91057	0.00922842	NM_001077514, NM_001077515, NM_011393, NP_001070982, NP_001070983, NP_035523	solute carrier family 1 (glial high affinity glutamate transporter), member 2	S,R
mmu-miR-494	Api5	2.07407	0.0400635		apoptosis inhibitor 5	S,D
mmu-miR-494	Hlf	-4.19478	0.000522289		hepatic leukemia factor	S,D
mmu-miR-494	Slc1a2	2.91057	0.00922842		solute carrier family 1 (glial high affinity glutamate transporter), member 2	S,D
mmu-miR-494	Api5	2.07407	0.0400635	NM_007466, NP_031492	apoptosis inhibitor 5	S,D,R
mmu-miR-494	Hlf	-4.19478	0.000522289	NM_172563, NP_766151	hepatic leukemia factor	S,D,R
mmu-miR-494	Slc1a2	2.91057	0.00922842	NM_001077514, NM_001077515, NM_011393, NP_001070982, NP_001070983, NP_035523	solute carrier family 1 (glial high affinity glutamate transporter), member 2	S,D,R
mmu-miR-495	Adam22	7.05911	0.000779899	NM_001007220, NM_001007221, NM_001098225, NP_001007221, NP_001007222, NP_001091695	a disintegrin and metallopeptidase domain 22	D,R
mmu-miR-495	Cpeb3	4.31371	0.00954906	NM_198300, NP_938042	cytoplasmic polyadenylation element binding protein 3	D,R
mmu-miR-495	Grm5	2.21574	0.0482758	NM_001081414, NM_001143834, NP_001074883, NP_001137306	glutamate receptor, metabotropic 5	D,R
mmu-miR-495	Hlf	-4.19478	0.000522289	NM_172563, NP_766151	hepatic leukemia factor	D,R
mmu-miR-495	Ldlrad3	-1.61202	0.00800008	NM_178886, NP_849217	low density lipoprotein receptor class A domain containing 3	D,R
mmu-miR-495	Map3k4	-1.2359	0.0106298	NM_011948, NP_036078	mitogen-activated protein kinase kinase kinase 4	D,R
mmu-miR-495	Mll3	-3.52953	0.0150655	NM_001081383, NP_001074852	myeloid/lymphoid or mixed-lineage leukemia 3	D,R
mmu-miR-495	Rad23b	-4.26392	0.040132	NM_009011, NP_033037	RAD23b homolog (S. cerevisiae)	D,R
mmu-miR-495	Rbpj	1.31576	0.0134022	NM_001080927, NM_001080928, NM_009035, NP_001074396, NP_001074397, NP_033061	recombination signal binding protein for immunoglobulin kappa J region	D,R
mmu-miR-495	Rtn3	-1.01854	0.0427203	NM_001003930, NM_001003933, NM_001003934, NM_053076, NP_001003930, NP_001003933, NP_001003934, NP_444306	reticulon 3	D,R
mmu-miR-495	Scd4	1.57985	0.0241978	NM_183216, NP_899039	stearoyl-coenzyme A desaturase 4	D,R
mmu-miR-495	Zcchc2	-3.30247	0.00708337	NM_001122675, NM_001122676, NP_001116147, NP_001116148, XM_001478125, XM_980580, XP_001478175, XP_985674	zinc finger, CCHC domain containing 2	D,R
mmu-miR-495	Fam18b	-1.0307	0.0477778	NM_026210, NP_080486	family with sequence similarity 18, member B	S,R
mmu-miR-495	Odz2	2.47177	0.0458047	NM_011856, NP_035986	odd Oz/ten-m homolog 2 (Drosophila)	S,R
mmu-miR-495	Phox2b	-2.63037	0.0331457	NM_008888, NP_032914	paired-like homeobox 2b	S,R
mmu-miR-495	Sox5	-5.25897	0.0107072	NM_001113559, NM_011444, NP_001107031, NP_035574	SRY-box containing gene 5	S,R
mmu-miR-496	Cpeb3	4.31371	0.00954906	NM_198300, NP_938042	cytoplasmic polyadenylation element binding protein 3	D,R
mmu-miR-496	Ppp3r1	1.71256	0.0379416	NM_024459, NP_077779	protein phosphatase 3, regulatory subunit B, alpha isoform (calcineurin B, type I)	D,R
mmu-miR-496	Cpeb3	4.31371	0.00954906	NM_198300, NP_938042	cytoplasmic polyadenylation element binding protein 3	S,R
mmu-miR-496	Cpeb3	4.31371	0.00954906		cytoplasmic polyadenylation element binding protein 3	S,D
mmu-miR-496	Cpeb3	4.31371	0.00954906	NM_198300, NP_938042	cytoplasmic polyadenylation element binding protein 3	S,D,R
mmu-miR-497	Cpeb3	4.31371	0.00954906	NM_198300, NP_938042	cytoplasmic polyadenylation element binding protein 3	D,R
mmu-miR-497	Odz2	2.47177	0.0458047	NM_011856, NP_035986	odd Oz/ten-m homolog 2 (Drosophila)	D,R
mmu-miR-497	Rad23b	-4.26392	0.040132	NM_009011, NP_033037	RAD23b homolog (S. cerevisiae)	D,R
mmu-miR-497	Rtn3	-1.01854	0.0427203	NM_001003930, NM_001003933, NM_001003934, NM_053076, NP_001003930, NP_001003933, NP_001003934, NP_444306	reticulon 3	D,R
mmu-miR-497	Cpeb3	4.31371	0.00954906	NM_198300, NP_938042	cytoplasmic polyadenylation element binding protein 3	S,R
mmu-miR-497	Map3k4	-1.2359	0.0106298	NM_011948, NP_036078	mitogen-activated protein kinase kinase kinase 4	S,R
mmu-miR-497	Mll3	-3.52953	0.0150655	NM_001081383, NP_001074852	myeloid/lymphoid or mixed-lineage leukemia 3	S,R
mmu-miR-497	Odz2	2.47177	0.0458047	NM_011856, NP_035986	odd Oz/ten-m homolog 2 (Drosophila)	S,R
mmu-miR-497	Ptprj	-3.17904	0.0042286	NM_001135657, NM_008982, NP_001129129, NP_033008	protein tyrosine phosphatase, receptor type, J	S,R
mmu-miR-497	Rad23b	-4.26392	0.040132	NM_009011, NP_033037	RAD23b homolog (S. cerevisiae)	S,R
mmu-miR-497	Zcchc2	-3.30247	0.00708337	NM_001122675, NM_001122676, NP_001116147, NP_001116148, XM_001478125, XM_980580, XP_001478175, XP_985674	zinc finger, CCHC domain containing 2	S,R
mmu-miR-497	Chd5	2.24915	0.0267647		chromodomain helicase DNA binding protein 5	S,D
mmu-miR-497	Cpeb3	4.31371	0.00954906		cytoplasmic polyadenylation element binding protein 3	S,D
mmu-miR-497	Eif3a	2.9303	0.0335387		eukaryotic translation initiation factor 3, subunit A	S,D
mmu-miR-497	Odz2	2.47177	0.0458047		odd Oz/ten-m homolog 2 (Drosophila)	S,D
mmu-miR-497	Rad23b	-4.26392	0.040132		RAD23b homolog (S. cerevisiae)	S,D
mmu-miR-497	Cpeb3	4.31371	0.00954906	NM_198300, NP_938042	cytoplasmic polyadenylation element binding protein 3	S,D,R
mmu-miR-497	Odz2	2.47177	0.0458047	NM_011856, NP_035986	odd Oz/ten-m homolog 2 (Drosophila)	S,D,R
mmu-miR-497	Rad23b	-4.26392	0.040132	NM_009011, NP_033037	RAD23b homolog (S. cerevisiae)	S,D,R
mmu-miR-499	Rbpj	1.31576	0.0134022	NM_001080927, NM_001080928, NM_009035, NP_001074396, NP_001074397, NP_033061	recombination signal binding protein for immunoglobulin kappa J region	D,R
mmu-miR-499	Sox5	-5.25897	0.0107072	NM_001113559, NM_011444, NP_001107031, NP_035574	SRY-box containing gene 5	D,R
mmu-miR-499	Sox5	-5.25897	0.0107072	NM_001113559, NM_011444, NP_001107031, NP_035574	SRY-box containing gene 5	S,R
mmu-miR-499	Tbc1d22b	1.11677	0.0265677	NM_198647, NP_941049	TBC1 domain family, member 22B	S,R
mmu-miR-499	Sox5	-5.25897	0.0107072		SRY-box containing gene 5	S,D
mmu-miR-499	Sox5	-5.25897	0.0107072	NM_001113559, NM_011444, NP_001107031, NP_035574	SRY-box containing gene 5	S,D,R
mmu-miR-501-5p	Gnao1	-5.13192	0.0318657	NM_001113384, NM_010308, NP_001106855, NP_034438	guanine nucleotide binding protein, alpha O	D,R
mmu-miR-501-5p	Rab27b	-1.10119	0.00104353	NM_001082553, NM_030554, NP_001076022, NP_085031	RAB27b, member RAS oncogene family	D,R
mmu-miR-501-5p	Syne1	-1.42214	0.00566614	NM_001079686, NM_022027, NM_153399, NP_001073154, NP_071310, NP_700448	synaptic nuclear envelope 1	D,R
mmu-miR-501-5p	Ttn	-5.10347	0.00309787	NM_011652, NM_028004, NP_035782, NP_082280	titin	D,R
mmu-miR-503	Cpeb3	4.31371	0.00954906	NM_198300, NP_938042	cytoplasmic polyadenylation element binding protein 3	S,R
mmu-miR-503	Larp1	3.29118	0.0346116	XM_126172, XM_905029, XP_126172, XP_910122	La ribonucleoprotein domain family, member 1	S,R
mmu-miR-503	Lrch4	2.19059	0.0252989	NM_146164, NP_666276	leucine-rich repeats and calponin homology (CH) domain containing 4	S,R
mmu-miR-504	Cd86	1.62599	0.0451152	NM_019388, NP_062261	CD86 antigen	D,R
mmu-miR-509-3p	Slc44a5	-1.36523	0.00797446	NM_001081263, NP_001074732	solute carrier family 44, member 5	D,R
mmu-miR-511	5830457O10Rik	1.09486	0.0271875	NM_145412, NP_663387	RIKEN cDNA 5830457O10 gene	D,R
mmu-miR-511	Arhgef10l	-1.36367	0.0455073	NM_001112722, NM_001112723, NM_172415, NP_001106193, NP_001106194, NP_766003	Rho guanine nucleotide exchange factor (GEF) 10-like	D,R
mmu-miR-511	Phox2b	-2.63037	0.0331457	NM_008888, NP_032914	paired-like homeobox 2b	D,R
mmu-miR-511	Rab27b	-1.10119	0.00104353	NM_001082553, NM_030554, NP_001076022, NP_085031	RAB27b, member RAS oncogene family	D,R
mmu-miR-511	Rbpj	1.31576	0.0134022	NM_001080927, NM_001080928, NM_009035, NP_001074396, NP_001074397, NP_033061	recombination signal binding protein for immunoglobulin kappa J region	D,R
mmu-miR-511	Syne1	-1.42214	0.00566614	NM_001079686, NM_022027, NM_153399, NP_001073154, NP_071310, NP_700448	synaptic nuclear envelope 1	D,R
mmu-miR-532-5p	Cpeb3	4.31371	0.00954906	NM_198300, NP_938042	cytoplasmic polyadenylation element binding protein 3	D,R
mmu-miR-539	Nell2	-4.94218	0.000239855	NM_016743, NP_058023	NEL-like 2 (chicken)	D,R
mmu-miR-539	Wiz	-4.94946	0.00297308	NM_011717, NM_212438, NP_035847, NP_997603	widely-interspaced zinc finger motifs	D,R
mmu-miR-539	Atp8a1	-2.57375	0.036687	NM_001038999, NM_009727, NP_001034088, NP_033857	ATPase, aminophospholipid transporter (APLT), class I, type 8A, member 1	S,R
mmu-miR-539	Nell2	-4.94218	0.000239855	NM_016743, NP_058023	NEL-like 2 (chicken)	S,R
mmu-miR-539	Tbc1d22b	1.11677	0.0265677	NM_198647, NP_941049	TBC1 domain family, member 22B	S,R
mmu-miR-539	Wiz	-4.94946	0.00297308	NM_011717, NM_212438, NP_035847, NP_997603	widely-interspaced zinc finger motifs	S,R
mmu-miR-539	Nell2	-4.94218	0.000239855		NEL-like 2 (chicken)	S,D
mmu-miR-539	Wiz	-4.94946	0.00297308		widely-interspaced zinc finger motifs	S,D
mmu-miR-539	Nell2	-4.94218	0.000239855	NM_016743, NP_058023	NEL-like 2 (chicken)	S,D,R
mmu-miR-539	Wiz	-4.94946	0.00297308	NM_011717, NM_212438, NP_035847, NP_997603	widely-interspaced zinc finger motifs	S,D,R
mmu-miR-541	Sorcs1	2.36511	0.00304677	NM_021377, NP_067352	VPS10 domain receptor protein SORCS 1	D,R
mmu-miR-543	Adam22	7.05911	0.000779899	NM_001007220, NM_001007221, NM_001098225, NP_001007221, NP_001007222, NP_001091695	a disintegrin and metallopeptidase domain 22	D,R
mmu-miR-543	Ppp3r1	1.71256	0.0379416	NM_024459, NP_077779	protein phosphatase 3, regulatory subunit B, alpha isoform (calcineurin B, type I)	D,R
mmu-miR-543	Syne1	-1.42214	0.00566614	NM_001079686, NM_022027, NM_153399, NP_001073154, NP_071310, NP_700448	synaptic nuclear envelope 1	D,R
mmu-miR-543	Phox2b	-2.63037	0.0331457	NM_008888, NP_032914	paired-like homeobox 2b	S,R
mmu-miR-543	Ppp3r1	1.71256	0.0379416	NM_024459, NP_077779	protein phosphatase 3, regulatory subunit B, alpha isoform (calcineurin B, type I)	S,R
mmu-miR-543	Syne1	-1.42214	0.00566614	NM_001079686, NM_022027, NM_153399, NP_001073154, NP_071310, NP_700448	synaptic nuclear envelope 1	S,R
mmu-miR-543	Ppp3r1	1.71256	0.0379416		protein phosphatase 3, regulatory subunit B, alpha isoform (calcineurin B, type I)	S,D
mmu-miR-543	Syne1	-1.42214	0.00566614		synaptic nuclear envelope 1	S,D
mmu-miR-543	Ppp3r1	1.71256	0.0379416	NM_024459, NP_077779	protein phosphatase 3, regulatory subunit B, alpha isoform (calcineurin B, type I)	S,D,R
mmu-miR-543	Syne1	-1.42214	0.00566614	NM_001079686, NM_022027, NM_153399, NP_001073154, NP_071310, NP_700448	synaptic nuclear envelope 1	S,D,R
mmu-miR-544	Atp11a	-2.81609	0.0462497	NM_015804, NP_056619	ATPase, class VI, type 11A	D,R
mmu-miR-544	Npsr1	-1.52446	0.0053347	NM_175678, NP_783609	neuropeptide S receptor 1	D,R
mmu-miR-544	Atp11a	-2.81609	0.0462497	NM_015804, NP_056619	ATPase, class VI, type 11A	S,R
mmu-miR-544	Mll3	-3.52953	0.0150655	NM_001081383, NP_001074852	myeloid/lymphoid or mixed-lineage leukemia 3	S,R
mmu-miR-544	Atp11a	-2.81609	0.0462497		ATPase, class VI, type 11A	S,D
mmu-miR-544	Klk10	2.45456	0.0133078		kallikrein related-peptidase 10	S,D
mmu-miR-544	Atp11a	-2.81609	0.0462497	NM_015804, NP_056619	ATPase, class VI, type 11A	S,D,R
mmu-miR-546	Ptprj	-3.17904	0.0042286	NM_001135657, NM_008982, NP_001129129, NP_033008	protein tyrosine phosphatase, receptor type, J	D,R
mmu-miR-547	Mdh1	1.92988	0.0207774	NM_008618, NP_032644	malate dehydrogenase 1, NAD (soluble)	D,R
mmu-miR-547	Rtn3	-1.01854	0.0427203	NM_001003930, NM_001003933, NM_001003934, NM_053076, NP_001003930, NP_001003933, NP_001003934, NP_444306	reticulon 3	D,R
mmu-miR-568	Mysm1	-1.50975	0.0145701	NM_177239, NP_796213	myb-like, SWIRM and MPN domains 1	D,R
mmu-miR-568	Srgn	-1.9209	0.0387394	NM_011157, NP_035287	serglycin	D,R
mmu-miR-574-5p	Gnao1	-5.13192	0.0318657	NM_001113384, NM_010308, NP_001106855, NP_034438	guanine nucleotide binding protein, alpha O	D,R
mmu-miR-582-5p	Ak5	1.29098	0.014393	NM_001081277, NP_001074746	adenylate kinase 5	D,R
mmu-miR-590-3p	Abcc10	1.50097	0.00669167	NM_145140, NM_170680, NP_660122, NP_733780	ATP-binding cassette, sub-family C (CFTR/MRP), member 10	D,R
mmu-miR-590-3p	Adam22	7.05911	0.000779899	NM_001007220, NM_001007221, NM_001098225, NP_001007221, NP_001007222, NP_001091695	a disintegrin and metallopeptidase domain 22	D,R
mmu-miR-590-3p	Atp8a1	-2.57375	0.036687	NM_001038999, NM_009727, NP_001034088, NP_033857	ATPase, aminophospholipid transporter (APLT), class I, type 8A, member 1	D,R
mmu-miR-590-3p	Edil3	2.26901	0.0128713	NM_001037987, NM_010103, NP_001033076, NP_034233	EGF-like repeats and discoidin I-like domains 3	D,R
mmu-miR-590-3p	Grm5	2.21574	0.0482758	NM_001081414, NM_001143834, NP_001074883, NP_001137306	glutamate receptor, metabotropic 5	D,R
mmu-miR-590-3p	Mill1	1.11314	0.0387087	NM_153749, NP_715630	MHC I like leukocyte 1	D,R
mmu-miR-590-3p	Mysm1	-1.50975	0.0145701	NM_177239, NP_796213	myb-like, SWIRM and MPN domains 1	D,R
mmu-miR-590-3p	Odz2	2.47177	0.0458047	NM_011856, NP_035986	odd Oz/ten-m homolog 2 (Drosophila)	D,R
mmu-miR-590-3p	Rab27b	-1.10119	0.00104353	NM_001082553, NM_030554, NP_001076022, NP_085031	RAB27b, member RAS oncogene family	D,R
mmu-miR-590-3p	Rab39	-1.3822	0.00975288	NM_175562, NP_780771	RAB39, member RAS oncogene family	D,R
mmu-miR-590-3p	Rnf139	-2.05569	0.0374328	NM_175226, NP_780435	ring finger protein 139	D,R
mmu-miR-590-3p	Abcc10	1.50097	0.00669167	NM_145140, NM_170680, NP_660122, NP_733780	ATP-binding cassette, sub-family C (CFTR/MRP), member 10	S,R
mmu-miR-590-3p	Atp11a	-2.81609	0.0462497	NM_015804, NP_056619	ATPase, class VI, type 11A	S,R
mmu-miR-590-3p	B3gat1	-1.75282	0.0128418	NM_029792, NP_084068	beta-1,3-glucuronyltransferase 1 (glucuronosyltransferase P)	S,R
mmu-miR-590-3p	Hlf	-4.19478	0.000522289	NM_172563, NP_766151	hepatic leukemia factor	S,R
mmu-miR-590-3p	Odz2	2.47177	0.0458047	NM_011856, NP_035986	odd Oz/ten-m homolog 2 (Drosophila)	S,R
mmu-miR-590-3p	Rnf139	-2.05569	0.0374328	NM_175226, NP_780435	ring finger protein 139	S,R
mmu-miR-590-3p	Abcc10	1.50097	0.00669167		ATP-binding cassette, sub-family C (CFTR/MRP), member 10	S,D
mmu-miR-590-3p	Odz2	2.47177	0.0458047		odd Oz/ten-m homolog 2 (Drosophila)	S,D
mmu-miR-590-3p	Rnf139	-2.05569	0.0374328		ring finger protein 139	S,D
mmu-miR-590-3p	Abcc10	1.50097	0.00669167	NM_145140, NM_170680, NP_660122, NP_733780	ATP-binding cassette, sub-family C (CFTR/MRP), member 10	S,D,R
mmu-miR-590-3p	Odz2	2.47177	0.0458047	NM_011856, NP_035986	odd Oz/ten-m homolog 2 (Drosophila)	S,D,R
mmu-miR-590-3p	Rnf139	-2.05569	0.0374328	NM_175226, NP_780435	ring finger protein 139	S,D,R
mmu-miR-590-5p	Edil3	2.26901	0.0128713	NM_001037987, NM_010103, NP_001033076, NP_034233	EGF-like repeats and discoidin I-like domains 3	D,R
mmu-miR-590-5p	Cpeb3	4.31371	0.00954906	NM_198300, NP_938042	cytoplasmic polyadenylation element binding protein 3	S,R
mmu-miR-590-5p	Rbpj	1.31576	0.0134022	NM_001080927, NM_001080928, NM_009035, NP_001074396, NP_001074397, NP_033061	recombination signal binding protein for immunoglobulin kappa J region	S,R
mmu-miR-590-5p	Sox5	-5.25897	0.0107072	NM_001113559, NM_011444, NP_001107031, NP_035574	SRY-box containing gene 5	S,R
mmu-miR-598	Phox2b	-2.63037	0.0331457	NM_008888, NP_032914	paired-like homeobox 2b	D,R
mmu-miR-615-3p	Sox5	-5.25897	0.0107072	NM_001113559, NM_011444, NP_001107031, NP_035574	SRY-box containing gene 5	D,R
mmu-miR-654-3p	Api5	2.07407	0.0400635	NM_007466, NP_031492	apoptosis inhibitor 5	D,R
mmu-miR-665	Gdap1l1	-1.36307	0.0443673	NM_144891, NP_659140	ganglioside-induced differentiation-associated protein 1-like 1	D,R
mmu-miR-665	Gnao1	-5.13192	0.0318657	NM_001113384, NM_010308, NP_001106855, NP_034438	guanine nucleotide binding protein, alpha O	D,R
mmu-miR-665	Prkaa2	1.17294	0.00127657	NM_178143, NP_835279	protein kinase, AMP-activated, alpha 2 catalytic subunit	D,R
mmu-miR-665	Rab39	-1.3822	0.00975288	NM_175562, NP_780771	RAB39, member RAS oncogene family	D,R
mmu-miR-666-3p	Scn3b	-5.2667	0.0211361	NM_001083917, NM_153522, NM_178227, NP_001077386, NP_705742, NP_839941	sodium channel, voltage-gated, type III, beta	D,R
mmu-miR-669a	Cd86	1.62599	0.0451152	NM_019388, NP_062261	CD86 antigen	D,R
mmu-miR-669b	Gnao1	-5.13192	0.0318657	NM_001113384, NM_010308, NP_001106855, NP_034438	guanine nucleotide binding protein, alpha O	D,R
mmu-miR-669b	Grm5	2.21574	0.0482758	NM_001081414, NM_001143834, NP_001074883, NP_001137306	glutamate receptor, metabotropic 5	D,R
mmu-miR-669b	Hlf	-4.19478	0.000522289	NM_172563, NP_766151	hepatic leukemia factor	D,R
mmu-miR-669b	Phox2b	-2.63037	0.0331457	NM_008888, NP_032914	paired-like homeobox 2b	D,R
mmu-miR-669d	Odz2	2.47177	0.0458047	NM_011856, NP_035986	odd Oz/ten-m homolog 2 (Drosophila)	D,R
mmu-miR-669e	Mysm1	-1.50975	0.0145701	NM_177239, NP_796213	myb-like, SWIRM and MPN domains 1	D,R
mmu-miR-669e	Srpx2	1.85678	0.00409002	NM_001083895, NM_026838, NP_001077364, NP_081114	sushi-repeat-containing protein, X-linked 2	D,R
mmu-miR-669f	Arhgef10l	-1.36367	0.0455073	NM_001112722, NM_001112723, NM_172415, NP_001106193, NP_001106194, NP_766003	Rho guanine nucleotide exchange factor (GEF) 10-like	D,R
mmu-miR-669f	BC048403	1.53456	0.0214668	NM_173022, NP_766610	cDNA sequence BC048403	D,R
mmu-miR-669f	Inpp4a	2.72041	0.0482814	NM_030266, NM_172971, NP_084542, NP_766559	inositol polyphosphate-4-phosphatase, type I	D,R
mmu-miR-669f	Irf1	-2.91277	0.0364949	NM_008390, NP_032416	interferon regulatory factor 1	D,R
mmu-miR-669f	Mll3	-3.52953	0.0150655	NM_001081383, NP_001074852	myeloid/lymphoid or mixed-lineage leukemia 3	D,R
mmu-miR-669f	Mysm1	-1.50975	0.0145701	NM_177239, NP_796213	myb-like, SWIRM and MPN domains 1	D,R
mmu-miR-669f	Ndel1	5.72804	0.000176855	NM_023668, NP_076157	nuclear distribution gene E-like homolog 1 (A. nidulans)	D,R
mmu-miR-669f	Pck1	1.18184	0.031426	NM_011044, NP_035174	phosphoenolpyruvate carboxykinase 1, cytosolic	D,R
mmu-miR-669f	Rbm5	-1.18516	0.0103646	NM_148930, NP_683732	RNA binding motif protein 5	D,R
mmu-miR-669f	Slc7a2	1.26851	0.0124067	NM_001044740, NM_007514, NP_001038205, NP_031540	solute carrier family 7 (cationic amino acid transporter, y+ system), member 2	D,R
mmu-miR-669f	Sox21	-1.55987	0.0233536	NM_145464, NM_177753, NP_663439, NP_808421	SRY-box containing gene 21	D,R
mmu-miR-669h-3p	4921513D23Rik	-1.59656	0.0193046	NM_001081154, NP_001074623	RIKEN cDNA 4921513D23 gene	D,R
mmu-miR-669h-3p	Atp11a	-2.81609	0.0462497	NM_015804, NP_056619	ATPase, class VI, type 11A	D,R
mmu-miR-669h-5p	Cabc1	1.21979	0.0118008	NM_023341, NP_075830	chaperone, ABC1 activity of bc1 complex like (S. pombe)	D,R
mmu-miR-669h-5p	Kctd18	-2.93105	0.00619189	NM_030211, NP_084487	potassium channel tetramerisation domain containing 18	D,R
mmu-miR-669k	4921513D23Rik	-1.59656	0.0193046	NM_001081154, NP_001074623	RIKEN cDNA 4921513D23 gene	D,R
mmu-miR-669k	Atp11a	-2.81609	0.0462497	NM_015804, NP_056619	ATPase, class VI, type 11A	D,R
mmu-miR-670	Apc	1.28579	0.00853919	NM_007462, NP_031488	adenomatosis polyposis coli	D,R
mmu-miR-670	Ugt1a6a	-2.24863	0.0472628	NM_145079, NP_659545	UDP glucuronosyltransferase 1 family, polypeptide A6A	D,R
mmu-miR-673-5p	Frzb	-3.27777	0.0479698	NM_011356, NP_035486	frizzled-related protein	D,R
mmu-miR-674	Aytl1b	-3.24201	0.00362385	NM_027599, NP_081875	acyltransferase like 1B	D,R
mmu-miR-674	Ppp3r1	1.71256	0.0379416	NM_024459, NP_077779	protein phosphatase 3, regulatory subunit B, alpha isoform (calcineurin B, type I)	D,R
mmu-miR-674	Scn3b	-5.2667	0.0211361	NM_001083917, NM_153522, NM_178227, NP_001077386, NP_705742, NP_839941	sodium channel, voltage-gated, type III, beta	D,R
mmu-miR-678	Ltbp1	8.52539	0.00475429	NM_019919, NM_206958, NP_064303, NP_996841	latent transforming growth factor beta binding protein 1	D,R
mmu-miR-682	Edil3	2.26901	0.0128713	NM_001037987, NM_010103, NP_001033076, NP_034233	EGF-like repeats and discoidin I-like domains 3	D,R
mmu-miR-682	Il7r	-1.18722	0.0447529	NM_008372, NP_032398	interleukin 7 receptor	D,R
mmu-miR-682	Map3k4	-1.2359	0.0106298	NM_011948, NP_036078	mitogen-activated protein kinase kinase kinase 4	D,R
mmu-miR-683	Zcchc2	-3.30247	0.00708337	NM_001122675, NM_001122676, NP_001116147, NP_001116148, XM_001478125, XM_980580, XP_001478175, XP_985674	zinc finger, CCHC domain containing 2	D,R
mmu-miR-684	Adam22	7.05911	0.000779899	NM_001007220, NM_001007221, NM_001098225, NP_001007221, NP_001007222, NP_001091695	a disintegrin and metallopeptidase domain 22	D,R
mmu-miR-684	Atp11a	-2.81609	0.0462497	NM_015804, NP_056619	ATPase, class VI, type 11A	D,R
mmu-miR-684	Gnao1	-5.13192	0.0318657	NM_001113384, NM_010308, NP_001106855, NP_034438	guanine nucleotide binding protein, alpha O	D,R
mmu-miR-684	Npsr1	-1.52446	0.0053347	NM_175678, NP_783609	neuropeptide S receptor 1	D,R
mmu-miR-684	Raet1a	1.16467	0.0375998	NM_009016, NP_033042	retinoic acid early transcript 1, alpha	D,R
mmu-miR-684	Syne1	-1.42214	0.00566614	NM_001079686, NM_022027, NM_153399, NP_001073154, NP_071310, NP_700448	synaptic nuclear envelope 1	D,R
mmu-miR-684	Vip	-2.163	0.0499756	NM_011702, NP_035832	vasoactive intestinal polypeptide	D,R
mmu-miR-685	Ptprj	-3.17904	0.0042286	NM_001135657, NM_008982, NP_001129129, NP_033008	protein tyrosine phosphatase, receptor type, J	D,R
mmu-miR-686	Cbln2	2.12622	0.00124895	NM_172633, NP_766221	cerebellin 2 precursor protein	D,R
mmu-miR-686	Itih5	-1.92306	0.0283429	NM_172471, NP_766059	inter-alpha (globulin) inhibitor H5	D,R
mmu-miR-686	Pklr	-5.55133	0.000211452	NM_001099779, NM_013631, NP_001093249, NP_038659	pyruvate kinase liver and red blood cell	D,R
mmu-miR-690	BC048403	1.53456	0.0214668	NM_173022, NP_766610	cDNA sequence BC048403	D,R
mmu-miR-690	Mn1	4.13616	0.00349862	NM_001081235, NP_001074704	meningioma 1	D,R
mmu-miR-692	Cpeb3	4.31371	0.00954906	NM_198300, NP_938042	cytoplasmic polyadenylation element binding protein 3	D,R
mmu-miR-692	Hlf	-4.19478	0.000522289	NM_172563, NP_766151	hepatic leukemia factor	D,R
mmu-miR-692	Mysm1	-1.50975	0.0145701	NM_177239, NP_796213	myb-like, SWIRM and MPN domains 1	D,R
mmu-miR-692	Rad23b	-4.26392	0.040132	NM_009011, NP_033037	RAD23b homolog (S. cerevisiae)	D,R
mmu-miR-692	Wdr16	1.15524	0.0253702	NM_027963, NP_082239	WD repeat domain 16	D,R
mmu-miR-693-3p	2310061I04Rik	1.70397	0.00278992	NM_001033630, NP_001028802, XM_001002280, XM_128627, XP_001002280, XP_128627	RIKEN cDNA 2310061I04 gene	D,R
mmu-miR-693-3p	Rad23b	-4.26392	0.040132	NM_009011, NP_033037	RAD23b homolog (S. cerevisiae)	D,R
mmu-miR-693-5p	Ptprj	-3.17904	0.0042286	NM_001135657, NM_008982, NP_001129129, NP_033008	protein tyrosine phosphatase, receptor type, J	D,R
mmu-miR-694	Atp11a	-2.81609	0.0462497	NM_015804, NP_056619	ATPase, class VI, type 11A	D,R
mmu-miR-694	Chd5	2.24915	0.0267647	NM_001081376, NM_029216, NP_001074845, NP_083492	chromodomain helicase DNA binding protein 5	D,R
mmu-miR-694	Cpeb3	4.31371	0.00954906	NM_198300, NP_938042	cytoplasmic polyadenylation element binding protein 3	D,R
mmu-miR-694	Ddx3y	3.71363	0.00194519	NM_012008, NP_036138	DEAD (Asp-Glu-Ala-Asp) box polypeptide 3, Y-linked	D,R
mmu-miR-694	Edil3	2.26901	0.0128713	NM_001037987, NM_010103, NP_001033076, NP_034233	EGF-like repeats and discoidin I-like domains 3	D,R
mmu-miR-694	Hlf	-4.19478	0.000522289	NM_172563, NP_766151	hepatic leukemia factor	D,R
mmu-miR-694	Nell2	-4.94218	0.000239855	NM_016743, NP_058023	NEL-like 2 (chicken)	D,R
mmu-miR-697	Npsr1	-1.52446	0.0053347	NM_175678, NP_783609	neuropeptide S receptor 1	D,R
mmu-miR-698	Usp18	-3.43848	0.00439317	NM_011909, NP_036039	ubiquitin specific peptidase 18	D,R
mmu-miR-699	Arhgap26	2.01902	0.0316946	NM_175164, NP_780373	Rho GTPase activating protein 26	S,R
mmu-miR-699	Fndc8	2.39755	0.0264864	NM_030224, NP_084500	fibronectin type III domain containing 8	S,R
mmu-miR-703	Adam22	7.05911	0.000779899	NM_001007220, NM_001007221, NM_001098225, NP_001007221, NP_001007222, NP_001091695	a disintegrin and metallopeptidase domain 22	D,R
mmu-miR-703	Cpeb3	4.31371	0.00954906	NM_198300, NP_938042	cytoplasmic polyadenylation element binding protein 3	D,R
mmu-miR-704	Atp11a	-2.81609	0.0462497	NM_015804, NP_056619	ATPase, class VI, type 11A	D,R
mmu-miR-704	Ppp3r1	1.71256	0.0379416	NM_024459, NP_077779	protein phosphatase 3, regulatory subunit B, alpha isoform (calcineurin B, type I)	D,R
mmu-miR-705	Pklr	-5.55133	0.000211452	NM_001099779, NM_013631, NP_001093249, NP_038659	pyruvate kinase liver and red blood cell	D,R
mmu-miR-706	Cnnm3	1.97822	0.00572747	NM_001039551, NM_053186, NP_001034640, NP_444416	cyclin M3	D,R
mmu-miR-707	Atp11a	-2.81609	0.0462497	NM_015804, NP_056619	ATPase, class VI, type 11A	D,R
mmu-miR-708	5830457O10Rik	1.09486	0.0271875	NM_145412, NP_663387	RIKEN cDNA 5830457O10 gene	D,R
mmu-miR-709	Cyp8b1	-1.88224	0.0345202	NM_010012, NP_034142	cytochrome P450, family 8, subfamily b, polypeptide 1	D,R
mmu-miR-712	Gadd45gip1	-1.12154	0.0225125	NM_183358, NP_899202	growth arrest and DNA-damage-inducible, gamma interacting protein 1	D,R
mmu-miR-713	Cd86	1.62599	0.0451152	NM_019388, NP_062261	CD86 antigen	D,R
mmu-miR-717	4930452B06Rik	3.84816	0.0286454	NM_028934, NP_083210	RIKEN cDNA 4930452B06 gene	D,R
mmu-miR-717	Atp11a	-2.81609	0.0462497	NM_015804, NP_056619	ATPase, class VI, type 11A	D,R
mmu-miR-717	Foxi1	4.67888	0.000316068	NM_023907, NP_076396	forkhead box I1	D,R
mmu-miR-717	Rab27b	-1.10119	0.00104353	NM_001082553, NM_030554, NP_001076022, NP_085031	RAB27b, member RAS oncogene family	D,R
mmu-miR-721	Enpp5	1.98612	8.3551e-05	NM_032003, NP_114392	ectonucleotide pyrophosphatase/phosphodiesterase 5	D,R
mmu-miR-721	Hlf	-4.19478	0.000522289	NM_172563, NP_766151	hepatic leukemia factor	D,R
mmu-miR-721	Irf1	-2.91277	0.0364949	NM_008390, NP_032416	interferon regulatory factor 1	D,R
mmu-miR-721	Mll3	-3.52953	0.0150655	NM_001081383, NP_001074852	myeloid/lymphoid or mixed-lineage leukemia 3	D,R
mmu-miR-721	Ndel1	5.72804	0.000176855	NM_023668, NP_076157	nuclear distribution gene E-like homolog 1 (A. nidulans)	D,R
mmu-miR-721	Papss2	1.19684	0.00540679	NM_011864, NP_035994	3'-phosphoadenosine 5'-phosphosulfate synthase 2	D,R
mmu-miR-742	Dlgap4	-2.08401	0.0408258	NM_001042487, NM_001042488, NM_146128, NP_001035952, NP_001035953, NP_666240	discs, large homolog-associated protein 4 (Drosophila)	D,R
mmu-miR-742	Glt25d2	2.79174	0.00526907	NM_177756, NP_808424	glycosyltransferase 25 domain containing 2	D,R
mmu-miR-742	Ppp3r1	1.71256	0.0379416	NM_024459, NP_077779	protein phosphatase 3, regulatory subunit B, alpha isoform (calcineurin B, type I)	D,R
mmu-miR-742	Ptprj	-3.17904	0.0042286	NM_001135657, NM_008982, NP_001129129, NP_033008	protein tyrosine phosphatase, receptor type, J	D,R
mmu-miR-742	Rad23b	-4.26392	0.040132	NM_009011, NP_033037	RAD23b homolog (S. cerevisiae)	D,R
mmu-miR-742	Rbpj	1.31576	0.0134022	NM_001080927, NM_001080928, NM_009035, NP_001074396, NP_001074397, NP_033061	recombination signal binding protein for immunoglobulin kappa J region	D,R
mmu-miR-742	Sox21	-1.55987	0.0233536	NM_145464, NM_177753, NP_663439, NP_808421	SRY-box containing gene 21	D,R
mmu-miR-742	Zmym3	3.721	0.0115722	NM_019831, NP_062805	zinc finger, MYM-type 3	D,R
mmu-miR-743a	BC048403	1.53456	0.0214668	NM_173022, NP_766610	cDNA sequence BC048403	D,R
mmu-miR-743a	Itih5	-1.92306	0.0283429	NM_172471, NP_766059	inter-alpha (globulin) inhibitor H5	D,R
mmu-miR-743a	Plekhb2	1.76894	0.0043175	NM_145516, NP_663491	pleckstrin homology domain containing, family B (evectins) member 2	D,R
mmu-miR-743a	Prkaa2	1.17294	0.00127657	NM_178143, NP_835279	protein kinase, AMP-activated, alpha 2 catalytic subunit	D,R
mmu-miR-743a	Rab27b	-1.10119	0.00104353	NM_001082553, NM_030554, NP_001076022, NP_085031	RAB27b, member RAS oncogene family	D,R
mmu-miR-743a	Tpm3	3.37152	0.0246998	NM_022314, NP_071709	tropomyosin 3, gamma	D,R
mmu-miR-743b-3p	Plekhb2	1.76894	0.0043175	NM_145516, NP_663491	pleckstrin homology domain containing, family B (evectins) member 2	D,R
mmu-miR-743b-3p	Prkaa2	1.17294	0.00127657	NM_178143, NP_835279	protein kinase, AMP-activated, alpha 2 catalytic subunit	D,R
mmu-miR-743b-3p	Rab27b	-1.10119	0.00104353	NM_001082553, NM_030554, NP_001076022, NP_085031	RAB27b, member RAS oncogene family	D,R
mmu-miR-743b-3p	Slc14a2	-1.15445	0.01831	NM_001110273, NM_001110274, NM_030683, NM_207651, NP_001103743, NP_001103744, NP_109608, NP_997534	solute carrier family 14 (urea transporter), member 2	D,R
mmu-miR-743b-3p	Tpm3	3.37152	0.0246998	NM_022314, NP_071709	tropomyosin 3, gamma	D,R
mmu-miR-743b-5p	Cabc1	1.21979	0.0118008	NM_023341, NP_075830	chaperone, ABC1 activity of bc1 complex like (S. pombe)	D,R
mmu-miR-758	Trp53i11	-1.42873	0.0487901	NM_001025246, NP_001020417	transformation related protein 53 inducible protein 11	D,R
mmu-miR-758	Hlf	-4.19478	0.000522289	NM_172563, NP_766151	hepatic leukemia factor	S,R
mmu-miR-758	Ndel1	5.72804	0.000176855	NM_023668, NP_076157	nuclear distribution gene E-like homolog 1 (A. nidulans)	S,R
mmu-miR-760	Spnb4	2.38962	0.0300605	NM_032610, NP_115999	spectrin beta 4	D,R
mmu-miR-761	Dio3	-3.05977	0.000581728	NM_172119, NP_742117	deiodinase, iodothyronine type III	D,R
mmu-miR-761	Sorcs1	2.36511	0.00304677	NM_021377, NP_067352	VPS10 domain receptor protein SORCS 1	D,R
mmu-miR-761	Arhgap26	2.01902	0.0316946	NM_175164, NP_780373	Rho GTPase activating protein 26	S,R
mmu-miR-761	Dio3	-3.05977	0.000581728	NM_172119, NP_742117	deiodinase, iodothyronine type III	S,R
mmu-miR-761	Larp1	3.29118	0.0346116	XM_126172, XM_905029, XP_126172, XP_910122	La ribonucleoprotein domain family, member 1	S,R
mmu-miR-761	Tbc1d22b	1.11677	0.0265677	NM_198647, NP_941049	TBC1 domain family, member 22B	S,R
mmu-miR-761	Dio3	-3.05977	0.000581728		deiodinase, iodothyronine type III	S,D
mmu-miR-761	Dio3	-3.05977	0.000581728	NM_172119, NP_742117	deiodinase, iodothyronine type III	S,D,R
mmu-miR-762	Gnao1	-5.13192	0.0318657	NM_001113384, NM_010308, NP_001106855, NP_034438	guanine nucleotide binding protein, alpha O	D,R
mmu-miR-762	Ndel1	5.72804	0.000176855	NM_023668, NP_076157	nuclear distribution gene E-like homolog 1 (A. nidulans)	D,R
mmu-miR-763	Osgin1	-4.20312	0.00171677	NM_027950, NP_082226	oxidative stress induced growth inhibitor 1	D,R
mmu-miR-763	Pklr	-5.55133	0.000211452	NM_001099779, NM_013631, NP_001093249, NP_038659	pyruvate kinase liver and red blood cell	D,R
mmu-miR-770-3p	Stac3	1.35866	0.0206442	NM_177707, NP_808375	SH3 and cysteine rich domain 3	D,R
mmu-miR-804	Gnao1	-5.13192	0.0318657	NM_001113384, NM_010308, NP_001106855, NP_034438	guanine nucleotide binding protein, alpha O	D,R
mmu-miR-804	Ltbp1	8.52539	0.00475429	NM_019919, NM_206958, NP_064303, NP_996841	latent transforming growth factor beta binding protein 1	D,R
mmu-miR-805	Cpeb3	4.31371	0.00954906	NM_198300, NP_938042	cytoplasmic polyadenylation element binding protein 3	D,R
mmu-miR-805	Mll3	-3.52953	0.0150655	NM_001081383, NP_001074852	myeloid/lymphoid or mixed-lineage leukemia 3	D,R
mmu-miR-871	Edil3	2.26901	0.0128713	NM_001037987, NM_010103, NP_001033076, NP_034233	EGF-like repeats and discoidin I-like domains 3	D,R
mmu-miR-871	H2-Aa	3.82493	0.00451375	NM_010378, NP_034508	histocompatibility 2, class II antigen A, alpha	D,R
mmu-miR-872	Cbln2	2.12622	0.00124895	NM_172633, NP_766221	cerebellin 2 precursor protein	D,R
mmu-miR-872	Rab39	-1.3822	0.00975288	NM_175562, NP_780771	RAB39, member RAS oncogene family	D,R
mmu-miR-874	Dnmt3l	1.21419	0.00795166	NM_001081695, NM_019448, NP_001075164, NP_062321	DNA (cytosine-5-)-methyltransferase 3-like	D,R
mmu-miR-874	Plekhb2	1.76894	0.0043175	NM_145516, NP_663491	pleckstrin homology domain containing, family B (evectins) member 2	S,R
mmu-miR-875-3p	Chd5	2.24915	0.0267647	NM_001081376, NM_029216, NP_001074845, NP_083492	chromodomain helicase DNA binding protein 5	D,R
mmu-miR-875-3p	Cpeb3	4.31371	0.00954906	NM_198300, NP_938042	cytoplasmic polyadenylation element binding protein 3	D,R
mmu-miR-875-3p	Nell2	-4.94218	0.000239855	NM_016743, NP_058023	NEL-like 2 (chicken)	D,R
mmu-miR-875-5p	Rnf139	-2.05569	0.0374328	NM_175226, NP_780435	ring finger protein 139	S,R
mmu-miR-876-3p	Tbc1d22b	1.11677	0.0265677	NM_198647, NP_941049	TBC1 domain family, member 22B	S,R
mmu-miR-876-5p	Gm129	-1.01294	0.0119778	NM_001033302, NP_001028474	gene model 129, (NCBI)	D,R
mmu-miR-877	Zfp91	1.76247	0.0433103	NM_053009, NP_443735	zinc finger protein 91	D,R
mmu-miR-878-3p	Api5	2.07407	0.0400635	NM_007466, NP_031492	apoptosis inhibitor 5	D,R
mmu-miR-878-3p	Fam18b	-1.0307	0.0477778	NM_026210, NP_080486	family with sequence similarity 18, member B	D,R
mmu-miR-878-3p	Hoxb13	-1.05377	0.030675	NM_008267, NP_032293	homeo box B13	D,R
mmu-miR-878-3p	Nell2	-4.94218	0.000239855	NM_016743, NP_058023	NEL-like 2 (chicken)	D,R
mmu-miR-878-5p	Apc	1.28579	0.00853919	NM_007462, NP_031488	adenomatosis polyposis coli	D,R
mmu-miR-878-5p	Frzb	-3.27777	0.0479698	NM_011356, NP_035486	frizzled-related protein	D,R
mmu-miR-878-5p	Rad23b	-4.26392	0.040132	NM_009011, NP_033037	RAD23b homolog (S. cerevisiae)	D,R
mmu-miR-880	Rnf139	-2.05569	0.0374328	NM_175226, NP_780435	ring finger protein 139	D,R
mmu-miR-881	Api5	2.07407	0.0400635	NM_007466, NP_031492	apoptosis inhibitor 5	D,R
mmu-miR-881	Ppp3r1	1.71256	0.0379416	NM_024459, NP_077779	protein phosphatase 3, regulatory subunit B, alpha isoform (calcineurin B, type I)	D,R
mmu-miR-882	Astn2	-4.35039	0.00217945	NM_019514, NM_207109, NP_062387, NP_996992	astrotactin 2	D,R
mmu-miR-883a-5p	Atp8a1	-2.57375	0.036687	NM_001038999, NM_009727, NP_001034088, NP_033857	ATPase, aminophospholipid transporter (APLT), class I, type 8A, member 1	D,R
mmu-miR-9	Prkaa2	1.17294	0.00127657	NM_178143, NP_835279	protein kinase, AMP-activated, alpha 2 catalytic subunit	D,R
mmu-miR-9	Ugt1a6a	-2.24863	0.0472628	NM_145079, NP_659545	UDP glucuronosyltransferase 1 family, polypeptide A6A	D,R
mmu-miR-9	Atp11a	-2.81609	0.0462497	NM_015804, NP_056619	ATPase, class VI, type 11A	S,R
mmu-miR-9	Cpeb3	4.31371	0.00954906	NM_198300, NP_938042	cytoplasmic polyadenylation element binding protein 3	S,R
mmu-miR-9	Larp1	3.29118	0.0346116	XM_126172, XM_905029, XP_126172, XP_910122	La ribonucleoprotein domain family, member 1	S,R
mmu-miR-9	Ldlrad3	-1.61202	0.00800008	NM_178886, NP_849217	low density lipoprotein receptor class A domain containing 3	S,R
mmu-miR-9	Lrch4	2.19059	0.0252989	NM_146164, NP_666276	leucine-rich repeats and calponin homology (CH) domain containing 4	S,R
mmu-miR-9	Slc2a2	2.33856	0.0136145		solute carrier family 2 (facilitated glucose transporter), member 2	S,D
mmu-miR-92a	Cpeb3	4.31371	0.00954906	NM_198300, NP_938042	cytoplasmic polyadenylation element binding protein 3	D,R
mmu-miR-92a	Ddx3y	3.71363	0.00194519	NM_012008, NP_036138	DEAD (Asp-Glu-Ala-Asp) box polypeptide 3, Y-linked	D,R
mmu-miR-92b	Cpeb3	4.31371	0.00954906	NM_198300, NP_938042	cytoplasmic polyadenylation element binding protein 3	D,R
mmu-miR-92b	Ddx3y	3.71363	0.00194519	NM_012008, NP_036138	DEAD (Asp-Glu-Ala-Asp) box polypeptide 3, Y-linked	D,R
mmu-miR-93	Arhgap26	2.01902	0.0316946	NM_175164, NP_780373	Rho GTPase activating protein 26	D,R
mmu-miR-93	Ppp3r1	1.71256	0.0379416	NM_024459, NP_077779	protein phosphatase 3, regulatory subunit B, alpha isoform (calcineurin B, type I)	D,R
mmu-miR-93	Ptprj	-3.17904	0.0042286	NM_001135657, NM_008982, NP_001129129, NP_033008	protein tyrosine phosphatase, receptor type, J	D,R
mmu-miR-93	Zfp91	1.76247	0.0433103	NM_053009, NP_443735	zinc finger protein 91	D,R
mmu-miR-96	Sox5	-5.25897	0.0107072	NM_001113559, NM_011444, NP_001107031, NP_035574	SRY-box containing gene 5	S,R
mmu-miR-96	Atp8a1	-2.57375	0.036687	NM_001038999, NM_009727, NP_001034088, NP_033857	ATPase, aminophospholipid transporter (APLT), class I, type 8A, member 1	S,R
mmu-miR-96	Ovol1	-2.11106	0.0216224	NM_019935, NP_064319	OVO homolog-like 1 (Drosophila)	S,R
mmu-miR-96	Rnf139	-2.05569	0.0374328	NM_175226, NP_780435	ring finger protein 139	S,R
mmu-miR-96	Tbc1d22b	1.11677	0.0265677	NM_198647, NP_941049	TBC1 domain family, member 22B	S,R
mmu-miR-98	Cd86	1.62599	0.0451152	NM_019388, NP_062261	CD86 antigen	S,R
mmu-miR-96	Ppp3r1	1.71256	0.0379416	NM_024459, NP_077779	protein phosphatase 3, regulatory subunit B, alpha isoform (calcineurin B, type I)	D,R
mmu-miR-96	Ppp3r1	1.71256	0.0379416	NM_024459, NP_077779	protein phosphatase 3, regulatory subunit B, alpha isoform (calcineurin B, type I)	S,R
mmu-miR-96	Ppp3r1	1.71256	0.0379416		protein phosphatase 3, regulatory subunit B, alpha isoform (calcineurin B, type I)	S,D
mmu-miR-96	Ppp3r1	1.71256	0.0379416	NM_024459, NP_077779	protein phosphatase 3, regulatory subunit B, alpha isoform (calcineurin B, type I)	S,D,R
mmu-miR-96	Cnnm3	1.97822	0.00572747	NM_001039551, NM_053186, NP_001034640, NP_444416	cyclin M3	S,R
mmu-miR-98	Klk10	2.45456	0.0133078	NM_133712, NP_598473	kallikrein related-peptidase 10	D,R
mmu-miR-96	Gng12	3.48703	0.0247749	NM_025278, NP_079554	guanine nucleotide binding protein (G protein), gamma 12	D,R
mmu-miR-96	Rnf183	3.63229	0.0320251	NM_153504, NP_705724	ring finger protein 183	S,R
