# Supplementary material for: Systems biology approach to identify transcriptome reprogramming and candidate microRNA targets during the progression of polycystic kidney disease
Source: BMC Syst Biol. 2011 Apr 25;5:56. doi: 10.1186/1752-0509-5-56 (PMC3111376; doi:10.1186/1752-0509-5-56)
Supplement: Additional file 19 — Predicted target miRNAs for significantly regulated genes at E17.5. This table shows the predicted target miRNAs for significantly regulated genes at E17.5. Four tools-TargetScan, miRanda, miRDB and microT were used for prediction and results were overlapped. Only those miRNA:gene pairs are shown that are predicted by atleast two tools. [file 1752-0509-5-56-S19.XLS]

## Sheet: Sheet1
mmu-let-7a	Hlf	1.75538	0.0122084	hepatic leukemia factor	T,D,R
mmu-let-7a	Mettl6	-1.92464	0.00056942	methyltransferase like 6	T,D,R
mmu-let-7a	Trim71	-2.34643	0.00791003	tripartite motif-containing 71	T,D,R
mmu-let-7b	Hlf	1.75538	0.0122084	hepatic leukemia factor	T,D,R
mmu-let-7b	Mettl6	-1.92464	0.00056942	methyltransferase like 6	T,D,R
mmu-let-7b	Trim71	-2.34643	0.00791003	tripartite motif-containing 71	T,D,R
mmu-let-7c	Fndc3a	3.2062	0.0127842	fibronectin type III domain containing 3A	T,D,R
mmu-let-7c	Hlf	1.75538	0.0122084	hepatic leukemia factor	T,D,R
mmu-let-7c	Mettl6	-1.92464	0.00056942	methyltransferase like 6	T,D,R
mmu-let-7c	Trim71	-2.34643	0.00791003	tripartite motif-containing 71	T,D,R
mmu-let-7d	Fndc3a	3.2062	0.0127842	fibronectin type III domain containing 3A	T,D,R
mmu-let-7d	Hlf	1.75538	0.0122084	hepatic leukemia factor	T,D,R
mmu-let-7d	Trim71	-2.34643	0.00791003	tripartite motif-containing 71	T,D,R
mmu-let-7e	Hlf	1.75538	0.0122084	hepatic leukemia factor	T,D,R
mmu-let-7e	Mettl6	-1.92464	0.00056942	methyltransferase like 6	T,D,R
mmu-let-7e	Trim71	-2.34643	0.00791003	tripartite motif-containing 71	T,D,R
mmu-let-7f	Hlf	1.75538	0.0122084	hepatic leukemia factor	T,D,R
mmu-let-7f	Mettl6	-1.92464	0.00056942	methyltransferase like 6	T,D,R
mmu-let-7f	Trim71	-2.34643	0.00791003	tripartite motif-containing 71	T,D,R
mmu-let-7g	Hlf	1.75538	0.0122084	hepatic leukemia factor	T,D,R
mmu-let-7g	Mettl6	-1.92464	0.00056942	methyltransferase like 6	T,D,R
mmu-let-7g	Trim71	-2.34643	0.00791003	tripartite motif-containing 71	T,D,R
mmu-let-7i	Hlf	1.75538	0.0122084	hepatic leukemia factor	T,D,R
mmu-let-7i	Mettl6	-1.92464	0.00056942	methyltransferase like 6	T,D,R
mmu-let-7i	Trim71	-2.34643	0.00791003	tripartite motif-containing 71	T,D,R
mmu-miR-101a	Ankrd17	-1.29883	0.0239842	ankyrin repeat domain 17	T,D,R
mmu-miR-101a	Brd8	2.18287	0.00239528	bromodomain containing 8	T,D,R
mmu-miR-101a	Cacnb2	2.6835	0.00194373	calcium channel, voltage-dependent, beta 2 subunit	T,D,R
mmu-miR-101a	Cblb	1.15526	0.0238716	Casitas B-lineage lymphoma b	T,D,R
mmu-miR-101a	Cdk5r1	-1.00198	0.00141444	cyclin-dependent kinase 5, regulatory subunit 1 (p35)	T,D,R
mmu-miR-101a	Cpeb3	2.69544	0.0256746	cytoplasmic polyadenylation element binding protein 3	T,D,R
mmu-miR-101a	Dnajb4	3.05365	0.0117776	DnaJ (Hsp40) homolog, subfamily B, member 4	T,D,R
mmu-miR-101a	F730047E07Rik	1.26721	0.0233657	RIKEN cDNA F730047E07 gene	T,D,R
mmu-miR-101a	Myrip	1.35129	0.00346523	myosin VIIA and Rab interacting protein	T,D,R
mmu-miR-101a	Prpf4b	2.51222	0.0208147	PRP4 pre-mRNA processing factor 4 homolog B (yeast)	T,D,R
mmu-miR-101a	Slc16a4	1.75538	0.00123454	solute carrier family 16 (monocarboxylic acid transporters), member 4	T,D,R
mmu-miR-101a	Slc8a1	1.07989	0.0438324	solute carrier family 8 (sodium/calcium exchanger), member 1	T,D,R
mmu-miR-101a	Wdr40c	-1.45917	0.00891889	WD repeat domain 40C	T,D,R
mmu-miR-101a	Zfp518	-2.84718	0.00650763	zinc finger protein 518	T,D,R
mmu-miR-101b	Ankrd17	-1.29883	0.0239842	ankyrin repeat domain 17	T,D,R
mmu-miR-101b	Brd8	2.18287	0.00239528	bromodomain containing 8	T,D,R
mmu-miR-101b	Cacnb2	2.6835	0.00194373	calcium channel, voltage-dependent, beta 2 subunit	T,D,R
mmu-miR-101b	Cblb	1.15526	0.0238716	Casitas B-lineage lymphoma b	T,D,R
mmu-miR-101b	Cdk5r1	-1.00198	0.00141444	cyclin-dependent kinase 5, regulatory subunit 1 (p35)	T,D,R
mmu-miR-101b	Cpeb3	2.69544	0.0256746	cytoplasmic polyadenylation element binding protein 3	T,D,R
mmu-miR-101b	Dcbld2	-2.04345	0.0196998	discoidin, CUB and LCCL domain containing 2	T,D,R
mmu-miR-101b	Dnajb4	3.05365	0.0117776	DnaJ (Hsp40) homolog, subfamily B, member 4	T,D,R
mmu-miR-101b	F730047E07Rik	1.26721	0.0233657	RIKEN cDNA F730047E07 gene	T,D,R
mmu-miR-101b	Myrip	1.35129	0.00346523	myosin VIIA and Rab interacting protein	T,D,R
mmu-miR-101b	Prpf4b	2.51222	0.0208147	PRP4 pre-mRNA processing factor 4 homolog B (yeast)	T,D,R
mmu-miR-101b	Slc16a4	1.75538	0.00123454	solute carrier family 16 (monocarboxylic acid transporters), member 4	T,D,R
mmu-miR-101b	Slc8a1	1.07989	0.0438324	solute carrier family 8 (sodium/calcium exchanger), member 1	T,D,R
mmu-miR-101b	Wdr40c	-1.45917	0.00891889	WD repeat domain 40C	T,D,R
mmu-miR-101b	Zfp518	-2.84718	0.00650763	zinc finger protein 518	T,D,R
mmu-miR-103	4831426I19Rik	-2.96312	0.0113355	RIKEN cDNA 4831426I19 gene	T,D,R
mmu-miR-103	Chic1	-8.30659	0.000251338	cysteine-rich hydrophobic domain 1	T,D,R
mmu-miR-103	Cpeb3	2.69544	0.0256746	cytoplasmic polyadenylation element binding protein 3	T,D,R
mmu-miR-103	Hsd17b7	-4.48452	0.0146145	hydroxysteroid (17-beta) dehydrogenase 7	T,D,R
mmu-miR-103	Micall1	-1.89181	0.00773892	microtubule associated monoxygenase, calponin and LIM domain containing -like 1	T,D,R
mmu-miR-103	Zfp711	-1.67829	0.00910166	zinc finger protein 711	T,D,R
mmu-miR-106a	Ankrd17	-1.29883	0.0239842	ankyrin repeat domain 17	T,D,R
mmu-miR-106a	Arhgap26	-2.21881	0.0129982	Rho GTPase activating protein 26	T,D,R
mmu-miR-106a	Chd9	-1.59494	0.0284639	chromodomain helicase DNA binding protein 9	T,D,R
mmu-miR-106a	Enpp5	1.63489	0.000361827	ectonucleotide pyrophosphatase/phosphodiesterase 5	T,D,R
mmu-miR-106a	Ezh1	-1.78533	0.0340135	enhancer of zeste homolog 1 (Drosophila)	T,D,R
mmu-miR-106a	Fam13c	2.35417	0.00162119	family with sequence similarity 13, member C	T,D,R
mmu-miR-106a	G6pc	3.46699	2.511e-06	glucose-6-phosphatase, catalytic	T,D,R
mmu-miR-106a	Gria2	-4.77844	0.0113428	glutamate receptor, ionotropic, AMPA2 (alpha 2)	T,D,R
mmu-miR-106a	Mink1	-4.55313	0.0253712	misshapen-like kinase 1 (zebrafish)	T,D,R
mmu-miR-106a	Neurog2	1.65296	0.0275043	neurogenin 2	T,D,R
mmu-miR-106a	Pcdh7	-1.66745	0.000110422	protocadherin 7	T,D,R
mmu-miR-106a	Ptprj	2.38845	0.0109703	protein tyrosine phosphatase, receptor type, J	T,D,R
mmu-miR-106a	Rps6ka5	-1.09522	0.00199482	ribosomal protein S6 kinase, polypeptide 5	T,D,R
mmu-miR-106a	Slc5a10	3.0752	6.6313e-05	solute carrier family 5 (sodium/glucose cotransporter), member 10	T,D,R
mmu-miR-106a	St6galnac3	-1.49397	0.0209824	ST6 (alpha-N-acetyl-neuraminyl-2,3-beta-galactosyl-1,3)-N-acetylgalactosaminide alpha-2,6-sialyltransferase 3	T,D,R
mmu-miR-106a	Tmub2	1.24665	0.0066637	transmembrane and ubiquitin-like domain containing 2	T,D,R
mmu-miR-106b	Ankrd17	-1.29883	0.0239842	ankyrin repeat domain 17	T,D,R
mmu-miR-106b	Arhgap26	-2.21881	0.0129982	Rho GTPase activating protein 26	T,D,R
mmu-miR-106b	Chd9	-1.59494	0.0284639	chromodomain helicase DNA binding protein 9	T,D,R
mmu-miR-106b	Ezh1	-1.78533	0.0340135	enhancer of zeste homolog 1 (Drosophila)	T,D,R
mmu-miR-106b	Fam13c	2.35417	0.00162119	family with sequence similarity 13, member C	T,D,R
mmu-miR-106b	G6pc	3.46699	2.511e-06	glucose-6-phosphatase, catalytic	T,D,R
mmu-miR-106b	Gria2	-4.77844	0.0113428	glutamate receptor, ionotropic, AMPA2 (alpha 2)	T,D,R
mmu-miR-106b	Map3k12	-1.21911	0.00376722	mitogen-activated protein kinase kinase kinase 12	T,D,R
mmu-miR-106b	Mink1	-4.55313	0.0253712	misshapen-like kinase 1 (zebrafish)	T,D,R
mmu-miR-106b	Napepld	1.07372	0.00323129	N-acyl phosphatidylethanolamine phospholipase D	T,D,R
mmu-miR-106b	Neurog2	1.65296	0.0275043	neurogenin 2	T,D,R
mmu-miR-106b	Pcdh7	-1.66745	0.000110422	protocadherin 7	T,D,R
mmu-miR-106b	Rps6ka5	-1.09522	0.00199482	ribosomal protein S6 kinase, polypeptide 5	T,D,R
mmu-miR-106b	Slc5a10	3.0752	6.6313e-05	solute carrier family 5 (sodium/glucose cotransporter), member 10	T,D,R
mmu-miR-106b	St6galnac3	-1.49397	0.0209824	ST6 (alpha-N-acetyl-neuraminyl-2,3-beta-galactosyl-1,3)-N-acetylgalactosaminide alpha-2,6-sialyltransferase 3	T,D,R
mmu-miR-106b	Tmub2	1.24665	0.0066637	transmembrane and ubiquitin-like domain containing 2	T,D,R
mmu-miR-107	4831426I19Rik	-2.96312	0.0113355	RIKEN cDNA 4831426I19 gene	T,D,R
mmu-miR-107	Chic1	-8.30659	0.000251338	cysteine-rich hydrophobic domain 1	T,D,R
mmu-miR-107	Cpeb3	2.69544	0.0256746	cytoplasmic polyadenylation element binding protein 3	T,D,R
mmu-miR-107	Hsd17b7	-4.48452	0.0146145	hydroxysteroid (17-beta) dehydrogenase 7	T,D,R
mmu-miR-107	Micall1	-1.89181	0.00773892	microtubule associated monoxygenase, calponin and LIM domain containing -like 1	T,D,R
mmu-miR-107	Zfp711	-1.67829	0.00910166	zinc finger protein 711	T,D,R
mmu-miR-126-5p	Brd8	2.18287	0.00239528	bromodomain containing 8	T,D,R
mmu-miR-126-5p	Defb4	2.79625	0.0114641	defensin beta 4	T,D,R
mmu-miR-126-5p	Edil3	2.68546	0.00913382	EGF-like repeats and discoidin I-like domains 3	T,D,R
mmu-miR-126-5p	Fam161b	-1.04933	0.0254158	family with sequence similarity 161, member B	T,D,R
mmu-miR-126-5p	Fech	1.07349	0.00816703	ferrochelatase	T,D,R
mmu-miR-126-5p	Fgf10	-2.06378	0.00558014	fibroblast growth factor 10	T,D,R
mmu-miR-126-5p	Gls	1.2342	0.031179	glutaminase	T,D,R
mmu-miR-126-5p	Gpr18	-2.57633	0.0247848	G protein-coupled receptor 18	T,D,R
mmu-miR-126-5p	Gria2	-4.77844	0.0113428	glutamate receptor, ionotropic, AMPA2 (alpha 2)	T,D,R
mmu-miR-126-5p	H2-D1	2.44871	1.3875e-05	histocompatibility 2, D region locus 1	T,D,R
mmu-miR-126-5p	Lrat	-4.12414	0.0287205	lecithin-retinol acyltransferase (phosphatidylcholine-retinol-O-acyltransferase)	T,D,R
mmu-miR-126-5p	Meis3	1.89127	0.0416377	Meis homeobox 3	T,D,R
mmu-miR-126-5p	Myrip	1.35129	0.00346523	myosin VIIA and Rab interacting protein	T,D,R
mmu-miR-126-5p	Pcdh7	-1.66745	0.000110422	protocadherin 7	T,D,R
mmu-miR-126-5p	Qpct	1.22587	0.0353475	glutaminyl-peptide cyclotransferase (glutaminyl cyclase)	T,D,R
mmu-miR-126-5p	Rfx4	3.12237	0.0201473	regulatory factor X, 4 (influences HLA class II expression)	T,D,R
mmu-miR-126-5p	Rgs3	2.3618	0.000936528	regulator of G-protein signaling 3	T,D,R
mmu-miR-126-5p	Sema3c	-1.21311	0.000862199	sema domain, immunoglobulin domain (Ig), short basic domain, secreted, (semaphorin) 3C	T,D,R
mmu-miR-126-5p	Vps37a	1.93713	0.0371288	vacuolar protein sorting 37A (yeast)	T,D,R
mmu-miR-126-5p	Zfhx4	-1.5232	0.00962954	zinc finger homeodomain 4	T,D,R

## Sheet: E17_hvsd_miRNA.txt
miRNA	Gene	Log_fold_change_gene	P-Value	RefSeqID	Detail	Algorithms
mmu-let-7a	1110001A07Rik	-1.72406	0.0163598	NM_025377, NP_079653	RIKEN cDNA 1110001A07 gene	T,R	T= microT
mmu-let-7a	9930032O22Rik	-2.35086	0.00967896	NM_177162, NP_796136	RIKEN cDNA 9930032O22 gene	T,R	R=miRanda
mmu-let-7a	Arid1b	-2.35084	0.0169827	NM_001085355, NP_001078824, XM_001474848, XM_139711, XM_888675, XM_983766, XP_001474898, XP_139711, XP_893768, XP_988860	AT rich interactive domain 1B (SWI-like)	T,R	D=miRDB
mmu-let-7a	Cdkl2	-1.06434	0.00879752	NM_016912, NM_177270, NP_058608, NP_796244	cyclin-dependent kinase-like 2 (CDC2-related kinase)	T,R	S=TargetScan
mmu-let-7a	Chd9	-1.59494	0.0284639	NM_177224, NP_796198	chromodomain helicase DNA binding protein 9	T,R
mmu-let-7a	Col5a2	1.79014	0.0299409	NM_007737, NP_031763	collagen, type V, alpha 2	T,R
mmu-let-7a	Cyp8b1	3.60572	0.00615	NM_010012, NP_034142	cytochrome P450, family 8, subfamily b, polypeptide 1	T,R
mmu-let-7a	Elk1	1.32636	0.0422298	NM_007922, NP_031948	ELK1, member of ETS oncogene family	T,R
mmu-let-7a	Fndc3a	3.2062	0.0127842	NM_207636, NP_997519	fibronectin type III domain containing 3A	T,R
mmu-let-7a	Foxp2	-4.74812	0.0317883	NM_053242, NM_212435, NP_444472, NP_997600	forkhead box P2	T,R
mmu-let-7a	Hlf	1.75538	0.0122084	NM_172563, NP_766151	hepatic leukemia factor	T,R
mmu-let-7a	Hlf	1.75538	0.0122084	NM_172563, NP_766151	hepatic leukemia factor	T,D,R
mmu-let-7a	Hlf	1.75538	0.0122084	NM_172563, NP_766151	hepatic leukemia factor	D,R
mmu-let-7a	Hsd3b2	-1.77915	0.0291982	NM_153193, NP_694873	hydroxy-delta-5-steroid dehydrogenase, 3 beta- and steroid delta-isomerase 2	T,R
mmu-let-7a	Igsf1	1.49479	0.00765713	NM_177591, NM_177915, NM_183335, NM_183336, NP_808259, NP_808583, NP_899178, NP_899179	immunoglobulin superfamily, member 1	T,R
mmu-let-7a	Lonrf3	2.60012	0.0429722	NM_028894, NP_083170	LON peptidase N-terminal domain and ring finger 3	T,R
mmu-let-7a	Masp1	-1.09864	0.0182358	NM_008555, NP_032581	mannan-binding lectin serine peptidase 1	T,R
mmu-let-7a	Mllt10	-1.23673	0.0257408	NM_010804, NP_034934	myeloid/lymphoid or mixed-lineage leukemia (trithorax homolog, Drosophila); translocated to, 10	T,R
mmu-let-7a	Myrip	1.35129	0.00346523	NM_144557, NP_653140	myosin VIIA and Rab interacting protein	T,R
mmu-let-7a	Pcx	1.04724	0.0015915	NM_008797, NP_032823	pyruvate carboxylase	T,R
mmu-let-7a	Slitrk5	-2.81104	0.0167866	NM_029273, NM_198865, NP_083549, NP_942565	SLIT and NTRK-like family, member 5	T,R
mmu-let-7a	Stard3nl	4.00085	0.0362595	NM_024270, NP_077232	STARD3 N-terminal like	T,R
mmu-let-7a	Syt11	-1.68765	0.0454636	NM_018804, NP_061274	synaptotagmin XI	T,R
mmu-let-7a	Trim71	-2.34643	0.00791003	NM_001042503, NP_001035968	tripartite motif-containing 71	T,R
mmu-let-7a	Trim71	-2.34643	0.00791003	NM_001042503, NP_001035968	tripartite motif-containing 71	T,D,R
mmu-let-7a	Trim71	-2.34643	0.00791003	NM_001042503, NP_001035968	tripartite motif-containing 71	D,R
mmu-let-7b	1110001A07Rik	-1.72406	0.0163598	NM_025377, NP_079653	RIKEN cDNA 1110001A07 gene	T,R
mmu-let-7b	9930032O22Rik	-2.35086	0.00967896	NM_177162, NP_796136	RIKEN cDNA 9930032O22 gene	T,R
mmu-let-7b	Arid1b	-2.35084	0.0169827	NM_001085355, NP_001078824, XM_001474848, XM_139711, XM_888675, XM_983766, XP_001474898, XP_139711, XP_893768, XP_988860	AT rich interactive domain 1B (SWI-like)	T,R
mmu-let-7b	Cdkl2	-1.06434	0.00879752	NM_016912, NM_177270, NP_058608, NP_796244	cyclin-dependent kinase-like 2 (CDC2-related kinase)	T,R
mmu-let-7b	Chd9	-1.59494	0.0284639	NM_177224, NP_796198	chromodomain helicase DNA binding protein 9	T,R
mmu-let-7b	Col5a2	1.79014	0.0299409	NM_007737, NP_031763	collagen, type V, alpha 2	T,R
mmu-let-7b	Elk1	1.32636	0.0422298	NM_007922, NP_031948	ELK1, member of ETS oncogene family	T,R
mmu-let-7b	Fndc3a	3.2062	0.0127842	NM_207636, NP_997519	fibronectin type III domain containing 3A	T,R
mmu-let-7b	Foxp2	-4.74812	0.0317883	NM_053242, NM_212435, NP_444472, NP_997600	forkhead box P2	T,R
mmu-let-7b	Hsd3b2	-1.77915	0.0291982	NM_153193, NP_694873	hydroxy-delta-5-steroid dehydrogenase, 3 beta- and steroid delta-isomerase 2	T,R
mmu-let-7b	Igsf1	1.49479	0.00765713	NM_177591, NM_177915, NM_183335, NM_183336, NP_808259, NP_808583, NP_899178, NP_899179	immunoglobulin superfamily, member 1	T,R
mmu-let-7b	Ipo9	2.3466	0.0130528	NM_153774, NP_722469	importin 9	T,R
mmu-let-7b	Lonrf3	2.60012	0.0429722	NM_028894, NP_083170	LON peptidase N-terminal domain and ring finger 3	T,R
mmu-let-7b	Ly6g6c	-2.02283	1.726e-06	NM_023463, NP_075952	lymphocyte antigen 6 complex, locus G6C	T,R
mmu-let-7b	Masp1	-1.09864	0.0182358	NM_008555, NP_032581	mannan-binding lectin serine peptidase 1	T,R
mmu-let-7b	Mid1	-1.37296	0.00461371	NM_010797, NM_183151, NP_034927, NP_898974	midline 1	T,R
mmu-let-7b	Mllt10	-1.23673	0.0257408	NM_010804, NP_034934	myeloid/lymphoid or mixed-lineage leukemia (trithorax homolog, Drosophila); translocated to, 10	T,R
mmu-let-7b	Myrip	1.35129	0.00346523	NM_144557, NP_653140	myosin VIIA and Rab interacting protein	T,R
mmu-let-7b	Odz2	1.98828	0.032512	NM_011856, NP_035986	odd Oz/ten-m homolog 2 (Drosophila)	T,R
mmu-let-7b	Pcx	1.04724	0.0015915	NM_008797, NP_032823	pyruvate carboxylase	T,R
mmu-let-7b	Senp5	1.32797	0.0336987	NM_177103, NP_796077	SUMO/sentrin specific peptidase 5	T,R
mmu-let-7b	Slc8a1	1.07989	0.0438324	NM_001112798, NM_011406, NP_001106269, NP_035536	solute carrier family 8 (sodium/calcium exchanger), member 1	T,R
mmu-let-7b	Slitrk5	-2.81104	0.0167866	NM_029273, NM_198865, NP_083549, NP_942565	SLIT and NTRK-like family, member 5	T,R
mmu-let-7b	Syt11	-1.68765	0.0454636	NM_018804, NP_061274	synaptotagmin XI	T,R
mmu-let-7b	Tcfap2b	1.10576	0.026288	NM_001025305, NM_009334, NP_001020476, NP_033360	transcription factor AP-2 beta	T,R
mmu-let-7b	Trim71	-2.34643	0.00791003	NM_001042503, NP_001035968	tripartite motif-containing 71	T,R
mmu-let-7b	Trim71	-2.34643	0.00791003	NM_001042503, NP_001035968	tripartite motif-containing 71	T,D,R
mmu-let-7b	Trim71	-2.34643	0.00791003	NM_001042503, NP_001035968	tripartite motif-containing 71	D,R
mmu-let-7c	1110001A07Rik	-1.72406	0.0163598	NM_025377, NP_079653	RIKEN cDNA 1110001A07 gene	T,R
mmu-let-7c	9930032O22Rik	-2.35086	0.00967896	NM_177162, NP_796136	RIKEN cDNA 9930032O22 gene	T,R
mmu-let-7c	Arid1b	-2.35084	0.0169827	NM_001085355, NP_001078824, XM_001474848, XM_139711, XM_888675, XM_983766, XP_001474898, XP_139711, XP_893768, XP_988860	AT rich interactive domain 1B (SWI-like)	T,R
mmu-let-7c	Bcat1	-3.91489	0.00530419	NM_001024468, NM_007532, NP_001019639, NP_031558	branched chain aminotransferase 1, cytosolic	T,R
mmu-let-7c	Cdkl2	-1.06434	0.00879752	NM_016912, NM_177270, NP_058608, NP_796244	cyclin-dependent kinase-like 2 (CDC2-related kinase)	T,R
mmu-let-7c	Chd9	-1.59494	0.0284639	NM_177224, NP_796198	chromodomain helicase DNA binding protein 9	T,R
mmu-let-7c	Col5a2	1.79014	0.0299409	NM_007737, NP_031763	collagen, type V, alpha 2	T,R
mmu-let-7c	Cyp8b1	3.60572	0.00615	NM_010012, NP_034142	cytochrome P450, family 8, subfamily b, polypeptide 1	T,R
mmu-let-7c	Elk1	1.32636	0.0422298	NM_007922, NP_031948	ELK1, member of ETS oncogene family	T,R
mmu-let-7c	Fndc3a	3.2062	0.0127842	NM_207636, NP_997519	fibronectin type III domain containing 3A	T,R
mmu-let-7c	Fndc3a	3.2062	0.0127842	NM_207636, NP_997519	fibronectin type III domain containing 3A	T,D,R
mmu-let-7c	Fndc3a	3.2062	0.0127842	NM_207636, NP_997519	fibronectin type III domain containing 3A	D,R
mmu-let-7c	Foxp2	-4.74812	0.0317883	NM_053242, NM_212435, NP_444472, NP_997600	forkhead box P2	T,R
mmu-let-7c	Hlf	1.75538	0.0122084	NM_172563, NP_766151	hepatic leukemia factor	T,R
mmu-let-7c	Hlf	1.75538	0.0122084	NM_172563, NP_766151	hepatic leukemia factor	T,D,R
mmu-let-7c	Hlf	1.75538	0.0122084	NM_172563, NP_766151	hepatic leukemia factor	D,R
mmu-let-7c	Hsd3b2	-1.77915	0.0291982	NM_153193, NP_694873	hydroxy-delta-5-steroid dehydrogenase, 3 beta- and steroid delta-isomerase 2	T,R
mmu-let-7c	Igsf1	1.49479	0.00765713	NM_177591, NM_177915, NM_183335, NM_183336, NP_808259, NP_808583, NP_899178, NP_899179	immunoglobulin superfamily, member 1	T,R
mmu-let-7c	Lonrf3	2.60012	0.0429722	NM_028894, NP_083170	LON peptidase N-terminal domain and ring finger 3	T,R
mmu-let-7c	Masp1	-1.09864	0.0182358	NM_008555, NP_032581	mannan-binding lectin serine peptidase 1	T,R
mmu-let-7c	Mllt10	-1.23673	0.0257408	NM_010804, NP_034934	myeloid/lymphoid or mixed-lineage leukemia (trithorax homolog, Drosophila); translocated to, 10	T,R
mmu-let-7c	Myrip	1.35129	0.00346523	NM_144557, NP_653140	myosin VIIA and Rab interacting protein	T,R
mmu-let-7c	Pcx	1.04724	0.0015915	NM_008797, NP_032823	pyruvate carboxylase	T,R
mmu-let-7c	Slitrk5	-2.81104	0.0167866	NM_029273, NM_198865, NP_083549, NP_942565	SLIT and NTRK-like family, member 5	T,R
mmu-let-7c	Stard3nl	4.00085	0.0362595	NM_024270, NP_077232	STARD3 N-terminal like	T,R
mmu-let-7c	Syt11	-1.68765	0.0454636	NM_018804, NP_061274	synaptotagmin XI	T,R
mmu-let-7c	Tcfap2b	1.10576	0.026288	NM_001025305, NM_009334, NP_001020476, NP_033360	transcription factor AP-2 beta	T,R
mmu-let-7c	Trim71	-2.34643	0.00791003	NM_001042503, NP_001035968	tripartite motif-containing 71	T,R
mmu-let-7c	Trim71	-2.34643	0.00791003	NM_001042503, NP_001035968	tripartite motif-containing 71	T,D,R
mmu-let-7c	Trim71	-2.34643	0.00791003	NM_001042503, NP_001035968	tripartite motif-containing 71	D,R
mmu-let-7d	1110001A07Rik	-1.72406	0.0163598	NM_025377, NP_079653	RIKEN cDNA 1110001A07 gene	T,R
mmu-let-7d	8030462N17Rik	-3.10963	0.0182887	NM_178670, NP_848785	RIKEN cDNA 8030462N17 gene	T,R
mmu-let-7d	9930032O22Rik	-2.35086	0.00967896	NM_177162, NP_796136	RIKEN cDNA 9930032O22 gene	T,R
mmu-let-7d	Arhgap26	-2.21881	0.0129982	NM_175164, NP_780373	Rho GTPase activating protein 26	T,R
mmu-let-7d	Arid1b	-2.35084	0.0169827	NM_001085355, NP_001078824, XM_001474848, XM_139711, XM_888675, XM_983766, XP_001474898, XP_139711, XP_893768, XP_988860	AT rich interactive domain 1B (SWI-like)	T,R
mmu-let-7d	Calcr	-2.61929	0.00813218	NM_001042725, NM_007588, NP_001036190, NP_031614	calcitonin receptor	T,R
mmu-let-7d	Col5a2	1.79014	0.0299409	NM_007737, NP_031763	collagen, type V, alpha 2	T,R
mmu-let-7d	Elk1	1.32636	0.0422298	NM_007922, NP_031948	ELK1, member of ETS oncogene family	T,R
mmu-let-7d	Elmo2	1.13251	0.0104199	NM_080287, NM_207705, NM_207706, NP_525026, NP_997588, NP_997589	engulfment and cell motility 2, ced-12 homolog (C. elegans)	T,R
mmu-let-7d	Fgfr3	-3.34508	0.00675254	NM_008010, NP_032036	fibroblast growth factor receptor 3	T,R
mmu-let-7d	Fndc3a	3.2062	0.0127842	NM_207636, NP_997519	fibronectin type III domain containing 3A	T,R
mmu-let-7d	Fndc3a	3.2062	0.0127842	NM_207636, NP_997519	fibronectin type III domain containing 3A	T,D,R
mmu-let-7d	Fndc3a	3.2062	0.0127842	NM_207636, NP_997519	fibronectin type III domain containing 3A	D,R
mmu-let-7d	Foxp2	-4.74812	0.0317883	NM_053242, NM_212435, NP_444472, NP_997600	forkhead box P2	T,R
mmu-let-7d	Gabrb3	-4.03677	0.0223493	NM_001038701, NM_008071, NP_001033790, NP_032097	gamma-aminobutyric acid (GABA-A) receptor, subunit beta 3	T,R
mmu-let-7d	Hlf	1.75538	0.0122084	NM_172563, NP_766151	hepatic leukemia factor	T,R
mmu-let-7d	Hlf	1.75538	0.0122084	NM_172563, NP_766151	hepatic leukemia factor	T,D,R
mmu-let-7d	Hlf	1.75538	0.0122084	NM_172563, NP_766151	hepatic leukemia factor	D,R
mmu-let-7d	Hsd3b2	-1.77915	0.0291982	NM_153193, NP_694873	hydroxy-delta-5-steroid dehydrogenase, 3 beta- and steroid delta-isomerase 2	T,R
mmu-let-7d	Igsf1	1.49479	0.00765713	NM_177591, NM_177915, NM_183335, NM_183336, NP_808259, NP_808583, NP_899178, NP_899179	immunoglobulin superfamily, member 1	T,R
mmu-let-7d	Lonrf3	2.60012	0.0429722	NM_028894, NP_083170	LON peptidase N-terminal domain and ring finger 3	T,R
mmu-let-7d	Masp1	-1.09864	0.0182358	NM_008555, NP_032581	mannan-binding lectin serine peptidase 1	T,R
mmu-let-7d	Mid2	1.82991	0.0134798	NM_011845, NP_035975	midline 2	T,R
mmu-let-7d	Mllt10	-1.23673	0.0257408	NM_010804, NP_034934	myeloid/lymphoid or mixed-lineage leukemia (trithorax homolog, Drosophila); translocated to, 10	T,R
mmu-let-7d	Myrip	1.35129	0.00346523	NM_144557, NP_653140	myosin VIIA and Rab interacting protein	T,R
mmu-let-7d	Pcx	1.04724	0.0015915	NM_008797, NP_032823	pyruvate carboxylase	T,R
mmu-let-7d	Sema4c	-1.64439	0.0100802	NM_001126047, NP_001119519, XM_898566, XM_985534, XP_903659, XP_990628	sema domain, immunoglobulin domain (Ig), transmembrane domain (TM) and short cytoplasmic domain, (semaphorin) 4C	T,R
mmu-let-7d	Slitrk5	-2.81104	0.0167866	NM_029273, NM_198865, NP_083549, NP_942565	SLIT and NTRK-like family, member 5	T,R
mmu-let-7d	Syt11	-1.68765	0.0454636	NM_018804, NP_061274	synaptotagmin XI	T,R
mmu-let-7d	Tcfap2b	1.10576	0.026288	NM_001025305, NM_009334, NP_001020476, NP_033360	transcription factor AP-2 beta	T,R
mmu-let-7d	Trim71	-2.34643	0.00791003	NM_001042503, NP_001035968	tripartite motif-containing 71	T,R
mmu-let-7d	Trim71	-2.34643	0.00791003	NM_001042503, NP_001035968	tripartite motif-containing 71	T,D,R
mmu-let-7d	Trim71	-2.34643	0.00791003	NM_001042503, NP_001035968	tripartite motif-containing 71	D,R
mmu-let-7d	Zfhx4	-1.5232	0.00962954	NM_030708, NP_109633	zinc finger homeodomain 4	T,R
mmu-let-7e	1110001A07Rik	-1.72406	0.0163598	NM_025377, NP_079653	RIKEN cDNA 1110001A07 gene	T,R
mmu-let-7e	9930032O22Rik	-2.35086	0.00967896	NM_177162, NP_796136	RIKEN cDNA 9930032O22 gene	T,R
mmu-let-7e	Arid1b	-2.35084	0.0169827	NM_001085355, NP_001078824, XM_001474848, XM_139711, XM_888675, XM_983766, XP_001474898, XP_139711, XP_893768, XP_988860	AT rich interactive domain 1B (SWI-like)	T,R
mmu-let-7e	Arpp21	-1.83956	0.000588834	NM_028755, NM_033264, NP_083031, NP_150289	cyclic AMP-regulated phosphoprotein, 21	T,R
mmu-let-7e	Cdkl2	-1.06434	0.00879752	NM_016912, NM_177270, NP_058608, NP_796244	cyclin-dependent kinase-like 2 (CDC2-related kinase)	T,R
mmu-let-7e	Chd9	-1.59494	0.0284639	NM_177224, NP_796198	chromodomain helicase DNA binding protein 9	T,R
mmu-let-7e	Col5a2	1.79014	0.0299409	NM_007737, NP_031763	collagen, type V, alpha 2	T,R
mmu-let-7e	Dcbld2	-2.04345	0.0196998	NM_028523, NP_082799	discoidin, CUB and LCCL domain containing 2	T,R
mmu-let-7e	Dvl2	-1.28623	0.00683156	NM_007888, NP_031914	dishevelled 2, dsh homolog (Drosophila)	T,R
mmu-let-7e	Elk1	1.32636	0.0422298	NM_007922, NP_031948	ELK1, member of ETS oncogene family	T,R
mmu-let-7e	Elmo1	2.12776	0.00178246	NM_080288, NM_198093, NP_525027, NP_932761	engulfment and cell motility 1, ced-12 homolog (C. elegans)	T,R
mmu-let-7e	Elmo2	1.13251	0.0104199	NM_080287, NM_207705, NM_207706, NP_525026, NP_997588, NP_997589	engulfment and cell motility 2, ced-12 homolog (C. elegans)	T,R
mmu-let-7e	Fndc3a	3.2062	0.0127842	NM_207636, NP_997519	fibronectin type III domain containing 3A	T,R
mmu-let-7e	Foxp2	-4.74812	0.0317883	NM_053242, NM_212435, NP_444472, NP_997600	forkhead box P2	T,R
mmu-let-7e	G6pc	3.46699	2.511e-06	NM_008061, NP_032087	glucose-6-phosphatase, catalytic	T,R
mmu-let-7e	Hlf	1.75538	0.0122084	NM_172563, NP_766151	hepatic leukemia factor	T,R
mmu-let-7e	Hlf	1.75538	0.0122084	NM_172563, NP_766151	hepatic leukemia factor	T,D,R
mmu-let-7e	Hlf	1.75538	0.0122084	NM_172563, NP_766151	hepatic leukemia factor	D,R
mmu-let-7e	Hsd3b2	-1.77915	0.0291982	NM_153193, NP_694873	hydroxy-delta-5-steroid dehydrogenase, 3 beta- and steroid delta-isomerase 2	T,R
mmu-let-7e	Igsf1	1.49479	0.00765713	NM_177591, NM_177915, NM_183335, NM_183336, NP_808259, NP_808583, NP_899178, NP_899179	immunoglobulin superfamily, member 1	T,R
mmu-let-7e	Lonrf3	2.60012	0.0429722	NM_028894, NP_083170	LON peptidase N-terminal domain and ring finger 3	T,R
mmu-let-7e	Ly6g6c	-2.02283	1.726e-06	NM_023463, NP_075952	lymphocyte antigen 6 complex, locus G6C	T,R
mmu-let-7e	Masp1	-1.09864	0.0182358	NM_008555, NP_032581	mannan-binding lectin serine peptidase 1	T,R
mmu-let-7e	Mid1	-1.37296	0.00461371	NM_010797, NM_183151, NP_034927, NP_898974	midline 1	T,R
mmu-let-7e	Mllt10	-1.23673	0.0257408	NM_010804, NP_034934	myeloid/lymphoid or mixed-lineage leukemia (trithorax homolog, Drosophila); translocated to, 10	T,R
mmu-let-7e	Pcx	1.04724	0.0015915	NM_008797, NP_032823	pyruvate carboxylase	T,R
mmu-let-7e	Sema4c	-1.64439	0.0100802	NM_001126047, NP_001119519, XM_898566, XM_985534, XP_903659, XP_990628	sema domain, immunoglobulin domain (Ig), transmembrane domain (TM) and short cytoplasmic domain, (semaphorin) 4C	T,R
mmu-let-7e	Slc8a1	1.07989	0.0438324	NM_001112798, NM_011406, NP_001106269, NP_035536	solute carrier family 8 (sodium/calcium exchanger), member 1	T,R
mmu-let-7e	Slitrk5	-2.81104	0.0167866	NM_029273, NM_198865, NP_083549, NP_942565	SLIT and NTRK-like family, member 5	T,R
mmu-let-7e	Syt11	-1.68765	0.0454636	NM_018804, NP_061274	synaptotagmin XI	T,R
mmu-let-7e	Trim71	-2.34643	0.00791003	NM_001042503, NP_001035968	tripartite motif-containing 71	T,R
mmu-let-7e	Trim71	-2.34643	0.00791003	NM_001042503, NP_001035968	tripartite motif-containing 71	T,D,R
mmu-let-7e	Trim71	-2.34643	0.00791003	NM_001042503, NP_001035968	tripartite motif-containing 71	D,R
mmu-let-7e	Zmat3	2.72768	0.0481216	NM_009517, NP_033543	zinc finger matrin type 3	T,R
mmu-let-7f	1110001A07Rik	-1.72406	0.0163598	NM_025377, NP_079653	RIKEN cDNA 1110001A07 gene	T,R
mmu-let-7f	9930032O22Rik	-2.35086	0.00967896	NM_177162, NP_796136	RIKEN cDNA 9930032O22 gene	T,R
mmu-let-7f	Arid1b	-2.35084	0.0169827	NM_001085355, NP_001078824, XM_001474848, XM_139711, XM_888675, XM_983766, XP_001474898, XP_139711, XP_893768, XP_988860	AT rich interactive domain 1B (SWI-like)	T,R
mmu-let-7f	Bcat1	-3.91489	0.00530419	NM_001024468, NM_007532, NP_001019639, NP_031558	branched chain aminotransferase 1, cytosolic	T,R
mmu-let-7f	Cdkl2	-1.06434	0.00879752	NM_016912, NM_177270, NP_058608, NP_796244	cyclin-dependent kinase-like 2 (CDC2-related kinase)	T,R
mmu-let-7f	Chd9	-1.59494	0.0284639	NM_177224, NP_796198	chromodomain helicase DNA binding protein 9	T,R
mmu-let-7f	Col5a2	1.79014	0.0299409	NM_007737, NP_031763	collagen, type V, alpha 2	T,R
mmu-let-7f	Cyp8b1	3.60572	0.00615	NM_010012, NP_034142	cytochrome P450, family 8, subfamily b, polypeptide 1	T,R
mmu-let-7f	Elk1	1.32636	0.0422298	NM_007922, NP_031948	ELK1, member of ETS oncogene family	T,R
mmu-let-7f	Fndc3a	3.2062	0.0127842	NM_207636, NP_997519	fibronectin type III domain containing 3A	T,R
mmu-let-7f	Foxp2	-4.74812	0.0317883	NM_053242, NM_212435, NP_444472, NP_997600	forkhead box P2	T,R
mmu-let-7f	Hlf	1.75538	0.0122084	NM_172563, NP_766151	hepatic leukemia factor	T,R
mmu-let-7f	Hlf	1.75538	0.0122084	NM_172563, NP_766151	hepatic leukemia factor	T,D,R
mmu-let-7f	Hlf	1.75538	0.0122084	NM_172563, NP_766151	hepatic leukemia factor	D,R
mmu-let-7f	Hsd3b2	-1.77915	0.0291982	NM_153193, NP_694873	hydroxy-delta-5-steroid dehydrogenase, 3 beta- and steroid delta-isomerase 2	T,R
mmu-let-7f	Igsf1	1.49479	0.00765713	NM_177591, NM_177915, NM_183335, NM_183336, NP_808259, NP_808583, NP_899178, NP_899179	immunoglobulin superfamily, member 1	T,R
mmu-let-7f	Lonrf3	2.60012	0.0429722	NM_028894, NP_083170	LON peptidase N-terminal domain and ring finger 3	T,R
mmu-let-7f	Masp1	-1.09864	0.0182358	NM_008555, NP_032581	mannan-binding lectin serine peptidase 1	T,R
mmu-let-7f	Mllt10	-1.23673	0.0257408	NM_010804, NP_034934	myeloid/lymphoid or mixed-lineage leukemia (trithorax homolog, Drosophila); translocated to, 10	T,R
mmu-let-7f	Pcx	1.04724	0.0015915	NM_008797, NP_032823	pyruvate carboxylase	T,R
mmu-let-7f	Slitrk5	-2.81104	0.0167866	NM_029273, NM_198865, NP_083549, NP_942565	SLIT and NTRK-like family, member 5	T,R
mmu-let-7f	Stard3nl	4.00085	0.0362595	NM_024270, NP_077232	STARD3 N-terminal like	T,R
mmu-let-7f	Syt11	-1.68765	0.0454636	NM_018804, NP_061274	synaptotagmin XI	T,R
mmu-let-7f	Trim71	-2.34643	0.00791003	NM_001042503, NP_001035968	tripartite motif-containing 71	T,R
mmu-let-7f	Trim71	-2.34643	0.00791003	NM_001042503, NP_001035968	tripartite motif-containing 71	T,D,R
mmu-let-7f	Trim71	-2.34643	0.00791003	NM_001042503, NP_001035968	tripartite motif-containing 71	D,R
mmu-let-7g	1110001A07Rik	-1.72406	0.0163598	NM_025377, NP_079653	RIKEN cDNA 1110001A07 gene	T,R
mmu-let-7g	9930032O22Rik	-2.35086	0.00967896	NM_177162, NP_796136	RIKEN cDNA 9930032O22 gene	T,R
mmu-let-7g	Arid1b	-2.35084	0.0169827	NM_001085355, NP_001078824, XM_001474848, XM_139711, XM_888675, XM_983766, XP_001474898, XP_139711, XP_893768, XP_988860	AT rich interactive domain 1B (SWI-like)	T,R
mmu-let-7g	Cdk6	-1.23691	0.0449227	NM_009873, NP_034003	cyclin-dependent kinase 6	T,R
mmu-let-7g	Chd9	-1.59494	0.0284639	NM_177224, NP_796198	chromodomain helicase DNA binding protein 9	T,R
mmu-let-7g	Col5a2	1.79014	0.0299409	NM_007737, NP_031763	collagen, type V, alpha 2	T,R
mmu-let-7g	Cpeb3	2.69544	0.0256746	NM_198300, NP_938042	cytoplasmic polyadenylation element binding protein 3	T,R
mmu-let-7g	Cyp8b1	3.60572	0.00615	NM_010012, NP_034142	cytochrome P450, family 8, subfamily b, polypeptide 1	T,R
mmu-let-7g	Elk1	1.32636	0.0422298	NM_007922, NP_031948	ELK1, member of ETS oncogene family	T,R
mmu-let-7g	Fndc3a	3.2062	0.0127842	NM_207636, NP_997519	fibronectin type III domain containing 3A	T,R
mmu-let-7g	Foxp2	-4.74812	0.0317883	NM_053242, NM_212435, NP_444472, NP_997600	forkhead box P2	T,R
mmu-let-7g	Gabrb3	-4.03677	0.0223493	NM_001038701, NM_008071, NP_001033790, NP_032097	gamma-aminobutyric acid (GABA-A) receptor, subunit beta 3	T,R
mmu-let-7g	Hlf	1.75538	0.0122084	NM_172563, NP_766151	hepatic leukemia factor	T,R
mmu-let-7g	Hlf	1.75538	0.0122084	NM_172563, NP_766151	hepatic leukemia factor	T,D,R
mmu-let-7g	Hlf	1.75538	0.0122084	NM_172563, NP_766151	hepatic leukemia factor	D,R
mmu-let-7g	Hsd3b2	-1.77915	0.0291982	NM_153193, NP_694873	hydroxy-delta-5-steroid dehydrogenase, 3 beta- and steroid delta-isomerase 2	T,R
mmu-let-7g	Igsf1	1.49479	0.00765713	NM_177591, NM_177915, NM_183335, NM_183336, NP_808259, NP_808583, NP_899178, NP_899179	immunoglobulin superfamily, member 1	T,R
mmu-let-7g	Lonrf3	2.60012	0.0429722	NM_028894, NP_083170	LON peptidase N-terminal domain and ring finger 3	T,R
mmu-let-7g	Ly6g6c	-2.02283	1.726e-06	NM_023463, NP_075952	lymphocyte antigen 6 complex, locus G6C	T,R
mmu-let-7g	Masp1	-1.09864	0.0182358	NM_008555, NP_032581	mannan-binding lectin serine peptidase 1	T,R
mmu-let-7g	Mllt10	-1.23673	0.0257408	NM_010804, NP_034934	myeloid/lymphoid or mixed-lineage leukemia (trithorax homolog, Drosophila); translocated to, 10	T,R
mmu-let-7g	Pcx	1.04724	0.0015915	NM_008797, NP_032823	pyruvate carboxylase	T,R
mmu-let-7g	Senp5	1.32797	0.0336987	NM_177103, NP_796077	SUMO/sentrin specific peptidase 5	T,R
mmu-let-7g	Slitrk5	-2.81104	0.0167866	NM_029273, NM_198865, NP_083549, NP_942565	SLIT and NTRK-like family, member 5	T,R
mmu-let-7g	St6galnac3	-1.49397	0.0209824	NM_011372, NP_035502	ST6 (alpha-N-acetyl-neuraminyl-2,3-beta-galactosyl-1,3)-N-acetylgalactosaminide alpha-2,6-sialyltransferase 3	T,R
mmu-let-7g	Stard3nl	4.00085	0.0362595	NM_024270, NP_077232	STARD3 N-terminal like	T,R
mmu-let-7g	Syt11	-1.68765	0.0454636	NM_018804, NP_061274	synaptotagmin XI	T,R
mmu-let-7g	Tcfap2b	1.10576	0.026288	NM_001025305, NM_009334, NP_001020476, NP_033360	transcription factor AP-2 beta	T,R
mmu-let-7g	Trim71	-2.34643	0.00791003	NM_001042503, NP_001035968	tripartite motif-containing 71	T,R
mmu-let-7g	Trim71	-2.34643	0.00791003	NM_001042503, NP_001035968	tripartite motif-containing 71	T,D,R
mmu-let-7g	Trim71	-2.34643	0.00791003	NM_001042503, NP_001035968	tripartite motif-containing 71	D,R
mmu-let-7i	1110001A07Rik	-1.72406	0.0163598	NM_025377, NP_079653	RIKEN cDNA 1110001A07 gene	T,R
mmu-let-7i	9930032O22Rik	-2.35086	0.00967896	NM_177162, NP_796136	RIKEN cDNA 9930032O22 gene	T,R
mmu-let-7i	Arid1b	-2.35084	0.0169827	NM_001085355, NP_001078824, XM_001474848, XM_139711, XM_888675, XM_983766, XP_001474898, XP_139711, XP_893768, XP_988860	AT rich interactive domain 1B (SWI-like)	T,R
mmu-let-7i	Bcat1	-3.91489	0.00530419	NM_001024468, NM_007532, NP_001019639, NP_031558	branched chain aminotransferase 1, cytosolic	T,R
mmu-let-7i	Chd9	-1.59494	0.0284639	NM_177224, NP_796198	chromodomain helicase DNA binding protein 9	T,R
mmu-let-7i	Col5a2	1.79014	0.0299409	NM_007737, NP_031763	collagen, type V, alpha 2	T,R
mmu-let-7i	Cyp8b1	3.60572	0.00615	NM_010012, NP_034142	cytochrome P450, family 8, subfamily b, polypeptide 1	T,R
mmu-let-7i	Elk1	1.32636	0.0422298	NM_007922, NP_031948	ELK1, member of ETS oncogene family	T,R
mmu-let-7i	Fndc3a	3.2062	0.0127842	NM_207636, NP_997519	fibronectin type III domain containing 3A	T,R
mmu-let-7i	Foxp2	-4.74812	0.0317883	NM_053242, NM_212435, NP_444472, NP_997600	forkhead box P2	T,R
mmu-let-7i	Hlf	1.75538	0.0122084	NM_172563, NP_766151	hepatic leukemia factor	T,R
mmu-let-7i	Hlf	1.75538	0.0122084	NM_172563, NP_766151	hepatic leukemia factor	T,D,R
mmu-let-7i	Hlf	1.75538	0.0122084	NM_172563, NP_766151	hepatic leukemia factor	D,R
mmu-let-7i	Hsd3b2	-1.77915	0.0291982	NM_153193, NP_694873	hydroxy-delta-5-steroid dehydrogenase, 3 beta- and steroid delta-isomerase 2	T,R
mmu-let-7i	Igsf1	1.49479	0.00765713	NM_177591, NM_177915, NM_183335, NM_183336, NP_808259, NP_808583, NP_899178, NP_899179	immunoglobulin superfamily, member 1	T,R
mmu-let-7i	Lonrf3	2.60012	0.0429722	NM_028894, NP_083170	LON peptidase N-terminal domain and ring finger 3	T,R
mmu-let-7i	Ly6g6c	-2.02283	1.726e-06	NM_023463, NP_075952	lymphocyte antigen 6 complex, locus G6C	T,R
mmu-let-7i	Masp1	-1.09864	0.0182358	NM_008555, NP_032581	mannan-binding lectin serine peptidase 1	T,R
mmu-let-7i	Mllt10	-1.23673	0.0257408	NM_010804, NP_034934	myeloid/lymphoid or mixed-lineage leukemia (trithorax homolog, Drosophila); translocated to, 10	T,R
mmu-let-7i	Myrip	1.35129	0.00346523	NM_144557, NP_653140	myosin VIIA and Rab interacting protein	T,R
mmu-let-7i	Pcx	1.04724	0.0015915	NM_008797, NP_032823	pyruvate carboxylase	T,R
mmu-let-7i	Senp5	1.32797	0.0336987	NM_177103, NP_796077	SUMO/sentrin specific peptidase 5	T,R
mmu-let-7i	Slitrk5	-2.81104	0.0167866	NM_029273, NM_198865, NP_083549, NP_942565	SLIT and NTRK-like family, member 5	T,R
mmu-let-7i	Stard3nl	4.00085	0.0362595	NM_024270, NP_077232	STARD3 N-terminal like	T,R
mmu-let-7i	Syt11	-1.68765	0.0454636	NM_018804, NP_061274	synaptotagmin XI	T,R
mmu-let-7i	Tcfap2b	1.10576	0.026288	NM_001025305, NM_009334, NP_001020476, NP_033360	transcription factor AP-2 beta	T,R
mmu-let-7i	Trim71	-2.34643	0.00791003	NM_001042503, NP_001035968	tripartite motif-containing 71	T,R
mmu-let-7i	Trim71	-2.34643	0.00791003	NM_001042503, NP_001035968	tripartite motif-containing 71	T,D,R
mmu-let-7i	Trim71	-2.34643	0.00791003	NM_001042503, NP_001035968	tripartite motif-containing 71	D,R
mmu-miR-1	Atp6v1a	1.02798	0.00521165	NM_007508, NP_031534	ATPase, H+ transporting, lysosomal V1 subunit A	D,R
mmu-miR-1	Atp6v1a	1.02798	0.00521165	NM_007508, NP_031534	ATPase, H+ transporting, lysosomal V1 subunit A	S,R
mmu-miR-1	Atp6v1a	1.02798	0.00521165	ATPase, H+ transporting, lysosomal V1 subunit A	S,D
mmu-miR-1	Atp6v1a	1.02798	0.00521165	NM_007508, NP_031534	ATPase, H+ transporting, lysosomal V1 subunit A	S,D,R
mmu-miR-1	Bach2	-1.05297	0.0426999	NM_001109661, NM_007521, NP_001103131, NP_031547	BTB and CNC homology 2	S,R
mmu-miR-1	Eif4e	-1.22153	0.0347402	NM_007917, NP_031943, XM_001004193, XP_001004193	eukaryotic translation initiation factor 4E	S,R
mmu-miR-1	Fndc3a	3.2062	0.0127842	NM_207636, NP_997519	fibronectin type III domain containing 3A	D,R
mmu-miR-1	Fndc3a	3.2062	0.0127842	NM_207636, NP_997519	fibronectin type III domain containing 3A	S,R
mmu-miR-1	Fndc3a	3.2062	0.0127842	fibronectin type III domain containing 3A	S,D
mmu-miR-1	Fndc3a	3.2062	0.0127842	NM_207636, NP_997519	fibronectin type III domain containing 3A	S,D,R
mmu-miR-1	Fosb	-1.1699	0.00951928	NM_008036, NP_032062	FBJ osteosarcoma oncogene B	S,R
mmu-miR-1	Gdap1l1	-1.44635	0.0350578	NM_144891, NP_659140	ganglioside-induced differentiation-associated protein 1-like 1	D,R
mmu-miR-1	Gdap1l1	-1.44635	0.0350578	NM_144891, NP_659140	ganglioside-induced differentiation-associated protein 1-like 1	S,R
mmu-miR-1	Gdap1l1	-1.44635	0.0350578	ganglioside-induced differentiation-associated protein 1-like 1	S,D
mmu-miR-1	Gdap1l1	-1.44635	0.0350578	NM_144891, NP_659140	ganglioside-induced differentiation-associated protein 1-like 1	S,D,R
mmu-miR-1	Lrat	-4.12414	0.0287205	NM_023624, NP_076113	lecithin-retinol acyltransferase (phosphatidylcholine-retinol-O-acyltransferase)	S,R
mmu-miR-1	Mmd2	2.07058	0.0226527	NM_175217, NP_780426	monocyte to macrophage differentiation-associated 2	S,R
mmu-miR-1	Pde4b	-2.85274	0.0437815	NM_019840, NP_062814	phosphodiesterase 4B, cAMP specific	S,R
mmu-miR-1	Picalm	2.30214	7e-09	NM_146194, NP_666306	phosphatidylinositol binding clathrin assembly protein	D,R
mmu-miR-1	Picalm	2.30214	7e-09	NM_146194, NP_666306	phosphatidylinositol binding clathrin assembly protein	S,R
mmu-miR-1	Picalm	2.30214	7e-09	phosphatidylinositol binding clathrin assembly protein	S,D
mmu-miR-1	Picalm	2.30214	7e-09	NM_146194, NP_666306	phosphatidylinositol binding clathrin assembly protein	S,D,R
mmu-miR-1	Ptprj	2.38845	0.0109703	NM_001135657, NM_008982, NP_001129129, NP_033008	protein tyrosine phosphatase, receptor type, J	S,R
mmu-miR-1	Rngtt	1.57115	0.0101624	NM_011884, NP_036014	RNA guanylyltransferase and 5'-phosphatase	S,R
mmu-miR-1	Slc8a1	1.07989	0.0438324	NM_001112798, NM_011406, NP_001106269, NP_035536	solute carrier family 8 (sodium/calcium exchanger), member 1	S,R
mmu-miR-1	Sox6	4.84226	0.000108937	NM_001025559, NM_001025560, NM_011445, NP_001020730, NP_001020731, NP_035575	SRY-box containing gene 6	S,R
mmu-miR-1	Spire1	1.36857	0.000673994	NM_176832, NM_194355, NP_789802, NP_919336	spire homolog 1 (Drosophila)	D,R
mmu-miR-100	Fgfr3	-3.34508	0.00675254	NM_008010, NP_032036	fibroblast growth factor receptor 3	S,R
mmu-miR-101a	8030462N17Rik	-3.10963	0.0182887	NM_178670, NP_848785	RIKEN cDNA 8030462N17 gene	T,R
mmu-miR-101a	Accn2	-5.08685	0.000627321	NM_009597, NP_033727	amiloride-sensitive cation channel 2, neuronal	T,R
mmu-miR-101a	Adamts17	-1.05522	0.0378043	NM_001033877, NP_001029049	a disintegrin-like and metallopeptidase (reprolysin type) with thrombospondin type 1 motif, 17	T,R
mmu-miR-101a	Adamts20	-1.60273	0.00714654	NM_177431, NP_803180	a disintegrin-like and metallopeptidase (reprolysin type) with thrombospondin type 1 motif, 20	T,R
mmu-miR-101a	Ajap1	1.04323	0.000404601	NM_001099299, NP_001092769, XM_001475023, XM_485506, XP_001475073, XP_485506	adherens junction associated protein 1	T,R
mmu-miR-101a	Aldh1l2	2.98055	0.00660515	NM_153543, NP_705771	aldehyde dehydrogenase 1 family, member L2	T,R
mmu-miR-101a	Amph	-7.77366	0.012959	NM_175007, NP_778172	amphiphysin	T,R
mmu-miR-101a	Ankrd17	-1.29883	0.0239842	NM_030886, NM_198010, NP_112148, NP_932127	ankyrin repeat domain 17	T,R
mmu-miR-101a	Ankrd17	-1.29883	0.0239842	NM_030886, NM_198010, NP_112148, NP_932127	ankyrin repeat domain 17	T,D,R
mmu-miR-101a	Ankrd17	-1.29883	0.0239842	NM_030886, NM_198010, NP_112148, NP_932127	ankyrin repeat domain 17	D,R
mmu-miR-101a	Arpp21	-1.83956	0.000588834	NM_028755, NM_033264, NP_083031, NP_150289	cyclic AMP-regulated phosphoprotein, 21	T,R
mmu-miR-101a	Brd8	2.18287	0.00239528	NM_030147, NP_084423	bromodomain containing 8	T,R
mmu-miR-101a	Brd8	2.18287	0.00239528	NM_030147, NP_084423	bromodomain containing 8	T,D,R
mmu-miR-101a	Brd8	2.18287	0.00239528	NM_030147, NP_084423	bromodomain containing 8	D,R
mmu-miR-101a	Cacnb2	2.6835	0.00194373	NM_023116, NP_075605	calcium channel, voltage-dependent, beta 2 subunit	T,R
mmu-miR-101a	Cacnb2	2.6835	0.00194373	NM_023116, NP_075605	calcium channel, voltage-dependent, beta 2 subunit	T,D,R
mmu-miR-101a	Cacnb2	2.6835	0.00194373	NM_023116, NP_075605	calcium channel, voltage-dependent, beta 2 subunit	D,R
mmu-miR-101a	Camsap1l1	-3.45479	0.00238241	NM_001081360, NP_001074829	calmodulin regulated spectrin-associated protein 1-like 1	T,R
mmu-miR-101a	Cblb	1.15526	0.0238716	NM_001033238, NP_001028410	Casitas B-lineage lymphoma b	T,R
mmu-miR-101a	Cblb	1.15526	0.0238716	NM_001033238, NP_001028410	Casitas B-lineage lymphoma b	T,D,R
mmu-miR-101a	Cblb	1.15526	0.0238716	NM_001033238, NP_001028410	Casitas B-lineage lymphoma b	D,R
mmu-miR-101a	Cdk5r1	-1.00198	0.00141444	NM_009871, NP_034001	cyclin-dependent kinase 5, regulatory subunit 1 (p35)	T,R
mmu-miR-101a	Cdk5r1	-1.00198	0.00141444	NM_009871, NP_034001	cyclin-dependent kinase 5, regulatory subunit 1 (p35)	T,D,R
mmu-miR-101a	Cdk5r1	-1.00198	0.00141444	NM_009871, NP_034001	cyclin-dependent kinase 5, regulatory subunit 1 (p35)	D,R
mmu-miR-101a	Cpeb3	2.69544	0.0256746	NM_198300, NP_938042	cytoplasmic polyadenylation element binding protein 3	T,R
mmu-miR-101a	Cpeb3	2.69544	0.0256746	NM_198300, NP_938042	cytoplasmic polyadenylation element binding protein 3	T,D,R
mmu-miR-101a	Cpeb3	2.69544	0.0256746	NM_198300, NP_938042	cytoplasmic polyadenylation element binding protein 3	D,R
mmu-miR-101a	Dcbld2	-2.04345	0.0196998	NM_028523, NP_082799	discoidin, CUB and LCCL domain containing 2	T,R
mmu-miR-101a	Dnajb4	3.05365	0.0117776	NM_025926, NM_027287, NP_080202, NP_081563	DnaJ (Hsp40) homolog, subfamily B, member 4	T,R
mmu-miR-101a	Dnajb4	3.05365	0.0117776	NM_025926, NM_027287, NP_080202, NP_081563	DnaJ (Hsp40) homolog, subfamily B, member 4	T,D,R
mmu-miR-101a	Dnajb4	3.05365	0.0117776	NM_025926, NM_027287, NP_080202, NP_081563	DnaJ (Hsp40) homolog, subfamily B, member 4	D,R
mmu-miR-101a	Gabrb3	-4.03677	0.0223493	NM_001038701, NM_008071, NP_001033790, NP_032097	gamma-aminobutyric acid (GABA-A) receptor, subunit beta 3	T,R
mmu-miR-101a	Gria1	-1.01475	0.00564337	NM_001113325, NM_008165, NP_001106796, NP_032191	glutamate receptor, ionotropic, AMPA1 (alpha 1)	T,R
mmu-miR-101a	Ipo9	2.3466	0.0130528	NM_153774, NP_722469	importin 9	T,R
mmu-miR-101a	Mmd2	2.07058	0.0226527	NM_175217, NP_780426	monocyte to macrophage differentiation-associated 2	T,R
mmu-miR-101a	Myrip	1.35129	0.00346523	NM_144557, NP_653140	myosin VIIA and Rab interacting protein	T,R
mmu-miR-101a	Myrip	1.35129	0.00346523	NM_144557, NP_653140	myosin VIIA and Rab interacting protein	T,D,R
mmu-miR-101a	Myrip	1.35129	0.00346523	NM_144557, NP_653140	myosin VIIA and Rab interacting protein	D,R
mmu-miR-101a	Nlgn1	-2.34146	0.0111507	NM_138666, NP_619607	neuroligin 1	T,R
mmu-miR-101a	Pcdh7	-1.66745	0.000110422	NM_001122758, NM_018764, NP_001116230, NP_061234	protocadherin 7	D,R
mmu-miR-101a	Prpf4b	2.51222	0.0208147	NM_013830, NP_038858	PRP4 pre-mRNA processing factor 4 homolog B (yeast)	T,R
mmu-miR-101a	Prpf4b	2.51222	0.0208147	NM_013830, NP_038858	PRP4 pre-mRNA processing factor 4 homolog B (yeast)	T,D,R
mmu-miR-101a	Prpf4b	2.51222	0.0208147	NM_013830, NP_038858	PRP4 pre-mRNA processing factor 4 homolog B (yeast)	D,R
mmu-miR-101a	Rab6	1.18577	0.000157599	NM_024287, NP_077249	RAB6, member RAS oncogene family	T,R
mmu-miR-101a	Rps6ka5	-1.09522	0.00199482	NM_153587, NP_705815	ribosomal protein S6 kinase, polypeptide 5	T,R
mmu-miR-101a	Setd7	-4.39848	0.0291979	NM_080793, NP_542983	SET domain containing (lysine methyltransferase) 7	T,R
mmu-miR-101a	Slc8a1	1.07989	0.0438324	NM_001112798, NM_011406, NP_001106269, NP_035536	solute carrier family 8 (sodium/calcium exchanger), member 1	T,R
mmu-miR-101a	Slc8a1	1.07989	0.0438324	NM_001112798, NM_011406, NP_001106269, NP_035536	solute carrier family 8 (sodium/calcium exchanger), member 1	T,D,R
mmu-miR-101a	Slc8a1	1.07989	0.0438324	NM_001112798, NM_011406, NP_001106269, NP_035536	solute carrier family 8 (sodium/calcium exchanger), member 1	D,R
mmu-miR-101a	Sox6	4.84226	0.000108937	NM_001025559, NM_001025560, NM_011445, NP_001020730, NP_001020731, NP_035575	SRY-box containing gene 6	T,R
mmu-miR-101a	Wfdc3	-7.18601	0.00453774	NM_027961, NP_082237	WAP four-disulfide core domain 3	T,R
mmu-miR-101a	Zfhx4	-1.5232	0.00962954	NM_030708, NP_109633	zinc finger homeodomain 4	T,R
mmu-miR-101a	Zfp518	-2.84718	0.00650763	NM_028319, NP_082595	zinc finger protein 518	T,R
mmu-miR-101a	Zfp518	-2.84718	0.00650763	NM_028319, NP_082595	zinc finger protein 518	T,D,R
mmu-miR-101a	Zfp518	-2.84718	0.00650763	NM_028319, NP_082595	zinc finger protein 518	D,R
mmu-miR-101b	8030462N17Rik	-3.10963	0.0182887	NM_178670, NP_848785	RIKEN cDNA 8030462N17 gene	T,R
mmu-miR-101b	Accn2	-5.08685	0.000627321	NM_009597, NP_033727	amiloride-sensitive cation channel 2, neuronal	T,R
mmu-miR-101b	Adamts17	-1.05522	0.0378043	NM_001033877, NP_001029049	a disintegrin-like and metallopeptidase (reprolysin type) with thrombospondin type 1 motif, 17	T,R
mmu-miR-101b	Adamts20	-1.60273	0.00714654	NM_177431, NP_803180	a disintegrin-like and metallopeptidase (reprolysin type) with thrombospondin type 1 motif, 20	T,R
mmu-miR-101b	Ajap1	1.04323	0.000404601	NM_001099299, NP_001092769, XM_001475023, XM_485506, XP_001475073, XP_485506	adherens junction associated protein 1	T,R
mmu-miR-101b	Aldh1l2	2.98055	0.00660515	NM_153543, NP_705771	aldehyde dehydrogenase 1 family, member L2	T,R
mmu-miR-101b	Amph	-7.77366	0.012959	NM_175007, NP_778172	amphiphysin	T,R
mmu-miR-101b	Ankrd17	-1.29883	0.0239842	NM_030886, NM_198010, NP_112148, NP_932127	ankyrin repeat domain 17	T,R
mmu-miR-101b	Ankrd17	-1.29883	0.0239842	NM_030886, NM_198010, NP_112148, NP_932127	ankyrin repeat domain 17	T,D,R
mmu-miR-101b	Ankrd17	-1.29883	0.0239842	NM_030886, NM_198010, NP_112148, NP_932127	ankyrin repeat domain 17	D,R
mmu-miR-101b	Arpp21	-1.83956	0.000588834	NM_028755, NM_033264, NP_083031, NP_150289	cyclic AMP-regulated phosphoprotein, 21	T,R
mmu-miR-101b	Brd8	2.18287	0.00239528	NM_030147, NP_084423	bromodomain containing 8	T,R
mmu-miR-101b	Brd8	2.18287	0.00239528	NM_030147, NP_084423	bromodomain containing 8	T,D,R
mmu-miR-101b	Brd8	2.18287	0.00239528	NM_030147, NP_084423	bromodomain containing 8	D,R
mmu-miR-101b	Cacnb2	2.6835	0.00194373	NM_023116, NP_075605	calcium channel, voltage-dependent, beta 2 subunit	T,R
mmu-miR-101b	Cacnb2	2.6835	0.00194373	NM_023116, NP_075605	calcium channel, voltage-dependent, beta 2 subunit	T,D,R
mmu-miR-101b	Cacnb2	2.6835	0.00194373	NM_023116, NP_075605	calcium channel, voltage-dependent, beta 2 subunit	D,R
mmu-miR-101b	Camsap1l1	-3.45479	0.00238241	NM_001081360, NP_001074829	calmodulin regulated spectrin-associated protein 1-like 1	T,R
mmu-miR-101b	Cblb	1.15526	0.0238716	NM_001033238, NP_001028410	Casitas B-lineage lymphoma b	T,R
mmu-miR-101b	Cblb	1.15526	0.0238716	NM_001033238, NP_001028410	Casitas B-lineage lymphoma b	T,D,R
mmu-miR-101b	Cblb	1.15526	0.0238716	NM_001033238, NP_001028410	Casitas B-lineage lymphoma b	D,R
mmu-miR-101b	Cdk5r1	-1.00198	0.00141444	NM_009871, NP_034001	cyclin-dependent kinase 5, regulatory subunit 1 (p35)	T,R
mmu-miR-101b	Cdk5r1	-1.00198	0.00141444	NM_009871, NP_034001	cyclin-dependent kinase 5, regulatory subunit 1 (p35)	T,D,R
mmu-miR-101b	Cdk5r1	-1.00198	0.00141444	NM_009871, NP_034001	cyclin-dependent kinase 5, regulatory subunit 1 (p35)	D,R
mmu-miR-101b	Cpeb3	2.69544	0.0256746	NM_198300, NP_938042	cytoplasmic polyadenylation element binding protein 3	T,R
mmu-miR-101b	Cpeb3	2.69544	0.0256746	NM_198300, NP_938042	cytoplasmic polyadenylation element binding protein 3	T,D,R
mmu-miR-101b	Cpeb3	2.69544	0.0256746	NM_198300, NP_938042	cytoplasmic polyadenylation element binding protein 3	D,R
mmu-miR-101b	Dcbld2	-2.04345	0.0196998	NM_028523, NP_082799	discoidin, CUB and LCCL domain containing 2	T,R
mmu-miR-101b	Dcbld2	-2.04345	0.0196998	NM_028523, NP_082799	discoidin, CUB and LCCL domain containing 2	T,D,R
mmu-miR-101b	Dcbld2	-2.04345	0.0196998	NM_028523, NP_082799	discoidin, CUB and LCCL domain containing 2	D,R
mmu-miR-101b	Dnajb4	3.05365	0.0117776	NM_025926, NM_027287, NP_080202, NP_081563	DnaJ (Hsp40) homolog, subfamily B, member 4	T,R
mmu-miR-101b	Dnajb4	3.05365	0.0117776	NM_025926, NM_027287, NP_080202, NP_081563	DnaJ (Hsp40) homolog, subfamily B, member 4	T,D,R
mmu-miR-101b	Dnajb4	3.05365	0.0117776	NM_025926, NM_027287, NP_080202, NP_081563	DnaJ (Hsp40) homolog, subfamily B, member 4	D,R
mmu-miR-101b	Gabrb3	-4.03677	0.0223493	NM_001038701, NM_008071, NP_001033790, NP_032097	gamma-aminobutyric acid (GABA-A) receptor, subunit beta 3	T,R
mmu-miR-101b	Gpm6b	-1.28513	0.0436468	NM_023122, NP_075611	glycoprotein m6b	T,R
mmu-miR-101b	Gria1	-1.01475	0.00564337	NM_001113325, NM_008165, NP_001106796, NP_032191	glutamate receptor, ionotropic, AMPA1 (alpha 1)	T,R
mmu-miR-101b	Ipo9	2.3466	0.0130528	NM_153774, NP_722469	importin 9	T,R
mmu-miR-101b	Mmd2	2.07058	0.0226527	NM_175217, NP_780426	monocyte to macrophage differentiation-associated 2	T,R
mmu-miR-101b	Myrip	1.35129	0.00346523	NM_144557, NP_653140	myosin VIIA and Rab interacting protein	T,R
mmu-miR-101b	Myrip	1.35129	0.00346523	NM_144557, NP_653140	myosin VIIA and Rab interacting protein	T,D,R
mmu-miR-101b	Myrip	1.35129	0.00346523	NM_144557, NP_653140	myosin VIIA and Rab interacting protein	D,R
mmu-miR-101b	Nlgn1	-2.34146	0.0111507	NM_138666, NP_619607	neuroligin 1	T,R
mmu-miR-101b	Pcdh7	-1.66745	0.000110422	NM_001122758, NM_018764, NP_001116230, NP_061234	protocadherin 7	D,R
mmu-miR-101b	Prpf4b	2.51222	0.0208147	NM_013830, NP_038858	PRP4 pre-mRNA processing factor 4 homolog B (yeast)	T,R
mmu-miR-101b	Prpf4b	2.51222	0.0208147	NM_013830, NP_038858	PRP4 pre-mRNA processing factor 4 homolog B (yeast)	T,D,R
mmu-miR-101b	Prpf4b	2.51222	0.0208147	NM_013830, NP_038858	PRP4 pre-mRNA processing factor 4 homolog B (yeast)	D,R
mmu-miR-101b	Ptprj	2.38845	0.0109703	NM_001135657, NM_008982, NP_001129129, NP_033008	protein tyrosine phosphatase, receptor type, J	T,R
mmu-miR-101b	Rab6	1.18577	0.000157599	NM_024287, NP_077249	RAB6, member RAS oncogene family	T,R
mmu-miR-101b	Rps6ka5	-1.09522	0.00199482	NM_153587, NP_705815	ribosomal protein S6 kinase, polypeptide 5	T,R
mmu-miR-101b	Senp5	1.32797	0.0336987	NM_177103, NP_796077	SUMO/sentrin specific peptidase 5	T,R
mmu-miR-101b	Setd7	-4.39848	0.0291979	NM_080793, NP_542983	SET domain containing (lysine methyltransferase) 7	T,R
mmu-miR-101b	Slc8a1	1.07989	0.0438324	NM_001112798, NM_011406, NP_001106269, NP_035536	solute carrier family 8 (sodium/calcium exchanger), member 1	T,R
mmu-miR-101b	Slc8a1	1.07989	0.0438324	NM_001112798, NM_011406, NP_001106269, NP_035536	solute carrier family 8 (sodium/calcium exchanger), member 1	T,D,R
mmu-miR-101b	Slc8a1	1.07989	0.0438324	NM_001112798, NM_011406, NP_001106269, NP_035536	solute carrier family 8 (sodium/calcium exchanger), member 1	D,R
mmu-miR-101b	Sox6	4.84226	0.000108937	NM_001025559, NM_001025560, NM_011445, NP_001020730, NP_001020731, NP_035575	SRY-box containing gene 6	T,R
mmu-miR-101b	Wfdc3	-7.18601	0.00453774	NM_027961, NP_082237	WAP four-disulfide core domain 3	T,R
mmu-miR-101b	Zfhx4	-1.5232	0.00962954	NM_030708, NP_109633	zinc finger homeodomain 4	T,R
mmu-miR-101b	Zfp518	-2.84718	0.00650763	NM_028319, NP_082595	zinc finger protein 518	T,R
mmu-miR-101b	Zfp518	-2.84718	0.00650763	NM_028319, NP_082595	zinc finger protein 518	T,D,R
mmu-miR-101b	Zfp518	-2.84718	0.00650763	NM_028319, NP_082595	zinc finger protein 518	D,R
mmu-miR-103	Adcy7	-1.39604	0.00316452	NM_001037723, NM_001037724, NM_001109756, NM_007406, NP_001032812, NP_001032813, NP_001103226, NP_031432	adenylate cyclase 7	T,R
mmu-miR-103	Aldh1l2	2.98055	0.00660515	NM_153543, NP_705771	aldehyde dehydrogenase 1 family, member L2	T,R
mmu-miR-103	Arhgap26	-2.21881	0.0129982	NM_175164, NP_780373	Rho GTPase activating protein 26	T,R
mmu-miR-103	Arid1b	-2.35084	0.0169827	NM_001085355, NP_001078824, XM_001474848, XM_139711, XM_888675, XM_983766, XP_001474898, XP_139711, XP_893768, XP_988860	AT rich interactive domain 1B (SWI-like)	T,R
mmu-miR-103	Asph	-1.98586	0.0146424	NM_023066, NM_133723, NP_075553, NP_598484	aspartate-beta-hydroxylase	T,R
mmu-miR-103	Cdk5r1	-1.00198	0.00141444	NM_009871, NP_034001	cyclin-dependent kinase 5, regulatory subunit 1 (p35)	T,R
mmu-miR-103	Cdk5r1	-1.00198	0.00141444	cyclin-dependent kinase 5, regulatory subunit 1 (p35)	T,S
mmu-miR-103	Cdk5r1	-1.00198	0.00141444	NM_009871, NP_034001	cyclin-dependent kinase 5, regulatory subunit 1 (p35)	T,S,R
mmu-miR-103	Cdk5r1	-1.00198	0.00141444	NM_009871, NP_034001	cyclin-dependent kinase 5, regulatory subunit 1 (p35)	S,R
mmu-miR-103	Cdk6	-1.23691	0.0449227	NM_009873, NP_034003	cyclin-dependent kinase 6	T,R
mmu-miR-103	Cdk6	-1.23691	0.0449227	cyclin-dependent kinase 6	T,S
mmu-miR-103	Cdk6	-1.23691	0.0449227	NM_009873, NP_034003	cyclin-dependent kinase 6	T,S,R
mmu-miR-103	Cdk6	-1.23691	0.0449227	NM_009873, NP_034003	cyclin-dependent kinase 6	S,R
mmu-miR-103	Chic1	-8.30659	0.000251338	NM_009767, NP_033897	cysteine-rich hydrophobic domain 1	T,R
mmu-miR-103	Chic1	-8.30659	0.000251338	cysteine-rich hydrophobic domain 1	NM_009767, NP_033897	T,D,R,S
mmu-miR-103	Chic1	-8.30659	0.000251338	NM_009767, NP_033897	cysteine-rich hydrophobic domain 1	T,D,R
mmu-miR-103	Chic1	-8.30659	0.000251338	cysteine-rich hydrophobic domain 1	T,S
mmu-miR-103	Chic1	-8.30659	0.000251338	NM_009767, NP_033897	cysteine-rich hydrophobic domain 1	T,S,R
mmu-miR-103	Chic1	-8.30659	0.000251338	cysteine-rich hydrophobic domain 1	T,S,D
mmu-miR-103	Chic1	-8.30659	0.000251338	NM_009767, NP_033897	cysteine-rich hydrophobic domain 1	D,R
mmu-miR-103	Chic1	-8.30659	0.000251338	NM_009767, NP_033897	cysteine-rich hydrophobic domain 1	S,R
mmu-miR-103	Chic1	-8.30659	0.000251338	cysteine-rich hydrophobic domain 1	S,D
mmu-miR-103	Chic1	-8.30659	0.000251338	NM_009767, NP_033897	cysteine-rich hydrophobic domain 1	S,D,R
mmu-miR-103	Cpeb3	2.69544	0.0256746	NM_198300, NP_938042	cytoplasmic polyadenylation element binding protein 3	T,R
mmu-miR-103	Cpeb3	2.69544	0.0256746	cytoplasmic polyadenylation element binding protein 3	NM_198300, NP_938042	T,D,R,S
mmu-miR-103	Cpeb3	2.69544	0.0256746	NM_198300, NP_938042	cytoplasmic polyadenylation element binding protein 3	T,D,R
mmu-miR-103	Cpeb3	2.69544	0.0256746	cytoplasmic polyadenylation element binding protein 3	T,S
mmu-miR-103	Cpeb3	2.69544	0.0256746	NM_198300, NP_938042	cytoplasmic polyadenylation element binding protein 3	T,S,R
mmu-miR-103	Cpeb3	2.69544	0.0256746	cytoplasmic polyadenylation element binding protein 3	T,S,D
mmu-miR-103	Cpeb3	2.69544	0.0256746	NM_198300, NP_938042	cytoplasmic polyadenylation element binding protein 3	D,R
mmu-miR-103	Cpeb3	2.69544	0.0256746	NM_198300, NP_938042	cytoplasmic polyadenylation element binding protein 3	S,R
mmu-miR-103	Cpeb3	2.69544	0.0256746	cytoplasmic polyadenylation element binding protein 3	S,D
mmu-miR-103	Cpeb3	2.69544	0.0256746	NM_198300, NP_938042	cytoplasmic polyadenylation element binding protein 3	S,D,R
mmu-miR-103	Cyp8b1	3.60572	0.00615	NM_010012, NP_034142	cytochrome P450, family 8, subfamily b, polypeptide 1	T,R
mmu-miR-103	Dcbld2	-2.04345	0.0196998	NM_028523, NP_082799	discoidin, CUB and LCCL domain containing 2	T,R
mmu-miR-103	Dcbld2	-2.04345	0.0196998	discoidin, CUB and LCCL domain containing 2	T,S
mmu-miR-103	Dcbld2	-2.04345	0.0196998	NM_028523, NP_082799	discoidin, CUB and LCCL domain containing 2	T,S,R
mmu-miR-103	Dcbld2	-2.04345	0.0196998	NM_028523, NP_082799	discoidin, CUB and LCCL domain containing 2	S,R
mmu-miR-103	Dvl2	-1.28623	0.00683156	NM_007888, NP_031914	dishevelled 2, dsh homolog (Drosophila)	T,R
mmu-miR-103	Elmo1	2.12776	0.00178246	NM_080288, NM_198093, NP_525027, NP_932761	engulfment and cell motility 1, ced-12 homolog (C. elegans)	T,R
mmu-miR-103	Elmo2	1.13251	0.0104199	NM_080287, NM_207705, NM_207706, NP_525026, NP_997588, NP_997589	engulfment and cell motility 2, ced-12 homolog (C. elegans)	T,R
mmu-miR-103	F730047E07Rik	1.26721	0.0233657	NM_199467, NP_955761	RIKEN cDNA F730047E07 gene	T,R
mmu-miR-103	Fbxl18	-1.07575	0.00229931	F-box and leucine-rich repeat protein 18	T,S
mmu-miR-103	Fgf10	-2.06378	0.00558014	NM_008002, NP_032028	fibroblast growth factor 10	T,R
mmu-miR-103	Flot2	3.48923	0.0200232	NM_001040403, NM_008028, NP_001035493, NP_032054	flotillin 2	T,R
mmu-miR-103	Flot2	3.48923	0.0200232	flotillin 2	T,S
mmu-miR-103	Flot2	3.48923	0.0200232	NM_001040403, NM_008028, NP_001035493, NP_032054	flotillin 2	T,S,R
mmu-miR-103	Flot2	3.48923	0.0200232	NM_001040403, NM_008028, NP_001035493, NP_032054	flotillin 2	S,R
mmu-miR-103	Gpr63	-2.03369	0.0212923	NM_030733, NP_109658	G protein-coupled receptor 63	T,R
mmu-miR-103	Gpr63	-2.03369	0.0212923	G protein-coupled receptor 63	T,S
mmu-miR-103	Gpr63	-2.03369	0.0212923	NM_030733, NP_109658	G protein-coupled receptor 63	T,S,R
mmu-miR-103	Gpr63	-2.03369	0.0212923	NM_030733, NP_109658	G protein-coupled receptor 63	S,R
mmu-miR-103	Gria1	-1.01475	0.00564337	NM_001113325, NM_008165, NP_001106796, NP_032191	glutamate receptor, ionotropic, AMPA1 (alpha 1)	T,R
mmu-miR-103	Hdac9	4.47836	0.00813286	NM_024124, NP_077038	histone deacetylase 9	T,R
mmu-miR-103	Hlf	1.75538	0.0122084	NM_172563, NP_766151	hepatic leukemia factor	T,R
mmu-miR-103	Hlf	1.75538	0.0122084	hepatic leukemia factor	T,S
mmu-miR-103	Hlf	1.75538	0.0122084	NM_172563, NP_766151	hepatic leukemia factor	T,S,R
mmu-miR-103	Hlf	1.75538	0.0122084	NM_172563, NP_766151	hepatic leukemia factor	S,R
mmu-miR-103	Hsd17b7	-4.48452	0.0146145	NM_010476, NP_034606	hydroxysteroid (17-beta) dehydrogenase 7	T,R
mmu-miR-103	Hsd17b7	-4.48452	0.0146145	NM_010476, NP_034606	hydroxysteroid (17-beta) dehydrogenase 7	T,D,R
mmu-miR-103	Hsd17b7	-4.48452	0.0146145	NM_010476, NP_034606	hydroxysteroid (17-beta) dehydrogenase 7	D,R
mmu-miR-103	Jakmip2	-1.36537	0.0279437	janus kinase and microtubule interacting protein 2	T,S
mmu-miR-103	Kit	1.17313	0.00830407	NM_001122733, NM_021099, NP_001116205, NP_066922	kit oncogene	T,R
mmu-miR-103	Micall1	-1.89181	0.00773892	NM_177461, NP_803412	microtubule associated monoxygenase, calponin and LIM domain containing -like 1	T,R
mmu-miR-103	Micall1	-1.89181	0.00773892	NM_177461, NP_803412	microtubule associated monoxygenase, calponin and LIM domain containing -like 1	T,D,R
mmu-miR-103	Micall1	-1.89181	0.00773892	NM_177461, NP_803412	microtubule associated monoxygenase, calponin and LIM domain containing -like 1	D,R
mmu-miR-103	Nlgn1	-2.34146	0.0111507	NM_138666, NP_619607	neuroligin 1	T,R
mmu-miR-103	Nlrx1	-1.97163	0.0250259	NM_178420, NP_848507	NLR family member X1	T,R
mmu-miR-103	Nr2c2	-1.39164	0.00702655	nuclear receptor subfamily 2, group C, member 2	T,S
mmu-miR-103	Pde4b	-2.85274	0.0437815	NM_019840, NP_062814	phosphodiesterase 4B, cAMP specific	T,R
mmu-miR-103	Pi4kb	-1.53666	0.0252072	NM_175356, NP_780565	phosphatidylinositol 4-kinase, catalytic, beta polypeptide	T,R
mmu-miR-103	Pi4kb	-1.53666	0.0252072	phosphatidylinositol 4-kinase, catalytic, beta polypeptide	T,S
mmu-miR-103	Pi4kb	-1.53666	0.0252072	NM_175356, NP_780565	phosphatidylinositol 4-kinase, catalytic, beta polypeptide	T,S,R
mmu-miR-103	Pi4kb	-1.53666	0.0252072	NM_175356, NP_780565	phosphatidylinositol 4-kinase, catalytic, beta polypeptide	S,R
mmu-miR-103	Prei4	2.39744	0.0239879	NM_001042671, NM_001042672, NM_028802, NP_001036136, NP_001036137, NP_083078	preimplantation protein 4	T,R
mmu-miR-103	Prkce	1.93777	0.0230632	protein kinase C, epsilon	T,S
mmu-miR-103	Rab6	1.18577	0.000157599	NM_024287, NP_077249	RAB6, member RAS oncogene family	T,R
mmu-miR-103	Rab9b	-5.78745	0.00049429	NM_176971, NP_795945	RAB9B, member RAS oncogene family	T,R
mmu-miR-103	Saps2	1.59761	0.0279783	NM_026813, NM_027805, NP_081089, NP_082081	SAPS domain family, member 2	T,R
mmu-miR-103	Saps2	1.59761	0.0279783	SAPS domain family, member 2	T,S
mmu-miR-103	Saps2	1.59761	0.0279783	NM_026813, NM_027805, NP_081089, NP_082081	SAPS domain family, member 2	T,S,R
mmu-miR-103	Saps2	1.59761	0.0279783	NM_026813, NM_027805, NP_081089, NP_082081	SAPS domain family, member 2	S,R
mmu-miR-103	Setd7	-4.39848	0.0291979	NM_080793, NP_542983	SET domain containing (lysine methyltransferase) 7	T,R
mmu-miR-103	Slc8a1	1.07989	0.0438324	NM_001112798, NM_011406, NP_001106269, NP_035536	solute carrier family 8 (sodium/calcium exchanger), member 1	T,R
mmu-miR-103	Smurf1	-1.53691	0.0221558	NM_001038627, NM_029438, NP_001033716, NP_083714	SMAD specific E3 ubiquitin protein ligase 1	T,R
mmu-miR-103	Sox6	4.84226	0.000108937	NM_001025559, NM_001025560, NM_011445, NP_001020730, NP_001020731, NP_035575	SRY-box containing gene 6	T,R
mmu-miR-103	Stxbp1	1.14983	0.0410275	NM_001113569, NM_009295, NP_001107041, NP_033321	syntaxin binding protein 1	T,R
mmu-miR-103	Zbtb10	-2.02258	0.0279765	zinc finger and BTB domain containing 10	T,S
mmu-miR-103	Zfp185	-1.23104	4.8749e-05	NM_001109043, NM_009549, NP_001102513, NP_033575	zinc finger protein 185	T,R
mmu-miR-103	Zfp654	-1.29443	0.0288485	NM_028059, NP_082335	zinc finger protein 654	D,R
mmu-miR-103	Zfp711	-1.67829	0.00910166	NM_177747, NP_808415	zinc finger protein 711	T,R
mmu-miR-103	Zfp711	-1.67829	0.00910166	NM_177747, NP_808415	zinc finger protein 711	T,D,R
mmu-miR-103	Zfp711	-1.67829	0.00910166	NM_177747, NP_808415	zinc finger protein 711	D,R
mmu-miR-105	Fgf10	-2.06378	0.00558014	NM_008002, NP_032028	fibroblast growth factor 10	D,R
mmu-miR-105	Rab6	1.18577	0.000157599	NM_024287, NP_077249	RAB6, member RAS oncogene family	D,R
mmu-miR-105	Sox6	4.84226	0.000108937	NM_001025559, NM_001025560, NM_011445, NP_001020730, NP_001020731, NP_035575	SRY-box containing gene 6	D,R
mmu-miR-106a	8030462N17Rik	-3.10963	0.0182887	NM_178670, NP_848785	RIKEN cDNA 8030462N17 gene	T,R
mmu-miR-106a	AI987944	5.48076	0.042587	NM_183167, NP_898990	expressed sequence AI987944	T,R
mmu-miR-106a	Arhgap26	-2.21881	0.0129982	NM_175164, NP_780373	Rho GTPase activating protein 26	T,R
mmu-miR-106a	Arhgap26	-2.21881	0.0129982	NM_175164, NP_780373	Rho GTPase activating protein 26	T,D,R
mmu-miR-106a	Arhgap26	-2.21881	0.0129982	NM_175164, NP_780373	Rho GTPase activating protein 26	D,R
mmu-miR-106a	Atad2b	1.17129	0.0267572	NM_001099628, NP_001093098, XM_001472910, XM_001480129, XP_001472960, XP_001480179	ATPase family, AAA domain containing 2B	T,R
mmu-miR-106a	Atf3	-1.28241	0.00295647	NM_007498, NP_031524	activating transcription factor 3	T,R
mmu-miR-106a	Camsap1l1	-3.45479	0.00238241	NM_001081360, NP_001074829	calmodulin regulated spectrin-associated protein 1-like 1	T,R
mmu-miR-106a	Chd9	-1.59494	0.0284639	NM_177224, NP_796198	chromodomain helicase DNA binding protein 9	T,R
mmu-miR-106a	Chd9	-1.59494	0.0284639	NM_177224, NP_796198	chromodomain helicase DNA binding protein 9	T,D,R
mmu-miR-106a	Chd9	-1.59494	0.0284639	NM_177224, NP_796198	chromodomain helicase DNA binding protein 9	D,R
mmu-miR-106a	Chic1	-8.30659	0.000251338	NM_009767, NP_033897	cysteine-rich hydrophobic domain 1	T,R
mmu-miR-106a	Cobll1	-1.64849	0.0493178	NM_027225, NM_177025, NP_081501, NP_795999	Cobl-like 1	T,R
mmu-miR-106a	Dcbld2	-2.04345	0.0196998	NM_028523, NP_082799	discoidin, CUB and LCCL domain containing 2	T,R
mmu-miR-106a	Eif4e	-1.22153	0.0347402	NM_007917, NP_031943, XM_001004193, XP_001004193	eukaryotic translation initiation factor 4E	T,R
mmu-miR-106a	Enpp5	1.63489	0.000361827	NM_032003, NP_114392	ectonucleotide pyrophosphatase/phosphodiesterase 5	T,R
mmu-miR-106a	Enpp5	1.63489	0.000361827	NM_032003, NP_114392	ectonucleotide pyrophosphatase/phosphodiesterase 5	T,D,R
mmu-miR-106a	Enpp5	1.63489	0.000361827	NM_032003, NP_114392	ectonucleotide pyrophosphatase/phosphodiesterase 5	D,R
mmu-miR-106a	Ezh1	-1.78533	0.0340135	NM_007970, NP_031996	enhancer of zeste homolog 1 (Drosophila)	T,R
mmu-miR-106a	Ezh1	-1.78533	0.0340135	NM_007970, NP_031996	enhancer of zeste homolog 1 (Drosophila)	T,D,R
mmu-miR-106a	Ezh1	-1.78533	0.0340135	NM_007970, NP_031996	enhancer of zeste homolog 1 (Drosophila)	D,R
mmu-miR-106a	Fndc3a	3.2062	0.0127842	NM_207636, NP_997519	fibronectin type III domain containing 3A	T,R
mmu-miR-106a	G6pc	3.46699	2.511e-06	NM_008061, NP_032087	glucose-6-phosphatase, catalytic	T,R
mmu-miR-106a	G6pc	3.46699	2.511e-06	NM_008061, NP_032087	glucose-6-phosphatase, catalytic	T,D,R
mmu-miR-106a	G6pc	3.46699	2.511e-06	NM_008061, NP_032087	glucose-6-phosphatase, catalytic	D,R
mmu-miR-106a	Gpr63	-2.03369	0.0212923	NM_030733, NP_109658	G protein-coupled receptor 63	T,R
mmu-miR-106a	Gpr88	-2.58995	0.0188058	NM_022427, NP_071872	G-protein coupled receptor 88	T,R
mmu-miR-106a	Gramd1a	-2.77308	0.0416224	NM_027898, NP_082174	GRAM domain containing 1A	T,R
mmu-miR-106a	Gria2	-4.77844	0.0113428	NM_001039195, NM_001083806, NM_013540, NP_001034284, NP_001077275, NP_038568	glutamate receptor, ionotropic, AMPA2 (alpha 2)	T,R
mmu-miR-106a	Gria2	-4.77844	0.0113428	NM_001039195, NM_001083806, NM_013540, NP_001034284, NP_001077275, NP_038568	glutamate receptor, ionotropic, AMPA2 (alpha 2)	T,D,R
mmu-miR-106a	Gria2	-4.77844	0.0113428	NM_001039195, NM_001083806, NM_013540, NP_001034284, NP_001077275, NP_038568	glutamate receptor, ionotropic, AMPA2 (alpha 2)	D,R
mmu-miR-106a	Hdac9	4.47836	0.00813286	NM_024124, NP_077038	histone deacetylase 9	T,R
mmu-miR-106a	Hlf	1.75538	0.0122084	NM_172563, NP_766151	hepatic leukemia factor	T,R
mmu-miR-106a	Ipo9	2.3466	0.0130528	NM_153774, NP_722469	importin 9	T,R
mmu-miR-106a	Klhl28	-2.30427	0.00161671	NM_025707, NP_079983	kelch-like 28 (Drosophila)	T,R
mmu-miR-106a	Map3k12	-1.21911	0.00376722	NM_009582, NP_033608	mitogen-activated protein kinase kinase kinase 12	T,R
mmu-miR-106a	Mink1	-4.55313	0.0253712	NM_001045959, NM_001045964, NM_016713, NM_176893, NP_001039424, NP_001039429, NP_057922, NP_795712, XM_001471583, XM_001471584, XM_001471687, XM_001471869, XP_001471633, XP_001471634, XP_001471737, XP_001471919	misshapen-like kinase 1 (zebrafish)	T,R
mmu-miR-106a	Mink1	-4.55313	0.0253712	NM_001045959, NM_001045964, NM_016713, NM_176893, NP_001039424, NP_001039429, NP_057922, NP_795712, XM_001471583, XM_001471584, XM_001471687, XM_001471869, XP_001471633, XP_001471634, XP_001471737, XP_001471919	misshapen-like kinase 1 (zebrafish)	T,D,R
mmu-miR-106a	Mink1	-4.55313	0.0253712	NM_001045959, NM_001045964, NM_016713, NM_176893, NP_001039424, NP_001039429, NP_057922, NP_795712, XM_001471583, XM_001471584, XM_001471687, XM_001471869, XP_001471633, XP_001471634, XP_001471737, XP_001471919	misshapen-like kinase 1 (zebrafish)	D,R
mmu-miR-106a	Mysm1	-1.69811	0.0174049	NM_177239, NP_796213	myb-like, SWIRM and MPN domains 1	T,R
mmu-miR-106a	Neurog2	1.65296	0.0275043	NM_009718, NP_033848	neurogenin 2	T,R
mmu-miR-106a	Neurog2	1.65296	0.0275043	NM_009718, NP_033848	neurogenin 2	T,D,R
mmu-miR-106a	Neurog2	1.65296	0.0275043	NM_009718, NP_033848	neurogenin 2	D,R
mmu-miR-106a	Ptprj	2.38845	0.0109703	NM_001135657, NM_008982, NP_001129129, NP_033008	protein tyrosine phosphatase, receptor type, J	T,R
mmu-miR-106a	Ptprj	2.38845	0.0109703	NM_001135657, NM_008982, NP_001129129, NP_033008	protein tyrosine phosphatase, receptor type, J	T,D,R
mmu-miR-106a	Ptprj	2.38845	0.0109703	NM_001135657, NM_008982, NP_001129129, NP_033008	protein tyrosine phosphatase, receptor type, J	D,R
mmu-miR-106a	Rfx4	3.12237	0.0201473	NM_001024918, NM_027689, NP_001020089, NP_081965	regulatory factor X, 4 (influences HLA class II expression)	T,R
mmu-miR-106a	Rps6ka5	-1.09522	0.00199482	NM_153587, NP_705815	ribosomal protein S6 kinase, polypeptide 5	T,R
mmu-miR-106a	Rps6ka5	-1.09522	0.00199482	NM_153587, NP_705815	ribosomal protein S6 kinase, polypeptide 5	T,D,R
mmu-miR-106a	Rps6ka5	-1.09522	0.00199482	NM_153587, NP_705815	ribosomal protein S6 kinase, polypeptide 5	D,R
mmu-miR-106a	Sema3c	-1.21311	0.000862199	NM_013657, NP_038685	sema domain, immunoglobulin domain (Ig), short basic domain, secreted, (semaphorin) 3C	T,R
mmu-miR-106a	Sema4c	-1.64439	0.0100802	NM_001126047, NP_001119519, XM_898566, XM_985534, XP_903659, XP_990628	sema domain, immunoglobulin domain (Ig), transmembrane domain (TM) and short cytoplasmic domain, (semaphorin) 4C	T,R
mmu-miR-106a	Slc16a6	1.74804	0.0226623	NM_001029842, NM_134038, NP_001025013, NP_598799	solute carrier family 16 (monocarboxylic acid transporters), member 6	T,R
mmu-miR-106a	Slc30a3	-4.82537	0.0132088	NM_011773, NP_035903	solute carrier family 30 (zinc transporter), member 3	T,R
mmu-miR-106a	St6galnac3	-1.49397	0.0209824	NM_011372, NP_035502	ST6 (alpha-N-acetyl-neuraminyl-2,3-beta-galactosyl-1,3)-N-acetylgalactosaminide alpha-2,6-sialyltransferase 3	T,R
mmu-miR-106a	St6galnac3	-1.49397	0.0209824	NM_011372, NP_035502	ST6 (alpha-N-acetyl-neuraminyl-2,3-beta-galactosyl-1,3)-N-acetylgalactosaminide alpha-2,6-sialyltransferase 3	T,D,R
mmu-miR-106a	St6galnac3	-1.49397	0.0209824	NM_011372, NP_035502	ST6 (alpha-N-acetyl-neuraminyl-2,3-beta-galactosyl-1,3)-N-acetylgalactosaminide alpha-2,6-sialyltransferase 3	D,R
mmu-miR-106a	Tslp	-1.24446	0.00964556	NM_021367, NP_067342	thymic stromal lymphopoietin	T,R
mmu-miR-106a	Zfp185	-1.23104	4.8749e-05	NM_001109043, NM_009549, NP_001102513, NP_033575	zinc finger protein 185	T,R
mmu-miR-106b	8030462N17Rik	-3.10963	0.0182887	NM_178670, NP_848785	RIKEN cDNA 8030462N17 gene	T,R
mmu-miR-106b	AI987944	5.48076	0.042587	NM_183167, NP_898990	expressed sequence AI987944	T,R
mmu-miR-106b	Arhgap26	-2.21881	0.0129982	NM_175164, NP_780373	Rho GTPase activating protein 26	T,R
mmu-miR-106b	Arhgap26	-2.21881	0.0129982	NM_175164, NP_780373	Rho GTPase activating protein 26	T,D,R
mmu-miR-106b	Arhgap26	-2.21881	0.0129982	NM_175164, NP_780373	Rho GTPase activating protein 26	D,R
mmu-miR-106b	Asph	-1.98586	0.0146424	NM_023066, NM_133723, NP_075553, NP_598484	aspartate-beta-hydroxylase	T,R
mmu-miR-106b	Asrgl1	-4.35219	0.0268479	NM_025610, NP_079886	asparaginase like 1	T,R
mmu-miR-106b	Atf3	-1.28241	0.00295647	NM_007498, NP_031524	activating transcription factor 3	T,R
mmu-miR-106b	Camsap1l1	-3.45479	0.00238241	NM_001081360, NP_001074829	calmodulin regulated spectrin-associated protein 1-like 1	T,R
mmu-miR-106b	Chd9	-1.59494	0.0284639	NM_177224, NP_796198	chromodomain helicase DNA binding protein 9	T,R
mmu-miR-106b	Chd9	-1.59494	0.0284639	NM_177224, NP_796198	chromodomain helicase DNA binding protein 9	T,D,R
mmu-miR-106b	Chd9	-1.59494	0.0284639	NM_177224, NP_796198	chromodomain helicase DNA binding protein 9	D,R
mmu-miR-106b	Chic1	-8.30659	0.000251338	NM_009767, NP_033897	cysteine-rich hydrophobic domain 1	T,R
mmu-miR-106b	Cobl	-1.3828	0.0456516	NM_172496, NP_766084	cordon-bleu	T,R
mmu-miR-106b	Cobll1	-1.64849	0.0493178	NM_027225, NM_177025, NP_081501, NP_795999	Cobl-like 1	T,R
mmu-miR-106b	Cpeb3	2.69544	0.0256746	NM_198300, NP_938042	cytoplasmic polyadenylation element binding protein 3	T,R
mmu-miR-106b	Dcbld2	-2.04345	0.0196998	NM_028523, NP_082799	discoidin, CUB and LCCL domain containing 2	T,R
mmu-miR-106b	Enpp5	1.63489	0.000361827	NM_032003, NP_114392	ectonucleotide pyrophosphatase/phosphodiesterase 5	T,R
mmu-miR-106b	Ezh1	-1.78533	0.0340135	NM_007970, NP_031996	enhancer of zeste homolog 1 (Drosophila)	T,R
mmu-miR-106b	Ezh1	-1.78533	0.0340135	NM_007970, NP_031996	enhancer of zeste homolog 1 (Drosophila)	T,D,R
mmu-miR-106b	Ezh1	-1.78533	0.0340135	NM_007970, NP_031996	enhancer of zeste homolog 1 (Drosophila)	D,R
mmu-miR-106b	Fndc3a	3.2062	0.0127842	NM_207636, NP_997519	fibronectin type III domain containing 3A	T,R
mmu-miR-106b	G6pc	3.46699	2.511e-06	NM_008061, NP_032087	glucose-6-phosphatase, catalytic	T,R
mmu-miR-106b	G6pc	3.46699	2.511e-06	NM_008061, NP_032087	glucose-6-phosphatase, catalytic	T,D,R
mmu-miR-106b	G6pc	3.46699	2.511e-06	NM_008061, NP_032087	glucose-6-phosphatase, catalytic	D,R
mmu-miR-106b	Gpr63	-2.03369	0.0212923	NM_030733, NP_109658	G protein-coupled receptor 63	T,R
mmu-miR-106b	Gpr88	-2.58995	0.0188058	NM_022427, NP_071872	G-protein coupled receptor 88	T,R
mmu-miR-106b	Gramd1a	-2.77308	0.0416224	NM_027898, NP_082174	GRAM domain containing 1A	T,R
mmu-miR-106b	Gria2	-4.77844	0.0113428	NM_001039195, NM_001083806, NM_013540, NP_001034284, NP_001077275, NP_038568	glutamate receptor, ionotropic, AMPA2 (alpha 2)	T,R
mmu-miR-106b	Gria2	-4.77844	0.0113428	NM_001039195, NM_001083806, NM_013540, NP_001034284, NP_001077275, NP_038568	glutamate receptor, ionotropic, AMPA2 (alpha 2)	T,D,R
mmu-miR-106b	Gria2	-4.77844	0.0113428	NM_001039195, NM_001083806, NM_013540, NP_001034284, NP_001077275, NP_038568	glutamate receptor, ionotropic, AMPA2 (alpha 2)	D,R
mmu-miR-106b	Hdac9	4.47836	0.00813286	NM_024124, NP_077038	histone deacetylase 9	T,R
mmu-miR-106b	Hlf	1.75538	0.0122084	NM_172563, NP_766151	hepatic leukemia factor	T,R
mmu-miR-106b	Ipo9	2.3466	0.0130528	NM_153774, NP_722469	importin 9	T,R
mmu-miR-106b	Kit	1.17313	0.00830407	NM_001122733, NM_021099, NP_001116205, NP_066922	kit oncogene	T,R
mmu-miR-106b	Map3k12	-1.21911	0.00376722	NM_009582, NP_033608	mitogen-activated protein kinase kinase kinase 12	T,R
mmu-miR-106b	Map3k12	-1.21911	0.00376722	NM_009582, NP_033608	mitogen-activated protein kinase kinase kinase 12	T,D,R
mmu-miR-106b	Map3k12	-1.21911	0.00376722	NM_009582, NP_033608	mitogen-activated protein kinase kinase kinase 12	D,R
mmu-miR-106b	Mink1	-4.55313	0.0253712	NM_001045959, NM_001045964, NM_016713, NM_176893, NP_001039424, NP_001039429, NP_057922, NP_795712, XM_001471583, XM_001471584, XM_001471687, XM_001471869, XP_001471633, XP_001471634, XP_001471737, XP_001471919	misshapen-like kinase 1 (zebrafish)	T,R
mmu-miR-106b	Mink1	-4.55313	0.0253712	NM_001045959, NM_001045964, NM_016713, NM_176893, NP_001039424, NP_001039429, NP_057922, NP_795712, XM_001471583, XM_001471584, XM_001471687, XM_001471869, XP_001471633, XP_001471634, XP_001471737, XP_001471919	misshapen-like kinase 1 (zebrafish)	T,D,R
mmu-miR-106b	Mink1	-4.55313	0.0253712	NM_001045959, NM_001045964, NM_016713, NM_176893, NP_001039424, NP_001039429, NP_057922, NP_795712, XM_001471583, XM_001471584, XM_001471687, XM_001471869, XP_001471633, XP_001471634, XP_001471737, XP_001471919	misshapen-like kinase 1 (zebrafish)	D,R
mmu-miR-106b	Mysm1	-1.69811	0.0174049	NM_177239, NP_796213	myb-like, SWIRM and MPN domains 1	T,R
mmu-miR-106b	Neurog2	1.65296	0.0275043	NM_009718, NP_033848	neurogenin 2	T,R
mmu-miR-106b	Neurog2	1.65296	0.0275043	NM_009718, NP_033848	neurogenin 2	T,D,R
mmu-miR-106b	Neurog2	1.65296	0.0275043	NM_009718, NP_033848	neurogenin 2	D,R
mmu-miR-106b	Ptprj	2.38845	0.0109703	NM_001135657, NM_008982, NP_001129129, NP_033008	protein tyrosine phosphatase, receptor type, J	T,R
mmu-miR-106b	Rps6ka5	-1.09522	0.00199482	NM_153587, NP_705815	ribosomal protein S6 kinase, polypeptide 5	T,R
mmu-miR-106b	Rps6ka5	-1.09522	0.00199482	NM_153587, NP_705815	ribosomal protein S6 kinase, polypeptide 5	T,D,R
mmu-miR-106b	Rps6ka5	-1.09522	0.00199482	NM_153587, NP_705815	ribosomal protein S6 kinase, polypeptide 5	D,R
mmu-miR-106b	Sema3c	-1.21311	0.000862199	NM_013657, NP_038685	sema domain, immunoglobulin domain (Ig), short basic domain, secreted, (semaphorin) 3C	T,R
mmu-miR-106b	Sema4c	-1.64439	0.0100802	NM_001126047, NP_001119519, XM_898566, XM_985534, XP_903659, XP_990628	sema domain, immunoglobulin domain (Ig), transmembrane domain (TM) and short cytoplasmic domain, (semaphorin) 4C	T,R
mmu-miR-106b	Slc16a6	1.74804	0.0226623	NM_001029842, NM_134038, NP_001025013, NP_598799	solute carrier family 16 (monocarboxylic acid transporters), member 6	T,R
mmu-miR-106b	Slc30a3	-4.82537	0.0132088	NM_011773, NP_035903	solute carrier family 30 (zinc transporter), member 3	T,R
mmu-miR-106b	Slc8a1	1.07989	0.0438324	NM_001112798, NM_011406, NP_001106269, NP_035536	solute carrier family 8 (sodium/calcium exchanger), member 1	T,R
mmu-miR-106b	St6galnac3	-1.49397	0.0209824	NM_011372, NP_035502	ST6 (alpha-N-acetyl-neuraminyl-2,3-beta-galactosyl-1,3)-N-acetylgalactosaminide alpha-2,6-sialyltransferase 3	T,R
mmu-miR-106b	St6galnac3	-1.49397	0.0209824	NM_011372, NP_035502	ST6 (alpha-N-acetyl-neuraminyl-2,3-beta-galactosyl-1,3)-N-acetylgalactosaminide alpha-2,6-sialyltransferase 3	T,D,R
mmu-miR-106b	St6galnac3	-1.49397	0.0209824	NM_011372, NP_035502	ST6 (alpha-N-acetyl-neuraminyl-2,3-beta-galactosyl-1,3)-N-acetylgalactosaminide alpha-2,6-sialyltransferase 3	D,R
mmu-miR-106b	Tslp	-1.24446	0.00964556	NM_021367, NP_067342	thymic stromal lymphopoietin	T,R
mmu-miR-106b	Zfp185	-1.23104	4.8749e-05	NM_001109043, NM_009549, NP_001102513, NP_033575	zinc finger protein 185	T,R
mmu-miR-107	Adcy7	-1.39604	0.00316452	NM_001037723, NM_001037724, NM_001109756, NM_007406, NP_001032812, NP_001032813, NP_001103226, NP_031432	adenylate cyclase 7	T,R
mmu-miR-107	Aldh1l2	2.98055	0.00660515	NM_153543, NP_705771	aldehyde dehydrogenase 1 family, member L2	T,R
mmu-miR-107	Arhgap26	-2.21881	0.0129982	NM_175164, NP_780373	Rho GTPase activating protein 26	T,R
mmu-miR-107	Arid1b	-2.35084	0.0169827	NM_001085355, NP_001078824, XM_001474848, XM_139711, XM_888675, XM_983766, XP_001474898, XP_139711, XP_893768, XP_988860	AT rich interactive domain 1B (SWI-like)	T,R
mmu-miR-107	Asph	-1.98586	0.0146424	NM_023066, NM_133723, NP_075553, NP_598484	aspartate-beta-hydroxylase	T,R
mmu-miR-107	Cdk5r1	-1.00198	0.00141444	NM_009871, NP_034001	cyclin-dependent kinase 5, regulatory subunit 1 (p35)	T,R
mmu-miR-107	Cdk5r1	-1.00198	0.00141444	cyclin-dependent kinase 5, regulatory subunit 1 (p35)	T,S
mmu-miR-107	Cdk5r1	-1.00198	0.00141444	NM_009871, NP_034001	cyclin-dependent kinase 5, regulatory subunit 1 (p35)	T,S,R
mmu-miR-107	Cdk5r1	-1.00198	0.00141444	NM_009871, NP_034001	cyclin-dependent kinase 5, regulatory subunit 1 (p35)	S,R
mmu-miR-107	Cdk6	-1.23691	0.0449227	NM_009873, NP_034003	cyclin-dependent kinase 6	T,R
mmu-miR-107	Cdk6	-1.23691	0.0449227	cyclin-dependent kinase 6	T,S
mmu-miR-107	Cdk6	-1.23691	0.0449227	NM_009873, NP_034003	cyclin-dependent kinase 6	T,S,R
mmu-miR-107	Cdk6	-1.23691	0.0449227	NM_009873, NP_034003	cyclin-dependent kinase 6	S,R
mmu-miR-107	Chic1	-8.30659	0.000251338	NM_009767, NP_033897	cysteine-rich hydrophobic domain 1	T,R
mmu-miR-107	Chic1	-8.30659	0.000251338	cysteine-rich hydrophobic domain 1	NM_009767, NP_033897	T,D,R,S
mmu-miR-107	Chic1	-8.30659	0.000251338	NM_009767, NP_033897	cysteine-rich hydrophobic domain 1	T,D,R
mmu-miR-107	Chic1	-8.30659	0.000251338	cysteine-rich hydrophobic domain 1	T,S
mmu-miR-107	Chic1	-8.30659	0.000251338	NM_009767, NP_033897	cysteine-rich hydrophobic domain 1	T,S,R
mmu-miR-107	Chic1	-8.30659	0.000251338	cysteine-rich hydrophobic domain 1	T,S,D
mmu-miR-107	Chic1	-8.30659	0.000251338	NM_009767, NP_033897	cysteine-rich hydrophobic domain 1	D,R
mmu-miR-107	Chic1	-8.30659	0.000251338	NM_009767, NP_033897	cysteine-rich hydrophobic domain 1	S,R
mmu-miR-107	Chic1	-8.30659	0.000251338	cysteine-rich hydrophobic domain 1	S,D
mmu-miR-107	Chic1	-8.30659	0.000251338	NM_009767, NP_033897	cysteine-rich hydrophobic domain 1	S,D,R
mmu-miR-107	Cpeb3	2.69544	0.0256746	NM_198300, NP_938042	cytoplasmic polyadenylation element binding protein 3	T,R
mmu-miR-107	Cpeb3	2.69544	0.0256746	cytoplasmic polyadenylation element binding protein 3	NM_198300, NP_938042	T,D,R,S
mmu-miR-107	Cpeb3	2.69544	0.0256746	NM_198300, NP_938042	cytoplasmic polyadenylation element binding protein 3	T,D,R
mmu-miR-107	Cpeb3	2.69544	0.0256746	cytoplasmic polyadenylation element binding protein 3	T,S
mmu-miR-107	Cpeb3	2.69544	0.0256746	NM_198300, NP_938042	cytoplasmic polyadenylation element binding protein 3	T,S,R
mmu-miR-107	Cpeb3	2.69544	0.0256746	cytoplasmic polyadenylation element binding protein 3	T,S,D
mmu-miR-107	Cpeb3	2.69544	0.0256746	NM_198300, NP_938042	cytoplasmic polyadenylation element binding protein 3	D,R
mmu-miR-107	Cpeb3	2.69544	0.0256746	NM_198300, NP_938042	cytoplasmic polyadenylation element binding protein 3	S,R
mmu-miR-107	Cpeb3	2.69544	0.0256746	cytoplasmic polyadenylation element binding protein 3	S,D
mmu-miR-107	Cpeb3	2.69544	0.0256746	NM_198300, NP_938042	cytoplasmic polyadenylation element binding protein 3	S,D,R
mmu-miR-107	Cyp8b1	3.60572	0.00615	NM_010012, NP_034142	cytochrome P450, family 8, subfamily b, polypeptide 1	T,R
mmu-miR-107	Dcbld2	-2.04345	0.0196998	NM_028523, NP_082799	discoidin, CUB and LCCL domain containing 2	T,R
mmu-miR-107	Dcbld2	-2.04345	0.0196998	discoidin, CUB and LCCL domain containing 2	T,S
mmu-miR-107	Dcbld2	-2.04345	0.0196998	NM_028523, NP_082799	discoidin, CUB and LCCL domain containing 2	T,S,R
mmu-miR-107	Dcbld2	-2.04345	0.0196998	NM_028523, NP_082799	discoidin, CUB and LCCL domain containing 2	S,R
mmu-miR-107	Dvl2	-1.28623	0.00683156	NM_007888, NP_031914	dishevelled 2, dsh homolog (Drosophila)	T,R
mmu-miR-107	Elmo1	2.12776	0.00178246	NM_080288, NM_198093, NP_525027, NP_932761	engulfment and cell motility 1, ced-12 homolog (C. elegans)	T,R
mmu-miR-107	Elmo2	1.13251	0.0104199	NM_080287, NM_207705, NM_207706, NP_525026, NP_997588, NP_997589	engulfment and cell motility 2, ced-12 homolog (C. elegans)	T,R
mmu-miR-107	F730047E07Rik	1.26721	0.0233657	NM_199467, NP_955761	RIKEN cDNA F730047E07 gene	T,R
mmu-miR-107	Fbxl18	-1.07575	0.00229931	F-box and leucine-rich repeat protein 18	T,S
mmu-miR-107	Fgf10	-2.06378	0.00558014	NM_008002, NP_032028	fibroblast growth factor 10	T,R
mmu-miR-107	Flot2	3.48923	0.0200232	NM_001040403, NM_008028, NP_001035493, NP_032054	flotillin 2	T,R
mmu-miR-107	Flot2	3.48923	0.0200232	flotillin 2	T,S
mmu-miR-107	Flot2	3.48923	0.0200232	NM_001040403, NM_008028, NP_001035493, NP_032054	flotillin 2	T,S,R
mmu-miR-107	Flot2	3.48923	0.0200232	NM_001040403, NM_008028, NP_001035493, NP_032054	flotillin 2	S,R
mmu-miR-107	Gpr63	-2.03369	0.0212923	NM_030733, NP_109658	G protein-coupled receptor 63	T,R
mmu-miR-107	Gpr63	-2.03369	0.0212923	G protein-coupled receptor 63	T,S
mmu-miR-107	Gpr63	-2.03369	0.0212923	NM_030733, NP_109658	G protein-coupled receptor 63	T,S,R
mmu-miR-107	Gpr63	-2.03369	0.0212923	NM_030733, NP_109658	G protein-coupled receptor 63	S,R
mmu-miR-107	Gria1	-1.01475	0.00564337	NM_001113325, NM_008165, NP_001106796, NP_032191	glutamate receptor, ionotropic, AMPA1 (alpha 1)	T,R
mmu-miR-107	Hdac9	4.47836	0.00813286	NM_024124, NP_077038	histone deacetylase 9	T,R
mmu-miR-107	Hlf	1.75538	0.0122084	NM_172563, NP_766151	hepatic leukemia factor	T,R
mmu-miR-107	Hlf	1.75538	0.0122084	hepatic leukemia factor	T,S
mmu-miR-107	Hlf	1.75538	0.0122084	NM_172563, NP_766151	hepatic leukemia factor	T,S,R
mmu-miR-107	Hlf	1.75538	0.0122084	NM_172563, NP_766151	hepatic leukemia factor	S,R
mmu-miR-107	Hsd17b7	-4.48452	0.0146145	NM_010476, NP_034606	hydroxysteroid (17-beta) dehydrogenase 7	T,R
mmu-miR-107	Hsd17b7	-4.48452	0.0146145	NM_010476, NP_034606	hydroxysteroid (17-beta) dehydrogenase 7	T,D,R
mmu-miR-107	Hsd17b7	-4.48452	0.0146145	NM_010476, NP_034606	hydroxysteroid (17-beta) dehydrogenase 7	D,R
mmu-miR-107	Jakmip2	-1.36537	0.0279437	janus kinase and microtubule interacting protein 2	T,S
mmu-miR-107	Kit	1.17313	0.00830407	NM_001122733, NM_021099, NP_001116205, NP_066922	kit oncogene	T,R
mmu-miR-107	Micall1	-1.89181	0.00773892	NM_177461, NP_803412	microtubule associated monoxygenase, calponin and LIM domain containing -like 1	T,R
mmu-miR-107	Micall1	-1.89181	0.00773892	NM_177461, NP_803412	microtubule associated monoxygenase, calponin and LIM domain containing -like 1	T,D,R
mmu-miR-107	Micall1	-1.89181	0.00773892	NM_177461, NP_803412	microtubule associated monoxygenase, calponin and LIM domain containing -like 1	D,R
mmu-miR-107	Nlgn1	-2.34146	0.0111507	NM_138666, NP_619607	neuroligin 1	T,R
mmu-miR-107	Nlrx1	-1.97163	0.0250259	NM_178420, NP_848507	NLR family member X1	T,R
mmu-miR-107	Nr2c2	-1.39164	0.00702655	nuclear receptor subfamily 2, group C, member 2	T,S
mmu-miR-107	Pde4b	-2.85274	0.0437815	NM_019840, NP_062814	phosphodiesterase 4B, cAMP specific	T,R
mmu-miR-107	Pi4kb	-1.53666	0.0252072	NM_175356, NP_780565	phosphatidylinositol 4-kinase, catalytic, beta polypeptide	T,R
mmu-miR-107	Pi4kb	-1.53666	0.0252072	phosphatidylinositol 4-kinase, catalytic, beta polypeptide	T,S
mmu-miR-107	Pi4kb	-1.53666	0.0252072	NM_175356, NP_780565	phosphatidylinositol 4-kinase, catalytic, beta polypeptide	T,S,R
mmu-miR-107	Pi4kb	-1.53666	0.0252072	NM_175356, NP_780565	phosphatidylinositol 4-kinase, catalytic, beta polypeptide	S,R
mmu-miR-107	Prei4	2.39744	0.0239879	NM_001042671, NM_001042672, NM_028802, NP_001036136, NP_001036137, NP_083078	preimplantation protein 4	T,R
mmu-miR-107	Prkce	1.93777	0.0230632	protein kinase C, epsilon	T,S
mmu-miR-107	Rab6	1.18577	0.000157599	NM_024287, NP_077249	RAB6, member RAS oncogene family	T,R
mmu-miR-107	Rab9b	-5.78745	0.00049429	NM_176971, NP_795945	RAB9B, member RAS oncogene family	T,R
mmu-miR-107	Saps2	1.59761	0.0279783	NM_026813, NM_027805, NP_081089, NP_082081	SAPS domain family, member 2	T,R
mmu-miR-107	Saps2	1.59761	0.0279783	SAPS domain family, member 2	T,S
mmu-miR-107	Saps2	1.59761	0.0279783	NM_026813, NM_027805, NP_081089, NP_082081	SAPS domain family, member 2	T,S,R
mmu-miR-107	Saps2	1.59761	0.0279783	NM_026813, NM_027805, NP_081089, NP_082081	SAPS domain family, member 2	S,R
mmu-miR-107	Setd7	-4.39848	0.0291979	NM_080793, NP_542983	SET domain containing (lysine methyltransferase) 7	T,R
mmu-miR-107	Slc8a1	1.07989	0.0438324	NM_001112798, NM_011406, NP_001106269, NP_035536	solute carrier family 8 (sodium/calcium exchanger), member 1	T,R
mmu-miR-107	Smurf1	-1.53691	0.0221558	NM_001038627, NM_029438, NP_001033716, NP_083714	SMAD specific E3 ubiquitin protein ligase 1	T,R
mmu-miR-107	Sox6	4.84226	0.000108937	NM_001025559, NM_001025560, NM_011445, NP_001020730, NP_001020731, NP_035575	SRY-box containing gene 6	T,R
mmu-miR-107	Stxbp1	1.14983	0.0410275	NM_001113569, NM_009295, NP_001107041, NP_033321	syntaxin binding protein 1	T,R
mmu-miR-107	Zbtb10	-2.02258	0.0279765	zinc finger and BTB domain containing 10	T,S
mmu-miR-107	Zfp185	-1.23104	4.8749e-05	NM_001109043, NM_009549, NP_001102513, NP_033575	zinc finger protein 185	T,R
mmu-miR-107	Zfp654	-1.29443	0.0288485	NM_028059, NP_082335	zinc finger protein 654	D,R
mmu-miR-107	Zfp711	-1.67829	0.00910166	NM_177747, NP_808415	zinc finger protein 711	T,R
mmu-miR-107	Zfp711	-1.67829	0.00910166	NM_177747, NP_808415	zinc finger protein 711	T,D,R
mmu-miR-107	Zfp711	-1.67829	0.00910166	NM_177747, NP_808415	zinc finger protein 711	D,R
mmu-miR-10a	Arl13a	-2.63006	0.0343357	XM_136037, XM_904411, XP_136037, XP_909504	ADP-ribosylation factor-like 13A	T,R
mmu-miR-10a	Calcr	-2.61929	0.00813218	NM_001042725, NM_007588, NP_001036190, NP_031614	calcitonin receptor	T,R
mmu-miR-10a	Cdc42bpa	-1.43494	0.0453717	XM_975852, XM_975917, XM_975992, XM_976025, XM_976101, XM_976135, XM_991179, XM_991198, XM_991226, XM_991276, XP_980946, XP_981011, XP_981086, XP_981119, XP_981195, XP_981229, XP_996273, XP_996292, XP_996320, XP_996370	CDC42 binding protein kinase alpha	T,R
mmu-miR-10a	Clcf1	-3.09933	0.00415518	NM_019952, NP_064336	cardiotrophin-like cytokine factor 1	T,R
mmu-miR-10a	Gli2	-2.13448	0.00882149	NM_001081125, NP_001074594	GLI-Kruppel family member GLI2	T,R
mmu-miR-10a	Igsf1	1.49479	0.00765713	NM_177591, NM_177915, NM_183335, NM_183336, NP_808259, NP_808583, NP_899178, NP_899179	immunoglobulin superfamily, member 1	T,R
mmu-miR-10a	Ltbp1	-5.18533	0.0104085	NM_019919, NM_206958, NP_064303, NP_996841	latent transforming growth factor beta binding protein 1	T,R
mmu-miR-10a	Ly6c1	1.30489	0.00138312	NM_010741, NP_034871	lymphocyte antigen 6 complex, locus C1	T,R
mmu-miR-10a	Map4k5	3.93471	0.0186726	NM_024275, NM_201519, NP_077237, NP_958927	mitogen-activated protein kinase kinase kinase kinase 5	T,R
mmu-miR-10a	Mmd2	2.07058	0.0226527	NM_175217, NP_780426	monocyte to macrophage differentiation-associated 2	T,R
mmu-miR-10a	Odz2	1.98828	0.032512	NM_011856, NP_035986	odd Oz/ten-m homolog 2 (Drosophila)	T,R
mmu-miR-10a	Pou2f1	-1.52655	0.00792104	NM_011137, NM_198932, NM_198933, NM_198934, NP_035267, NP_945150, NP_945151, NP_945152	POU domain, class 2, transcription factor 1	T,R
mmu-miR-10a	Prei4	2.39744	0.0239879	NM_001042671, NM_001042672, NM_028802, NP_001036136, NP_001036137, NP_083078	preimplantation protein 4	T,R
mmu-miR-10a	Rhpn2	-1.17161	0.000265422	NM_027897, NP_082173	rhophilin, Rho GTPase binding protein 2	T,R
mmu-miR-10a	Ring1	5.25614	0.00482357	NM_009066, NP_033092	ring finger protein 1	T,R
mmu-miR-10a	Scd4	-1.23407	0.0136324	NM_183216, NP_899039	stearoyl-coenzyme A desaturase 4	T,R
mmu-miR-10a	Scn3a	3.5578	0.0139083	NM_018732, NP_061202	sodium channel, voltage-gated, type III, alpha	T,R
mmu-miR-10a	Sema4c	-1.64439	0.0100802	NM_001126047, NP_001119519, XM_898566, XM_985534, XP_903659, XP_990628	sema domain, immunoglobulin domain (Ig), transmembrane domain (TM) and short cytoplasmic domain, (semaphorin) 4C	T,R
mmu-miR-10a	Slc44a1	2.37826	0.0479441	NM_133891, NP_598652	solute carrier family 44, member 1	T,R
mmu-miR-10a	Slc8a1	1.07989	0.0438324	NM_001112798, NM_011406, NP_001106269, NP_035536	solute carrier family 8 (sodium/calcium exchanger), member 1	T,R
mmu-miR-10a	Sorcs2	-1.1018	0.0236068	NM_030889, NP_112151	sortilin-related VPS10 domain containing receptor 2	T,R
mmu-miR-10a	Syne1	-2.59092	0.0114088	NM_001079686, NM_022027, NM_153399, NP_001073154, NP_071310, NP_700448	synaptic nuclear envelope 1	T,R
mmu-miR-10a	Tns1	-1.41085	0.0187159	XM_619639, XM_984786, XP_619639, XP_989880	tensin 1	T,R
mmu-miR-10a	Zfp445	-2.12444	0.0229717	NM_173364, NP_775540	zinc finger protein 445	T,R
mmu-miR-10b	Calcr	-2.61929	0.00813218	NM_001042725, NM_007588, NP_001036190, NP_031614	calcitonin receptor	T,R
mmu-miR-10b	Cdc42bpa	-1.43494	0.0453717	XM_975852, XM_975917, XM_975992, XM_976025, XM_976101, XM_976135, XM_991179, XM_991198, XM_991226, XM_991276, XP_980946, XP_981011, XP_981086, XP_981119, XP_981195, XP_981229, XP_996273, XP_996292, XP_996320, XP_996370	CDC42 binding protein kinase alpha	T,R
mmu-miR-10b	Gli2	-2.13448	0.00882149	NM_001081125, NP_001074594	GLI-Kruppel family member GLI2	T,R
mmu-miR-10b	Gtf2i	-2.26848	0.0183852	NM_001080746, NM_001080747, NM_001080748, NM_001080749, NM_010365, NP_001074215, NP_001074216, NP_001074217, NP_001074218, NP_034495	general transcription factor II I	T,R
mmu-miR-10b	Ly6c1	1.30489	0.00138312	NM_010741, NP_034871	lymphocyte antigen 6 complex, locus C1	T,R
mmu-miR-10b	Map4k5	3.93471	0.0186726	NM_024275, NM_201519, NP_077237, NP_958927	mitogen-activated protein kinase kinase kinase kinase 5	T,R
mmu-miR-10b	Odz2	1.98828	0.032512	NM_011856, NP_035986	odd Oz/ten-m homolog 2 (Drosophila)	T,R
mmu-miR-10b	Pou2f1	-1.52655	0.00792104	NM_011137, NM_198932, NM_198933, NM_198934, NP_035267, NP_945150, NP_945151, NP_945152	POU domain, class 2, transcription factor 1	T,R
mmu-miR-10b	Rhpn2	-1.17161	0.000265422	NM_027897, NP_082173	rhophilin, Rho GTPase binding protein 2	T,R
mmu-miR-10b	Slc44a1	2.37826	0.0479441	NM_133891, NP_598652	solute carrier family 44, member 1	T,R
mmu-miR-10b	Slc8a1	1.07989	0.0438324	NM_001112798, NM_011406, NP_001106269, NP_035536	solute carrier family 8 (sodium/calcium exchanger), member 1	T,R
mmu-miR-10b	Sorcs2	-1.1018	0.0236068	NM_030889, NP_112151	sortilin-related VPS10 domain containing receptor 2	T,R
mmu-miR-10b	Syne1	-2.59092	0.0114088	NM_001079686, NM_022027, NM_153399, NP_001073154, NP_071310, NP_700448	synaptic nuclear envelope 1	T,R
mmu-miR-1187	Arpp21	-1.83956	0.000588834	NM_028755, NM_033264, NP_083031, NP_150289	cyclic AMP-regulated phosphoprotein, 21	D,R
mmu-miR-1187	Fndc3a	3.2062	0.0127842	NM_207636, NP_997519	fibronectin type III domain containing 3A	D,R
mmu-miR-1187	Gabrb3	-4.03677	0.0223493	NM_001038701, NM_008071, NP_001033790, NP_032097	gamma-aminobutyric acid (GABA-A) receptor, subunit beta 3	D,R
mmu-miR-1187	Rab9b	-5.78745	0.00049429	NM_176971, NP_795945	RAB9B, member RAS oncogene family	D,R
mmu-miR-1191	Cdkl2	-1.06434	0.00879752	NM_016912, NM_177270, NP_058608, NP_796244	cyclin-dependent kinase-like 2 (CDC2-related kinase)	D,R
mmu-miR-1191	Edil3	2.68546	0.00913382	NM_001037987, NM_010103, NP_001033076, NP_034233	EGF-like repeats and discoidin I-like domains 3	D,R
mmu-miR-1191	Gria2	-4.77844	0.0113428	NM_001039195, NM_001083806, NM_013540, NP_001034284, NP_001077275, NP_038568	glutamate receptor, ionotropic, AMPA2 (alpha 2)	D,R
mmu-miR-1191	Picalm	2.30214	7e-09	NM_146194, NP_666306	phosphatidylinositol binding clathrin assembly protein	D,R
mmu-miR-1192	2010-09-07	-1.64366	0.0433214	septin 7	S,D
mmu-miR-1192	Arid1b	-2.35084	0.0169827	NM_001085355, NP_001078824, XM_001474848, XM_139711, XM_888675, XM_983766, XP_001474898, XP_139711, XP_893768, XP_988860	AT rich interactive domain 1B (SWI-like)	D,R
mmu-miR-1192	Atad2b	1.17129	0.0267572	NM_001099628, NP_001093098, XM_001472910, XM_001480129, XP_001472960, XP_001480179	ATPase family, AAA domain containing 2B	D,R
mmu-miR-1192	Atp6v1a	1.02798	0.00521165	NM_007508, NP_031534	ATPase, H+ transporting, lysosomal V1 subunit A	D,R
mmu-miR-1192	Camsap1l1	-3.45479	0.00238241	NM_001081360, NP_001074829	calmodulin regulated spectrin-associated protein 1-like 1	D,R
mmu-miR-1192	Cdk6	-1.23691	0.0449227	NM_009873, NP_034003	cyclin-dependent kinase 6	D,R
mmu-miR-1192	Cdk6	-1.23691	0.0449227	NM_009873, NP_034003	cyclin-dependent kinase 6	S,R
mmu-miR-1192	Cdk6	-1.23691	0.0449227	cyclin-dependent kinase 6	S,D
mmu-miR-1192	Cdk6	-1.23691	0.0449227	NM_009873, NP_034003	cyclin-dependent kinase 6	S,D,R
mmu-miR-1192	Chd9	-1.59494	0.0284639	NM_177224, NP_796198	chromodomain helicase DNA binding protein 9	D,R
mmu-miR-1192	Clcf1	-3.09933	0.00415518	NM_019952, NP_064336	cardiotrophin-like cytokine factor 1	S,R
mmu-miR-1192	Cpeb3	2.69544	0.0256746	NM_198300, NP_938042	cytoplasmic polyadenylation element binding protein 3	D,R
mmu-miR-1192	Dcbld2	-2.04345	0.0196998	NM_028523, NP_082799	discoidin, CUB and LCCL domain containing 2	S,R
mmu-miR-1192	Fndc3a	3.2062	0.0127842	NM_207636, NP_997519	fibronectin type III domain containing 3A	D,R
mmu-miR-1192	Foxo1	-1.33192	0.010162	NM_019739, NP_062713	forkhead box O1	S,R
mmu-miR-1192	Gria2	-4.77844	0.0113428	NM_001039195, NM_001083806, NM_013540, NP_001034284, NP_001077275, NP_038568	glutamate receptor, ionotropic, AMPA2 (alpha 2)	D,R
mmu-miR-1192	Hlf	1.75538	0.0122084	NM_172563, NP_766151	hepatic leukemia factor	D,R
mmu-miR-1192	Lonrf3	2.60012	0.0429722	NM_028894, NP_083170	LON peptidase N-terminal domain and ring finger 3	D,R
mmu-miR-1192	Map4k5	3.93471	0.0186726	NM_024275, NM_201519, NP_077237, NP_958927	mitogen-activated protein kinase kinase kinase kinase 5	D,R
mmu-miR-1192	Mid2	1.82991	0.0134798	NM_011845, NP_035975	midline 2	D,R
mmu-miR-1192	Odz2	1.98828	0.032512	NM_011856, NP_035986	odd Oz/ten-m homolog 2 (Drosophila)	S,R
mmu-miR-1192	Pcdh9	-5.34748	0.00082328	NM_001081377, NP_001074846	protocadherin 9	S,R
mmu-miR-1192	Rfx4	3.12237	0.0201473	NM_001024918, NM_027689, NP_001020089, NP_081965	regulatory factor X, 4 (influences HLA class II expression)	S,R
mmu-miR-1192	Rheb	1.09472	6.515e-06	NM_053075, NP_444305	RAS-homolog enriched in brain	D,R
mmu-miR-1192	Rheb	1.09472	6.515e-06	NM_053075, NP_444305	RAS-homolog enriched in brain	S,R
mmu-miR-1192	Rheb	1.09472	6.515e-06	RAS-homolog enriched in brain	S,D
mmu-miR-1192	Rheb	1.09472	6.515e-06	NM_053075, NP_444305	RAS-homolog enriched in brain	S,D,R
mmu-miR-1192	Scd4	-1.23407	0.0136324	NM_183216, NP_899039	stearoyl-coenzyme A desaturase 4	D,R
mmu-miR-1192	Scn3a	3.5578	0.0139083	NM_018732, NP_061202	sodium channel, voltage-gated, type III, alpha	D,R
mmu-miR-1192	Sesn3	1.66102	0.0161133	NM_030261, NP_084537	sestrin 3	D,R
mmu-miR-1192	Slc8a1	1.07989	0.0438324	NM_001112798, NM_011406, NP_001106269, NP_035536	solute carrier family 8 (sodium/calcium exchanger), member 1	D,R
mmu-miR-1192	Slitrk5	-2.81104	0.0167866	NM_029273, NM_198865, NP_083549, NP_942565	SLIT and NTRK-like family, member 5	D,R
mmu-miR-1192	Sox6	4.84226	0.000108937	NM_001025559, NM_001025560, NM_011445, NP_001020730, NP_001020731, NP_035575	SRY-box containing gene 6	D,R
mmu-miR-1192	Thumpd1	-1.06862	0.00756079	NM_145585, NP_663560	THUMP domain containing 1	D,R
mmu-miR-1192	Zfhx4	-1.5232	0.00962954	NM_030708, NP_109633	zinc finger homeodomain 4	D,R
mmu-miR-1192	Zfhx4	-1.5232	0.00962954	NM_030708, NP_109633	zinc finger homeodomain 4	S,R
mmu-miR-1192	Zfhx4	-1.5232	0.00962954	zinc finger homeodomain 4	S,D
mmu-miR-1192	Zfhx4	-1.5232	0.00962954	NM_030708, NP_109633	zinc finger homeodomain 4	S,D,R
mmu-miR-1192	Zfp518	-2.84718	0.00650763	NM_028319, NP_082595	zinc finger protein 518	D,R
mmu-miR-1192	Zfp654	-1.29443	0.0288485	NM_028059, NP_082335	zinc finger protein 654	D,R
mmu-miR-1192	Zmat3	2.72768	0.0481216	NM_009517, NP_033543	zinc finger matrin type 3	D,R
mmu-miR-1194	Cpeb3	2.69544	0.0256746	NM_198300, NP_938042	cytoplasmic polyadenylation element binding protein 3	D,R
mmu-miR-1194	Dgkb	-1.23217	0.00385667	NM_178681, NP_848796	diacylglycerol kinase, beta	D,R
mmu-miR-1194	Lhfpl3	-2.00075	0.0481354	NM_001081231, NP_001074700	lipoma HMGIC fusion partner-like 3	D,R
mmu-miR-1194	Spire1	1.36857	0.000673994	NM_176832, NM_194355, NP_789802, NP_919336	spire homolog 1 (Drosophila)	D,R
mmu-miR-1194	Zfp622	1.48079	0.0443616	NM_144523, NP_653106	zinc finger protein 622	D,R
mmu-miR-1194	Zfp711	-1.67829	0.00910166	NM_177747, NP_808415	zinc finger protein 711	D,R
mmu-miR-1196	Arpp21	-1.83956	0.000588834	NM_028755, NM_033264, NP_083031, NP_150289	cyclic AMP-regulated phosphoprotein, 21	D,R
mmu-miR-1196	Cdkl2	-1.06434	0.00879752	NM_016912, NM_177270, NP_058608, NP_796244	cyclin-dependent kinase-like 2 (CDC2-related kinase)	D,R
mmu-miR-1196	Mid2	1.82991	0.0134798	NM_011845, NP_035975	midline 2	D,R
mmu-miR-1196	Mllt10	-1.23673	0.0257408	NM_010804, NP_034934	myeloid/lymphoid or mixed-lineage leukemia (trithorax homolog, Drosophila); translocated to, 10	D,R
mmu-miR-1196	Mysm1	-1.69811	0.0174049	NM_177239, NP_796213	myb-like, SWIRM and MPN domains 1	D,R
mmu-miR-1196	Ptprz1	-1.133	0.0118681	NM_001081306, NP_001074775	protein tyrosine phosphatase, receptor type Z, polypeptide 1	D,R
mmu-miR-1196	Slc8a1	1.07989	0.0438324	NM_001112798, NM_011406, NP_001106269, NP_035536	solute carrier family 8 (sodium/calcium exchanger), member 1	D,R
mmu-miR-1197	Clec4d	-3.06583	0.00233774	NM_010819, NP_034949	C-type lectin domain family 4, member d	D,R
mmu-miR-1197	Picalm	2.30214	7e-09	NM_146194, NP_666306	phosphatidylinositol binding clathrin assembly protein	D,R
mmu-miR-1198	Angpt2	1.14721	0.0397022	NM_007426, NP_031452	angiopoietin 2	D,R
mmu-miR-1198	Atad2b	1.17129	0.0267572	NM_001099628, NP_001093098, XM_001472910, XM_001480129, XP_001472960, XP_001480179	ATPase family, AAA domain containing 2B	D,R
mmu-miR-1198	Edil3	2.68546	0.00913382	NM_001037987, NM_010103, NP_001033076, NP_034233	EGF-like repeats and discoidin I-like domains 3	D,R
mmu-miR-1198	Enpp6	1.14458	0.029106	NM_177304, NP_796278	ectonucleotide pyrophosphatase/phosphodiesterase 6	D,R
mmu-miR-1198	Gbe1	-1.03414	0.039525	NM_028803, NP_083079	glucan (1,4-alpha-), branching enzyme 1	D,R
mmu-miR-1198	Gprasp1	5.90258	0.000334202	NM_001004359, NM_001005385, NM_026081, NP_001004359, NP_001005385, NP_080357	G protein-coupled receptor associated sorting protein 1	D,R
mmu-miR-1198	Ppm1d	-1.48014	0.0034507	NM_016910, NP_058606	protein phosphatase 1D magnesium-dependent, delta isoform	D,R
mmu-miR-1198	Rasef	-4.05363	0.0276413	NM_001017427, NP_001017427	RAS and EF hand domain containing	D,R
mmu-miR-1198	Slc8a1	1.07989	0.0438324	NM_001112798, NM_011406, NP_001106269, NP_035536	solute carrier family 8 (sodium/calcium exchanger), member 1	D,R
mmu-miR-1198	Sox21	-1.38889	0.022005	NM_145464, NM_177753, NP_663439, NP_808421	SRY-box containing gene 21	D,R
mmu-miR-1199	Cer1	1.54608	0.00584732	NM_009887, NP_034017	cerberus 1 homolog (Xenopus laevis)	D,R
mmu-miR-1199	Rasef	-4.05363	0.0276413	NM_001017427, NP_001017427	RAS and EF hand domain containing	D,R
mmu-miR-1199	Zfhx4	-1.5232	0.00962954	NM_030708, NP_109633	zinc finger homeodomain 4	D,R
mmu-miR-122	Foxp2	-4.74812	0.0317883	NM_053242, NM_212435, NP_444472, NP_997600	forkhead box P2	S,R
mmu-miR-122	Lrat	-4.12414	0.0287205	NM_023624, NP_076113	lecithin-retinol acyltransferase (phosphatidylcholine-retinol-O-acyltransferase)	D,R
mmu-miR-1224	Kdr	1.53999	0.00772307	NM_010612, NP_034742	kinase insert domain protein receptor	D,R
mmu-miR-1224	Prpf4b	2.51222	0.0208147	NM_013830, NP_038858	PRP4 pre-mRNA processing factor 4 homolog B (yeast)	D,R
mmu-miR-124	Atad2b	1.17129	0.0267572	NM_001099628, NP_001093098, XM_001472910, XM_001480129, XP_001472960, XP_001480179	ATPase family, AAA domain containing 2B	S,R
mmu-miR-124	Chic1	-8.30659	0.000251338	NM_009767, NP_033897	cysteine-rich hydrophobic domain 1	D,R
mmu-miR-124	Chic1	-8.30659	0.000251338	NM_009767, NP_033897	cysteine-rich hydrophobic domain 1	S,R
mmu-miR-124	Chic1	-8.30659	0.000251338	cysteine-rich hydrophobic domain 1	S,D
mmu-miR-124	Chic1	-8.30659	0.000251338	NM_009767, NP_033897	cysteine-rich hydrophobic domain 1	S,D,R
mmu-miR-124	Clcf1	-3.09933	0.00415518	NM_019952, NP_064336	cardiotrophin-like cytokine factor 1	S,R
mmu-miR-124	Cntn1	1.03163	0.00257444	NM_007727, NP_031753	contactin 1	S,R
mmu-miR-124	Ddx6	-3.63712	0.00101032	DEAD (Asp-Glu-Ala-Asp) box polypeptide 6	S,D
mmu-miR-124	Flot2	3.48923	0.0200232	NM_001040403, NM_008028, NP_001035493, NP_032054	flotillin 2	D,R
mmu-miR-124	Flot2	3.48923	0.0200232	NM_001040403, NM_008028, NP_001035493, NP_032054	flotillin 2	S,R
mmu-miR-124	Flot2	3.48923	0.0200232	flotillin 2	S,D
mmu-miR-124	Flot2	3.48923	0.0200232	NM_001040403, NM_008028, NP_001035493, NP_032054	flotillin 2	S,D,R
mmu-miR-124	Frmd8	-1.0859	0.0060511	FERM domain containing 8	S,D
mmu-miR-124	Gria2	-4.77844	0.0113428	NM_001039195, NM_001083806, NM_013540, NP_001034284, NP_001077275, NP_038568	glutamate receptor, ionotropic, AMPA2 (alpha 2)	D,R
mmu-miR-124	Gria2	-4.77844	0.0113428	NM_001039195, NM_001083806, NM_013540, NP_001034284, NP_001077275, NP_038568	glutamate receptor, ionotropic, AMPA2 (alpha 2)	S,R
mmu-miR-124	Gria2	-4.77844	0.0113428	glutamate receptor, ionotropic, AMPA2 (alpha 2)	S,D
mmu-miR-124	Gria2	-4.77844	0.0113428	NM_001039195, NM_001083806, NM_013540, NP_001034284, NP_001077275, NP_038568	glutamate receptor, ionotropic, AMPA2 (alpha 2)	S,D,R
mmu-miR-124	Myrip	1.35129	0.00346523	NM_144557, NP_653140	myosin VIIA and Rab interacting protein	S,R
mmu-miR-124	Ncoa4	1.38527	0.00871443	NM_001033988, NM_019744, NP_001029160, NP_062718	nuclear receptor coactivator 4	S,R
mmu-miR-124	Pcdh9	-5.34748	0.00082328	NM_001081377, NP_001074846	protocadherin 9	S,R
mmu-miR-124	Pde4b	-2.85274	0.0437815	NM_019840, NP_062814	phosphodiesterase 4B, cAMP specific	D,R
mmu-miR-124	Pde4b	-2.85274	0.0437815	NM_019840, NP_062814	phosphodiesterase 4B, cAMP specific	S,R
mmu-miR-124	Pde4b	-2.85274	0.0437815	phosphodiesterase 4B, cAMP specific	S,D
mmu-miR-124	Pde4b	-2.85274	0.0437815	NM_019840, NP_062814	phosphodiesterase 4B, cAMP specific	S,D,R
mmu-miR-124	Plxna3	-3.18443	0.0483104	NM_008883, NP_032909	plexin A3	S,R
mmu-miR-124	Ppl	-1.12451	0.000585596	periplakin	S,D
mmu-miR-124	Prkag2	3.18806	0.0384118	NM_145401, NP_663376	protein kinase, AMP-activated, gamma 2 non-catalytic subunit	S,R
mmu-miR-124	Ptbp2	-2.87984	0.00193998	NM_019550, NP_062423	polypyrimidine tract binding protein 2	D,R
mmu-miR-124	Ptbp2	-2.87984	0.00193998	NM_019550, NP_062423	polypyrimidine tract binding protein 2	S,R
mmu-miR-124	Ptbp2	-2.87984	0.00193998	polypyrimidine tract binding protein 2	S,D
mmu-miR-124	Ptbp2	-2.87984	0.00193998	NM_019550, NP_062423	polypyrimidine tract binding protein 2	S,D,R
mmu-miR-124	Ptprj	2.38845	0.0109703	NM_001135657, NM_008982, NP_001129129, NP_033008	protein tyrosine phosphatase, receptor type, J	S,R
mmu-miR-124	Ptprz1	-1.133	0.0118681	NM_001081306, NP_001074775	protein tyrosine phosphatase, receptor type Z, polypeptide 1	S,R
mmu-miR-124	Rasef	-4.05363	0.0276413	NM_001017427, NP_001017427	RAS and EF hand domain containing	D,R
mmu-miR-124	Rfx4	3.12237	0.0201473	NM_001024918, NM_027689, NP_001020089, NP_081965	regulatory factor X, 4 (influences HLA class II expression)	S,R
mmu-miR-124	Slc29a1	1.38413	0.00707538	NM_022880, NP_075018	solute carrier family 29 (nucleoside transporters), member 1	S,R
mmu-miR-124	Slitrk3	-2.50015	0.0257523	NM_198864, NP_942564	SLIT and NTRK-like family, member 3	S,R
mmu-miR-124	Slitrk5	-2.81104	0.0167866	NM_029273, NM_198865, NP_083549, NP_942565	SLIT and NTRK-like family, member 5	S,R
mmu-miR-124	Spire1	1.36857	0.000673994	NM_176832, NM_194355, NP_789802, NP_919336	spire homolog 1 (Drosophila)	S,R
mmu-miR-125a-3p	Arhgap10	-1.38262	0.0177591	NM_030113, NP_084389	Rho GTPase activating protein 10	S,R
mmu-miR-125a-3p	Ptprz1	-1.133	0.0118681	NM_001081306, NP_001074775	protein tyrosine phosphatase, receptor type Z, polypeptide 1	D,R
mmu-miR-125a-3p	Slc8a1	1.07989	0.0438324	NM_001112798, NM_011406, NP_001106269, NP_035536	solute carrier family 8 (sodium/calcium exchanger), member 1	S,R
mmu-miR-125a-3p	Syne1	-2.59092	0.0114088	NM_001079686, NM_022027, NM_153399, NP_001073154, NP_071310, NP_700448	synaptic nuclear envelope 1	D,R
mmu-miR-125a-3p	Yy1	-1.79712	0.0330585	NM_009537, NP_033563	YY1 transcription factor	D,R
mmu-miR-125a-3p	Yy1	-1.79712	0.0330585	NM_009537, NP_033563	YY1 transcription factor	S,R
mmu-miR-125a-3p	Yy1	-1.79712	0.0330585	YY1 transcription factor	S,D
mmu-miR-125a-3p	Yy1	-1.79712	0.0330585	NM_009537, NP_033563	YY1 transcription factor	S,D,R
mmu-miR-125a-5p	Rfxank	-1.19447	0.038672	NM_001025589, NM_011266, NP_001020760, NP_035396	regulatory factor X-associated ankyrin-containing protein	D,R
mmu-miR-125b-5p	Rfxank	-1.19447	0.038672	NM_001025589, NM_011266, NP_001020760, NP_035396	regulatory factor X-associated ankyrin-containing protein	D,R
mmu-miR-126-5p	Bat5	5.43211	0	NM_178592, NP_848707	HLA-B associated transcript 5	T,R
mmu-miR-126-5p	Brd8	2.18287	0.00239528	NM_030147, NP_084423	bromodomain containing 8	T,R
mmu-miR-126-5p	Brd8	2.18287	0.00239528	NM_030147, NP_084423	bromodomain containing 8	T,D,R
mmu-miR-126-5p	Brd8	2.18287	0.00239528	NM_030147, NP_084423	bromodomain containing 8	D,R
mmu-miR-126-5p	Ccl12	1.07626	0.00727972	NM_011331, NP_035461	chemokine (C-C motif) ligand 12	T,R
mmu-miR-126-5p	Chd9	-1.59494	0.0284639	NM_177224, NP_796198	chromodomain helicase DNA binding protein 9	T,R
mmu-miR-126-5p	Defb4	2.79625	0.0114641	NM_019728, NP_062702	defensin beta 4	T,R
mmu-miR-126-5p	Defb4	2.79625	0.0114641	NM_019728, NP_062702	defensin beta 4	T,D,R
mmu-miR-126-5p	Defb4	2.79625	0.0114641	NM_019728, NP_062702	defensin beta 4	D,R
mmu-miR-126-5p	Dgkb	-1.23217	0.00385667	NM_178681, NP_848796	diacylglycerol kinase, beta	T,R
mmu-miR-126-5p	Edil3	2.68546	0.00913382	NM_001037987, NM_010103, NP_001033076, NP_034233	EGF-like repeats and discoidin I-like domains 3	T,R
mmu-miR-126-5p	Edil3	2.68546	0.00913382	NM_001037987, NM_010103, NP_001033076, NP_034233	EGF-like repeats and discoidin I-like domains 3	T,D,R
mmu-miR-126-5p	Edil3	2.68546	0.00913382	NM_001037987, NM_010103, NP_001033076, NP_034233	EGF-like repeats and discoidin I-like domains 3	D,R
mmu-miR-126-5p	Enox2	1.72056	0.0455419	NM_145951, NP_666063	ecto-NOX disulfide-thiol exchanger 2	T,R
mmu-miR-126-5p	Fech	1.07349	0.00816703	NM_007998, NP_032024	ferrochelatase	T,R
mmu-miR-126-5p	Fech	1.07349	0.00816703	NM_007998, NP_032024	ferrochelatase	T,D,R
mmu-miR-126-5p	Fech	1.07349	0.00816703	NM_007998, NP_032024	ferrochelatase	D,R
mmu-miR-126-5p	Fgf10	-2.06378	0.00558014	NM_008002, NP_032028	fibroblast growth factor 10	T,R
mmu-miR-126-5p	Fgf10	-2.06378	0.00558014	NM_008002, NP_032028	fibroblast growth factor 10	T,D,R
mmu-miR-126-5p	Fgf10	-2.06378	0.00558014	NM_008002, NP_032028	fibroblast growth factor 10	D,R
mmu-miR-126-5p	Fndc3a	3.2062	0.0127842	NM_207636, NP_997519	fibronectin type III domain containing 3A	T,R
mmu-miR-126-5p	Gabrb3	-4.03677	0.0223493	NM_001038701, NM_008071, NP_001033790, NP_032097	gamma-aminobutyric acid (GABA-A) receptor, subunit beta 3	T,R
mmu-miR-126-5p	Gls	1.2342	0.031179	NM_001081081, NM_001113383, NP_001074550, NP_001106854	glutaminase	T,R
mmu-miR-126-5p	Gls	1.2342	0.031179	NM_001081081, NM_001113383, NP_001074550, NP_001106854	glutaminase	T,D,R
mmu-miR-126-5p	Gls	1.2342	0.031179	NM_001081081, NM_001113383, NP_001074550, NP_001106854	glutaminase	D,R
mmu-miR-126-5p	Gpm6b	-1.28513	0.0436468	NM_023122, NP_075611	glycoprotein m6b	T,R
mmu-miR-126-5p	Gria2	-4.77844	0.0113428	NM_001039195, NM_001083806, NM_013540, NP_001034284, NP_001077275, NP_038568	glutamate receptor, ionotropic, AMPA2 (alpha 2)	T,R
mmu-miR-126-5p	Gria2	-4.77844	0.0113428	NM_001039195, NM_001083806, NM_013540, NP_001034284, NP_001077275, NP_038568	glutamate receptor, ionotropic, AMPA2 (alpha 2)	T,D,R
mmu-miR-126-5p	Gria2	-4.77844	0.0113428	NM_001039195, NM_001083806, NM_013540, NP_001034284, NP_001077275, NP_038568	glutamate receptor, ionotropic, AMPA2 (alpha 2)	D,R
mmu-miR-126-5p	Hdac9	4.47836	0.00813286	NM_024124, NP_077038	histone deacetylase 9	T,R
mmu-miR-126-5p	Hlf	1.75538	0.0122084	NM_172563, NP_766151	hepatic leukemia factor	T,R
mmu-miR-126-5p	Igsf1	1.49479	0.00765713	NM_177591, NM_177915, NM_183335, NM_183336, NP_808259, NP_808583, NP_899178, NP_899179	immunoglobulin superfamily, member 1	T,R
mmu-miR-126-5p	Inpp4a	2.0738	0.0070501	NM_030266, NM_172971, NP_084542, NP_766559	inositol polyphosphate-4-phosphatase, type I	T,R
mmu-miR-126-5p	Kcnd3	1.18368	0.0383872	NM_001039347, NM_019931, NP_001034436, NP_064315	potassium voltage-gated channel, Shal-related family, member 3	T,R
mmu-miR-126-5p	Lonrf3	2.60012	0.0429722	NM_028894, NP_083170	LON peptidase N-terminal domain and ring finger 3	T,R
mmu-miR-126-5p	Map3k12	-1.21911	0.00376722	NM_009582, NP_033608	mitogen-activated protein kinase kinase kinase 12	T,R
mmu-miR-126-5p	Mid2	1.82991	0.0134798	NM_011845, NP_035975	midline 2	T,R
mmu-miR-126-5p	Myrip	1.35129	0.00346523	NM_144557, NP_653140	myosin VIIA and Rab interacting protein	T,R
mmu-miR-126-5p	Myrip	1.35129	0.00346523	NM_144557, NP_653140	myosin VIIA and Rab interacting protein	T,D,R
mmu-miR-126-5p	Myrip	1.35129	0.00346523	NM_144557, NP_653140	myosin VIIA and Rab interacting protein	D,R
mmu-miR-126-5p	Mysm1	-1.69811	0.0174049	NM_177239, NP_796213	myb-like, SWIRM and MPN domains 1	T,R
mmu-miR-126-5p	Neurog2	1.65296	0.0275043	NM_009718, NP_033848	neurogenin 2	T,R
mmu-miR-126-5p	Prlr	1.21001	0.0424893	NM_011169, NP_035299	prolactin receptor	T,R
mmu-miR-126-5p	Prpf4b	2.51222	0.0208147	NM_013830, NP_038858	PRP4 pre-mRNA processing factor 4 homolog B (yeast)	T,R
mmu-miR-126-5p	Ptprz1	-1.133	0.0118681	NM_001081306, NP_001074775	protein tyrosine phosphatase, receptor type Z, polypeptide 1	T,R
mmu-miR-126-5p	Rab9b	-5.78745	0.00049429	NM_176971, NP_795945	RAB9B, member RAS oncogene family	T,R
mmu-miR-126-5p	Rbm35a	-1.27823	0.0451831	NM_194055, NP_918944	RNA binding motif protein 35A	T,R
mmu-miR-126-5p	Rfx4	3.12237	0.0201473	NM_001024918, NM_027689, NP_001020089, NP_081965	regulatory factor X, 4 (influences HLA class II expression)	T,R
mmu-miR-126-5p	Rfx4	3.12237	0.0201473	NM_001024918, NM_027689, NP_001020089, NP_081965	regulatory factor X, 4 (influences HLA class II expression)	T,D,R
mmu-miR-126-5p	Rfx4	3.12237	0.0201473	NM_001024918, NM_027689, NP_001020089, NP_081965	regulatory factor X, 4 (influences HLA class II expression)	D,R
mmu-miR-126-5p	Rngtt	1.57115	0.0101624	NM_011884, NP_036014	RNA guanylyltransferase and 5'-phosphatase	T,R
mmu-miR-126-5p	Sema3c	-1.21311	0.000862199	NM_013657, NP_038685	sema domain, immunoglobulin domain (Ig), short basic domain, secreted, (semaphorin) 3C	T,R
mmu-miR-126-5p	Sema3c	-1.21311	0.000862199	NM_013657, NP_038685	sema domain, immunoglobulin domain (Ig), short basic domain, secreted, (semaphorin) 3C	T,D,R
mmu-miR-126-5p	Sema3c	-1.21311	0.000862199	NM_013657, NP_038685	sema domain, immunoglobulin domain (Ig), short basic domain, secreted, (semaphorin) 3C	D,R
mmu-miR-126-5p	Slc44a1	2.37826	0.0479441	NM_133891, NP_598652	solute carrier family 44, member 1	T,R
mmu-miR-126-5p	Slc8a1	1.07989	0.0438324	NM_001112798, NM_011406, NP_001106269, NP_035536	solute carrier family 8 (sodium/calcium exchanger), member 1	T,R
mmu-miR-126-5p	Syne1	-2.59092	0.0114088	NM_001079686, NM_022027, NM_153399, NP_001073154, NP_071310, NP_700448	synaptic nuclear envelope 1	T,R
mmu-miR-126-5p	Usp18	1.57765	0.0116007	NM_011909, NP_036039	ubiquitin specific peptidase 18	T,R
mmu-miR-126-5p	Zfhx4	-1.5232	0.00962954	NM_030708, NP_109633	zinc finger homeodomain 4	T,R
mmu-miR-126-5p	Zfhx4	-1.5232	0.00962954	NM_030708, NP_109633	zinc finger homeodomain 4	T,D,R
mmu-miR-126-5p	Zfhx4	-1.5232	0.00962954	NM_030708, NP_109633	zinc finger homeodomain 4	D,R
mmu-miR-127	Dvl2	-1.28623	0.00683156	NM_007888, NP_031914	dishevelled 2, dsh homolog (Drosophila)	T,R
mmu-miR-127	G630016D24Rik	-2.14812	0.00579935	NM_001033805, NP_001028977	RIKEN cDNA G630016D24 gene	T,R
mmu-miR-127	Lig3	-2.59322	0.0453371	NM_010716, NP_034846	ligase III, DNA, ATP-dependent	T,R
mmu-miR-128	Aldh1l2	2.98055	0.00660515	NM_153543, NP_705771	aldehyde dehydrogenase 1 family, member L2	D,R
mmu-miR-128	Arid1b	-2.35084	0.0169827	NM_001085355, NP_001078824, XM_001474848, XM_139711, XM_888675, XM_983766, XP_001474898, XP_139711, XP_893768, XP_988860	AT rich interactive domain 1B (SWI-like)	S,R
mmu-miR-128	Arpp21	-1.83956	0.000588834	NM_028755, NM_033264, NP_083031, NP_150289	cyclic AMP-regulated phosphoprotein, 21	D,R
mmu-miR-128	Dnajb4	3.05365	0.0117776	NM_025926, NM_027287, NP_080202, NP_081563	DnaJ (Hsp40) homolog, subfamily B, member 4	D,R
mmu-miR-128	Dvl2	-1.28623	0.00683156	NM_007888, NP_031914	dishevelled 2, dsh homolog (Drosophila)	S,R
mmu-miR-128	Elmo1	2.12776	0.00178246	NM_080288, NM_198093, NP_525027, NP_932761	engulfment and cell motility 1, ced-12 homolog (C. elegans)	S,R
mmu-miR-128	Gria1	-1.01475	0.00564337	NM_001113325, NM_008165, NP_001106796, NP_032191	glutamate receptor, ionotropic, AMPA1 (alpha 1)	S,R
mmu-miR-128	Igj	-4.57766	0.0109586	NM_152839, NP_690052	immunoglobulin joining chain	D,R
mmu-miR-128	Klhdc8a	-1.14685	0.011084	NM_144810, NP_659059	kelch domain containing 8A	S,R
mmu-miR-128	Map4k5	3.93471	0.0186726	NM_024275, NM_201519, NP_077237, NP_958927	mitogen-activated protein kinase kinase kinase kinase 5	S,R
mmu-miR-128	Mllt10	-1.23673	0.0257408	NM_010804, NP_034934	myeloid/lymphoid or mixed-lineage leukemia (trithorax homolog, Drosophila); translocated to, 10	S,R
mmu-miR-128	Rgs6	-1.20071	0.00874541	NM_015812, NP_056627	regulator of G-protein signaling 6	S,R
mmu-miR-128	Rngtt	1.57115	0.0101624	NM_011884, NP_036014	RNA guanylyltransferase and 5'-phosphatase	D,R
mmu-miR-128	Rngtt	1.57115	0.0101624	NM_011884, NP_036014	RNA guanylyltransferase and 5'-phosphatase	S,R
mmu-miR-128	Rngtt	1.57115	0.0101624	RNA guanylyltransferase and 5'-phosphatase	S,D
mmu-miR-128	Rngtt	1.57115	0.0101624	NM_011884, NP_036014	RNA guanylyltransferase and 5'-phosphatase	S,D,R
mmu-miR-128	Rps6ka5	-1.09522	0.00199482	NM_153587, NP_705815	ribosomal protein S6 kinase, polypeptide 5	D,R
mmu-miR-128	Rps6ka5	-1.09522	0.00199482	NM_153587, NP_705815	ribosomal protein S6 kinase, polypeptide 5	S,R
mmu-miR-128	Rps6ka5	-1.09522	0.00199482	ribosomal protein S6 kinase, polypeptide 5	S,D
mmu-miR-128	Rps6ka5	-1.09522	0.00199482	NM_153587, NP_705815	ribosomal protein S6 kinase, polypeptide 5	S,D,R
mmu-miR-128	Setd7	-4.39848	0.0291979	NM_080793, NP_542983	SET domain containing (lysine methyltransferase) 7	D,R
mmu-miR-128	Setd7	-4.39848	0.0291979	NM_080793, NP_542983	SET domain containing (lysine methyltransferase) 7	S,R
mmu-miR-128	Setd7	-4.39848	0.0291979	SET domain containing (lysine methyltransferase) 7	S,D
mmu-miR-128	Setd7	-4.39848	0.0291979	NM_080793, NP_542983	SET domain containing (lysine methyltransferase) 7	S,D,R
mmu-miR-128	Slc8a1	1.07989	0.0438324	NM_001112798, NM_011406, NP_001106269, NP_035536	solute carrier family 8 (sodium/calcium exchanger), member 1	D,R
mmu-miR-129-3p	Lcn10	-2.43546	0.0317284	NM_178036, NP_828875	lipocalin 10	D,R
mmu-miR-129-5p	Aph1a	-3.32231	0.037637	NM_146104, NM_146134, NP_666216, NP_666246	anterior pharynx defective 1a homolog (C. elegans)	D,R
mmu-miR-129-5p	Arid1b	-2.35084	0.0169827	NM_001085355, NP_001078824, XM_001474848, XM_139711, XM_888675, XM_983766, XP_001474898, XP_139711, XP_893768, XP_988860	AT rich interactive domain 1B (SWI-like)	D,R
mmu-miR-129-5p	Bach2	-1.05297	0.0426999	NM_001109661, NM_007521, NP_001103131, NP_031547	BTB and CNC homology 2	D,R
mmu-miR-129-5p	Bach2	-1.05297	0.0426999	NM_001109661, NM_007521, NP_001103131, NP_031547	BTB and CNC homology 2	S,R
mmu-miR-129-5p	Bach2	-1.05297	0.0426999	BTB and CNC homology 2	S,D
mmu-miR-129-5p	Bach2	-1.05297	0.0426999	NM_001109661, NM_007521, NP_001103131, NP_031547	BTB and CNC homology 2	S,D,R
mmu-miR-129-5p	Ddx6	-3.63712	0.00101032	DEAD (Asp-Glu-Ala-Asp) box polypeptide 6	S,D
mmu-miR-129-5p	Foxp2	-4.74812	0.0317883	NM_053242, NM_212435, NP_444472, NP_997600	forkhead box P2	D,R
mmu-miR-129-5p	Myrip	1.35129	0.00346523	NM_144557, NP_653140	myosin VIIA and Rab interacting protein	D,R
mmu-miR-129-5p	Myrip	1.35129	0.00346523	NM_144557, NP_653140	myosin VIIA and Rab interacting protein	S,R
mmu-miR-129-5p	Myrip	1.35129	0.00346523	myosin VIIA and Rab interacting protein	S,D
mmu-miR-129-5p	Myrip	1.35129	0.00346523	NM_144557, NP_653140	myosin VIIA and Rab interacting protein	S,D,R
mmu-miR-129-5p	Nr2c2	-1.39164	0.00702655	NM_011630, NP_035760	nuclear receptor subfamily 2, group C, member 2	S,R
mmu-miR-129-5p	Rps6ka5	-1.09522	0.00199482	NM_153587, NP_705815	ribosomal protein S6 kinase, polypeptide 5	D,R
mmu-miR-129-5p	Sox2	-1.54709	0.00314248	NM_011443, NP_035573	SRY-box containing gene 2	D,R
mmu-miR-129-5p	Spire1	1.36857	0.000673994	NM_176832, NM_194355, NP_789802, NP_919336	spire homolog 1 (Drosophila)	D,R
mmu-miR-1-2-as	Cdk5r1	-1.00198	0.00141444	NM_009871, NP_034001	cyclin-dependent kinase 5, regulatory subunit 1 (p35)	D,R
mmu-miR-1-2-as	Cntn1	1.03163	0.00257444	NM_007727, NP_031753	contactin 1	D,R
mmu-miR-1-2-as	Dleu7	2.64409	0.0396345	NM_173419, NP_775595	deleted in lymphocytic leukemia, 7	D,R
mmu-miR-1-2-as	Neurog2	1.65296	0.0275043	NM_009718, NP_033848	neurogenin 2	D,R
mmu-miR-130a	Cblb	1.15526	0.0238716	NM_001033238, NP_001028410	Casitas B-lineage lymphoma b	D,R
mmu-miR-130a	Enpp5	1.63489	0.000361827	NM_032003, NP_114392	ectonucleotide pyrophosphatase/phosphodiesterase 5	D,R
mmu-miR-130a	Hlf	1.75538	0.0122084	NM_172563, NP_766151	hepatic leukemia factor	D,R
mmu-miR-130a	Mllt10	-1.23673	0.0257408	NM_010804, NP_034934	myeloid/lymphoid or mixed-lineage leukemia (trithorax homolog, Drosophila); translocated to, 10	D,R
mmu-miR-130a	Slc8a1	1.07989	0.0438324	NM_001112798, NM_011406, NP_001106269, NP_035536	solute carrier family 8 (sodium/calcium exchanger), member 1	D,R
mmu-miR-130a	Vps37a	1.93713	0.0371288	NM_033560, NP_291038	vacuolar protein sorting 37A (yeast)	D,R
mmu-miR-130b	Cblb	1.15526	0.0238716	NM_001033238, NP_001028410	Casitas B-lineage lymphoma b	D,R
mmu-miR-130b	Enpp5	1.63489	0.000361827	NM_032003, NP_114392	ectonucleotide pyrophosphatase/phosphodiesterase 5	D,R
mmu-miR-130b	Hlf	1.75538	0.0122084	NM_172563, NP_766151	hepatic leukemia factor	D,R
mmu-miR-130b	Mllt10	-1.23673	0.0257408	NM_010804, NP_034934	myeloid/lymphoid or mixed-lineage leukemia (trithorax homolog, Drosophila); translocated to, 10	D,R
mmu-miR-130b	Slc8a1	1.07989	0.0438324	NM_001112798, NM_011406, NP_001106269, NP_035536	solute carrier family 8 (sodium/calcium exchanger), member 1	D,R
mmu-miR-130b	Vps37a	1.93713	0.0371288	NM_033560, NP_291038	vacuolar protein sorting 37A (yeast)	D,R
mmu-miR-132	Arid1b	-2.35084	0.0169827	NM_001085355, NP_001078824, XM_001474848, XM_139711, XM_888675, XM_983766, XP_001474898, XP_139711, XP_893768, XP_988860	AT rich interactive domain 1B (SWI-like)	D,R
mmu-miR-132	Foxp2	-4.74812	0.0317883	NM_053242, NM_212435, NP_444472, NP_997600	forkhead box P2	D,R
mmu-miR-132	Foxp2	-4.74812	0.0317883	NM_053242, NM_212435, NP_444472, NP_997600	forkhead box P2	S,R
mmu-miR-132	Foxp2	-4.74812	0.0317883	forkhead box P2	S,D
mmu-miR-132	Foxp2	-4.74812	0.0317883	NM_053242, NM_212435, NP_444472, NP_997600	forkhead box P2	S,D,R
mmu-miR-132	Pprc1	-2.62623	0.0172249	NM_001081214, NP_001074683	peroxisome proliferative activated receptor, gamma, coactivator-related 1	D,R
mmu-miR-132	Ptbp2	-2.87984	0.00193998	NM_019550, NP_062423	polypyrimidine tract binding protein 2	S,R
mmu-miR-133a	Foxp2	-4.74812	0.0317883	NM_053242, NM_212435, NP_444472, NP_997600	forkhead box P2	D,R
mmu-miR-133a	Ptprz1	-1.133	0.0118681	NM_001081306, NP_001074775	protein tyrosine phosphatase, receptor type Z, polypeptide 1	D,R
mmu-miR-133b	Foxp2	-4.74812	0.0317883	NM_053242, NM_212435, NP_444472, NP_997600	forkhead box P2	D,R
mmu-miR-133b	Ptprz1	-1.133	0.0118681	NM_001081306, NP_001074775	protein tyrosine phosphatase, receptor type Z, polypeptide 1	D,R
mmu-miR-134	Asph	-1.98586	0.0146424	NM_023066, NM_133723, NP_075553, NP_598484	aspartate-beta-hydroxylase	D,R
mmu-miR-134	Foxp2	-4.74812	0.0317883	NM_053242, NM_212435, NP_444472, NP_997600	forkhead box P2	S,R
mmu-miR-134	Odz2	1.98828	0.032512	NM_011856, NP_035986	odd Oz/ten-m homolog 2 (Drosophila)	S,R
mmu-miR-134	Senp5	1.32797	0.0336987	NM_177103, NP_796077	SUMO/sentrin specific peptidase 5	D,R
mmu-miR-134	Trp53i11	-1.46533	0.0274982	NM_001025246, NP_001020417	transformation related protein 53 inducible protein 11	D,R
mmu-miR-135a	Aof1	-1.51329	0.0474782	NM_172262, NP_758466	amine oxidase, flavin containing 1	D,R
mmu-miR-135a	Entpd4	-2.61099	0.0108572	NM_026174, NP_080450	ectonucleoside triphosphate diphosphohydrolase 4	D,R
mmu-miR-135a	Slc8a1	1.07989	0.0438324	NM_001112798, NM_011406, NP_001106269, NP_035536	solute carrier family 8 (sodium/calcium exchanger), member 1	D,R
mmu-miR-135a	Zfp518	-2.84718	0.00650763	NM_028319, NP_082595	zinc finger protein 518	D,R
mmu-miR-135b	Aof1	-1.51329	0.0474782	NM_172262, NP_758466	amine oxidase, flavin containing 1	D,R
mmu-miR-135b	Entpd4	-2.61099	0.0108572	NM_026174, NP_080450	ectonucleoside triphosphate diphosphohydrolase 4	D,R
mmu-miR-135b	Slc8a1	1.07989	0.0438324	NM_001112798, NM_011406, NP_001106269, NP_035536	solute carrier family 8 (sodium/calcium exchanger), member 1	D,R
mmu-miR-135b	Zfp518	-2.84718	0.00650763	NM_028319, NP_082595	zinc finger protein 518	D,R
mmu-miR-136	Asph	-1.98586	0.0146424	NM_023066, NM_133723, NP_075553, NP_598484	aspartate-beta-hydroxylase	D,R
mmu-miR-136	Cpeb3	2.69544	0.0256746	NM_198300, NP_938042	cytoplasmic polyadenylation element binding protein 3	D,R
mmu-miR-136	Elk1	1.32636	0.0422298	NM_007922, NP_031948	ELK1, member of ETS oncogene family	S,R
mmu-miR-136	Gria1	-1.01475	0.00564337	NM_001113325, NM_008165, NP_001106796, NP_032191	glutamate receptor, ionotropic, AMPA1 (alpha 1)	D,R
mmu-miR-136	Mid2	1.82991	0.0134798	NM_011845, NP_035975	midline 2	D,R
mmu-miR-136	Mink1	-4.55313	0.0253712	NM_001045959, NM_001045964, NM_016713, NM_176893, NP_001039424, NP_001039429, NP_057922, NP_795712, XM_001471583, XM_001471584, XM_001471687, XM_001471869, XP_001471633, XP_001471634, XP_001471737, XP_001471919	misshapen-like kinase 1 (zebrafish)	S,R
mmu-miR-136	Pprc1	-2.62623	0.0172249	NM_001081214, NP_001074683	peroxisome proliferative activated receptor, gamma, coactivator-related 1	D,R
mmu-miR-136	Radil	-1.54507	0.00227277	Ras association and DIL domains	S,D
mmu-miR-136	Sema4c	-1.64439	0.0100802	NM_001126047, NP_001119519, XM_898566, XM_985534, XP_903659, XP_990628	sema domain, immunoglobulin domain (Ig), transmembrane domain (TM) and short cytoplasmic domain, (semaphorin) 4C	D,R
mmu-miR-136	Sema4c	-1.64439	0.0100802	NM_001126047, NP_001119519, XM_898566, XM_985534, XP_903659, XP_990628	sema domain, immunoglobulin domain (Ig), transmembrane domain (TM) and short cytoplasmic domain, (semaphorin) 4C	S,R
mmu-miR-136	Sema4c	-1.64439	0.0100802	sema domain, immunoglobulin domain (Ig), transmembrane domain (TM) and short cytoplasmic domain, (semaphorin) 4C	S,D
mmu-miR-136	Sema4c	-1.64439	0.0100802	NM_001126047, NP_001119519, XM_898566, XM_985534, XP_903659, XP_990628	sema domain, immunoglobulin domain (Ig), transmembrane domain (TM) and short cytoplasmic domain, (semaphorin) 4C	S,D,R
mmu-miR-137	8030462N17Rik	-3.10963	0.0182887	NM_178670, NP_848785	RIKEN cDNA 8030462N17 gene	D,R
mmu-miR-137	Asph	-1.98586	0.0146424	NM_023066, NM_133723, NP_075553, NP_598484	aspartate-beta-hydroxylase	S,R
mmu-miR-137	Bach2	-1.05297	0.0426999	NM_001109661, NM_007521, NP_001103131, NP_031547	BTB and CNC homology 2	S,R
mmu-miR-137	Chd9	-1.59494	0.0284639	NM_177224, NP_796198	chromodomain helicase DNA binding protein 9	D,R
mmu-miR-137	Chd9	-1.59494	0.0284639	NM_177224, NP_796198	chromodomain helicase DNA binding protein 9	S,R
mmu-miR-137	Chd9	-1.59494	0.0284639	chromodomain helicase DNA binding protein 9	S,D
mmu-miR-137	Chd9	-1.59494	0.0284639	NM_177224, NP_796198	chromodomain helicase DNA binding protein 9	S,D,R
mmu-miR-137	Gls	1.2342	0.031179	NM_001081081, NM_001113383, NP_001074550, NP_001106854	glutaminase	S,R
mmu-miR-137	Gpr88	-2.58995	0.0188058	NM_022427, NP_071872	G-protein coupled receptor 88	S,R
mmu-miR-137	Hlf	1.75538	0.0122084	NM_172563, NP_766151	hepatic leukemia factor	S,R
mmu-miR-137	Insig1	1.19494	0.0214575	NM_153526, NP_705746	insulin induced gene 1	S,R
mmu-miR-137	Kcnb2	-1.29861	0.0475301	NM_001098528, NP_001091998, XM_001473596, XM_001473804, XP_001473646, XP_001473854	potassium voltage gated channel, Shab-related subfamily, member 2	S,R
mmu-miR-137	Kit	1.17313	0.00830407	NM_001122733, NM_021099, NP_001116205, NP_066922	kit oncogene	D,R
mmu-miR-137	Kit	1.17313	0.00830407	NM_001122733, NM_021099, NP_001116205, NP_066922	kit oncogene	S,R
mmu-miR-137	Kit	1.17313	0.00830407	kit oncogene	S,D
mmu-miR-137	Kit	1.17313	0.00830407	NM_001122733, NM_021099, NP_001116205, NP_066922	kit oncogene	S,D,R
mmu-miR-137	Lonrf3	2.60012	0.0429722	NM_028894, NP_083170	LON peptidase N-terminal domain and ring finger 3	S,R
mmu-miR-137	Plxna3	-3.18443	0.0483104	NM_008883, NP_032909	plexin A3	S,R
mmu-miR-137	Prei4	2.39744	0.0239879	NM_001042671, NM_001042672, NM_028802, NP_001036136, NP_001036137, NP_083078	preimplantation protein 4	D,R
mmu-miR-137	Rbm35a	-1.27823	0.0451831	NM_194055, NP_918944	RNA binding motif protein 35A	D,R
mmu-miR-137	Rbm35a	-1.27823	0.0451831	NM_194055, NP_918944	RNA binding motif protein 35A	S,R
mmu-miR-137	Rbm35a	-1.27823	0.0451831	RNA binding motif protein 35A	S,D
mmu-miR-137	Rbm35a	-1.27823	0.0451831	NM_194055, NP_918944	RNA binding motif protein 35A	S,D,R
mmu-miR-137	Setd7	-4.39848	0.0291979	NM_080793, NP_542983	SET domain containing (lysine methyltransferase) 7	S,R
mmu-miR-137	Slc43a2	1.73851	0.0328491	NM_173388, NP_775564	solute carrier family 43, member 2	S,R
mmu-miR-137	Slc8a1	1.07989	0.0438324	NM_001112798, NM_011406, NP_001106269, NP_035536	solute carrier family 8 (sodium/calcium exchanger), member 1	D,R
mmu-miR-137	Slc8a1	1.07989	0.0438324	NM_001112798, NM_011406, NP_001106269, NP_035536	solute carrier family 8 (sodium/calcium exchanger), member 1	S,R
mmu-miR-137	Slc8a1	1.07989	0.0438324	solute carrier family 8 (sodium/calcium exchanger), member 1	S,D
mmu-miR-137	Slc8a1	1.07989	0.0438324	NM_001112798, NM_011406, NP_001106269, NP_035536	solute carrier family 8 (sodium/calcium exchanger), member 1	S,D,R
mmu-miR-137	Sox6	4.84226	0.000108937	NM_001025559, NM_001025560, NM_011445, NP_001020730, NP_001020731, NP_035575	SRY-box containing gene 6	S,R
mmu-miR-138	Dcbld2	-2.04345	0.0196998	discoidin, CUB and LCCL domain containing 2	S,D
mmu-miR-138	Fabp9	-1.88107	0.0106112	NM_011598, NP_035728	fatty acid binding protein 9, testis	D,R
mmu-miR-138	Fmo2	2.74428	0.00060583	NM_018881, NP_061369	flavin containing monooxygenase 2	D,R
mmu-miR-138	Lhfpl3	-2.00075	0.0481354	NM_001081231, NP_001074700	lipoma HMGIC fusion partner-like 3	S,R
mmu-miR-138	Mink1	-4.55313	0.0253712	NM_001045959, NM_001045964, NM_016713, NM_176893, NP_001039424, NP_001039429, NP_057922, NP_795712, XM_001471583, XM_001471584, XM_001471687, XM_001471869, XP_001471633, XP_001471634, XP_001471737, XP_001471919	misshapen-like kinase 1 (zebrafish)	S,R
mmu-miR-138	Phox2b	2.4431	0.0310765	NM_008888, NP_032914	paired-like homeobox 2b	S,R
mmu-miR-138	Sema4c	-1.64439	0.0100802	NM_001126047, NP_001119519, XM_898566, XM_985534, XP_903659, XP_990628	sema domain, immunoglobulin domain (Ig), transmembrane domain (TM) and short cytoplasmic domain, (semaphorin) 4C	S,R
mmu-miR-139-5p	Ajap1	1.04323	0.000404601	NM_001099299, NP_001092769, XM_001475023, XM_485506, XP_001475073, XP_485506	adherens junction associated protein 1	S,R
mmu-miR-139-5p	Dcbld2	-2.04345	0.0196998	NM_028523, NP_082799	discoidin, CUB and LCCL domain containing 2	S,R
mmu-miR-139-5p	Klhl28	-2.30427	0.00161671	NM_025707, NP_079983	kelch-like 28 (Drosophila)	S,R
mmu-miR-139-5p	Prpf4b	2.51222	0.0208147	NM_013830, NP_038858	PRP4 pre-mRNA processing factor 4 homolog B (yeast)	D,R
mmu-miR-139-5p	Prpf4b	2.51222	0.0208147	NM_013830, NP_038858	PRP4 pre-mRNA processing factor 4 homolog B (yeast)	S,R
mmu-miR-139-5p	Prpf4b	2.51222	0.0208147	PRP4 pre-mRNA processing factor 4 homolog B (yeast)	S,D
mmu-miR-139-5p	Prpf4b	2.51222	0.0208147	NM_013830, NP_038858	PRP4 pre-mRNA processing factor 4 homolog B (yeast)	S,D,R
mmu-miR-140	Foxp2	-4.74812	0.0317883	NM_053242, NM_212435, NP_444472, NP_997600	forkhead box P2	S,R
mmu-miR-140	Freq	-1.61278	0.00895041	NM_019681, NP_062655	frequenin homolog (Drosophila)	S,R
mmu-miR-140	Map3k12	-1.21911	0.00376722	NM_009582, NP_033608	mitogen-activated protein kinase kinase kinase 12	S,R
mmu-miR-140	Pbx1	2.91989	0.0329632	NM_008783, NM_183355, NP_032809, NP_899198	pre B-cell leukemia transcription factor 1	D,R
mmu-miR-140	Pitx2	-1.96817	5.4284e-05	paired-like homeodomain transcription factor 2	S,D
mmu-miR-140	Ptprz1	-1.133	0.0118681	NM_001081306, NP_001074775	protein tyrosine phosphatase, receptor type Z, polypeptide 1	D,R
mmu-miR-140	Slc16a6	1.74804	0.0226623	NM_001029842, NM_134038, NP_001025013, NP_598799	solute carrier family 16 (monocarboxylic acid transporters), member 6	D,R
mmu-miR-140	Slc16a6	1.74804	0.0226623	NM_001029842, NM_134038, NP_001025013, NP_598799	solute carrier family 16 (monocarboxylic acid transporters), member 6	S,R
mmu-miR-140	Slc16a6	1.74804	0.0226623	solute carrier family 16 (monocarboxylic acid transporters), member 6	S,D
mmu-miR-140	Slc16a6	1.74804	0.0226623	NM_001029842, NM_134038, NP_001025013, NP_598799	solute carrier family 16 (monocarboxylic acid transporters), member 6	S,D,R
mmu-miR-140	St5	-1.34634	0.0401232	NM_001001326, NM_029811, NP_001001326, NP_084087	suppression of tumorigenicity 5	S,R
mmu-miR-141	2010-09-07	-1.64366	0.0433214	septin 7	S,D
mmu-miR-141	Atad2b	1.17129	0.0267572	NM_001099628, NP_001093098, XM_001472910, XM_001480129, XP_001472960, XP_001480179	ATPase family, AAA domain containing 2B	D,R
mmu-miR-141	Atp6v1a	1.02798	0.00521165	NM_007508, NP_031534	ATPase, H+ transporting, lysosomal V1 subunit A	D,R
mmu-miR-141	Atp6v1a	1.02798	0.00521165	NM_007508, NP_031534	ATPase, H+ transporting, lysosomal V1 subunit A	S,R
mmu-miR-141	Atp6v1a	1.02798	0.00521165	ATPase, H+ transporting, lysosomal V1 subunit A	S,D
mmu-miR-141	Atp6v1a	1.02798	0.00521165	NM_007508, NP_031534	ATPase, H+ transporting, lysosomal V1 subunit A	S,D,R
mmu-miR-141	Calcr	-2.61929	0.00813218	NM_001042725, NM_007588, NP_001036190, NP_031614	calcitonin receptor	D,R
mmu-miR-141	Calcr	-2.61929	0.00813218	NM_001042725, NM_007588, NP_001036190, NP_031614	calcitonin receptor	S,R
mmu-miR-141	Calcr	-2.61929	0.00813218	calcitonin receptor	S,D
mmu-miR-141	Calcr	-2.61929	0.00813218	NM_001042725, NM_007588, NP_001036190, NP_031614	calcitonin receptor	S,D,R
mmu-miR-141	Camsap1l1	-3.45479	0.00238241	NM_001081360, NP_001074829	calmodulin regulated spectrin-associated protein 1-like 1	D,R
mmu-miR-141	Chd9	-1.59494	0.0284639	NM_177224, NP_796198	chromodomain helicase DNA binding protein 9	D,R
mmu-miR-141	Cpeb3	2.69544	0.0256746	NM_198300, NP_938042	cytoplasmic polyadenylation element binding protein 3	S,R
mmu-miR-141	Gli2	-2.13448	0.00882149	NM_001081125, NP_001074594	GLI-Kruppel family member GLI2	S,R
mmu-miR-141	Gls	1.2342	0.031179	NM_001081081, NM_001113383, NP_001074550, NP_001106854	glutaminase	S,R
mmu-miR-141	Gphn	-1.47984	0.00180952	NM_172952, NP_766540	gephyrin	S,R
mmu-miR-141	Gpm6b	-1.28513	0.0436468	NM_023122, NP_075611	glycoprotein m6b	S,R
mmu-miR-141	Klhl28	-2.30427	0.00161671	NM_025707, NP_079983	kelch-like 28 (Drosophila)	D,R
mmu-miR-141	Magee2	-1.72446	0.0257129	NM_053206, NP_444436	melanoma antigen, family E, 2	D,R
mmu-miR-141	Myrip	1.35129	0.00346523	NM_144557, NP_653140	myosin VIIA and Rab interacting protein	S,R
mmu-miR-141	Pcdh9	-5.34748	0.00082328	NM_001081377, NP_001074846	protocadherin 9	D,R
mmu-miR-141	Pcdh9	-5.34748	0.00082328	NM_001081377, NP_001074846	protocadherin 9	S,R
mmu-miR-141	Pcdh9	-5.34748	0.00082328	protocadherin 9	S,D
mmu-miR-141	Pcdh9	-5.34748	0.00082328	NM_001081377, NP_001074846	protocadherin 9	S,D,R
mmu-miR-141	Pitx2	-1.96817	5.4284e-05	NM_001042502, NM_001042504, NM_011098, NP_001035967, NP_001035969, NP_035228	paired-like homeodomain transcription factor 2	D,R
mmu-miR-141	Pitx2	-1.96817	5.4284e-05	NM_001042502, NM_001042504, NM_011098, NP_001035967, NP_001035969, NP_035228	paired-like homeodomain transcription factor 2	S,R
mmu-miR-141	Pitx2	-1.96817	5.4284e-05	paired-like homeodomain transcription factor 2	S,D
mmu-miR-141	Pitx2	-1.96817	5.4284e-05	NM_001042502, NM_001042504, NM_011098, NP_001035967, NP_001035969, NP_035228	paired-like homeodomain transcription factor 2	S,D,R
mmu-miR-141	Ptprz1	-1.133	0.0118681	NM_001081306, NP_001074775	protein tyrosine phosphatase, receptor type Z, polypeptide 1	D,R
mmu-miR-141	Rheb	1.09472	6.515e-06	NM_053075, NP_444305	RAS-homolog enriched in brain	D,R
mmu-miR-141	Rheb	1.09472	6.515e-06	NM_053075, NP_444305	RAS-homolog enriched in brain	S,R
mmu-miR-141	Rheb	1.09472	6.515e-06	RAS-homolog enriched in brain	S,D
mmu-miR-141	Rheb	1.09472	6.515e-06	NM_053075, NP_444305	RAS-homolog enriched in brain	S,D,R
mmu-miR-141	Rhpn2	-1.17161	0.000265422	NM_027897, NP_082173	rhophilin, Rho GTPase binding protein 2	S,R
mmu-miR-141	Spire1	1.36857	0.000673994	NM_176832, NM_194355, NP_789802, NP_919336	spire homolog 1 (Drosophila)	S,R
mmu-miR-141	Stxbp1	1.14983	0.0410275	NM_001113569, NM_009295, NP_001107041, NP_033321	syntaxin binding protein 1	D,R
mmu-miR-141	Stxbp1	1.14983	0.0410275	NM_001113569, NM_009295, NP_001107041, NP_033321	syntaxin binding protein 1	S,R
mmu-miR-141	Stxbp1	1.14983	0.0410275	syntaxin binding protein 1	S,D
mmu-miR-141	Stxbp1	1.14983	0.0410275	NM_001113569, NM_009295, NP_001107041, NP_033321	syntaxin binding protein 1	S,D,R
mmu-miR-141	Tcfap2b	1.10576	0.026288	NM_001025305, NM_009334, NP_001020476, NP_033360	transcription factor AP-2 beta	D,R
mmu-miR-141	Ttr	2.70563	0.0147674	NM_013697, NP_038725	transthyretin	D,R
mmu-miR-142-3p	Bach2	-1.05297	0.0426999	NM_001109661, NM_007521, NP_001103131, NP_031547	BTB and CNC homology 2	S,R
mmu-miR-142-3p	Fndc3a	3.2062	0.0127842	NM_207636, NP_997519	fibronectin type III domain containing 3A	D,R
mmu-miR-142-3p	Fndc3a	3.2062	0.0127842	NM_207636, NP_997519	fibronectin type III domain containing 3A	S,R
mmu-miR-142-3p	Fndc3a	3.2062	0.0127842	fibronectin type III domain containing 3A	S,D
mmu-miR-142-3p	Fndc3a	3.2062	0.0127842	NM_207636, NP_997519	fibronectin type III domain containing 3A	S,D,R
mmu-miR-142-3p	Pde4b	-2.85274	0.0437815	NM_019840, NP_062814	phosphodiesterase 4B, cAMP specific	S,R
mmu-miR-142-3p	Picalm	2.30214	7e-09	NM_146194, NP_666306	phosphatidylinositol binding clathrin assembly protein	S,R
mmu-miR-142-3p	Prlr	1.21001	0.0424893	NM_011169, NP_035299	prolactin receptor	D,R
mmu-miR-142-3p	Prlr	1.21001	0.0424893	NM_011169, NP_035299	prolactin receptor	S,R
mmu-miR-142-3p	Prlr	1.21001	0.0424893	prolactin receptor	S,D
mmu-miR-142-3p	Prlr	1.21001	0.0424893	NM_011169, NP_035299	prolactin receptor	S,D,R
mmu-miR-142-3p	Rheb	1.09472	6.515e-06	NM_053075, NP_444305	RAS-homolog enriched in brain	S,R
mmu-miR-142-3p	Trpc5	1.40092	0.0238523	NM_009428, NP_033454	transient receptor potential cation channel, subfamily C, member 5	S,R
mmu-miR-142-5p	Cdkl2	-1.06434	0.00879752	NM_016912, NM_177270, NP_058608, NP_796244	cyclin-dependent kinase-like 2 (CDC2-related kinase)	D,R
mmu-miR-142-5p	Chd9	-1.59494	0.0284639	NM_177224, NP_796198	chromodomain helicase DNA binding protein 9	D,R
mmu-miR-142-5p	Enpp5	1.63489	0.000361827	NM_032003, NP_114392	ectonucleotide pyrophosphatase/phosphodiesterase 5	D,R
mmu-miR-142-5p	Lrat	-4.12414	0.0287205	NM_023624, NP_076113	lecithin-retinol acyltransferase (phosphatidylcholine-retinol-O-acyltransferase)	D,R
mmu-miR-142-5p	Prpf4b	2.51222	0.0208147	NM_013830, NP_038858	PRP4 pre-mRNA processing factor 4 homolog B (yeast)	D,R
mmu-miR-142-5p	Rhoj	-1.24611	0.0356019	NM_023275, NP_075764	ras homolog gene family, member J	D,R
mmu-miR-142-5p	Tmprss12	-2.13638	0.00416362	NM_183109, NP_898932	transmembrane protease, serine 12	D,R
mmu-miR-143	Arhgap26	-2.21881	0.0129982	NM_175164, NP_780373	Rho GTPase activating protein 26	S,R
mmu-miR-143	Atp6v1a	1.02798	0.00521165	NM_007508, NP_031534	ATPase, H+ transporting, lysosomal V1 subunit A	S,R
mmu-miR-143	Col5a2	1.79014	0.0299409	NM_007737, NP_031763	collagen, type V, alpha 2	S,R
mmu-miR-144	Adamts17	-1.05522	0.0378043	NM_001033877, NP_001029049	a disintegrin-like and metallopeptidase (reprolysin type) with thrombospondin type 1 motif, 17	S,R
mmu-miR-144	Ajap1	1.04323	0.000404601	NM_001099299, NP_001092769, XM_001475023, XM_485506, XP_001475073, XP_485506	adherens junction associated protein 1	S,R
mmu-miR-144	Aldh1a3	2.53165	0.0444841	NM_053080, NP_444310	aldehyde dehydrogenase family 1, subfamily A3	D,R
mmu-miR-144	Aldh1a3	2.53165	0.0444841	NM_053080, NP_444310	aldehyde dehydrogenase family 1, subfamily A3	S,R
mmu-miR-144	Aldh1a3	2.53165	0.0444841	aldehyde dehydrogenase family 1, subfamily A3	S,D
mmu-miR-144	Aldh1a3	2.53165	0.0444841	NM_053080, NP_444310	aldehyde dehydrogenase family 1, subfamily A3	S,D,R
mmu-miR-144	Ankrd17	-1.29883	0.0239842	NM_030886, NM_198010, NP_112148, NP_932127	ankyrin repeat domain 17	S,R
mmu-miR-144	Arhgap26	-2.21881	0.0129982	NM_175164, NP_780373	Rho GTPase activating protein 26	D,R
mmu-miR-144	Arhgap26	-2.21881	0.0129982	NM_175164, NP_780373	Rho GTPase activating protein 26	S,R
mmu-miR-144	Arhgap26	-2.21881	0.0129982	Rho GTPase activating protein 26	S,D
mmu-miR-144	Arhgap26	-2.21881	0.0129982	NM_175164, NP_780373	Rho GTPase activating protein 26	S,D,R
mmu-miR-144	Bach2	-1.05297	0.0426999	NM_001109661, NM_007521, NP_001103131, NP_031547	BTB and CNC homology 2	D,R
mmu-miR-144	Bach2	-1.05297	0.0426999	NM_001109661, NM_007521, NP_001103131, NP_031547	BTB and CNC homology 2	S,R
mmu-miR-144	Bach2	-1.05297	0.0426999	BTB and CNC homology 2	S,D
mmu-miR-144	Bach2	-1.05297	0.0426999	NM_001109661, NM_007521, NP_001103131, NP_031547	BTB and CNC homology 2	S,D,R
mmu-miR-144	Cacnb2	2.6835	0.00194373	NM_023116, NP_075605	calcium channel, voltage-dependent, beta 2 subunit	D,R
mmu-miR-144	Cpeb3	2.69544	0.0256746	NM_198300, NP_938042	cytoplasmic polyadenylation element binding protein 3	S,R
mmu-miR-144	Dcbld2	-2.04345	0.0196998	NM_028523, NP_082799	discoidin, CUB and LCCL domain containing 2	S,R
mmu-miR-144	Enox2	1.72056	0.0455419	NM_145951, NP_666063	ecto-NOX disulfide-thiol exchanger 2	D,R
mmu-miR-144	Fndc3a	3.2062	0.0127842	NM_207636, NP_997519	fibronectin type III domain containing 3A	D,R
mmu-miR-144	Fndc3a	3.2062	0.0127842	NM_207636, NP_997519	fibronectin type III domain containing 3A	S,R
mmu-miR-144	Fndc3a	3.2062	0.0127842	fibronectin type III domain containing 3A	S,D
mmu-miR-144	Fndc3a	3.2062	0.0127842	NM_207636, NP_997519	fibronectin type III domain containing 3A	S,D,R
mmu-miR-144	Fosb	-1.1699	0.00951928	NM_008036, NP_032062	FBJ osteosarcoma oncogene B	S,R
mmu-miR-144	Foxo1	-1.33192	0.010162	NM_019739, NP_062713	forkhead box O1	D,R
mmu-miR-144	Foxo1	-1.33192	0.010162	NM_019739, NP_062713	forkhead box O1	S,R
mmu-miR-144	Foxo1	-1.33192	0.010162	forkhead box O1	S,D
mmu-miR-144	Foxo1	-1.33192	0.010162	NM_019739, NP_062713	forkhead box O1	S,D,R
mmu-miR-144	Gbe1	-1.03414	0.039525	NM_028803, NP_083079	glucan (1,4-alpha-), branching enzyme 1	D,R
mmu-miR-144	Gbe1	-1.03414	0.039525	NM_028803, NP_083079	glucan (1,4-alpha-), branching enzyme 1	S,R
mmu-miR-144	Gbe1	-1.03414	0.039525	glucan (1,4-alpha-), branching enzyme 1	S,D
mmu-miR-144	Gbe1	-1.03414	0.039525	NM_028803, NP_083079	glucan (1,4-alpha-), branching enzyme 1	S,D,R
mmu-miR-144	Pcdh9	-5.34748	0.00082328	NM_001081377, NP_001074846	protocadherin 9	D,R
mmu-miR-144	Pdcl	-6.23613	0.00597418	NM_026176, NP_080452	phosducin-like	D,R
mmu-miR-144	Prei4	2.39744	0.0239879	NM_001042671, NM_001042672, NM_028802, NP_001036136, NP_001036137, NP_083078	preimplantation protein 4	D,R
mmu-miR-144	Rab6	1.18577	0.000157599	NM_024287, NP_077249	RAB6, member RAS oncogene family	D,R
mmu-miR-144	Slc8a1	1.07989	0.0438324	NM_001112798, NM_011406, NP_001106269, NP_035536	solute carrier family 8 (sodium/calcium exchanger), member 1	D,R
mmu-miR-144	Sox1	1.54813	0.0364889	SRY-box containing gene 1	S,D
mmu-miR-144	St6galnac3	-1.49397	0.0209824	NM_011372, NP_035502	ST6 (alpha-N-acetyl-neuraminyl-2,3-beta-galactosyl-1,3)-N-acetylgalactosaminide alpha-2,6-sialyltransferase 3	S,R
mmu-miR-145	Adam17	2.07187	0.0102692	NM_009615, NP_033745	a disintegrin and metallopeptidase domain 17	S,R
mmu-miR-145	Angpt2	1.14721	0.0397022	NM_007426, NP_031452	angiopoietin 2	D,R
mmu-miR-145	Angpt2	1.14721	0.0397022	NM_007426, NP_031452	angiopoietin 2	S,R
mmu-miR-145	Angpt2	1.14721	0.0397022	angiopoietin 2	S,D
mmu-miR-145	Angpt2	1.14721	0.0397022	NM_007426, NP_031452	angiopoietin 2	S,D,R
mmu-miR-145	Bach2	-1.05297	0.0426999	NM_001109661, NM_007521, NP_001103131, NP_031547	BTB and CNC homology 2	S,R
mmu-miR-145	Camsap1l1	-3.45479	0.00238241	NM_001081360, NP_001074829	calmodulin regulated spectrin-associated protein 1-like 1	D,R
mmu-miR-145	Camsap1l1	-3.45479	0.00238241	NM_001081360, NP_001074829	calmodulin regulated spectrin-associated protein 1-like 1	S,R
mmu-miR-145	Camsap1l1	-3.45479	0.00238241	calmodulin regulated spectrin-associated protein 1-like 1	S,D
mmu-miR-145	Camsap1l1	-3.45479	0.00238241	NM_001081360, NP_001074829	calmodulin regulated spectrin-associated protein 1-like 1	S,D,R
mmu-miR-145	Cdr2l	-1.01502	0.0290417	NM_001080929, NP_001074398	cerebellar degeneration-related protein 2-like	S,R
mmu-miR-145	Elmo1	2.12776	0.00178246	engulfment and cell motility 1, ced-12 homolog (C. elegans)	S,D
mmu-miR-145	Fndc3a	3.2062	0.0127842	NM_207636, NP_997519	fibronectin type III domain containing 3A	D,R
mmu-miR-145	Fndc3a	3.2062	0.0127842	NM_207636, NP_997519	fibronectin type III domain containing 3A	S,R
mmu-miR-145	Fndc3a	3.2062	0.0127842	fibronectin type III domain containing 3A	S,D
mmu-miR-145	Fndc3a	3.2062	0.0127842	NM_207636, NP_997519	fibronectin type III domain containing 3A	S,D,R
mmu-miR-145	Foxo1	-1.33192	0.010162	NM_019739, NP_062713	forkhead box O1	S,R
mmu-miR-145	Insig1	1.19494	0.0214575	NM_153526, NP_705746	insulin induced gene 1	D,R
mmu-miR-145	Insig1	1.19494	0.0214575	NM_153526, NP_705746	insulin induced gene 1	S,R
mmu-miR-145	Insig1	1.19494	0.0214575	insulin induced gene 1	S,D
mmu-miR-145	Insig1	1.19494	0.0214575	NM_153526, NP_705746	insulin induced gene 1	S,D,R
mmu-miR-145	Larp5	2.80731	0.0484222	NM_172585, NP_766173	La ribonucleoprotein domain family, member 5	S,R
mmu-miR-145	Lig3	-2.59322	0.0453371	NM_010716, NP_034846	ligase III, DNA, ATP-dependent	D,R
mmu-miR-145	Uba6	-1.03506	0.025756	ubiquitin-like modifier activating enzyme 6	S,D
mmu-miR-145	Ubtf	1.23787	0.0458554	NM_001044383, NM_011551, NP_001037848, NP_035681	upstream binding transcription factor, RNA polymerase I	S,R
mmu-miR-145	Zfhx4	-1.5232	0.00962954	NM_030708, NP_109633	zinc finger homeodomain 4	S,R
mmu-miR-146a	Tacstd2	-1.14055	3.7021e-05	NM_020047, NP_064431	tumor-associated calcium signal transducer 2	D,R
mmu-miR-146b	Tacstd2	-1.14055	3.7021e-05	NM_020047, NP_064431	tumor-associated calcium signal transducer 2	D,R
mmu-miR-148a	Cblb	1.15526	0.0238716	NM_001033238, NP_001028410	Casitas B-lineage lymphoma b	D,R
mmu-miR-148a	Cth	1.02678	0.00124172	NM_145953, NP_666065	cystathionase (cystathionine gamma-lyase)	D,R
mmu-miR-148a	Mllt10	-1.23673	0.0257408	NM_010804, NP_034934	myeloid/lymphoid or mixed-lineage leukemia (trithorax homolog, Drosophila); translocated to, 10	D,R
mmu-miR-148a	Slc8a1	1.07989	0.0438324	NM_001112798, NM_011406, NP_001106269, NP_035536	solute carrier family 8 (sodium/calcium exchanger), member 1	D,R
mmu-miR-148b	Cblb	1.15526	0.0238716	NM_001033238, NP_001028410	Casitas B-lineage lymphoma b	D,R
mmu-miR-148b	Cth	1.02678	0.00124172	NM_145953, NP_666065	cystathionase (cystathionine gamma-lyase)	D,R
mmu-miR-148b	Mllt10	-1.23673	0.0257408	NM_010804, NP_034934	myeloid/lymphoid or mixed-lineage leukemia (trithorax homolog, Drosophila); translocated to, 10	D,R
mmu-miR-148b	Slc8a1	1.07989	0.0438324	NM_001112798, NM_011406, NP_001106269, NP_035536	solute carrier family 8 (sodium/calcium exchanger), member 1	D,R
mmu-miR-149	Clcf1	-3.09933	0.00415518	NM_019952, NP_064336	cardiotrophin-like cytokine factor 1	S,R
mmu-miR-149	Hnrnpa1	-2.31202	0.00119523	NM_001039129, NM_010447, NP_001034218, NP_034577	heterogeneous nuclear ribonucleoprotein A1	S,R
mmu-miR-149	Pde4b	-2.85274	0.0437815	NM_019840, NP_062814	phosphodiesterase 4B, cAMP specific	S,R
mmu-miR-149	Rfx4	3.12237	0.0201473	NM_001024918, NM_027689, NP_001020089, NP_081965	regulatory factor X, 4 (influences HLA class II expression)	D,R
mmu-miR-149	Sec24c	-1.10578	0.00460191	NM_172596, NP_766184	Sec24 related gene family, member C (S. cerevisiae)	S,R
mmu-miR-149	Slc8a1	1.07989	0.0438324	NM_001112798, NM_011406, NP_001106269, NP_035536	solute carrier family 8 (sodium/calcium exchanger), member 1	D,R
mmu-miR-150	BC023744	-2.61713	0.0236595	NM_001033311, NP_001028483	cDNA sequence BC023744	D,R
mmu-miR-150	Eif4e	-1.22153	0.0347402	NM_007917, NP_031943, XM_001004193, XP_001004193	eukaryotic translation initiation factor 4E	S,R
mmu-miR-150	Elk1	1.32636	0.0422298	NM_007922, NP_031948	ELK1, member of ETS oncogene family	S,R
mmu-miR-150	Freq	-1.61278	0.00895041	frequenin homolog (Drosophila)	S,D
mmu-miR-150	Gpr88	-2.58995	0.0188058	NM_022427, NP_071872	G-protein coupled receptor 88	D,R
mmu-miR-150	Lhfpl3	-2.00075	0.0481354	NM_001081231, NP_001074700	lipoma HMGIC fusion partner-like 3	S,R
mmu-miR-150	Map3k12	-1.21911	0.00376722	NM_009582, NP_033608	mitogen-activated protein kinase kinase kinase 12	D,R
mmu-miR-150	Myh1	-4.85384	0.000993089	NM_030679, NP_109604	myosin, heavy polypeptide 1, skeletal muscle, adult	D,R
mmu-miR-150	Slc8a1	1.07989	0.0438324	NM_001112798, NM_011406, NP_001106269, NP_035536	solute carrier family 8 (sodium/calcium exchanger), member 1	D,R
mmu-miR-151-3p	Lonrf3	2.60012	0.0429722	NM_028894, NP_083170	LON peptidase N-terminal domain and ring finger 3	D,R
mmu-miR-152	Bach2	-1.05297	0.0426999	NM_001109661, NM_007521, NP_001103131, NP_031547	BTB and CNC homology 2	S,R
mmu-miR-152	Cdk5r1	-1.00198	0.00141444	cyclin-dependent kinase 5, regulatory subunit 1 (p35)	S,D
mmu-miR-152	Chd9	-1.59494	0.0284639	NM_177224, NP_796198	chromodomain helicase DNA binding protein 9	S,R
mmu-miR-152	Cth	1.02678	0.00124172	NM_145953, NP_666065	cystathionase (cystathionine gamma-lyase)	D,R
mmu-miR-152	Ddx6	-3.63712	0.00101032	DEAD (Asp-Glu-Ala-Asp) box polypeptide 6	S,D
mmu-miR-152	Dennd4c	1.03918	0.0119392	NM_001081014, NP_001074483	DENN/MADD domain containing 4C	S,R
mmu-miR-152	Fosb	-1.1699	0.00951928	NM_008036, NP_032062	FBJ osteosarcoma oncogene B	S,R
mmu-miR-152	Hlf	1.75538	0.0122084	NM_172563, NP_766151	hepatic leukemia factor	S,R
mmu-miR-152	Ltbp1	-5.18533	0.0104085	NM_019919, NM_206958, NP_064303, NP_996841	latent transforming growth factor beta binding protein 1	S,R
mmu-miR-152	Mllt10	-1.23673	0.0257408	NM_010804, NP_034934	myeloid/lymphoid or mixed-lineage leukemia (trithorax homolog, Drosophila); translocated to, 10	D,R
mmu-miR-152	Mllt10	-1.23673	0.0257408	NM_010804, NP_034934	myeloid/lymphoid or mixed-lineage leukemia (trithorax homolog, Drosophila); translocated to, 10	S,R
mmu-miR-152	Mllt10	-1.23673	0.0257408	myeloid/lymphoid or mixed-lineage leukemia (trithorax homolog, Drosophila); translocated to, 10	S,D
mmu-miR-152	Mllt10	-1.23673	0.0257408	NM_010804, NP_034934	myeloid/lymphoid or mixed-lineage leukemia (trithorax homolog, Drosophila); translocated to, 10	S,D,R
mmu-miR-152	Prkag2	3.18806	0.0384118	NM_145401, NP_663376	protein kinase, AMP-activated, gamma 2 non-catalytic subunit	S,R
mmu-miR-152	Slc8a1	1.07989	0.0438324	NM_001112798, NM_011406, NP_001106269, NP_035536	solute carrier family 8 (sodium/calcium exchanger), member 1	D,R
mmu-miR-153	Asph	-1.98586	0.0146424	NM_023066, NM_133723, NP_075553, NP_598484	aspartate-beta-hydroxylase	D,R
mmu-miR-153	Hnrnpa1	-2.31202	0.00119523	NM_001039129, NM_010447, NP_001034218, NP_034577	heterogeneous nuclear ribonucleoprotein A1	S,R
mmu-miR-153	Map4k5	3.93471	0.0186726	NM_024275, NM_201519, NP_077237, NP_958927	mitogen-activated protein kinase kinase kinase kinase 5	D,R
mmu-miR-153	Ppm1d	-1.48014	0.0034507	NM_016910, NP_058606	protein phosphatase 1D magnesium-dependent, delta isoform	S,R
mmu-miR-153	Rbbp5	1.70758	0.0016843	NM_172517, NP_766105	retinoblastoma binding protein 5	S,R
mmu-miR-153	Rps6ka5	-1.09522	0.00199482	NM_153587, NP_705815	ribosomal protein S6 kinase, polypeptide 5	D,R
mmu-miR-153	Setd7	-4.39848	0.0291979	NM_080793, NP_542983	SET domain containing (lysine methyltransferase) 7	D,R
mmu-miR-153	Setd7	-4.39848	0.0291979	NM_080793, NP_542983	SET domain containing (lysine methyltransferase) 7	S,R
mmu-miR-153	Setd7	-4.39848	0.0291979	SET domain containing (lysine methyltransferase) 7	S,D
mmu-miR-153	Setd7	-4.39848	0.0291979	NM_080793, NP_542983	SET domain containing (lysine methyltransferase) 7	S,D,R
mmu-miR-153	Slc30a3	-4.82537	0.0132088	NM_011773, NP_035903	solute carrier family 30 (zinc transporter), member 3	S,R
mmu-miR-153	Smurf1	-1.53691	0.0221558	NM_001038627, NM_029438, NP_001033716, NP_083714	SMAD specific E3 ubiquitin protein ligase 1	S,R
mmu-miR-153	Vps37a	1.93713	0.0371288	NM_033560, NP_291038	vacuolar protein sorting 37A (yeast)	D,R
mmu-miR-154	Pknox2	-2.8632	0.0453045	NM_001029838, NM_148950, NP_001025009, NP_683752	Pbx/knotted 1 homeobox 2	D,R
mmu-miR-154	Pknox2	-2.8632	0.0453045	NM_001029838, NM_148950, NP_001025009, NP_683752	Pbx/knotted 1 homeobox 2	S,R
mmu-miR-154	Pknox2	-2.8632	0.0453045	Pbx/knotted 1 homeobox 2	S,D
mmu-miR-154	Pknox2	-2.8632	0.0453045	NM_001029838, NM_148950, NP_001025009, NP_683752	Pbx/knotted 1 homeobox 2	S,D,R
mmu-miR-155	Acta1	3.07622	0.0273673	NM_009606, NP_033736	actin, alpha 1, skeletal muscle	D,R
mmu-miR-155	Acta1	3.07622	0.0273673	NM_009606, NP_033736	actin, alpha 1, skeletal muscle	S,R
mmu-miR-155	Acta1	3.07622	0.0273673	actin, alpha 1, skeletal muscle	S,D
mmu-miR-155	Acta1	3.07622	0.0273673	NM_009606, NP_033736	actin, alpha 1, skeletal muscle	S,D,R
mmu-miR-155	Gpm6b	-1.28513	0.0436468	NM_023122, NP_075611	glycoprotein m6b	D,R
mmu-miR-155	Gpm6b	-1.28513	0.0436468	NM_023122, NP_075611	glycoprotein m6b	S,R
mmu-miR-155	Gpm6b	-1.28513	0.0436468	glycoprotein m6b	S,D
mmu-miR-155	Gpm6b	-1.28513	0.0436468	NM_023122, NP_075611	glycoprotein m6b	S,D,R
mmu-miR-155	Kcnd3	1.18368	0.0383872	NM_001039347, NM_019931, NP_001034436, NP_064315	potassium voltage-gated channel, Shal-related family, member 3	D,R
mmu-miR-155	Mmd2	2.07058	0.0226527	NM_175217, NP_780426	monocyte to macrophage differentiation-associated 2	D,R
mmu-miR-155	Pcdh9	-5.34748	0.00082328	NM_001081377, NP_001074846	protocadherin 9	D,R
mmu-miR-155	Picalm	2.30214	7e-09	NM_146194, NP_666306	phosphatidylinositol binding clathrin assembly protein	D,R
mmu-miR-155	Rab6	1.18577	0.000157599	NM_024287, NP_077249	RAB6, member RAS oncogene family	D,R
mmu-miR-155	Rps6ka5	-1.09522	0.00199482	NM_153587, NP_705815	ribosomal protein S6 kinase, polypeptide 5	D,R
mmu-miR-155	Sox6	4.84226	0.000108937	NM_001025559, NM_001025560, NM_011445, NP_001020730, NP_001020731, NP_035575	SRY-box containing gene 6	D,R
mmu-miR-155	Zfp518	-2.84718	0.00650763	NM_028319, NP_082595	zinc finger protein 518	D,R
mmu-miR-15a	Arpp21	-1.83956	0.000588834	NM_028755, NM_033264, NP_083031, NP_150289	cyclic AMP-regulated phosphoprotein, 21	D,R
mmu-miR-15a	Gpr63	-2.03369	0.0212923	NM_030733, NP_109658	G protein-coupled receptor 63	D,R
mmu-miR-15a	Hsd17b7	-4.48452	0.0146145	NM_010476, NP_034606	hydroxysteroid (17-beta) dehydrogenase 7	D,R
mmu-miR-15a	Mink1	-4.55313	0.0253712	NM_001045959, NM_001045964, NM_016713, NM_176893, NP_001039424, NP_001039429, NP_057922, NP_795712, XM_001471583, XM_001471584, XM_001471687, XM_001471869, XP_001471633, XP_001471634, XP_001471737, XP_001471919	misshapen-like kinase 1 (zebrafish)	D,R
mmu-miR-15a	Odz2	1.98828	0.032512	NM_011856, NP_035986	odd Oz/ten-m homolog 2 (Drosophila)	D,R
mmu-miR-15a	Pcdh9	-5.34748	0.00082328	NM_001081377, NP_001074846	protocadherin 9	D,R
mmu-miR-15a	Ppm1d	-1.48014	0.0034507	NM_016910, NP_058606	protein phosphatase 1D magnesium-dependent, delta isoform	D,R
mmu-miR-15a	Rab9b	-5.78745	0.00049429	NM_176971, NP_795945	RAB9B, member RAS oncogene family	D,R
mmu-miR-15a	Tacstd2	-1.14055	3.7021e-05	NM_020047, NP_064431	tumor-associated calcium signal transducer 2	D,R
mmu-miR-15a	Zfhx4	-1.5232	0.00962954	NM_030708, NP_109633	zinc finger homeodomain 4	D,R
mmu-miR-15b	Arpp21	-1.83956	0.000588834	NM_028755, NM_033264, NP_083031, NP_150289	cyclic AMP-regulated phosphoprotein, 21	D,R
mmu-miR-15b	Gpr63	-2.03369	0.0212923	NM_030733, NP_109658	G protein-coupled receptor 63	D,R
mmu-miR-15b	Hsd17b7	-4.48452	0.0146145	NM_010476, NP_034606	hydroxysteroid (17-beta) dehydrogenase 7	D,R
mmu-miR-15b	Mink1	-4.55313	0.0253712	NM_001045959, NM_001045964, NM_016713, NM_176893, NP_001039424, NP_001039429, NP_057922, NP_795712, XM_001471583, XM_001471584, XM_001471687, XM_001471869, XP_001471633, XP_001471634, XP_001471737, XP_001471919	misshapen-like kinase 1 (zebrafish)	D,R
mmu-miR-15b	Odz2	1.98828	0.032512	NM_011856, NP_035986	odd Oz/ten-m homolog 2 (Drosophila)	D,R
mmu-miR-15b	Pcdh9	-5.34748	0.00082328	NM_001081377, NP_001074846	protocadherin 9	D,R
mmu-miR-15b	Ppm1d	-1.48014	0.0034507	NM_016910, NP_058606	protein phosphatase 1D magnesium-dependent, delta isoform	D,R
mmu-miR-15b	Rab9b	-5.78745	0.00049429	NM_176971, NP_795945	RAB9B, member RAS oncogene family	D,R
mmu-miR-15b	Sox6	4.84226	0.000108937	NM_001025559, NM_001025560, NM_011445, NP_001020730, NP_001020731, NP_035575	SRY-box containing gene 6	D,R
mmu-miR-15b	Tacstd2	-1.14055	3.7021e-05	NM_020047, NP_064431	tumor-associated calcium signal transducer 2	D,R
mmu-miR-15b	Zfhx4	-1.5232	0.00962954	NM_030708, NP_109633	zinc finger homeodomain 4	D,R
mmu-miR-16	Arpp21	-1.83956	0.000588834	NM_028755, NM_033264, NP_083031, NP_150289	cyclic AMP-regulated phosphoprotein, 21	D,R
mmu-miR-16	Asph	-1.98586	0.0146424	NM_023066, NM_133723, NP_075553, NP_598484	aspartate-beta-hydroxylase	S,R
mmu-miR-16	Atp6v1a	1.02798	0.00521165	NM_007508, NP_031534	ATPase, H+ transporting, lysosomal V1 subunit A	S,R
mmu-miR-16	Bcr	-1.95508	0.00247546	NM_001081412, NP_001074881	breakpoint cluster region	S,R
mmu-miR-16	Calcr	-2.61929	0.00813218	NM_001042725, NM_007588, NP_001036190, NP_031614	calcitonin receptor	S,R
mmu-miR-16	Cdk5r1	-1.00198	0.00141444	NM_009871, NP_034001	cyclin-dependent kinase 5, regulatory subunit 1 (p35)	S,R
mmu-miR-16	Cobll1	-1.64849	0.0493178	NM_027225, NM_177025, NP_081501, NP_795999	Cobl-like 1	S,R
mmu-miR-16	Cpeb3	2.69544	0.0256746	NM_198300, NP_938042	cytoplasmic polyadenylation element binding protein 3	D,R
mmu-miR-16	Cpeb3	2.69544	0.0256746	NM_198300, NP_938042	cytoplasmic polyadenylation element binding protein 3	S,R
mmu-miR-16	Cpeb3	2.69544	0.0256746	cytoplasmic polyadenylation element binding protein 3	S,D
mmu-miR-16	Cpeb3	2.69544	0.0256746	NM_198300, NP_938042	cytoplasmic polyadenylation element binding protein 3	S,D,R
mmu-miR-16	Dcbld2	-2.04345	0.0196998	NM_028523, NP_082799	discoidin, CUB and LCCL domain containing 2	S,R
mmu-miR-16	Eif3a	-6.62487	0.00421793	eukaryotic translation initiation factor 3, subunit A	S,D
mmu-miR-16	Elmo2	1.13251	0.0104199	NM_080287, NM_207705, NM_207706, NP_525026, NP_997588, NP_997589	engulfment and cell motility 2, ced-12 homolog (C. elegans)	S,R
mmu-miR-16	Ezh1	-1.78533	0.0340135	NM_007970, NP_031996	enhancer of zeste homolog 1 (Drosophila)	S,R
mmu-miR-16	Fgfr1	1.63279	0.00515253	NM_001079908, NM_001079909, NM_010206, NP_001073377, NP_001073378, NP_034336	fibroblast growth factor receptor 1	S,R
mmu-miR-16	Gpr63	-2.03369	0.0212923	NM_030733, NP_109658	G protein-coupled receptor 63	D,R
mmu-miR-16	Gpr63	-2.03369	0.0212923	NM_030733, NP_109658	G protein-coupled receptor 63	S,R
mmu-miR-16	Gpr63	-2.03369	0.0212923	G protein-coupled receptor 63	S,D
mmu-miR-16	Gpr63	-2.03369	0.0212923	NM_030733, NP_109658	G protein-coupled receptor 63	S,D,R
mmu-miR-16	Hnrnpa1	-2.31202	0.00119523	NM_001039129, NM_010447, NP_001034218, NP_034577	heterogeneous nuclear ribonucleoprotein A1	S,R
mmu-miR-16	Hsd17b7	-4.48452	0.0146145	NM_010476, NP_034606	hydroxysteroid (17-beta) dehydrogenase 7	D,R
mmu-miR-16	Kdr	1.53999	0.00772307	NM_010612, NP_034742	kinase insert domain protein receptor	S,R
mmu-miR-16	Mink1	-4.55313	0.0253712	NM_001045959, NM_001045964, NM_016713, NM_176893, NP_001039424, NP_001039429, NP_057922, NP_795712, XM_001471583, XM_001471584, XM_001471687, XM_001471869, XP_001471633, XP_001471634, XP_001471737, XP_001471919	misshapen-like kinase 1 (zebrafish)	S,R
mmu-miR-16	Nlgn1	-2.34146	0.0111507	NM_138666, NP_619607	neuroligin 1	S,R
mmu-miR-16	Odz2	1.98828	0.032512	NM_011856, NP_035986	odd Oz/ten-m homolog 2 (Drosophila)	D,R
mmu-miR-16	Odz2	1.98828	0.032512	NM_011856, NP_035986	odd Oz/ten-m homolog 2 (Drosophila)	S,R
mmu-miR-16	Odz2	1.98828	0.032512	odd Oz/ten-m homolog 2 (Drosophila)	S,D
mmu-miR-16	Odz2	1.98828	0.032512	NM_011856, NP_035986	odd Oz/ten-m homolog 2 (Drosophila)	S,D,R
mmu-miR-16	Pcdh9	-5.34748	0.00082328	protocadherin 9	S,D
mmu-miR-16	Pi4kb	-1.53666	0.0252072	NM_175356, NP_780565	phosphatidylinositol 4-kinase, catalytic, beta polypeptide	S,R
mmu-miR-16	Ppm1d	-1.48014	0.0034507	NM_016910, NP_058606	protein phosphatase 1D magnesium-dependent, delta isoform	D,R
mmu-miR-16	Ppm1d	-1.48014	0.0034507	NM_016910, NP_058606	protein phosphatase 1D magnesium-dependent, delta isoform	S,R
mmu-miR-16	Ppm1d	-1.48014	0.0034507	protein phosphatase 1D magnesium-dependent, delta isoform	S,D
mmu-miR-16	Ppm1d	-1.48014	0.0034507	NM_016910, NP_058606	protein phosphatase 1D magnesium-dependent, delta isoform	S,D,R
mmu-miR-16	Ptprj	2.38845	0.0109703	NM_001135657, NM_008982, NP_001129129, NP_033008	protein tyrosine phosphatase, receptor type, J	S,R
mmu-miR-16	Rab9b	-5.78745	0.00049429	NM_176971, NP_795945	RAB9B, member RAS oncogene family	D,R
mmu-miR-16	Smurf1	-1.53691	0.0221558	NM_001038627, NM_029438, NP_001033716, NP_083714	SMAD specific E3 ubiquitin protein ligase 1	S,R
mmu-miR-16	Stxbp1	1.14983	0.0410275	NM_001113569, NM_009295, NP_001107041, NP_033321	syntaxin binding protein 1	S,R
mmu-miR-16	Tacstd2	-1.14055	3.7021e-05	NM_020047, NP_064431	tumor-associated calcium signal transducer 2	D,R
mmu-miR-16	Zfhx4	-1.5232	0.00962954	NM_030708, NP_109633	zinc finger homeodomain 4	D,R
mmu-miR-16	Zfhx4	-1.5232	0.00962954	NM_030708, NP_109633	zinc finger homeodomain 4	S,R
mmu-miR-16	Zfhx4	-1.5232	0.00962954	zinc finger homeodomain 4	S,D
mmu-miR-16	Zfhx4	-1.5232	0.00962954	NM_030708, NP_109633	zinc finger homeodomain 4	S,D,R
mmu-miR-17	Arhgap26	-2.21881	0.0129982	NM_175164, NP_780373	Rho GTPase activating protein 26	D,R
mmu-miR-17	Chd9	-1.59494	0.0284639	NM_177224, NP_796198	chromodomain helicase DNA binding protein 9	D,R
mmu-miR-17	Enpp5	1.63489	0.000361827	NM_032003, NP_114392	ectonucleotide pyrophosphatase/phosphodiesterase 5	D,R
mmu-miR-17	Ezh1	-1.78533	0.0340135	NM_007970, NP_031996	enhancer of zeste homolog 1 (Drosophila)	D,R
mmu-miR-17	G6pc	3.46699	2.511e-06	NM_008061, NP_032087	glucose-6-phosphatase, catalytic	D,R
mmu-miR-17	Gria2	-4.77844	0.0113428	NM_001039195, NM_001083806, NM_013540, NP_001034284, NP_001077275, NP_038568	glutamate receptor, ionotropic, AMPA2 (alpha 2)	D,R
mmu-miR-17	Mink1	-4.55313	0.0253712	NM_001045959, NM_001045964, NM_016713, NM_176893, NP_001039424, NP_001039429, NP_057922, NP_795712, XM_001471583, XM_001471584, XM_001471687, XM_001471869, XP_001471633, XP_001471634, XP_001471737, XP_001471919	misshapen-like kinase 1 (zebrafish)	D,R
mmu-miR-17	Neurog2	1.65296	0.0275043	NM_009718, NP_033848	neurogenin 2	D,R
mmu-miR-17	Ptprj	2.38845	0.0109703	NM_001135657, NM_008982, NP_001129129, NP_033008	protein tyrosine phosphatase, receptor type, J	D,R
mmu-miR-17	Rps6ka5	-1.09522	0.00199482	NM_153587, NP_705815	ribosomal protein S6 kinase, polypeptide 5	D,R
mmu-miR-17	St6galnac3	-1.49397	0.0209824	NM_011372, NP_035502	ST6 (alpha-N-acetyl-neuraminyl-2,3-beta-galactosyl-1,3)-N-acetylgalactosaminide alpha-2,6-sialyltransferase 3	D,R
mmu-miR-181a	Cacnb2	2.6835	0.00194373	NM_023116, NP_075605	calcium channel, voltage-dependent, beta 2 subunit	D,R
mmu-miR-181a	Dgkb	-1.23217	0.00385667	NM_178681, NP_848796	diacylglycerol kinase, beta	D,R
mmu-miR-181a	Gls	1.2342	0.031179	NM_001081081, NM_001113383, NP_001074550, NP_001106854	glutaminase	D,R
mmu-miR-181a	Hlf	1.75538	0.0122084	NM_172563, NP_766151	hepatic leukemia factor	D,R
mmu-miR-181a	Klhl5	1.25519	0.0371327	NM_175174, NP_780383	kelch-like 5 (Drosophila)	D,R
mmu-miR-181a	Mllt10	-1.23673	0.0257408	NM_010804, NP_034934	myeloid/lymphoid or mixed-lineage leukemia (trithorax homolog, Drosophila); translocated to, 10	D,R
mmu-miR-181a	Pbx1	2.91989	0.0329632	NM_008783, NM_183355, NP_032809, NP_899198	pre B-cell leukemia transcription factor 1	D,R
mmu-miR-181a	Pknox2	-2.8632	0.0453045	NM_001029838, NM_148950, NP_001025009, NP_683752	Pbx/knotted 1 homeobox 2	D,R
mmu-miR-181a	Prei4	2.39744	0.0239879	NM_001042671, NM_001042672, NM_028802, NP_001036136, NP_001036137, NP_083078	preimplantation protein 4	D,R
mmu-miR-181a	Ptbp2	-2.87984	0.00193998	NM_019550, NP_062423	polypyrimidine tract binding protein 2	D,R
mmu-miR-181a	Sec24c	-1.10578	0.00460191	NM_172596, NP_766184	Sec24 related gene family, member C (S. cerevisiae)	D,R
mmu-miR-181a	Slc8a1	1.07989	0.0438324	NM_001112798, NM_011406, NP_001106269, NP_035536	solute carrier family 8 (sodium/calcium exchanger), member 1	D,R
mmu-miR-181a	Sox6	4.84226	0.000108937	NM_001025559, NM_001025560, NM_011445, NP_001020730, NP_001020731, NP_035575	SRY-box containing gene 6	D,R
mmu-miR-181a	Spire1	1.36857	0.000673994	NM_176832, NM_194355, NP_789802, NP_919336	spire homolog 1 (Drosophila)	D,R
mmu-miR-181a	Syne1	-2.59092	0.0114088	NM_001079686, NM_022027, NM_153399, NP_001073154, NP_071310, NP_700448	synaptic nuclear envelope 1	D,R
mmu-miR-181a	Tbc1d4	2.07043	0.0105285	NM_001081278, NP_001074747	TBC1 domain family, member 4	D,R
mmu-miR-181a	Trim71	-2.34643	0.00791003	NM_001042503, NP_001035968	tripartite motif-containing 71	D,R
mmu-miR-181b	Cacnb2	2.6835	0.00194373	NM_023116, NP_075605	calcium channel, voltage-dependent, beta 2 subunit	D,R
mmu-miR-181b	Dgkb	-1.23217	0.00385667	NM_178681, NP_848796	diacylglycerol kinase, beta	D,R
mmu-miR-181b	Hlf	1.75538	0.0122084	NM_172563, NP_766151	hepatic leukemia factor	D,R
mmu-miR-181b	Klhl5	1.25519	0.0371327	NM_175174, NP_780383	kelch-like 5 (Drosophila)	D,R
mmu-miR-181b	Pbx1	2.91989	0.0329632	NM_008783, NM_183355, NP_032809, NP_899198	pre B-cell leukemia transcription factor 1	D,R
mmu-miR-181b	Picalm	2.30214	7e-09	NM_146194, NP_666306	phosphatidylinositol binding clathrin assembly protein	D,R
mmu-miR-181b	Pknox2	-2.8632	0.0453045	NM_001029838, NM_148950, NP_001025009, NP_683752	Pbx/knotted 1 homeobox 2	D,R
mmu-miR-181b	Ptbp2	-2.87984	0.00193998	NM_019550, NP_062423	polypyrimidine tract binding protein 2	D,R
mmu-miR-181b	Sec24c	-1.10578	0.00460191	NM_172596, NP_766184	Sec24 related gene family, member C (S. cerevisiae)	D,R
mmu-miR-181b	Slc8a1	1.07989	0.0438324	NM_001112798, NM_011406, NP_001106269, NP_035536	solute carrier family 8 (sodium/calcium exchanger), member 1	D,R
mmu-miR-181b	Sox6	4.84226	0.000108937	NM_001025559, NM_001025560, NM_011445, NP_001020730, NP_001020731, NP_035575	SRY-box containing gene 6	D,R
mmu-miR-181b	Spire1	1.36857	0.000673994	NM_176832, NM_194355, NP_789802, NP_919336	spire homolog 1 (Drosophila)	D,R
mmu-miR-181b	Syne1	-2.59092	0.0114088	NM_001079686, NM_022027, NM_153399, NP_001073154, NP_071310, NP_700448	synaptic nuclear envelope 1	D,R
mmu-miR-181b	Tbc1d4	2.07043	0.0105285	NM_001081278, NP_001074747	TBC1 domain family, member 4	D,R
mmu-miR-181b	Trim71	-2.34643	0.00791003	NM_001042503, NP_001035968	tripartite motif-containing 71	D,R
mmu-miR-181c	Cacnb2	2.6835	0.00194373	NM_023116, NP_075605	calcium channel, voltage-dependent, beta 2 subunit	D,R
mmu-miR-181c	Dgkb	-1.23217	0.00385667	NM_178681, NP_848796	diacylglycerol kinase, beta	D,R
mmu-miR-181c	Gls	1.2342	0.031179	NM_001081081, NM_001113383, NP_001074550, NP_001106854	glutaminase	D,R
mmu-miR-181c	Hlf	1.75538	0.0122084	NM_172563, NP_766151	hepatic leukemia factor	D,R
mmu-miR-181c	Klhl5	1.25519	0.0371327	NM_175174, NP_780383	kelch-like 5 (Drosophila)	D,R
mmu-miR-181c	Pbx1	2.91989	0.0329632	NM_008783, NM_183355, NP_032809, NP_899198	pre B-cell leukemia transcription factor 1	D,R
mmu-miR-181c	Picalm	2.30214	7e-09	NM_146194, NP_666306	phosphatidylinositol binding clathrin assembly protein	D,R
mmu-miR-181c	Pknox2	-2.8632	0.0453045	NM_001029838, NM_148950, NP_001025009, NP_683752	Pbx/knotted 1 homeobox 2	D,R
mmu-miR-181c	Prei4	2.39744	0.0239879	NM_001042671, NM_001042672, NM_028802, NP_001036136, NP_001036137, NP_083078	preimplantation protein 4	D,R
mmu-miR-181c	Ptbp2	-2.87984	0.00193998	NM_019550, NP_062423	polypyrimidine tract binding protein 2	D,R
mmu-miR-181c	Sec24c	-1.10578	0.00460191	NM_172596, NP_766184	Sec24 related gene family, member C (S. cerevisiae)	D,R
mmu-miR-181c	Slc8a1	1.07989	0.0438324	NM_001112798, NM_011406, NP_001106269, NP_035536	solute carrier family 8 (sodium/calcium exchanger), member 1	D,R
mmu-miR-181c	Sox6	4.84226	0.000108937	NM_001025559, NM_001025560, NM_011445, NP_001020730, NP_001020731, NP_035575	SRY-box containing gene 6	D,R
mmu-miR-181c	Spire1	1.36857	0.000673994	NM_176832, NM_194355, NP_789802, NP_919336	spire homolog 1 (Drosophila)	D,R
mmu-miR-181c	Syne1	-2.59092	0.0114088	NM_001079686, NM_022027, NM_153399, NP_001073154, NP_071310, NP_700448	synaptic nuclear envelope 1	D,R
mmu-miR-181c	Tbc1d4	2.07043	0.0105285	NM_001081278, NP_001074747	TBC1 domain family, member 4	D,R
mmu-miR-181c	Trim71	-2.34643	0.00791003	NM_001042503, NP_001035968	tripartite motif-containing 71	D,R
mmu-miR-181d	Cacnb2	2.6835	0.00194373	NM_023116, NP_075605	calcium channel, voltage-dependent, beta 2 subunit	D,R
mmu-miR-181d	Dgkb	-1.23217	0.00385667	NM_178681, NP_848796	diacylglycerol kinase, beta	D,R
mmu-miR-181d	Hlf	1.75538	0.0122084	NM_172563, NP_766151	hepatic leukemia factor	D,R
mmu-miR-181d	Klhl5	1.25519	0.0371327	NM_175174, NP_780383	kelch-like 5 (Drosophila)	D,R
mmu-miR-181d	Mllt10	-1.23673	0.0257408	NM_010804, NP_034934	myeloid/lymphoid or mixed-lineage leukemia (trithorax homolog, Drosophila); translocated to, 10	D,R
mmu-miR-181d	Pbx1	2.91989	0.0329632	NM_008783, NM_183355, NP_032809, NP_899198	pre B-cell leukemia transcription factor 1	D,R
mmu-miR-181d	Picalm	2.30214	7e-09	NM_146194, NP_666306	phosphatidylinositol binding clathrin assembly protein	D,R
mmu-miR-181d	Pknox2	-2.8632	0.0453045	NM_001029838, NM_148950, NP_001025009, NP_683752	Pbx/knotted 1 homeobox 2	D,R
mmu-miR-181d	Ptbp2	-2.87984	0.00193998	NM_019550, NP_062423	polypyrimidine tract binding protein 2	D,R
mmu-miR-181d	Sec24c	-1.10578	0.00460191	NM_172596, NP_766184	Sec24 related gene family, member C (S. cerevisiae)	D,R
mmu-miR-181d	Slc8a1	1.07989	0.0438324	NM_001112798, NM_011406, NP_001106269, NP_035536	solute carrier family 8 (sodium/calcium exchanger), member 1	D,R
mmu-miR-181d	Sox6	4.84226	0.000108937	NM_001025559, NM_001025560, NM_011445, NP_001020730, NP_001020731, NP_035575	SRY-box containing gene 6	D,R
mmu-miR-181d	Spire1	1.36857	0.000673994	NM_176832, NM_194355, NP_789802, NP_919336	spire homolog 1 (Drosophila)	D,R
mmu-miR-181d	Syne1	-2.59092	0.0114088	NM_001079686, NM_022027, NM_153399, NP_001073154, NP_071310, NP_700448	synaptic nuclear envelope 1	D,R
mmu-miR-181d	Tbc1d4	2.07043	0.0105285	NM_001081278, NP_001074747	TBC1 domain family, member 4	D,R
mmu-miR-181d	Trim71	-2.34643	0.00791003	NM_001042503, NP_001035968	tripartite motif-containing 71	D,R
mmu-miR-182	2010-09-07	-1.64366	0.0433214	septin 7	S,D
mmu-miR-182	Amph	-7.77366	0.012959	NM_175007, NP_778172	amphiphysin	S,R
mmu-miR-182	Camsap1l1	-3.45479	0.00238241	NM_001081360, NP_001074829	calmodulin regulated spectrin-associated protein 1-like 1	D,R
mmu-miR-182	Camsap1l1	-3.45479	0.00238241	NM_001081360, NP_001074829	calmodulin regulated spectrin-associated protein 1-like 1	S,R
mmu-miR-182	Camsap1l1	-3.45479	0.00238241	calmodulin regulated spectrin-associated protein 1-like 1	S,D
mmu-miR-182	Camsap1l1	-3.45479	0.00238241	NM_001081360, NP_001074829	calmodulin regulated spectrin-associated protein 1-like 1	S,D,R
mmu-miR-182	Cdc42bpa	-1.43494	0.0453717	XM_975852, XM_975917, XM_975992, XM_976025, XM_976101, XM_976135, XM_991179, XM_991198, XM_991226, XM_991276, XP_980946, XP_981011, XP_981086, XP_981119, XP_981195, XP_981229, XP_996273, XP_996292, XP_996320, XP_996370	CDC42 binding protein kinase alpha	S,R
mmu-miR-182	Cobl	-1.3828	0.0456516	NM_172496, NP_766084	cordon-bleu	S,R
mmu-miR-182	Edil3	2.68546	0.00913382	NM_001037987, NM_010103, NP_001033076, NP_034233	EGF-like repeats and discoidin I-like domains 3	D,R
mmu-miR-182	Elmo1	2.12776	0.00178246	NM_080288, NM_198093, NP_525027, NP_932761	engulfment and cell motility 1, ced-12 homolog (C. elegans)	D,R
mmu-miR-182	Elmo1	2.12776	0.00178246	NM_080288, NM_198093, NP_525027, NP_932761	engulfment and cell motility 1, ced-12 homolog (C. elegans)	S,R
mmu-miR-182	Elmo1	2.12776	0.00178246	engulfment and cell motility 1, ced-12 homolog (C. elegans)	S,D
mmu-miR-182	Elmo1	2.12776	0.00178246	NM_080288, NM_198093, NP_525027, NP_932761	engulfment and cell motility 1, ced-12 homolog (C. elegans)	S,D,R
mmu-miR-182	Foxp2	-4.74812	0.0317883	NM_053242, NM_212435, NP_444472, NP_997600	forkhead box P2	S,R
mmu-miR-182	Gli2	-2.13448	0.00882149	NM_001081125, NP_001074594	GLI-Kruppel family member GLI2	D,R
mmu-miR-182	Hdac9	4.47836	0.00813286	NM_024124, NP_077038	histone deacetylase 9	D,R
mmu-miR-182	Hdac9	4.47836	0.00813286	NM_024124, NP_077038	histone deacetylase 9	S,R
mmu-miR-182	Hdac9	4.47836	0.00813286	histone deacetylase 9	S,D
mmu-miR-182	Hdac9	4.47836	0.00813286	NM_024124, NP_077038	histone deacetylase 9	S,D,R
mmu-miR-182	Hlf	1.75538	0.0122084	NM_172563, NP_766151	hepatic leukemia factor	D,R
mmu-miR-182	Insig1	1.19494	0.0214575	NM_153526, NP_705746	insulin induced gene 1	S,R
mmu-miR-182	Ncoa4	1.38527	0.00871443	NM_001033988, NM_019744, NP_001029160, NP_062718	nuclear receptor coactivator 4	D,R
mmu-miR-182	Ncoa4	1.38527	0.00871443	NM_001033988, NM_019744, NP_001029160, NP_062718	nuclear receptor coactivator 4	S,R
mmu-miR-182	Ncoa4	1.38527	0.00871443	nuclear receptor coactivator 4	S,D
mmu-miR-182	Ncoa4	1.38527	0.00871443	NM_001033988, NM_019744, NP_001029160, NP_062718	nuclear receptor coactivator 4	S,D,R
mmu-miR-182	Pdzd4	-2.16508	0.0149224	NM_001029868, NP_001025039	PDZ domain containing 4	S,R
mmu-miR-182	Prpf4b	2.51222	0.0208147	NM_013830, NP_038858	PRP4 pre-mRNA processing factor 4 homolog B (yeast)	D,R
mmu-miR-182	Setd7	-4.39848	0.0291979	NM_080793, NP_542983	SET domain containing (lysine methyltransferase) 7	S,R
mmu-miR-182	Slc43a2	1.73851	0.0328491	NM_173388, NP_775564	solute carrier family 43, member 2	S,R
mmu-miR-182	Sox2	-1.54709	0.00314248	NM_011443, NP_035573	SRY-box containing gene 2	D,R
mmu-miR-182	Sox2	-1.54709	0.00314248	NM_011443, NP_035573	SRY-box containing gene 2	S,R
mmu-miR-182	Sox2	-1.54709	0.00314248	SRY-box containing gene 2	S,D
mmu-miR-182	Sox2	-1.54709	0.00314248	NM_011443, NP_035573	SRY-box containing gene 2	S,D,R
mmu-miR-182	Sox6	4.84226	0.000108937	NM_001025559, NM_001025560, NM_011445, NP_001020730, NP_001020731, NP_035575	SRY-box containing gene 6	S,R
mmu-miR-183	Ajap1	1.04323	0.000404601	NM_001099299, NP_001092769, XM_001475023, XM_485506, XP_001475073, XP_485506	adherens junction associated protein 1	S,R
mmu-miR-183	Hlf	1.75538	0.0122084	NM_172563, NP_766151	hepatic leukemia factor	S,R
mmu-miR-183	Pcdhga4	-1.04174	0.0403466	NM_033587, NP_291065	protocadherin gamma subfamily A, 4	S,R
mmu-miR-183	Picalm	2.30214	7e-09	NM_146194, NP_666306	phosphatidylinositol binding clathrin assembly protein	D,R
mmu-miR-183	Slitrk3	-2.50015	0.0257523	NM_198864, NP_942564	SLIT and NTRK-like family, member 3	S,R
mmu-miR-183	Unc13b	-1.26573	0.0239019	NM_001081413, NP_001074882	unc-13 homolog B (C. elegans)	D,R
mmu-miR-183	Unc13b	-1.26573	0.0239019	NM_001081413, NP_001074882	unc-13 homolog B (C. elegans)	S,R
mmu-miR-183	Unc13b	-1.26573	0.0239019	unc-13 homolog B (C. elegans)	S,D
mmu-miR-183	Unc13b	-1.26573	0.0239019	NM_001081413, NP_001074882	unc-13 homolog B (C. elegans)	S,D,R
mmu-miR-184	Rbbp5	1.70758	0.0016843	NM_172517, NP_766105	retinoblastoma binding protein 5	D,R
mmu-miR-185	Flot2	3.48923	0.0200232	NM_001040403, NM_008028, NP_001035493, NP_032054	flotillin 2	D,R
mmu-miR-185	G6pc	3.46699	2.511e-06	NM_008061, NP_032087	glucose-6-phosphatase, catalytic	S,R
mmu-miR-185	Me3	-3.10595	0.0103648	NM_181407, NP_852072	malic enzyme 3, NADP(+)-dependent, mitochondrial	D,R
mmu-miR-185	Pcdh9	-5.34748	0.00082328	NM_001081377, NP_001074846	protocadherin 9	D,R
mmu-miR-185	Pcdh9	-5.34748	0.00082328	NM_001081377, NP_001074846	protocadherin 9	S,R
mmu-miR-185	Pcdh9	-5.34748	0.00082328	protocadherin 9	S,D
mmu-miR-185	Pcdh9	-5.34748	0.00082328	NM_001081377, NP_001074846	protocadherin 9	S,D,R
mmu-miR-185	Slc8a1	1.07989	0.0438324	NM_001112798, NM_011406, NP_001106269, NP_035536	solute carrier family 8 (sodium/calcium exchanger), member 1	D,R
mmu-miR-185	Zfp142	-1.36607	0.00200542	NM_029888, NP_084164	zinc finger protein 142	D,R
mmu-miR-186	2010-09-07	-1.64366	0.0433214	septin 7	S,D
mmu-miR-186	Arhgap26	-2.21881	0.0129982	NM_175164, NP_780373	Rho GTPase activating protein 26	S,R
mmu-miR-186	Asph	-1.98586	0.0146424	NM_023066, NM_133723, NP_075553, NP_598484	aspartate-beta-hydroxylase	D,R
mmu-miR-186	Bach2	-1.05297	0.0426999	NM_001109661, NM_007521, NP_001103131, NP_031547	BTB and CNC homology 2	S,R
mmu-miR-186	Cblb	1.15526	0.0238716	NM_001033238, NP_001028410	Casitas B-lineage lymphoma b	D,R
mmu-miR-186	Cdc42bpa	-1.43494	0.0453717	XM_975852, XM_975917, XM_975992, XM_976025, XM_976101, XM_976135, XM_991179, XM_991198, XM_991226, XM_991276, XP_980946, XP_981011, XP_981086, XP_981119, XP_981195, XP_981229, XP_996273, XP_996292, XP_996320, XP_996370	CDC42 binding protein kinase alpha	S,R
mmu-miR-186	Chd9	-1.59494	0.0284639	NM_177224, NP_796198	chromodomain helicase DNA binding protein 9	D,R
mmu-miR-186	Chd9	-1.59494	0.0284639	NM_177224, NP_796198	chromodomain helicase DNA binding protein 9	S,R
mmu-miR-186	Chd9	-1.59494	0.0284639	chromodomain helicase DNA binding protein 9	S,D
mmu-miR-186	Chd9	-1.59494	0.0284639	NM_177224, NP_796198	chromodomain helicase DNA binding protein 9	S,D,R
mmu-miR-186	Chic1	-8.30659	0.000251338	NM_009767, NP_033897	cysteine-rich hydrophobic domain 1	S,R
mmu-miR-186	Col5a2	1.79014	0.0299409	NM_007737, NP_031763	collagen, type V, alpha 2	D,R
mmu-miR-186	Col5a2	1.79014	0.0299409	NM_007737, NP_031763	collagen, type V, alpha 2	S,R
mmu-miR-186	Col5a2	1.79014	0.0299409	collagen, type V, alpha 2	S,D
mmu-miR-186	Col5a2	1.79014	0.0299409	NM_007737, NP_031763	collagen, type V, alpha 2	S,D,R
mmu-miR-186	Cpeb3	2.69544	0.0256746	NM_198300, NP_938042	cytoplasmic polyadenylation element binding protein 3	D,R
mmu-miR-186	Cpeb3	2.69544	0.0256746	NM_198300, NP_938042	cytoplasmic polyadenylation element binding protein 3	S,R
mmu-miR-186	Cpeb3	2.69544	0.0256746	cytoplasmic polyadenylation element binding protein 3	S,D
mmu-miR-186	Cpeb3	2.69544	0.0256746	NM_198300, NP_938042	cytoplasmic polyadenylation element binding protein 3	S,D,R
mmu-miR-186	Cxcl13	2.06781	0.0127092	NM_018866, NP_061354	chemokine (C-X-C motif) ligand 13	S,R
mmu-miR-186	Dcbld2	-2.04345	0.0196998	NM_028523, NP_082799	discoidin, CUB and LCCL domain containing 2	D,R
mmu-miR-186	Edil3	2.68546	0.00913382	NM_001037987, NM_010103, NP_001033076, NP_034233	EGF-like repeats and discoidin I-like domains 3	D,R
mmu-miR-186	Eif3a	-6.62487	0.00421793	eukaryotic translation initiation factor 3, subunit A	S,D
mmu-miR-186	Eif4e	-1.22153	0.0347402	NM_007917, NP_031943, XM_001004193, XP_001004193	eukaryotic translation initiation factor 4E	D,R
mmu-miR-186	Eif4e	-1.22153	0.0347402	NM_007917, NP_031943, XM_001004193, XP_001004193	eukaryotic translation initiation factor 4E	S,R
mmu-miR-186	Eif4e	-1.22153	0.0347402	eukaryotic translation initiation factor 4E	S,D
mmu-miR-186	Eif4e	-1.22153	0.0347402	NM_007917, NP_031943, XM_001004193, XP_001004193	eukaryotic translation initiation factor 4E	S,D,R
mmu-miR-186	Fndc3a	3.2062	0.0127842	NM_207636, NP_997519	fibronectin type III domain containing 3A	D,R
mmu-miR-186	Fndc3a	3.2062	0.0127842	NM_207636, NP_997519	fibronectin type III domain containing 3A	S,R
mmu-miR-186	Fndc3a	3.2062	0.0127842	fibronectin type III domain containing 3A	S,D
mmu-miR-186	Fndc3a	3.2062	0.0127842	NM_207636, NP_997519	fibronectin type III domain containing 3A	S,D,R
mmu-miR-186	Fzd10	2.34357	0.0142338	NM_175284, NP_780493	frizzled homolog 10 (Drosophila)	S,R
mmu-miR-186	G6pc	3.46699	2.511e-06	NM_008061, NP_032087	glucose-6-phosphatase, catalytic	D,R
mmu-miR-186	Hdac9	4.47836	0.00813286	NM_024124, NP_077038	histone deacetylase 9	D,R
mmu-miR-186	Ncoa4	1.38527	0.00871443	NM_001033988, NM_019744, NP_001029160, NP_062718	nuclear receptor coactivator 4	D,R
mmu-miR-186	P2rx7	-3.54386	0.0068999	purinergic receptor P2X, ligand-gated ion channel, 7	S,D
mmu-miR-186	Pdcl	-6.23613	0.00597418	NM_026176, NP_080452	phosducin-like	D,R
mmu-miR-186	Prei4	2.39744	0.0239879	NM_001042671, NM_001042672, NM_028802, NP_001036136, NP_001036137, NP_083078	preimplantation protein 4	D,R
mmu-miR-186	Rab6	1.18577	0.000157599	NM_024287, NP_077249	RAB6, member RAS oncogene family	D,R
mmu-miR-186	Ric3	-2.49044	0.0313274	NM_001038624, NM_178780, NP_001033713, NP_848895	resistance to inhibitors of cholinesterase 3 homolog (C. elegans)	D,R
mmu-miR-186	Tslp	-1.24446	0.00964556	NM_021367, NP_067342	thymic stromal lymphopoietin	D,R
mmu-miR-186	Yy1	-1.79712	0.0330585	NM_009537, NP_033563	YY1 transcription factor	D,R
mmu-miR-186	Yy1	-1.79712	0.0330585	NM_009537, NP_033563	YY1 transcription factor	S,R
mmu-miR-186	Yy1	-1.79712	0.0330585	YY1 transcription factor	S,D
mmu-miR-186	Yy1	-1.79712	0.0330585	NM_009537, NP_033563	YY1 transcription factor	S,D,R
mmu-miR-186	Zmat3	2.72768	0.0481216	NM_009517, NP_033543	zinc finger matrin type 3	D,R
mmu-miR-188-3p	C1s	1.02483	0.0202096	NM_001097617, NM_144938, NP_001091086, NP_659187	complement component 1, s subcomponent	D,R
mmu-miR-188-3p	Fank1	-1.35664	0.00128293	NM_025850, NP_080126	fibronectin type 3 and ankyrin repeat domains 1	D,R
mmu-miR-188-3p	Lonrf3	2.60012	0.0429722	NM_028894, NP_083170	LON peptidase N-terminal domain and ring finger 3	D,R
mmu-miR-188-3p	Ptbp2	-2.87984	0.00193998	NM_019550, NP_062423	polypyrimidine tract binding protein 2	D,R
mmu-miR-188-3p	Stk3	-1.05905	0.0390808	NM_019635, NP_062609	serine/threonine kinase 3 (Ste20, yeast homolog)	D,R
mmu-miR-188-5p	Dio3	-1.71787	0.025644	NM_172119, NP_742117	deiodinase, iodothyronine type III	D,R
mmu-miR-188-5p	Pcdh9	-5.34748	0.00082328	NM_001081377, NP_001074846	protocadherin 9	D,R
mmu-miR-188-5p	Zfp654	-1.29443	0.0288485	NM_028059, NP_082335	zinc finger protein 654	D,R
mmu-miR-18a	Rps6ka5	-1.09522	0.00199482	NM_153587, NP_705815	ribosomal protein S6 kinase, polypeptide 5	D,R
mmu-miR-18a	Slc8a1	1.07989	0.0438324	NM_001112798, NM_011406, NP_001106269, NP_035536	solute carrier family 8 (sodium/calcium exchanger), member 1	D,R
mmu-miR-18b	Kcnd3	1.18368	0.0383872	NM_001039347, NM_019931, NP_001034436, NP_064315	potassium voltage-gated channel, Shal-related family, member 3	D,R
mmu-miR-18b	Rfxank	-1.19447	0.038672	NM_001025589, NM_011266, NP_001020760, NP_035396	regulatory factor X-associated ankyrin-containing protein	D,R
mmu-miR-18b	Rps6ka5	-1.09522	0.00199482	NM_153587, NP_705815	ribosomal protein S6 kinase, polypeptide 5	D,R
mmu-miR-18b	Slc8a1	1.07989	0.0438324	NM_001112798, NM_011406, NP_001106269, NP_035536	solute carrier family 8 (sodium/calcium exchanger), member 1	D,R
mmu-miR-190	Aof1	-1.51329	0.0474782	NM_172262, NP_758466	amine oxidase, flavin containing 1	D,R
mmu-miR-190	Bach2	-1.05297	0.0426999	NM_001109661, NM_007521, NP_001103131, NP_031547	BTB and CNC homology 2	S,R
mmu-miR-190	Fgf10	-2.06378	0.00558014	NM_008002, NP_032028	fibroblast growth factor 10	D,R
mmu-miR-190	Foxp2	-4.74812	0.0317883	NM_053242, NM_212435, NP_444472, NP_997600	forkhead box P2	S,R
mmu-miR-190	Gphn	-1.47984	0.00180952	NM_172952, NP_766540	gephyrin	S,R
mmu-miR-190	Nlgn1	-2.34146	0.0111507	NM_138666, NP_619607	neuroligin 1	D,R
mmu-miR-190	Nlgn1	-2.34146	0.0111507	NM_138666, NP_619607	neuroligin 1	S,R
mmu-miR-190	Nlgn1	-2.34146	0.0111507	neuroligin 1	S,D
mmu-miR-190	Nlgn1	-2.34146	0.0111507	NM_138666, NP_619607	neuroligin 1	S,D,R
mmu-miR-190	Pcdh9	-5.34748	0.00082328	NM_001081377, NP_001074846	protocadherin 9	D,R
mmu-miR-190b	Aof1	-1.51329	0.0474782	NM_172262, NP_758466	amine oxidase, flavin containing 1	D,R
mmu-miR-190b	Fgf10	-2.06378	0.00558014	NM_008002, NP_032028	fibroblast growth factor 10	D,R
mmu-miR-190b	Nlgn1	-2.34146	0.0111507	NM_138666, NP_619607	neuroligin 1	D,R
mmu-miR-190b	Pcdh9	-5.34748	0.00082328	NM_001081377, NP_001074846	protocadherin 9	D,R
mmu-miR-193	Kit	1.17313	0.00830407	NM_001122733, NM_021099, NP_001116205, NP_066922	kit oncogene	D,R
mmu-miR-193	Me3	-3.10595	0.0103648	NM_181407, NP_852072	malic enzyme 3, NADP(+)-dependent, mitochondrial	D,R
mmu-miR-193b	Kit	1.17313	0.00830407	NM_001122733, NM_021099, NP_001116205, NP_066922	kit oncogene	D,R
mmu-miR-193b	Me3	-3.10595	0.0103648	NM_181407, NP_852072	malic enzyme 3, NADP(+)-dependent, mitochondrial	D,R
mmu-miR-194	8030462N17Rik	-3.10963	0.0182887	NM_178670, NP_848785	RIKEN cDNA 8030462N17 gene	D,R
mmu-miR-194	Chd9	-1.59494	0.0284639	NM_177224, NP_796198	chromodomain helicase DNA binding protein 9	S,R
mmu-miR-194	Fgfr3	-3.34508	0.00675254	NM_008010, NP_032036	fibroblast growth factor receptor 3	D,R
mmu-miR-194	Zfhx4	-1.5232	0.00962954	NM_030708, NP_109633	zinc finger homeodomain 4	S,R
mmu-miR-194	Zfp711	-1.67829	0.00910166	NM_177747, NP_808415	zinc finger protein 711	D,R
mmu-miR-195	Arpp21	-1.83956	0.000588834	NM_028755, NM_033264, NP_083031, NP_150289	cyclic AMP-regulated phosphoprotein, 21	D,R
mmu-miR-195	Asph	-1.98586	0.0146424	NM_023066, NM_133723, NP_075553, NP_598484	aspartate-beta-hydroxylase	S,R
mmu-miR-195	Atp6v1a	1.02798	0.00521165	NM_007508, NP_031534	ATPase, H+ transporting, lysosomal V1 subunit A	S,R
mmu-miR-195	Bcr	-1.95508	0.00247546	NM_001081412, NP_001074881	breakpoint cluster region	S,R
mmu-miR-195	Calcr	-2.61929	0.00813218	NM_001042725, NM_007588, NP_001036190, NP_031614	calcitonin receptor	S,R
mmu-miR-195	Cdk5r1	-1.00198	0.00141444	NM_009871, NP_034001	cyclin-dependent kinase 5, regulatory subunit 1 (p35)	S,R
mmu-miR-195	Cobll1	-1.64849	0.0493178	NM_027225, NM_177025, NP_081501, NP_795999	Cobl-like 1	S,R
mmu-miR-195	Cpeb3	2.69544	0.0256746	NM_198300, NP_938042	cytoplasmic polyadenylation element binding protein 3	D,R
mmu-miR-195	Cpeb3	2.69544	0.0256746	NM_198300, NP_938042	cytoplasmic polyadenylation element binding protein 3	S,R
mmu-miR-195	Cpeb3	2.69544	0.0256746	cytoplasmic polyadenylation element binding protein 3	S,D
mmu-miR-195	Cpeb3	2.69544	0.0256746	NM_198300, NP_938042	cytoplasmic polyadenylation element binding protein 3	S,D,R
mmu-miR-195	Dcbld2	-2.04345	0.0196998	NM_028523, NP_082799	discoidin, CUB and LCCL domain containing 2	S,R
mmu-miR-195	Eif3a	-6.62487	0.00421793	eukaryotic translation initiation factor 3, subunit A	S,D
mmu-miR-195	Elmo2	1.13251	0.0104199	NM_080287, NM_207705, NM_207706, NP_525026, NP_997588, NP_997589	engulfment and cell motility 2, ced-12 homolog (C. elegans)	S,R
mmu-miR-195	Ezh1	-1.78533	0.0340135	NM_007970, NP_031996	enhancer of zeste homolog 1 (Drosophila)	S,R
mmu-miR-195	Fgfr1	1.63279	0.00515253	NM_001079908, NM_001079909, NM_010206, NP_001073377, NP_001073378, NP_034336	fibroblast growth factor receptor 1	S,R
mmu-miR-195	Gpr63	-2.03369	0.0212923	NM_030733, NP_109658	G protein-coupled receptor 63	D,R
mmu-miR-195	Gpr63	-2.03369	0.0212923	NM_030733, NP_109658	G protein-coupled receptor 63	S,R
mmu-miR-195	Gpr63	-2.03369	0.0212923	G protein-coupled receptor 63	S,D
mmu-miR-195	Gpr63	-2.03369	0.0212923	NM_030733, NP_109658	G protein-coupled receptor 63	S,D,R
mmu-miR-195	Hnrnpa1	-2.31202	0.00119523	NM_001039129, NM_010447, NP_001034218, NP_034577	heterogeneous nuclear ribonucleoprotein A1	S,R
mmu-miR-195	Hsd17b7	-4.48452	0.0146145	NM_010476, NP_034606	hydroxysteroid (17-beta) dehydrogenase 7	D,R
mmu-miR-195	Kdr	1.53999	0.00772307	NM_010612, NP_034742	kinase insert domain protein receptor	S,R
mmu-miR-195	Mink1	-4.55313	0.0253712	NM_001045959, NM_001045964, NM_016713, NM_176893, NP_001039424, NP_001039429, NP_057922, NP_795712, XM_001471583, XM_001471584, XM_001471687, XM_001471869, XP_001471633, XP_001471634, XP_001471737, XP_001471919	misshapen-like kinase 1 (zebrafish)	S,R
mmu-miR-195	Nlgn1	-2.34146	0.0111507	NM_138666, NP_619607	neuroligin 1	S,R
mmu-miR-195	Odz2	1.98828	0.032512	NM_011856, NP_035986	odd Oz/ten-m homolog 2 (Drosophila)	D,R
mmu-miR-195	Odz2	1.98828	0.032512	NM_011856, NP_035986	odd Oz/ten-m homolog 2 (Drosophila)	S,R
mmu-miR-195	Odz2	1.98828	0.032512	odd Oz/ten-m homolog 2 (Drosophila)	S,D
mmu-miR-195	Odz2	1.98828	0.032512	NM_011856, NP_035986	odd Oz/ten-m homolog 2 (Drosophila)	S,D,R
mmu-miR-195	Pcdh9	-5.34748	0.00082328	protocadherin 9	S,D
mmu-miR-195	Pi4kb	-1.53666	0.0252072	NM_175356, NP_780565	phosphatidylinositol 4-kinase, catalytic, beta polypeptide	S,R
mmu-miR-195	Ppm1d	-1.48014	0.0034507	NM_016910, NP_058606	protein phosphatase 1D magnesium-dependent, delta isoform	D,R
mmu-miR-195	Ppm1d	-1.48014	0.0034507	NM_016910, NP_058606	protein phosphatase 1D magnesium-dependent, delta isoform	S,R
mmu-miR-195	Ppm1d	-1.48014	0.0034507	protein phosphatase 1D magnesium-dependent, delta isoform	S,D
mmu-miR-195	Ppm1d	-1.48014	0.0034507	NM_016910, NP_058606	protein phosphatase 1D magnesium-dependent, delta isoform	S,D,R
mmu-miR-195	Ptprj	2.38845	0.0109703	NM_001135657, NM_008982, NP_001129129, NP_033008	protein tyrosine phosphatase, receptor type, J	S,R
mmu-miR-195	Rab9b	-5.78745	0.00049429	NM_176971, NP_795945	RAB9B, member RAS oncogene family	D,R
mmu-miR-195	Smurf1	-1.53691	0.0221558	NM_001038627, NM_029438, NP_001033716, NP_083714	SMAD specific E3 ubiquitin protein ligase 1	S,R
mmu-miR-195	Stxbp1	1.14983	0.0410275	NM_001113569, NM_009295, NP_001107041, NP_033321	syntaxin binding protein 1	S,R
mmu-miR-195	Tacstd2	-1.14055	3.7021e-05	NM_020047, NP_064431	tumor-associated calcium signal transducer 2	D,R
mmu-miR-195	Zfhx4	-1.5232	0.00962954	NM_030708, NP_109633	zinc finger homeodomain 4	S,R
mmu-miR-196a	Aof1	-1.51329	0.0474782	NM_172262, NP_758466	amine oxidase, flavin containing 1	D,R
mmu-miR-196a	Pbx1	2.91989	0.0329632	NM_008783, NM_183355, NP_032809, NP_899198	pre B-cell leukemia transcription factor 1	D,R
mmu-miR-196a	Saps2	1.59761	0.0279783	NM_026813, NM_027805, NP_081089, NP_082081	SAPS domain family, member 2	D,R
mmu-miR-196a	St6galnac3	-1.49397	0.0209824	NM_011372, NP_035502	ST6 (alpha-N-acetyl-neuraminyl-2,3-beta-galactosyl-1,3)-N-acetylgalactosaminide alpha-2,6-sialyltransferase 3	D,R
mmu-miR-196a	Vps37a	1.93713	0.0371288	NM_033560, NP_291038	vacuolar protein sorting 37A (yeast)	D,R
mmu-miR-196b	Aof1	-1.51329	0.0474782	NM_172262, NP_758466	amine oxidase, flavin containing 1	D,R
mmu-miR-196b	Pbx1	2.91989	0.0329632	NM_008783, NM_183355, NP_032809, NP_899198	pre B-cell leukemia transcription factor 1	D,R
mmu-miR-196b	Saps2	1.59761	0.0279783	NM_026813, NM_027805, NP_081089, NP_082081	SAPS domain family, member 2	D,R
mmu-miR-196b	St6galnac3	-1.49397	0.0209824	NM_011372, NP_035502	ST6 (alpha-N-acetyl-neuraminyl-2,3-beta-galactosyl-1,3)-N-acetylgalactosaminide alpha-2,6-sialyltransferase 3	D,R
mmu-miR-197	Atp6v1a	1.02798	0.00521165	NM_007508, NP_031534	ATPase, H+ transporting, lysosomal V1 subunit A	D,R
mmu-miR-197	Atp6v1a	1.02798	0.00521165	NM_007508, NP_031534	ATPase, H+ transporting, lysosomal V1 subunit A	S,R
mmu-miR-197	Atp6v1a	1.02798	0.00521165	ATPase, H+ transporting, lysosomal V1 subunit A	S,D
mmu-miR-197	Atp6v1a	1.02798	0.00521165	NM_007508, NP_031534	ATPase, H+ transporting, lysosomal V1 subunit A	S,D,R
mmu-miR-197	Gria2	-4.77844	0.0113428	NM_001039195, NM_001083806, NM_013540, NP_001034284, NP_001077275, NP_038568	glutamate receptor, ionotropic, AMPA2 (alpha 2)	D,R
mmu-miR-197	Nlgn1	-2.34146	0.0111507	NM_138666, NP_619607	neuroligin 1	S,R
mmu-miR-197	Slc8a1	1.07989	0.0438324	NM_001112798, NM_011406, NP_001106269, NP_035536	solute carrier family 8 (sodium/calcium exchanger), member 1	D,R
mmu-miR-199a-3p	Enox2	1.72056	0.0455419	NM_145951, NP_666063	ecto-NOX disulfide-thiol exchanger 2	D,R
mmu-miR-199a-3p	Mysm1	-1.69811	0.0174049	NM_177239, NP_796213	myb-like, SWIRM and MPN domains 1	D,R
mmu-miR-199a-3p	Pde4b	-2.85274	0.0437815	NM_019840, NP_062814	phosphodiesterase 4B, cAMP specific	D,R
mmu-miR-199a-3p	Slc8a1	1.07989	0.0438324	NM_001112798, NM_011406, NP_001106269, NP_035536	solute carrier family 8 (sodium/calcium exchanger), member 1	D,R
mmu-miR-199a-3p	Vps37a	1.93713	0.0371288	NM_033560, NP_291038	vacuolar protein sorting 37A (yeast)	D,R
mmu-miR-199a-5p	Calcr	-2.61929	0.00813218	NM_001042725, NM_007588, NP_001036190, NP_031614	calcitonin receptor	D,R
mmu-miR-199a-5p	Fzd10	2.34357	0.0142338	NM_175284, NP_780493	frizzled homolog 10 (Drosophila)	D,R
mmu-miR-199a-5p	Map3k12	-1.21911	0.00376722	NM_009582, NP_033608	mitogen-activated protein kinase kinase kinase 12	D,R
mmu-miR-199a-5p	Pkn2	-1.0153	0.00662466	NM_178654, NP_848769	protein kinase N2	D,R
mmu-miR-199a-5p	Slc8a1	1.07989	0.0438324	NM_001112798, NM_011406, NP_001106269, NP_035536	solute carrier family 8 (sodium/calcium exchanger), member 1	D,R
mmu-miR-199a-5p	Syt11	-1.68765	0.0454636	NM_018804, NP_061274	synaptotagmin XI	D,R
mmu-miR-199b	Enox2	1.72056	0.0455419	NM_145951, NP_666063	ecto-NOX disulfide-thiol exchanger 2	D,R
mmu-miR-199b	Mysm1	-1.69811	0.0174049	NM_177239, NP_796213	myb-like, SWIRM and MPN domains 1	D,R
mmu-miR-199b	Pde4b	-2.85274	0.0437815	NM_019840, NP_062814	phosphodiesterase 4B, cAMP specific	D,R
mmu-miR-199b	Slc8a1	1.07989	0.0438324	NM_001112798, NM_011406, NP_001106269, NP_035536	solute carrier family 8 (sodium/calcium exchanger), member 1	D,R
mmu-miR-199b	Vps37a	1.93713	0.0371288	NM_033560, NP_291038	vacuolar protein sorting 37A (yeast)	D,R
mmu-miR-19a	Cbln2	2.95483	0.00186727	NM_172633, NP_766221	cerebellin 2 precursor protein	D,R
mmu-miR-19a	Chic1	-8.30659	0.000251338	NM_009767, NP_033897	cysteine-rich hydrophobic domain 1	D,R
mmu-miR-19a	Foxp2	-4.74812	0.0317883	NM_053242, NM_212435, NP_444472, NP_997600	forkhead box P2	D,R
mmu-miR-19a	Sox6	4.84226	0.000108937	NM_001025559, NM_001025560, NM_011445, NP_001020730, NP_001020731, NP_035575	SRY-box containing gene 6	D,R
mmu-miR-19a	Spire1	1.36857	0.000673994	NM_176832, NM_194355, NP_789802, NP_919336	spire homolog 1 (Drosophila)	D,R
mmu-miR-19a	Vps37a	1.93713	0.0371288	NM_033560, NP_291038	vacuolar protein sorting 37A (yeast)	D,R
mmu-miR-19a	Zfp518	-2.84718	0.00650763	NM_028319, NP_082595	zinc finger protein 518	D,R
mmu-miR-19a	Zfp654	-1.29443	0.0288485	NM_028059, NP_082335	zinc finger protein 654	D,R
mmu-miR-19b	Cbln2	2.95483	0.00186727	NM_172633, NP_766221	cerebellin 2 precursor protein	D,R
mmu-miR-19b	Chic1	-8.30659	0.000251338	NM_009767, NP_033897	cysteine-rich hydrophobic domain 1	D,R
mmu-miR-19b	Foxp2	-4.74812	0.0317883	NM_053242, NM_212435, NP_444472, NP_997600	forkhead box P2	D,R
mmu-miR-19b	Sox6	4.84226	0.000108937	NM_001025559, NM_001025560, NM_011445, NP_001020730, NP_001020731, NP_035575	SRY-box containing gene 6	D,R
mmu-miR-19b	Spire1	1.36857	0.000673994	NM_176832, NM_194355, NP_789802, NP_919336	spire homolog 1 (Drosophila)	D,R
mmu-miR-19b	Vps37a	1.93713	0.0371288	NM_033560, NP_291038	vacuolar protein sorting 37A (yeast)	D,R
mmu-miR-19b	Zfp518	-2.84718	0.00650763	NM_028319, NP_082595	zinc finger protein 518	D,R
mmu-miR-19b	Zfp654	-1.29443	0.0288485	NM_028059, NP_082335	zinc finger protein 654	D,R
mmu-miR-200a	2010-09-07	-1.64366	0.0433214	septin 7	S,D
mmu-miR-200a	Atp6v1a	1.02798	0.00521165	NM_007508, NP_031534	ATPase, H+ transporting, lysosomal V1 subunit A	D,R
mmu-miR-200a	Atp6v1a	1.02798	0.00521165	NM_007508, NP_031534	ATPase, H+ transporting, lysosomal V1 subunit A	S,R
mmu-miR-200a	Atp6v1a	1.02798	0.00521165	ATPase, H+ transporting, lysosomal V1 subunit A	S,D
mmu-miR-200a	Atp6v1a	1.02798	0.00521165	NM_007508, NP_031534	ATPase, H+ transporting, lysosomal V1 subunit A	S,D,R
mmu-miR-200a	Calcr	-2.61929	0.00813218	NM_001042725, NM_007588, NP_001036190, NP_031614	calcitonin receptor	D,R
mmu-miR-200a	Calcr	-2.61929	0.00813218	NM_001042725, NM_007588, NP_001036190, NP_031614	calcitonin receptor	S,R
mmu-miR-200a	Calcr	-2.61929	0.00813218	calcitonin receptor	S,D
mmu-miR-200a	Calcr	-2.61929	0.00813218	NM_001042725, NM_007588, NP_001036190, NP_031614	calcitonin receptor	S,D,R
mmu-miR-200a	Camsap1l1	-3.45479	0.00238241	NM_001081360, NP_001074829	calmodulin regulated spectrin-associated protein 1-like 1	D,R
mmu-miR-200a	Chd9	-1.59494	0.0284639	NM_177224, NP_796198	chromodomain helicase DNA binding protein 9	D,R
mmu-miR-200a	Cpeb3	2.69544	0.0256746	NM_198300, NP_938042	cytoplasmic polyadenylation element binding protein 3	S,R
mmu-miR-200a	Gli2	-2.13448	0.00882149	NM_001081125, NP_001074594	GLI-Kruppel family member GLI2	S,R
mmu-miR-200a	Gls	1.2342	0.031179	NM_001081081, NM_001113383, NP_001074550, NP_001106854	glutaminase	S,R
mmu-miR-200a	Gpm6b	-1.28513	0.0436468	NM_023122, NP_075611	glycoprotein m6b	S,R
mmu-miR-200a	Klhl28	-2.30427	0.00161671	NM_025707, NP_079983	kelch-like 28 (Drosophila)	D,R
mmu-miR-200a	Myrip	1.35129	0.00346523	NM_144557, NP_653140	myosin VIIA and Rab interacting protein	S,R
mmu-miR-200a	Pcdh9	-5.34748	0.00082328	NM_001081377, NP_001074846	protocadherin 9	D,R
mmu-miR-200a	Pcdh9	-5.34748	0.00082328	NM_001081377, NP_001074846	protocadherin 9	S,R
mmu-miR-200a	Pcdh9	-5.34748	0.00082328	protocadherin 9	S,D
mmu-miR-200a	Pcdh9	-5.34748	0.00082328	NM_001081377, NP_001074846	protocadherin 9	S,D,R
mmu-miR-200a	Pitx2	-1.96817	5.4284e-05	NM_001042502, NM_001042504, NM_011098, NP_001035967, NP_001035969, NP_035228	paired-like homeodomain transcription factor 2	D,R
mmu-miR-200a	Pitx2	-1.96817	5.4284e-05	NM_001042502, NM_001042504, NM_011098, NP_001035967, NP_001035969, NP_035228	paired-like homeodomain transcription factor 2	S,R
mmu-miR-200a	Pitx2	-1.96817	5.4284e-05	paired-like homeodomain transcription factor 2	S,D
mmu-miR-200a	Pitx2	-1.96817	5.4284e-05	NM_001042502, NM_001042504, NM_011098, NP_001035967, NP_001035969, NP_035228	paired-like homeodomain transcription factor 2	S,D,R
mmu-miR-200a	Ptprz1	-1.133	0.0118681	NM_001081306, NP_001074775	protein tyrosine phosphatase, receptor type Z, polypeptide 1	D,R
mmu-miR-200a	Rheb	1.09472	6.515e-06	NM_053075, NP_444305	RAS-homolog enriched in brain	D,R
mmu-miR-200a	Rheb	1.09472	6.515e-06	NM_053075, NP_444305	RAS-homolog enriched in brain	S,R
mmu-miR-200a	Rheb	1.09472	6.515e-06	RAS-homolog enriched in brain	S,D
mmu-miR-200a	Rheb	1.09472	6.515e-06	NM_053075, NP_444305	RAS-homolog enriched in brain	S,D,R
mmu-miR-200a	Rhpn2	-1.17161	0.000265422	NM_027897, NP_082173	rhophilin, Rho GTPase binding protein 2	S,R
mmu-miR-200a	Spire1	1.36857	0.000673994	NM_176832, NM_194355, NP_789802, NP_919336	spire homolog 1 (Drosophila)	S,R
mmu-miR-200a	Stxbp1	1.14983	0.0410275	NM_001113569, NM_009295, NP_001107041, NP_033321	syntaxin binding protein 1	S,R
mmu-miR-200a	Tcfap2b	1.10576	0.026288	NM_001025305, NM_009334, NP_001020476, NP_033360	transcription factor AP-2 beta	D,R
mmu-miR-200a	Ttr	2.70563	0.0147674	NM_013697, NP_038725	transthyretin	D,R
mmu-miR-200b	Camsap1l1	-3.45479	0.00238241	NM_001081360, NP_001074829	calmodulin regulated spectrin-associated protein 1-like 1	D,R
mmu-miR-200b	Ptprz1	-1.133	0.0118681	NM_001081306, NP_001074775	protein tyrosine phosphatase, receptor type Z, polypeptide 1	D,R
mmu-miR-200b	Zfp711	-1.67829	0.00910166	NM_177747, NP_808415	zinc finger protein 711	D,R
mmu-miR-200c	Camsap1l1	-3.45479	0.00238241	NM_001081360, NP_001074829	calmodulin regulated spectrin-associated protein 1-like 1	D,R
mmu-miR-200c	Map4k5	3.93471	0.0186726	NM_024275, NM_201519, NP_077237, NP_958927	mitogen-activated protein kinase kinase kinase kinase 5	D,R
mmu-miR-200c	Ptprz1	-1.133	0.0118681	NM_001081306, NP_001074775	protein tyrosine phosphatase, receptor type Z, polypeptide 1	D,R
mmu-miR-200c	Zfp711	-1.67829	0.00910166	NM_177747, NP_808415	zinc finger protein 711	D,R
mmu-miR-201	Dcbld2	-2.04345	0.0196998	NM_028523, NP_082799	discoidin, CUB and LCCL domain containing 2	D,R
mmu-miR-201	Foxp2	-4.74812	0.0317883	NM_053242, NM_212435, NP_444472, NP_997600	forkhead box P2	D,R
mmu-miR-201	Slc8a1	1.07989	0.0438324	NM_001112798, NM_011406, NP_001106269, NP_035536	solute carrier family 8 (sodium/calcium exchanger), member 1	D,R
mmu-miR-202-3p	Cpeb3	2.69544	0.0256746	NM_198300, NP_938042	cytoplasmic polyadenylation element binding protein 3	D,R
mmu-miR-202-3p	Cpeb3	2.69544	0.0256746	NM_198300, NP_938042	cytoplasmic polyadenylation element binding protein 3	S,R
mmu-miR-202-3p	Cpeb3	2.69544	0.0256746	cytoplasmic polyadenylation element binding protein 3	S,D
mmu-miR-202-3p	Cpeb3	2.69544	0.0256746	NM_198300, NP_938042	cytoplasmic polyadenylation element binding protein 3	S,D,R
mmu-miR-202-3p	Fndc3a	3.2062	0.0127842	NM_207636, NP_997519	fibronectin type III domain containing 3A	S,R
mmu-miR-202-3p	Myrip	1.35129	0.00346523	NM_144557, NP_653140	myosin VIIA and Rab interacting protein	S,R
mmu-miR-202-3p	Sec24c	-1.10578	0.00460191	NM_172596, NP_766184	Sec24 related gene family, member C (S. cerevisiae)	S,R
mmu-miR-202-3p	Stard3nl	4.00085	0.0362595	STARD3 N-terminal like	S,D
mmu-miR-202-5p	Ppm1d	-1.48014	0.0034507	NM_016910, NP_058606	protein phosphatase 1D magnesium-dependent, delta isoform	D,R
mmu-miR-203	1110001A07Rik	-1.72406	0.0163598	NM_025377, NP_079653	RIKEN cDNA 1110001A07 gene	D,R
mmu-miR-203	Chd9	-1.59494	0.0284639	NM_177224, NP_796198	chromodomain helicase DNA binding protein 9	D,R
mmu-miR-203	Chd9	-1.59494	0.0284639	NM_177224, NP_796198	chromodomain helicase DNA binding protein 9	S,R
mmu-miR-203	Chd9	-1.59494	0.0284639	chromodomain helicase DNA binding protein 9	S,D
mmu-miR-203	Chd9	-1.59494	0.0284639	NM_177224, NP_796198	chromodomain helicase DNA binding protein 9	S,D,R
mmu-miR-203	Col17a1	1.60235	0.0422655	NM_007732, NP_031758	collagen, type XVII, alpha 1	D,R
mmu-miR-203	Col17a1	1.60235	0.0422655	NM_007732, NP_031758	collagen, type XVII, alpha 1	S,R
mmu-miR-203	Col17a1	1.60235	0.0422655	collagen, type XVII, alpha 1	S,D
mmu-miR-203	Col17a1	1.60235	0.0422655	NM_007732, NP_031758	collagen, type XVII, alpha 1	S,D,R
mmu-miR-203	Cpeb3	2.69544	0.0256746	NM_198300, NP_938042	cytoplasmic polyadenylation element binding protein 3	D,R
mmu-miR-203	Ddx6	-3.63712	0.00101032	DEAD (Asp-Glu-Ala-Asp) box polypeptide 6	S,D
mmu-miR-203	Dgkb	-1.23217	0.00385667	NM_178681, NP_848796	diacylglycerol kinase, beta	D,R
mmu-miR-203	Eif4e	-1.22153	0.0347402	NM_007917, NP_031943, XM_001004193, XP_001004193	eukaryotic translation initiation factor 4E	S,R
mmu-miR-203	Gabrb3	-4.03677	0.0223493	NM_001038701, NM_008071, NP_001033790, NP_032097	gamma-aminobutyric acid (GABA-A) receptor, subunit beta 3	D,R
mmu-miR-203	Gif	-1.64045	0.00923846	gastric intrinsic factor	S,D
mmu-miR-203	Gls	1.2342	0.031179	NM_001081081, NM_001113383, NP_001074550, NP_001106854	glutaminase	D,R
mmu-miR-203	Hnrnpl	-3.05338	0.033167	NM_177301, NP_796275	heterogeneous nuclear ribonucleoprotein L	D,R
mmu-miR-203	Hnrnpl	-3.05338	0.033167	NM_177301, NP_796275	heterogeneous nuclear ribonucleoprotein L	S,R
mmu-miR-203	Hnrnpl	-3.05338	0.033167	heterogeneous nuclear ribonucleoprotein L	S,D
mmu-miR-203	Hnrnpl	-3.05338	0.033167	NM_177301, NP_796275	heterogeneous nuclear ribonucleoprotein L	S,D,R
mmu-miR-203	Ick	-1.02948	0.0147246	NM_019987, NP_064371	intestinal cell kinase	S,R
mmu-miR-203	Insig1	1.19494	0.0214575	NM_153526, NP_705746	insulin induced gene 1	S,R
mmu-miR-203	Me3	-3.10595	0.0103648	NM_181407, NP_852072	malic enzyme 3, NADP(+)-dependent, mitochondrial	D,R
mmu-miR-203	Prkag2	3.18806	0.0384118	NM_145401, NP_663376	protein kinase, AMP-activated, gamma 2 non-catalytic subunit	D,R
mmu-miR-203	Prkag2	3.18806	0.0384118	NM_145401, NP_663376	protein kinase, AMP-activated, gamma 2 non-catalytic subunit	S,R
mmu-miR-203	Prkag2	3.18806	0.0384118	protein kinase, AMP-activated, gamma 2 non-catalytic subunit	S,D
mmu-miR-203	Prkag2	3.18806	0.0384118	NM_145401, NP_663376	protein kinase, AMP-activated, gamma 2 non-catalytic subunit	S,D,R
mmu-miR-203	Slc8a1	1.07989	0.0438324	NM_001112798, NM_011406, NP_001106269, NP_035536	solute carrier family 8 (sodium/calcium exchanger), member 1	D,R
mmu-miR-203	Stard3nl	4.00085	0.0362595	NM_024270, NP_077232	STARD3 N-terminal like	D,R
mmu-miR-203	Zmat3	2.72768	0.0481216	NM_009517, NP_033543	zinc finger matrin type 3	D,R
mmu-miR-204	Crat	-1.92799	0.015574	NM_007760, NP_031786	carnitine acetyltransferase	D,R
mmu-miR-204	Fam175b	1.23849	0.0493558	family with sequence similarity 175, member B	S,D
mmu-miR-204	Gabrb3	-4.03677	0.0223493	NM_001038701, NM_008071, NP_001033790, NP_032097	gamma-aminobutyric acid (GABA-A) receptor, subunit beta 3	S,R
mmu-miR-204	Hdac9	4.47836	0.00813286	NM_024124, NP_077038	histone deacetylase 9	D,R
mmu-miR-204	Larp5	2.80731	0.0484222	NM_172585, NP_766173	La ribonucleoprotein domain family, member 5	S,R
mmu-miR-204	P2rx7	-3.54386	0.0068999	NM_001038839, NM_001038845, NM_001038887, NM_011027, NP_001033928, NP_001033934, NP_001033976, NP_035157	purinergic receptor P2X, ligand-gated ion channel, 7	D,R
mmu-miR-204	Pcdh9	-5.34748	0.00082328	NM_001081377, NP_001074846	protocadherin 9	D,R
mmu-miR-204	Ptprj	2.38845	0.0109703	NM_001135657, NM_008982, NP_001129129, NP_033008	protein tyrosine phosphatase, receptor type, J	S,R
mmu-miR-204	Rps6ka5	-1.09522	0.00199482	NM_153587, NP_705815	ribosomal protein S6 kinase, polypeptide 5	D,R
mmu-miR-204	Rps6ka5	-1.09522	0.00199482	NM_153587, NP_705815	ribosomal protein S6 kinase, polypeptide 5	S,R
mmu-miR-204	Rps6ka5	-1.09522	0.00199482	ribosomal protein S6 kinase, polypeptide 5	S,D
mmu-miR-204	Rps6ka5	-1.09522	0.00199482	NM_153587, NP_705815	ribosomal protein S6 kinase, polypeptide 5	S,D,R
mmu-miR-204	Trpc5	1.40092	0.0238523	NM_009428, NP_033454	transient receptor potential cation channel, subfamily C, member 5	S,R
mmu-miR-204	Zfhx4	-1.5232	0.00962954	NM_030708, NP_109633	zinc finger homeodomain 4	S,R
mmu-miR-205	1700011F03Rik	-1.80794	0.0134987	NM_028825, NP_083101	RIKEN cDNA 1700011F03 gene	D,R
mmu-miR-205	Angpt2	1.14721	0.0397022	NM_007426, NP_031452	angiopoietin 2	D,R
mmu-miR-205	C330023M02Rik	-2.05881	0.0175333	NM_172722, NP_766310	RIKEN cDNA C330023M02 gene	D,R
mmu-miR-205	Fndc3a	3.2062	0.0127842	NM_207636, NP_997519	fibronectin type III domain containing 3A	D,R
mmu-miR-205	Ipo7	-2.30124	0.0340257	NM_181517, NP_852658	importin 7	S,R
mmu-miR-205	Mgrn1	3.82212	0.00213071	mahogunin, ring finger 1	S,D
mmu-miR-205	Ptprj	2.38845	0.0109703	NM_001135657, NM_008982, NP_001129129, NP_033008	protein tyrosine phosphatase, receptor type, J	S,R
mmu-miR-205	St6galnac3	-1.49397	0.0209824	NM_011372, NP_035502	ST6 (alpha-N-acetyl-neuraminyl-2,3-beta-galactosyl-1,3)-N-acetylgalactosaminide alpha-2,6-sialyltransferase 3	D,R
mmu-miR-206	Atp6v1a	1.02798	0.00521165	NM_007508, NP_031534	ATPase, H+ transporting, lysosomal V1 subunit A	D,R
mmu-miR-206	Atp6v1a	1.02798	0.00521165	NM_007508, NP_031534	ATPase, H+ transporting, lysosomal V1 subunit A	S,R
mmu-miR-206	Atp6v1a	1.02798	0.00521165	ATPase, H+ transporting, lysosomal V1 subunit A	S,D
mmu-miR-206	Atp6v1a	1.02798	0.00521165	NM_007508, NP_031534	ATPase, H+ transporting, lysosomal V1 subunit A	S,D,R
mmu-miR-206	Bach2	-1.05297	0.0426999	NM_001109661, NM_007521, NP_001103131, NP_031547	BTB and CNC homology 2	S,R
mmu-miR-206	Eif4e	-1.22153	0.0347402	NM_007917, NP_031943, XM_001004193, XP_001004193	eukaryotic translation initiation factor 4E	S,R
mmu-miR-206	Fndc3a	3.2062	0.0127842	NM_207636, NP_997519	fibronectin type III domain containing 3A	D,R
mmu-miR-206	Fndc3a	3.2062	0.0127842	NM_207636, NP_997519	fibronectin type III domain containing 3A	S,R
mmu-miR-206	Fndc3a	3.2062	0.0127842	fibronectin type III domain containing 3A	S,D
mmu-miR-206	Fndc3a	3.2062	0.0127842	NM_207636, NP_997519	fibronectin type III domain containing 3A	S,D,R
mmu-miR-206	Fosb	-1.1699	0.00951928	NM_008036, NP_032062	FBJ osteosarcoma oncogene B	S,R
mmu-miR-206	Gdap1l1	-1.44635	0.0350578	NM_144891, NP_659140	ganglioside-induced differentiation-associated protein 1-like 1	D,R
mmu-miR-206	Gdap1l1	-1.44635	0.0350578	NM_144891, NP_659140	ganglioside-induced differentiation-associated protein 1-like 1	S,R
mmu-miR-206	Gdap1l1	-1.44635	0.0350578	ganglioside-induced differentiation-associated protein 1-like 1	S,D
mmu-miR-206	Gdap1l1	-1.44635	0.0350578	NM_144891, NP_659140	ganglioside-induced differentiation-associated protein 1-like 1	S,D,R
mmu-miR-206	Lrat	-4.12414	0.0287205	NM_023624, NP_076113	lecithin-retinol acyltransferase (phosphatidylcholine-retinol-O-acyltransferase)	S,R
mmu-miR-206	Mmd2	2.07058	0.0226527	NM_175217, NP_780426	monocyte to macrophage differentiation-associated 2	S,R
mmu-miR-206	Pde4b	-2.85274	0.0437815	NM_019840, NP_062814	phosphodiesterase 4B, cAMP specific	S,R
mmu-miR-206	Picalm	2.30214	7e-09	NM_146194, NP_666306	phosphatidylinositol binding clathrin assembly protein	D,R
mmu-miR-206	Picalm	2.30214	7e-09	NM_146194, NP_666306	phosphatidylinositol binding clathrin assembly protein	S,R
mmu-miR-206	Picalm	2.30214	7e-09	phosphatidylinositol binding clathrin assembly protein	S,D
mmu-miR-206	Picalm	2.30214	7e-09	NM_146194, NP_666306	phosphatidylinositol binding clathrin assembly protein	S,D,R
mmu-miR-206	Ptprj	2.38845	0.0109703	NM_001135657, NM_008982, NP_001129129, NP_033008	protein tyrosine phosphatase, receptor type, J	S,R
mmu-miR-206	Rngtt	1.57115	0.0101624	NM_011884, NP_036014	RNA guanylyltransferase and 5'-phosphatase	S,R
mmu-miR-206	Slc8a1	1.07989	0.0438324	NM_001112798, NM_011406, NP_001106269, NP_035536	solute carrier family 8 (sodium/calcium exchanger), member 1	S,R
mmu-miR-206	Sox6	4.84226	0.000108937	NM_001025559, NM_001025560, NM_011445, NP_001020730, NP_001020731, NP_035575	SRY-box containing gene 6	S,R
mmu-miR-206	Tslp	-1.24446	0.00964556	NM_021367, NP_067342	thymic stromal lymphopoietin	D,R
mmu-miR-207	Dio3	-1.71787	0.025644	NM_172119, NP_742117	deiodinase, iodothyronine type III	D,R
mmu-miR-207	Il21r	1.35596	0.013528	NM_021887, NP_068687	interleukin 21 receptor	D,R
mmu-miR-207	Lpl	1.08275	0.000148047	NM_008509, NP_032535	lipoprotein lipase	D,R
mmu-miR-208a	Chd9	-1.59494	0.0284639	NM_177224, NP_796198	chromodomain helicase DNA binding protein 9	D,R
mmu-miR-208b	Chd9	-1.59494	0.0284639	NM_177224, NP_796198	chromodomain helicase DNA binding protein 9	D,R
mmu-miR-20a	Arhgap26	-2.21881	0.0129982	NM_175164, NP_780373	Rho GTPase activating protein 26	D,R
mmu-miR-20a	Chd9	-1.59494	0.0284639	NM_177224, NP_796198	chromodomain helicase DNA binding protein 9	D,R
mmu-miR-20a	Enpp5	1.63489	0.000361827	NM_032003, NP_114392	ectonucleotide pyrophosphatase/phosphodiesterase 5	D,R
mmu-miR-20a	Ezh1	-1.78533	0.0340135	NM_007970, NP_031996	enhancer of zeste homolog 1 (Drosophila)	D,R
mmu-miR-20a	G6pc	3.46699	2.511e-06	NM_008061, NP_032087	glucose-6-phosphatase, catalytic	D,R
mmu-miR-20a	Gria2	-4.77844	0.0113428	NM_001039195, NM_001083806, NM_013540, NP_001034284, NP_001077275, NP_038568	glutamate receptor, ionotropic, AMPA2 (alpha 2)	D,R
mmu-miR-20a	Map3k12	-1.21911	0.00376722	NM_009582, NP_033608	mitogen-activated protein kinase kinase kinase 12	D,R
mmu-miR-20a	Mink1	-4.55313	0.0253712	NM_001045959, NM_001045964, NM_016713, NM_176893, NP_001039424, NP_001039429, NP_057922, NP_795712, XM_001471583, XM_001471584, XM_001471687, XM_001471869, XP_001471633, XP_001471634, XP_001471737, XP_001471919	misshapen-like kinase 1 (zebrafish)	D,R
mmu-miR-20a	Neurog2	1.65296	0.0275043	NM_009718, NP_033848	neurogenin 2	D,R
mmu-miR-20a	Rps6ka5	-1.09522	0.00199482	NM_153587, NP_705815	ribosomal protein S6 kinase, polypeptide 5	D,R
mmu-miR-20a	St6galnac3	-1.49397	0.0209824	NM_011372, NP_035502	ST6 (alpha-N-acetyl-neuraminyl-2,3-beta-galactosyl-1,3)-N-acetylgalactosaminide alpha-2,6-sialyltransferase 3	D,R
mmu-miR-20b	Arhgap26	-2.21881	0.0129982	NM_175164, NP_780373	Rho GTPase activating protein 26	D,R
mmu-miR-20b	Chd9	-1.59494	0.0284639	NM_177224, NP_796198	chromodomain helicase DNA binding protein 9	D,R
mmu-miR-20b	Ezh1	-1.78533	0.0340135	NM_007970, NP_031996	enhancer of zeste homolog 1 (Drosophila)	D,R
mmu-miR-20b	G6pc	3.46699	2.511e-06	NM_008061, NP_032087	glucose-6-phosphatase, catalytic	D,R
mmu-miR-20b	Gria2	-4.77844	0.0113428	NM_001039195, NM_001083806, NM_013540, NP_001034284, NP_001077275, NP_038568	glutamate receptor, ionotropic, AMPA2 (alpha 2)	D,R
mmu-miR-20b	Mink1	-4.55313	0.0253712	NM_001045959, NM_001045964, NM_016713, NM_176893, NP_001039424, NP_001039429, NP_057922, NP_795712, XM_001471583, XM_001471584, XM_001471687, XM_001471869, XP_001471633, XP_001471634, XP_001471737, XP_001471919	misshapen-like kinase 1 (zebrafish)	D,R
mmu-miR-20b	Neurog2	1.65296	0.0275043	NM_009718, NP_033848	neurogenin 2	D,R
mmu-miR-20b	Ptprj	2.38845	0.0109703	NM_001135657, NM_008982, NP_001129129, NP_033008	protein tyrosine phosphatase, receptor type, J	D,R
mmu-miR-20b	Rps6ka5	-1.09522	0.00199482	NM_153587, NP_705815	ribosomal protein S6 kinase, polypeptide 5	D,R
mmu-miR-20b	St6galnac3	-1.49397	0.0209824	NM_011372, NP_035502	ST6 (alpha-N-acetyl-neuraminyl-2,3-beta-galactosyl-1,3)-N-acetylgalactosaminide alpha-2,6-sialyltransferase 3	D,R
mmu-miR-21	Chic1	-8.30659	0.000251338	NM_009767, NP_033897	cysteine-rich hydrophobic domain 1	S,R
mmu-miR-21	Cpeb3	2.69544	0.0256746	NM_198300, NP_938042	cytoplasmic polyadenylation element binding protein 3	D,R
mmu-miR-21	Cpeb3	2.69544	0.0256746	NM_198300, NP_938042	cytoplasmic polyadenylation element binding protein 3	S,R
mmu-miR-21	Cpeb3	2.69544	0.0256746	cytoplasmic polyadenylation element binding protein 3	S,D
mmu-miR-21	Cpeb3	2.69544	0.0256746	NM_198300, NP_938042	cytoplasmic polyadenylation element binding protein 3	S,D,R
mmu-miR-21	Dnajb4	3.05365	0.0117776	NM_025926, NM_027287, NP_080202, NP_081563	DnaJ (Hsp40) homolog, subfamily B, member 4	D,R
mmu-miR-21	Edil3	2.68546	0.00913382	NM_001037987, NM_010103, NP_001033076, NP_034233	EGF-like repeats and discoidin I-like domains 3	D,R
mmu-miR-21	Pitx2	-1.96817	5.4284e-05	NM_001042502, NM_001042504, NM_011098, NP_001035967, NP_001035969, NP_035228	paired-like homeodomain transcription factor 2	D,R
mmu-miR-21	Pitx2	-1.96817	5.4284e-05	NM_001042502, NM_001042504, NM_011098, NP_001035967, NP_001035969, NP_035228	paired-like homeodomain transcription factor 2	S,R
mmu-miR-21	Pitx2	-1.96817	5.4284e-05	paired-like homeodomain transcription factor 2	S,D
mmu-miR-21	Pitx2	-1.96817	5.4284e-05	NM_001042502, NM_001042504, NM_011098, NP_001035967, NP_001035969, NP_035228	paired-like homeodomain transcription factor 2	S,D,R
mmu-miR-21	Prpf4b	2.51222	0.0208147	NM_013830, NP_038858	PRP4 pre-mRNA processing factor 4 homolog B (yeast)	S,R
mmu-miR-21	Sox2	-1.54709	0.00314248	NM_011443, NP_035573	SRY-box containing gene 2	S,R
mmu-miR-21	Srl	-1.41365	0.0402492	NM_175347, NP_780556	sarcalumenin	S,R
mmu-miR-211	Crat	-1.92799	0.015574	NM_007760, NP_031786	carnitine acetyltransferase	D,R
mmu-miR-211	Fam175b	1.23849	0.0493558	family with sequence similarity 175, member B	S,D
mmu-miR-211	Gabrb3	-4.03677	0.0223493	NM_001038701, NM_008071, NP_001033790, NP_032097	gamma-aminobutyric acid (GABA-A) receptor, subunit beta 3	S,R
mmu-miR-211	Hdac9	4.47836	0.00813286	NM_024124, NP_077038	histone deacetylase 9	D,R
mmu-miR-211	Larp5	2.80731	0.0484222	NM_172585, NP_766173	La ribonucleoprotein domain family, member 5	S,R
mmu-miR-211	P2rx7	-3.54386	0.0068999	NM_001038839, NM_001038845, NM_001038887, NM_011027, NP_001033928, NP_001033934, NP_001033976, NP_035157	purinergic receptor P2X, ligand-gated ion channel, 7	D,R
mmu-miR-211	Pcdh9	-5.34748	0.00082328	NM_001081377, NP_001074846	protocadherin 9	D,R
mmu-miR-211	Ptprj	2.38845	0.0109703	NM_001135657, NM_008982, NP_001129129, NP_033008	protein tyrosine phosphatase, receptor type, J	S,R
mmu-miR-211	Rps6ka5	-1.09522	0.00199482	NM_153587, NP_705815	ribosomal protein S6 kinase, polypeptide 5	D,R
mmu-miR-211	Rps6ka5	-1.09522	0.00199482	NM_153587, NP_705815	ribosomal protein S6 kinase, polypeptide 5	S,R
mmu-miR-211	Rps6ka5	-1.09522	0.00199482	ribosomal protein S6 kinase, polypeptide 5	S,D
mmu-miR-211	Rps6ka5	-1.09522	0.00199482	NM_153587, NP_705815	ribosomal protein S6 kinase, polypeptide 5	S,D,R
mmu-miR-211	Trpc5	1.40092	0.0238523	NM_009428, NP_033454	transient receptor potential cation channel, subfamily C, member 5	S,R
mmu-miR-211	Zfhx4	-1.5232	0.00962954	NM_030708, NP_109633	zinc finger homeodomain 4	S,R
mmu-miR-212	Arid1b	-2.35084	0.0169827	NM_001085355, NP_001078824, XM_001474848, XM_139711, XM_888675, XM_983766, XP_001474898, XP_139711, XP_893768, XP_988860	AT rich interactive domain 1B (SWI-like)	D,R
mmu-miR-212	Col5a2	1.79014	0.0299409	NM_007737, NP_031763	collagen, type V, alpha 2	D,R
mmu-miR-212	Foxp2	-4.74812	0.0317883	NM_053242, NM_212435, NP_444472, NP_997600	forkhead box P2	D,R
mmu-miR-212	Foxp2	-4.74812	0.0317883	NM_053242, NM_212435, NP_444472, NP_997600	forkhead box P2	S,R
mmu-miR-212	Foxp2	-4.74812	0.0317883	forkhead box P2	S,D
mmu-miR-212	Foxp2	-4.74812	0.0317883	NM_053242, NM_212435, NP_444472, NP_997600	forkhead box P2	S,D,R
mmu-miR-212	Pprc1	-2.62623	0.0172249	NM_001081214, NP_001074683	peroxisome proliferative activated receptor, gamma, coactivator-related 1	D,R
mmu-miR-212	Ptbp2	-2.87984	0.00193998	NM_019550, NP_062423	polypyrimidine tract binding protein 2	S,R
mmu-miR-214	6430548M08Rik	1.02248	0.010582	NM_172286, NP_758490	RIKEN cDNA 6430548M08 gene	D,R
mmu-miR-214	Arhgap26	-2.21881	0.0129982	NM_175164, NP_780373	Rho GTPase activating protein 26	S,R
mmu-miR-214	Cdk6	-1.23691	0.0449227	NM_009873, NP_034003	cyclin-dependent kinase 6	S,R
mmu-miR-214	Dio3	-1.71787	0.025644	NM_172119, NP_742117	deiodinase, iodothyronine type III	D,R
mmu-miR-214	Dio3	-1.71787	0.025644	NM_172119, NP_742117	deiodinase, iodothyronine type III	S,R
mmu-miR-214	Dio3	-1.71787	0.025644	deiodinase, iodothyronine type III	S,D
mmu-miR-214	Dio3	-1.71787	0.025644	NM_172119, NP_742117	deiodinase, iodothyronine type III	S,D,R
mmu-miR-214	Ezh1	-1.78533	0.0340135	NM_007970, NP_031996	enhancer of zeste homolog 1 (Drosophila)	D,R
mmu-miR-214	Ezh1	-1.78533	0.0340135	NM_007970, NP_031996	enhancer of zeste homolog 1 (Drosophila)	S,R
mmu-miR-214	Ezh1	-1.78533	0.0340135	enhancer of zeste homolog 1 (Drosophila)	S,D
mmu-miR-214	Ezh1	-1.78533	0.0340135	NM_007970, NP_031996	enhancer of zeste homolog 1 (Drosophila)	S,D,R
mmu-miR-214	Foxp2	-4.74812	0.0317883	NM_053242, NM_212435, NP_444472, NP_997600	forkhead box P2	S,R
mmu-miR-214	Mink1	-4.55313	0.0253712	NM_001045959, NM_001045964, NM_016713, NM_176893, NP_001039424, NP_001039429, NP_057922, NP_795712, XM_001471583, XM_001471584, XM_001471687, XM_001471869, XP_001471633, XP_001471634, XP_001471737, XP_001471919	misshapen-like kinase 1 (zebrafish)	S,R
mmu-miR-214	Mllt10	-1.23673	0.0257408	NM_010804, NP_034934	myeloid/lymphoid or mixed-lineage leukemia (trithorax homolog, Drosophila); translocated to, 10	S,R
mmu-miR-214	Ptprj	2.38845	0.0109703	NM_001135657, NM_008982, NP_001129129, NP_033008	protein tyrosine phosphatase, receptor type, J	D,R
mmu-miR-214	Sec24c	-1.10578	0.00460191	NM_172596, NP_766184	Sec24 related gene family, member C (S. cerevisiae)	S,R
mmu-miR-214	Slc8a1	1.07989	0.0438324	NM_001112798, NM_011406, NP_001106269, NP_035536	solute carrier family 8 (sodium/calcium exchanger), member 1	D,R
mmu-miR-214	Slc8a1	1.07989	0.0438324	NM_001112798, NM_011406, NP_001106269, NP_035536	solute carrier family 8 (sodium/calcium exchanger), member 1	S,R
mmu-miR-214	Slc8a1	1.07989	0.0438324	solute carrier family 8 (sodium/calcium exchanger), member 1	S,D
mmu-miR-214	Slc8a1	1.07989	0.0438324	NM_001112798, NM_011406, NP_001106269, NP_035536	solute carrier family 8 (sodium/calcium exchanger), member 1	S,D,R
mmu-miR-216a	Cdkl2	-1.06434	0.00879752	NM_016912, NM_177270, NP_058608, NP_796244	cyclin-dependent kinase-like 2 (CDC2-related kinase)	D,R
mmu-miR-216a	Dgkb	-1.23217	0.00385667	NM_178681, NP_848796	diacylglycerol kinase, beta	D,R
mmu-miR-216a	Mysm1	-1.69811	0.0174049	NM_177239, NP_796213	myb-like, SWIRM and MPN domains 1	D,R
mmu-miR-216a	Pbx1	2.91989	0.0329632	NM_008783, NM_183355, NP_032809, NP_899198	pre B-cell leukemia transcription factor 1	D,R
mmu-miR-216a	Prpf4b	2.51222	0.0208147	NM_013830, NP_038858	PRP4 pre-mRNA processing factor 4 homolog B (yeast)	D,R
mmu-miR-216a	Rbbp5	1.70758	0.0016843	NM_172517, NP_766105	retinoblastoma binding protein 5	S,R
mmu-miR-216b	Ajap1	1.04323	0.000404601	NM_001099299, NP_001092769, XM_001475023, XM_485506, XP_001475073, XP_485506	adherens junction associated protein 1	D,R
mmu-miR-216b	Cdkl2	-1.06434	0.00879752	NM_016912, NM_177270, NP_058608, NP_796244	cyclin-dependent kinase-like 2 (CDC2-related kinase)	D,R
mmu-miR-216b	Cdr2l	-1.01502	0.0290417	NM_001080929, NP_001074398	cerebellar degeneration-related protein 2-like	S,R
mmu-miR-216b	Cntn1	1.03163	0.00257444	NM_007727, NP_031753	contactin 1	D,R
mmu-miR-216b	Edil3	2.68546	0.00913382	NM_001037987, NM_010103, NP_001033076, NP_034233	EGF-like repeats and discoidin I-like domains 3	D,R
mmu-miR-216b	Fgfr1	1.63279	0.00515253	NM_001079908, NM_001079909, NM_010206, NP_001073377, NP_001073378, NP_034336	fibroblast growth factor receptor 1	S,R
mmu-miR-216b	Fndc3a	3.2062	0.0127842	NM_207636, NP_997519	fibronectin type III domain containing 3A	S,R
mmu-miR-216b	Hlf	1.75538	0.0122084	NM_172563, NP_766151	hepatic leukemia factor	S,R
mmu-miR-216b	Il28ra	-1.17788	0.000368963	NM_174851, NP_777276	interleukin 28 receptor alpha	D,R
mmu-miR-216b	Neurog2	1.65296	0.0275043	NM_009718, NP_033848	neurogenin 2	D,R
mmu-miR-216b	Neurog2	1.65296	0.0275043	NM_009718, NP_033848	neurogenin 2	S,R
mmu-miR-216b	Neurog2	1.65296	0.0275043	neurogenin 2	S,D
mmu-miR-216b	Neurog2	1.65296	0.0275043	NM_009718, NP_033848	neurogenin 2	S,D,R
mmu-miR-216b	Pde4b	-2.85274	0.0437815	NM_019840, NP_062814	phosphodiesterase 4B, cAMP specific	S,R
mmu-miR-216b	Rfx4	3.12237	0.0201473	NM_001024918, NM_027689, NP_001020089, NP_081965	regulatory factor X, 4 (influences HLA class II expression)	S,R
mmu-miR-216b	Slitrk5	-2.81104	0.0167866	NM_029273, NM_198865, NP_083549, NP_942565	SLIT and NTRK-like family, member 5	S,R
mmu-miR-216b	Trpc5	1.40092	0.0238523	NM_009428, NP_033454	transient receptor potential cation channel, subfamily C, member 5	S,R
mmu-miR-217	Atp6v1a	1.02798	0.00521165	NM_007508, NP_031534	ATPase, H+ transporting, lysosomal V1 subunit A	D,R
mmu-miR-217	Atp6v1a	1.02798	0.00521165	NM_007508, NP_031534	ATPase, H+ transporting, lysosomal V1 subunit A	S,R
mmu-miR-217	Atp6v1a	1.02798	0.00521165	ATPase, H+ transporting, lysosomal V1 subunit A	S,D
mmu-miR-217	Atp6v1a	1.02798	0.00521165	NM_007508, NP_031534	ATPase, H+ transporting, lysosomal V1 subunit A	S,D,R
mmu-miR-217	Foxo1	-1.33192	0.010162	NM_019739, NP_062713	forkhead box O1	D,R
mmu-miR-217	Mina	-2.43438	0.0399132	NM_025910, NP_080186	myc induced nuclear antigen	D,R
mmu-miR-217	Ppm1d	-1.48014	0.0034507	NM_016910, NP_058606	protein phosphatase 1D magnesium-dependent, delta isoform	S,R
mmu-miR-217	Senp5	1.32797	0.0336987	NM_177103, NP_796077	SUMO/sentrin specific peptidase 5	D,R
mmu-miR-217	Senp5	1.32797	0.0336987	NM_177103, NP_796077	SUMO/sentrin specific peptidase 5	S,R
mmu-miR-217	Senp5	1.32797	0.0336987	SUMO/sentrin specific peptidase 5	S,D
mmu-miR-217	Senp5	1.32797	0.0336987	NM_177103, NP_796077	SUMO/sentrin specific peptidase 5	S,D,R
mmu-miR-217	Zfp711	-1.67829	0.00910166	NM_177747, NP_808415	zinc finger protein 711	D,R
mmu-miR-218	Accn2	-5.08685	0.000627321	NM_009597, NP_033727	amiloride-sensitive cation channel 2, neuronal	S,R
mmu-miR-218	Dcbld2	-2.04345	0.0196998	NM_028523, NP_082799	discoidin, CUB and LCCL domain containing 2	D,R
mmu-miR-218	Dcbld2	-2.04345	0.0196998	NM_028523, NP_082799	discoidin, CUB and LCCL domain containing 2	S,R
mmu-miR-218	Dcbld2	-2.04345	0.0196998	discoidin, CUB and LCCL domain containing 2	S,D
mmu-miR-218	Dcbld2	-2.04345	0.0196998	NM_028523, NP_082799	discoidin, CUB and LCCL domain containing 2	S,D,R
mmu-miR-218	Elmo1	2.12776	0.00178246	NM_080288, NM_198093, NP_525027, NP_932761	engulfment and cell motility 1, ced-12 homolog (C. elegans)	D,R
mmu-miR-218	Elmo1	2.12776	0.00178246	NM_080288, NM_198093, NP_525027, NP_932761	engulfment and cell motility 1, ced-12 homolog (C. elegans)	S,R
mmu-miR-218	Elmo1	2.12776	0.00178246	engulfment and cell motility 1, ced-12 homolog (C. elegans)	S,D
mmu-miR-218	Elmo1	2.12776	0.00178246	NM_080288, NM_198093, NP_525027, NP_932761	engulfment and cell motility 1, ced-12 homolog (C. elegans)	S,D,R
mmu-miR-218	Gabrb3	-4.03677	0.0223493	NM_001038701, NM_008071, NP_001033790, NP_032097	gamma-aminobutyric acid (GABA-A) receptor, subunit beta 3	D,R
mmu-miR-218	Gabrb3	-4.03677	0.0223493	NM_001038701, NM_008071, NP_001033790, NP_032097	gamma-aminobutyric acid (GABA-A) receptor, subunit beta 3	S,R
mmu-miR-218	Gabrb3	-4.03677	0.0223493	gamma-aminobutyric acid (GABA-A) receptor, subunit beta 3	S,D
mmu-miR-218	Gabrb3	-4.03677	0.0223493	NM_001038701, NM_008071, NP_001033790, NP_032097	gamma-aminobutyric acid (GABA-A) receptor, subunit beta 3	S,D,R
mmu-miR-218	Gria2	-4.77844	0.0113428	NM_001039195, NM_001083806, NM_013540, NP_001034284, NP_001077275, NP_038568	glutamate receptor, ionotropic, AMPA2 (alpha 2)	D,R
mmu-miR-218	Gria2	-4.77844	0.0113428	NM_001039195, NM_001083806, NM_013540, NP_001034284, NP_001077275, NP_038568	glutamate receptor, ionotropic, AMPA2 (alpha 2)	S,R
mmu-miR-218	Gria2	-4.77844	0.0113428	glutamate receptor, ionotropic, AMPA2 (alpha 2)	S,D
mmu-miR-218	Gria2	-4.77844	0.0113428	NM_001039195, NM_001083806, NM_013540, NP_001034284, NP_001077275, NP_038568	glutamate receptor, ionotropic, AMPA2 (alpha 2)	S,D,R
mmu-miR-218	Hlf	1.75538	0.0122084	NM_172563, NP_766151	hepatic leukemia factor	D,R
mmu-miR-218	Hlf	1.75538	0.0122084	NM_172563, NP_766151	hepatic leukemia factor	S,R
mmu-miR-218	Hlf	1.75538	0.0122084	hepatic leukemia factor	S,D
mmu-miR-218	Hlf	1.75538	0.0122084	NM_172563, NP_766151	hepatic leukemia factor	S,D,R
mmu-miR-218	Lrat	-4.12414	0.0287205	NM_023624, NP_076113	lecithin-retinol acyltransferase (phosphatidylcholine-retinol-O-acyltransferase)	S,R
mmu-miR-218	Sfmbt1	2.42672	0.0178834	NM_019460, NP_062333	Scm-like with four mbt domains 1	S,R
mmu-miR-218	Sox21	-1.38889	0.022005	NM_145464, NM_177753, NP_663439, NP_808421	SRY-box containing gene 21	D,R
mmu-miR-218	Stxbp1	1.14983	0.0410275	NM_001113569, NM_009295, NP_001107041, NP_033321	syntaxin binding protein 1	S,R
mmu-miR-218	Tmub2	1.24665	0.0066637	NM_028076, NP_082352	transmembrane and ubiquitin-like domain containing 2	S,R
mmu-miR-218	Vps37a	1.93713	0.0371288	NM_033560, NP_291038	vacuolar protein sorting 37A (yeast)	S,R
mmu-miR-218	Zfp654	-1.29443	0.0288485	NM_028059, NP_082335	zinc finger protein 654	D,R
mmu-miR-219	Cpeb3	2.69544	0.0256746	NM_198300, NP_938042	cytoplasmic polyadenylation element binding protein 3	S,R
mmu-miR-219	Dcbld2	-2.04345	0.0196998	NM_028523, NP_082799	discoidin, CUB and LCCL domain containing 2	S,R
mmu-miR-219	Mms19	1.74173	0.048279	NM_028152, NP_082428	MMS19 (MET18 S. cerevisiae)	S,R
mmu-miR-219	Odz2	1.98828	0.032512	NM_011856, NP_035986	odd Oz/ten-m homolog 2 (Drosophila)	S,R
mmu-miR-219	Pigr	-2.5615	0.000348991	polymeric immunoglobulin receptor	S,D
mmu-miR-219	Slc8a1	1.07989	0.0438324	NM_001112798, NM_011406, NP_001106269, NP_035536	solute carrier family 8 (sodium/calcium exchanger), member 1	S,R
mmu-miR-219	Sox6	4.84226	0.000108937	NM_001025559, NM_001025560, NM_011445, NP_001020730, NP_001020731, NP_035575	SRY-box containing gene 6	D,R
mmu-miR-219	Sox6	4.84226	0.000108937	NM_001025559, NM_001025560, NM_011445, NP_001020730, NP_001020731, NP_035575	SRY-box containing gene 6	S,R
mmu-miR-219	Sox6	4.84226	0.000108937	SRY-box containing gene 6	S,D
mmu-miR-219	Sox6	4.84226	0.000108937	NM_001025559, NM_001025560, NM_011445, NP_001020730, NP_001020731, NP_035575	SRY-box containing gene 6	S,D,R
mmu-miR-22	Calcr	-2.61929	0.00813218	NM_001042725, NM_007588, NP_001036190, NP_031614	calcitonin receptor	S,R
mmu-miR-22	Chd9	-1.59494	0.0284639	NM_177224, NP_796198	chromodomain helicase DNA binding protein 9	S,R
mmu-miR-22	Kcne1l	-1.1571	0.000145141	NM_021487, NP_067462	potassium voltage-gated channel, Isk-related family, member 1-like	S,R
mmu-miR-22	Pdzd4	-2.16508	0.0149224	NM_001029868, NP_001025039	PDZ domain containing 4	S,R
mmu-miR-22	Rfxank	-1.19447	0.038672	NM_001025589, NM_011266, NP_001020760, NP_035396	regulatory factor X-associated ankyrin-containing protein	D,R
mmu-miR-22	Rfxank	-1.19447	0.038672	NM_001025589, NM_011266, NP_001020760, NP_035396	regulatory factor X-associated ankyrin-containing protein	S,R
mmu-miR-22	Rfxank	-1.19447	0.038672	regulatory factor X-associated ankyrin-containing protein	S,D
mmu-miR-22	Rfxank	-1.19447	0.038672	NM_001025589, NM_011266, NP_001020760, NP_035396	regulatory factor X-associated ankyrin-containing protein	S,D,R
mmu-miR-22	Syne1	-2.59092	0.0114088	NM_001079686, NM_022027, NM_153399, NP_001073154, NP_071310, NP_700448	synaptic nuclear envelope 1	D,R
mmu-miR-220	Elk1	1.32636	0.0422298	NM_007922, NP_031948	ELK1, member of ETS oncogene family	D,R
mmu-miR-220	Map4k5	3.93471	0.0186726	NM_024275, NM_201519, NP_077237, NP_958927	mitogen-activated protein kinase kinase kinase kinase 5	D,R
mmu-miR-220	Zfhx4	-1.5232	0.00962954	NM_030708, NP_109633	zinc finger homeodomain 4	D,R
mmu-miR-221	Ap3b2	6.2253	0.00359575	adaptor-related protein complex 3, beta 2 subunit	S,D
mmu-miR-221	Asph	-1.98586	0.0146424	NM_023066, NM_133723, NP_075553, NP_598484	aspartate-beta-hydroxylase	S,R
mmu-miR-221	Atad2b	1.17129	0.0267572	NM_001099628, NP_001093098, XM_001472910, XM_001480129, XP_001472960, XP_001480179	ATPase family, AAA domain containing 2B	S,R
mmu-miR-221	Fndc3a	3.2062	0.0127842	NM_207636, NP_997519	fibronectin type III domain containing 3A	D,R
mmu-miR-221	Fndc3a	3.2062	0.0127842	NM_207636, NP_997519	fibronectin type III domain containing 3A	S,R
mmu-miR-221	Fndc3a	3.2062	0.0127842	fibronectin type III domain containing 3A	S,D
mmu-miR-221	Fndc3a	3.2062	0.0127842	NM_207636, NP_997519	fibronectin type III domain containing 3A	S,D,R
mmu-miR-221	Insig1	1.19494	0.0214575	NM_153526, NP_705746	insulin induced gene 1	D,R
mmu-miR-221	Kit	1.17313	0.00830407	NM_001122733, NM_021099, NP_001116205, NP_066922	kit oncogene	D,R
mmu-miR-221	Kit	1.17313	0.00830407	NM_001122733, NM_021099, NP_001116205, NP_066922	kit oncogene	S,R
mmu-miR-221	Kit	1.17313	0.00830407	kit oncogene	S,D
mmu-miR-221	Kit	1.17313	0.00830407	NM_001122733, NM_021099, NP_001116205, NP_066922	kit oncogene	S,D,R
mmu-miR-222	Ap3b2	6.2253	0.00359575	adaptor-related protein complex 3, beta 2 subunit	S,D
mmu-miR-222	Asph	-1.98586	0.0146424	NM_023066, NM_133723, NP_075553, NP_598484	aspartate-beta-hydroxylase	S,R
mmu-miR-222	Atad2b	1.17129	0.0267572	NM_001099628, NP_001093098, XM_001472910, XM_001480129, XP_001472960, XP_001480179	ATPase family, AAA domain containing 2B	S,R
mmu-miR-222	Fndc3a	3.2062	0.0127842	NM_207636, NP_997519	fibronectin type III domain containing 3A	D,R
mmu-miR-222	Fndc3a	3.2062	0.0127842	NM_207636, NP_997519	fibronectin type III domain containing 3A	S,R
mmu-miR-222	Fndc3a	3.2062	0.0127842	fibronectin type III domain containing 3A	S,D
mmu-miR-222	Fndc3a	3.2062	0.0127842	NM_207636, NP_997519	fibronectin type III domain containing 3A	S,D,R
mmu-miR-222	Kit	1.17313	0.00830407	NM_001122733, NM_021099, NP_001116205, NP_066922	kit oncogene	D,R
mmu-miR-222	Kit	1.17313	0.00830407	NM_001122733, NM_021099, NP_001116205, NP_066922	kit oncogene	S,R
mmu-miR-222	Kit	1.17313	0.00830407	kit oncogene	S,D
mmu-miR-222	Kit	1.17313	0.00830407	NM_001122733, NM_021099, NP_001116205, NP_066922	kit oncogene	S,D,R
mmu-miR-223	1110054O05Rik	-3.12716	0.0313708	NM_001013577, NP_001013595	RIKEN cDNA 1110054O05 gene	D,R
mmu-miR-223	Ankrd17	-1.29883	0.0239842	NM_030886, NM_198010, NP_112148, NP_932127	ankyrin repeat domain 17	D,R
mmu-miR-223	Ankrd17	-1.29883	0.0239842	NM_030886, NM_198010, NP_112148, NP_932127	ankyrin repeat domain 17	S,R
mmu-miR-223	Ankrd17	-1.29883	0.0239842	ankyrin repeat domain 17	S,D
mmu-miR-223	Ankrd17	-1.29883	0.0239842	NM_030886, NM_198010, NP_112148, NP_932127	ankyrin repeat domain 17	S,D,R
mmu-miR-223	Hlf	1.75538	0.0122084	NM_172563, NP_766151	hepatic leukemia factor	S,R
mmu-miR-223	Mt2	-1.28807	0.00885971	NM_008630, NP_032656	metallothionein 2	D,R
mmu-miR-223	Ptbp2	-2.87984	0.00193998	NM_019550, NP_062423	polypyrimidine tract binding protein 2	D,R
mmu-miR-223	Ptbp2	-2.87984	0.00193998	NM_019550, NP_062423	polypyrimidine tract binding protein 2	S,R
mmu-miR-223	Ptbp2	-2.87984	0.00193998	polypyrimidine tract binding protein 2	S,D
mmu-miR-223	Ptbp2	-2.87984	0.00193998	NM_019550, NP_062423	polypyrimidine tract binding protein 2	S,D,R
mmu-miR-223	Scn3a	3.5578	0.0139083	NM_018732, NP_061202	sodium channel, voltage-gated, type III, alpha	D,R
mmu-miR-223	Scn3a	3.5578	0.0139083	NM_018732, NP_061202	sodium channel, voltage-gated, type III, alpha	S,R
mmu-miR-223	Scn3a	3.5578	0.0139083	sodium channel, voltage-gated, type III, alpha	S,D
mmu-miR-223	Scn3a	3.5578	0.0139083	NM_018732, NP_061202	sodium channel, voltage-gated, type III, alpha	S,D,R
mmu-miR-223	Slc8a1	1.07989	0.0438324	NM_001112798, NM_011406, NP_001106269, NP_035536	solute carrier family 8 (sodium/calcium exchanger), member 1	D,R
mmu-miR-223	Slc8a1	1.07989	0.0438324	NM_001112798, NM_011406, NP_001106269, NP_035536	solute carrier family 8 (sodium/calcium exchanger), member 1	S,R
mmu-miR-223	Slc8a1	1.07989	0.0438324	solute carrier family 8 (sodium/calcium exchanger), member 1	S,D
mmu-miR-223	Slc8a1	1.07989	0.0438324	NM_001112798, NM_011406, NP_001106269, NP_035536	solute carrier family 8 (sodium/calcium exchanger), member 1	S,D,R
mmu-miR-223	Wdr62	-1.07592	0.00122492	XM_001479182, XM_891376, XP_001479232, XP_896469	WD repeat domain 62	S,R
mmu-miR-224	Cda	1.07603	0.00974687	NM_028176, NP_082452	cytidine deaminase	S,R
mmu-miR-224	Fank1	-1.35664	0.00128293	NM_025850, NP_080126	fibronectin type 3 and ankyrin repeat domains 1	S,R
mmu-miR-224	Fosb	-1.1699	0.00951928	NM_008036, NP_032062	FBJ osteosarcoma oncogene B	S,R
mmu-miR-224	Masp1	-1.09864	0.0182358	NM_008555, NP_032581	mannan-binding lectin serine peptidase 1	S,R
mmu-miR-224	Pcdhga4	-1.04174	0.0403466	NM_033587, NP_291065	protocadherin gamma subfamily A, 4	S,R
mmu-miR-224	Pdcl	-6.23613	0.00597418	NM_026176, NP_080452	phosducin-like	S,R
mmu-miR-224	Prpf4b	2.51222	0.0208147	NM_013830, NP_038858	PRP4 pre-mRNA processing factor 4 homolog B (yeast)	D,R
mmu-miR-224	Prpf4b	2.51222	0.0208147	NM_013830, NP_038858	PRP4 pre-mRNA processing factor 4 homolog B (yeast)	S,R
mmu-miR-224	Prpf4b	2.51222	0.0208147	PRP4 pre-mRNA processing factor 4 homolog B (yeast)	S,D
mmu-miR-224	Prpf4b	2.51222	0.0208147	NM_013830, NP_038858	PRP4 pre-mRNA processing factor 4 homolog B (yeast)	S,D,R
mmu-miR-224	Rbbp5	1.70758	0.0016843	NM_172517, NP_766105	retinoblastoma binding protein 5	D,R
mmu-miR-224	Rbbp5	1.70758	0.0016843	NM_172517, NP_766105	retinoblastoma binding protein 5	S,R
mmu-miR-224	Rbbp5	1.70758	0.0016843	retinoblastoma binding protein 5	S,D
mmu-miR-224	Rbbp5	1.70758	0.0016843	NM_172517, NP_766105	retinoblastoma binding protein 5	S,D,R
mmu-miR-224	Slc8a1	1.07989	0.0438324	NM_001112798, NM_011406, NP_001106269, NP_035536	solute carrier family 8 (sodium/calcium exchanger), member 1	D,R
mmu-miR-224	Zcchc4	1.51228	0.0247674	NM_030185, NP_084461	zinc finger, CCHC domain containing 4	S,R
mmu-miR-224	Zfhx4	-1.5232	0.00962954	NM_030708, NP_109633	zinc finger homeodomain 4	S,R
mmu-miR-23a	Atp6v1a	1.02798	0.00521165	NM_007508, NP_031534	ATPase, H+ transporting, lysosomal V1 subunit A	D,R
mmu-miR-23a	Elmo1	2.12776	0.00178246	NM_080288, NM_198093, NP_525027, NP_932761	engulfment and cell motility 1, ced-12 homolog (C. elegans)	D,R
[truncated: 2,251 more rows]
