# Supplementary material for: Systems biology approach to identify transcriptome reprogramming and candidate microRNA targets during the progression of polycystic kidney disease
Source: BMC Syst Biol. 2011 Apr 25;5:56. doi: 10.1186/1752-0509-5-56 (PMC3111376; doi:10.1186/1752-0509-5-56)
Supplement: Additional file 20 — Comparison of microarrays and qPCR results. This table shows the fold change obtained from both microarrays and qPCR for significantly regulated genes (that were validated by qPCR). [file 1752-0509-5-56-S20.XLS]

## Sheet: Sheet1
E14.5						E17.5
Genes	Log Fold Change on microarrays	Log Fold Change by qPCR	Fold Change on microarrays	Fold Change by qPCR		Genes	Log Fold Change on microarrays	Log Fold Change by qPCR	Fold Change on microarrays	Fold Change by qPCR
Adam22	-7.05907	-1.88362	-133.35	-3.69		Alg6	-5.75809	-3.63575	-54.12	-12.43
Cpeb3	-4.31325	-1.43829	-19.88	-2.71		Cpeb3	-2.69377	-2.77189	-6.47	-6.83
Ddx3y	-3.7137	-4.53232	-13.12	-23.14		Edil3	-2.68482	-2.25399	-6.43	-4.77
Edil3	-2.26903	-1.4489	-4.82	-2.73		Fgfr3	3.34483	1.95606	10.16	3.88
F2rl2	5.13996	1.13093	35.26	2.19		Hdac9	-4.47768	-2.32481	-22.28	-5.01
Fgf10	0.0976108	0.748461	1.07	1.68		Ltbp1	5.18507	4.29057	36.38	19.57
Fgfr3	2.04264	1.9222	4.12	3.79		P2rx7	3.54226	1.76977	11.65	3.41
Grap2	7.29948	2.13422	157.53	4.39		Pitx2	1.96717	1.774	3.91	3.42
Mysm1	1.51096	2.41684	2.85	5.34		Sox6	-4.84197	-1.14405	-28.68	-2.21
P2rx7	2.21723	1.92979	4.65	3.81
Pitx2	0.298658	2.27202	1.23	4.83
Sox6	-0.956057	-1.90304	-1.94	-3.74
