# Supplementary material for: Systems biology approach to identify transcriptome reprogramming and candidate microRNA targets during the progression of polycystic kidney disease
Source: BMC Syst Biol. 2011 Apr 25;5:56. doi: 10.1186/1752-0509-5-56 (PMC3111376; doi:10.1186/1752-0509-5-56)
Supplement: Additional file 21 — miRNA:target inverse relationship. This table shows the predicted miRNA:mRNA inverse relationship for significantly regulated genes and 9 selected miRNAs. The expression of these nine miRNAs was validated by qPCR. Only those miRNA:mRNA pairs are shown that are predicted by atleast two tools and show inverse correlation to each other. [file 1752-0509-5-56-S21.XLS]

## Sheet: Sheet1
Genes	Fold Change gene (E14.5) on microarray	Fold Change Gene (E17.5) on microarray	Target miRNA	Fold Change miRNA (E14.5) by qPCR	Fold Change miRNA (E17.5) by qPCR	Prediction Algorithms	Pathways
Arl13a		6.19	miR-10a	1.26396	-1.23146	microT, miRanda
Calcr		6.14	miR-10a	1.26396	-1.23146	microT, miRanda	Neuroactive ligand-receptor interaction
Cdc42bpa		2.7	miR-10a	1.26396	-1.23146	microT, miRanda
Clcf1		8.57	miR-10a	1.26396	-1.23146	microT, miRanda	Cytokine-cytokine receptor interaction, JAK-STAT signaling pathway
Gli2		4.39	miR-10a	1.26396	-1.23146	microT, miRanda	Hedgehog signaling
Grap2	157.52		miR-10a	1.26396	-1.23146	microT, miRanda
Ltbp1	-368.46	36.38	miR-10a	1.26396	-1.23146	microT, miRanda	TGF-Beta signaling
Mx1	-16.77		miR-10a	1.26396	-1.23146	microT, miRanda
Pou2f1		2.88	miR-10a	1.26396	-1.23146	microT, miRanda
Rbpj	-2.49		miR-10a	1.26396	-1.23146	microT, miRanda	Notch signaling pathway
Rhpn2		2.25262	miR-10a	1.26396	-1.23146	microT, miRanda
Scd4	-2.99	2.35	miR-10a	1.26396	-1.23146	microT, miRanda	Biosynthesis of unsaturated fatty acids; PPAR signaling pathway
Sema4c		3.13	miR-10a	1.26396	-1.23146	microT, miRanda	Axon guidance
Sorcs2		-2.15	miR-10a	1.26396	-1.23146	microT, miRanda
Syne1	2.68	6.02	miR-10a	1.26396	-1.23146	microT, miRanda
Tns1		2.66	miR-10a	1.26396	-1.23146	microT, miRanda
Zfp445		4.36	miR-10a	1.26396	-1.23146	microT, miRanda
Zfp91	-3.39		miR-10a	1.26396	-1.23146	microT, miRanda
Bat5	-40.1	-43.17	miR-126-5p	1.42862	-1.44902	microT, miRanda
Chd9		3.02	miR-126-5p	1.42862	-1.44902	microT, miRanda
Dgkb		2.35	miR-126-5p	1.42862	-1.44902	microT, miRanda	Metabolic pathways
Edil3	-4.82	-6.43	miR-126-5p	1.42862	-1.44902	microT, miRanda and miRDB
Fgf10		4.19	miR-126-5p	1.42862	-1.44902	microT, miRanda and miRDB	MAPK signaling
Gabrb3		16.41	miR-126-5p	1.42862	-1.44902	microT, miRanda	Neuroactive ligand-receptor interaction
Gng12	-11.12		miR-126-5p	1.42862	-1.44902	microT, miRanda	Calcium signalings
Gpm6b		2.44	miR-126-5p	1.42862	-1.44902	microT, miRanda
Gria2		27.44	miR-126-5p	1.42862	-1.44902	microT, miRanda and miRDB	Neuroactive ligand-receptor interaction
Grm5	-4.64		miR-126-5p	1.42862	-1.44902	microT, miRanda
H2-D1	-10.21	-5.46	miR-126-5p	1.42862	-1.44902	microT, miRDB	Cell adhesion
Inpp4a	-6.59	-4.21	miR-126-5p	1.42862	-1.44902	microT, miRanda	Metabolic pathways
Map3k12		2.33	miR-126-5p	1.42862	-1.44902	microT, miRanda	MAPK signaling
Mdh1	-3.81		miR-126-5p	1.42862	-1.44902	microT, miRDB	Metabolic pathways
Mill1	-2.16		miR-126-5p	1.42862	-1.44902	microT, miRanda
Mysm1	2.85	3.24	miR-126-5p	1.42862	-1.44902	microT, miRanda
Plekhb2	-3.41		miR-126-5p	1.42862	-1.44902	microT, miRanda
Ptprz1		2.19	miR-126-5p	1.42862	-1.44902	microT, miRanda
Rab9b		55.23	miR-126-5p	1.42862	-1.44902	microT, miRanda
Rbm35a		2.42	miR-126-5p	1.42862	-1.44902	microT, miRanda
Sema3c		2.32	miR-126-5p	1.42862	-1.44902	microT, miRanda and miRDB	Axon guidance
Slc7a2	-2.41		miR-126-5p	1.42862	-1.44902	microT, miRDB
Syne1		6.02483	miR-126-5p	1.42862	-1.44902	microT, miRDB
Zfhx4		2.87	miR-126-5p	1.42862	-1.44902	microT, miRanda and miRDB
Abhd2	-2.13		miR-182	1.61678	1.47547	TargetScan, miRanda
Edil3	-4.82	-6.43	miR-182	1.61678	1.47547	miRDB, miranda	EGF signaling
Elmo1		-4.37	miR-182	1.61678	1.47547	TargetScan, miRDB and miRanda	Chemokine signaling pathway
Flot1	-2.49		miR-182	1.61678	1.47547	TargetScan, miRanda	Insulin signaling pathway
Grm5	-4.64		miR-182	1.61678	1.47547	TargetScan, miRanda	Calcium signaling, Gap junction
Hdac9		-22.29	miR-182	1.61678	1.47547	miRDB, miranda
Ppp3r1	-3.29		miR-182	1.61678	1.47547	TargetScan, miRDB and miRanda	MAPK, VEGF, Wnt, Calcium signaling and Apoptosis
Prpf4b		-5.7	miR-182	1.61678	1.47547	miRDB, miranda
Slc1a2	-7.52		miR-182	1.61678	1.47547	TargetScan, miRanda	Amyotrophic lateral sclerosis
Slc43a2		-3.34	miR-182	1.61678	1.47547	TargetScan, miRanda
Sorcs1	-5.15		miR-182	1.61678	1.47547	TargetScan, miRDB and miRanda
Sox6		-28.68	miR-182	1.61678	1.47547	TargetScan, miRanda
Calcr		6.14	miR-200a	1.35569	-1.10466	TargetScan, miRDB and miRanda	Neuroactive ligand-receptor interaction
Camsap1l1		19.96	miR-200a	1.35569	-1.10466	miRDB, miranda
Chd9		3.02	miR-200a	1.35569	-1.10466	miRDB, miranda
Cpeb3	-19.88	-6.48	miR-200a	1.35569	-1.10466	TargetScan, miRDB
Gli2		4.39	miR-200a	1.35569	-1.10466	TargetScan, miRanda	Hedgehog signaling
Klhl28		4.94	miR-200a	1.35569	-1.10466	miRDB, miranda
Pcdh9		40.71	miR-200a	1.35569	-1.10466	TargetScan, miRDB and miRanda
Pitx2		3.91	miR-200a	1.35569	-1.10466	TargetScan, miRDB and miRanda	TGF-Beta signaling
Ptprz1		2.19	miR-200a	1.35569	-1.10466	miRDB, miranda
Rhpn2		2.25	miR-200a	1.35569	-1.10466	TargetScan, miRanda
Sept7		3.12	miR-200a	1.35569	-1.10466	TargetScan, miRDB
Crat		3.8	miR-204	-1.32349	-1.21504	miRDB, miranda	Peroxisome
Fbxl11	2.02	2.11	miR-204	-1.32349	-1.21504	TargetScan, miRanda
Gabrb3		16.41	miR-204	-1.32349	-1.21504	TargetScan, miRanda	Neuroactive ligand-receptor interaction
P2rx7	4.65	11.66	miR-204	-1.32349	-1.21504	miRDB, miRanda	Calcium signaling
Pcdh9		40.71	miR-204	-1.32349	-1.21504	miRDB, miranda
Ptprj	9.05	-5.23	miR-204	-1.32349	-1.21504	TargetScan, miRanda	Adherens junction
Rab27b	2.14		miR-204	-1.32349	-1.21504	miRDB, miRanda
Rps6ka5		2.14	miR-204	-1.32349	-1.21504	TargetScan, miRDB and miRanda
Zfhx4		2.87	miR-204	-1.32349	-1.21504	TargetScan, miRanda
Adam22	-133.35		miR-30a-5p	1.69902	1.31071	TargetScan, miRanda
Cblb		-2.23	miR-30a-5p	1.69902	1.31071	TargetScan, miRanda	JAK-STAT signaling
Cpeb3	-19.88	-6.48	miR-30a-5p	1.69902	1.31071	TargetScan, miRanda
Cth		-2.04	miR-30a-5p	1.69902	1.31071	TargetScan, miRDB and miRanda
Fech		-2.1	miR-30a-5p	1.69902	1.31071	TargetScan, miRDB	Metabolic pathways
Fndc3a		-9.23	miR-30a-5p	1.69902	1.31071	TargetScan, miRDB and miRanda
Gabrb1	-4.71		miR-30a-5p	1.69902	1.31071	TargetScan, miRDB and miRanda	Neuroactive ligand-receptor interaction
Grm5	-4.64	-5.46	miR-30a-5p	1.69902	1.31071	TargetScan, miRanda	Calcium signaling
Hdac9		-22.29	miR-30a-5p	1.69902	1.31071	TargetScan, miRanda
Hlf	18.31	-3.38	miR-30a-5p	1.69902	1.31071	TargetScan, miRanda
Lrrc18	-11.27		miR-30a-5p	1.69902	1.31071	miRDB, miranda
Mcf2l	-2.37		miR-30a-5p	1.69902	1.31071	TargetScan, miRanda
Ndel1	-53		miR-30a-5p	1.69902	1.31071	TargetScan, miRDB and miRanda
Picalm		-4.93	miR-30a-5p	1.69902	1.31071	TargetScan, miRDB and miRanda
Ppp3r1	-3.3		miR-30a-5p	1.69902	1.31071	TargetScan, miRDB and miRanda	MAPK, VEGF, Wnt, Calcium signaling and Apoptosis
Prkaa2	-2.25		miR-30a-5p	1.69902	1.31071	miRDB, miranda	mTOR signaling
Samd4	5.68	-3.8	miR-30a-5p	1.69902	1.31071	miRDB, miranda
Scn3a		11.78	miR-30a-5p	1.69902	1.31071	TargetScan, miRDB and miRanda
Slc1a2	-7.52		miR-30a-5p	1.69902	1.31071	TargetScan, miRanda	Amyotrophic lateral sclerosis
Camsap1l1		10.96	miR-429	1.26646	-1.17247	miRDB, miranda
Ddx3y	-13.12		miR-429	1.26646	-1.17247	TargetScan, miRDB and miRanda	RIG-I-like receptor signaling pathway
Pi4kb		2.9	miR-429	1.26646	-1.17247	miRDB, miranda	Metabolic pathways
Ptprz1		2.19314	miR-429	1.26646	-1.17247	miRDB, miranda
Setd7		21.09	miR-429	1.26646	-1.17247	TargetScan, miRanda	Lysine degradation
Sox2		2.92	miR-429	1.26646	-1.17247	TargetScan, miRanda
Tbc1d22b	-2.17		miR-429	1.26646	-1.17247	TargetScan, miRanda
Uba6		2.05	miR-429	1.26646	-1.17247	TargetScan, miRDB
Zfp711		3.2	miR-429	1.26646	-1.17247	miRDB, miranda
Atad2b		-2.52	miR-488	-2.03154	2.11495	miRDB, miranda
Elmo2		-1.37	miR-488	-2.03154	2.11495	miRDB, miranda
Fgfr3	4.12	10.16	miR-488	-2.03154	2.11495	TargetScan, miRanda	MAPK signaling
Rab27b	2.14		miR-488	-2.03154	2.11495	miRDB, miranda
Rbbp5		-3.26	miR-488	-2.03154	2.11495	TargetScan, miRanda
Rngtt		2.97	miR-488	-2.03154	2.11495	miRDB, miranda
Rorc	2.57		miR-488	-2.03154	2.11495	miRDB, miranda
Slc8a1		-2.11	miR-488	-2.03154	2.11495	miRDB, miranda	Calcium signaling
Srpx2	-3.62	-2.53	miR-488	-2.03154	2.11495	miRDB, miranda
Cd86	-3.08		miR-96	1.15405	1.75768	TargetScan, miRanda	Cell adhesion molecules
Cnnm3	-3.94		miR-96	1.15405	1.75768	TargetScan, miRanda
Gng12	-11.12		miR-96	1.15405	1.75768	miRDB, miranda	MAPK signaling, Chemokine signaling pathway
klk10	-5.48		miR-96	1.15405	1.75768	miRDB, miranda
Myrip		-2.55	miR-96	1.15405	1.75768	TargetScan, miRDB and miRanda
Ppp3r1	-3.28		miR-96	1.15405	1.75768	TargetScan, miRDB and miRanda
Rnf183	-12.4		miR-96	1.15405	1.75768	TargetScan, miRanda
Scn3a		11.78	miR-96	1.15405	1.75768	TargetScan, miRanda
Sox6		-28.68	miR-96	1.15405	1.75768	TargetScan, miRDB and miRanda
Tbc1d22b	-2.17		miR-96	1.15405	1.75768	TargetScan, miRanda
